# Supplementary material for: Alzheimer’s disease pathogenetic progression is associated with changes in regulated retained introns and editing of circular RNAs
Source: Front Mol Neurosci. 2023 May 5;16:1141079. doi: 10.3389/fnmol.2023.1141079 (PMC10231643; doi:10.3389/fnmol.2023.1141079)
Supplement: Supplementary file 1 [file Table_1.XLSX]

## Sheet: subjects
mRef#	Age	Gender	Race	Braak Stage	PMI (Hours)	Brain Weight (grams)
1156	100	Female	White	1	2.25	1320
1161	84	Female	White	0	2.5	1230
1241	87	Male	White	4	2.25	1290
1248	86	Female	White	5	3	1232
1299	85	Female	White	6	2.17	880
1301	86	Female	White	1	1.83	1280
1307	91	Female	White	3	2.1	1080

## Sheet: % of reads vs. annotations
Sample	PCT_RIBOSOMAL_BASES	PCT_CODING_BASES	PCT_UTR_BASES	PCT_INTRONIC_BASES	PCT_INTERGENIC_BASES	PCT_MRNA
R1156_Entorhinal	0.0023	0.3549	0.3362	0.1077	0.199	0.691
R1156_Grey	0.0042	0.3073	0.3505	0.0982	0.2398	0.6578
R1156_White	0.0044	0.3183	0.3531	0.1046	0.2196	0.6714
R1161_Entorhinal	0.0027	0.3489	0.3483	0.1174	0.1826	0.6973
R1161_Grey	0.0029	0.3756	0.3538	0.1053	0.1624	0.7294
R1161_White	0.0033	0.3553	0.3638	0.1132	0.1644	0.7191
R1241_Entorhinal	0.0029	0.3639	0.3473	0.1087	0.1772	0.7112
R1241_Grey	0.0023	0.3523	0.3608	0.0966	0.188	0.7131
R1241_White	0.003	0.3666	0.3597	0.0989	0.1719	0.7263
R1248_Entorhinal	0.0027	0.3231	0.3118	0.1162	0.2463	0.6349
R1248_Grey	0.0025	0.3279	0.322	0.0997	0.248	0.6498
R1248_White	0.0024	0.3366	0.3405	0.1132	0.2073	0.6771
R1299_Entorhinal	0.0026	0.3399	0.3393	0.1262	0.192	0.6792
R1299_Grey	0.0105	0.3707	0.3531	0.1024	0.1633	0.7239
R1299_White	0.002	0.3406	0.3541	0.1064	0.1969	0.6947
R1301_Entorhinal	0.0033	0.3253	0.3406	0.0997	0.2312	0.6659
R1301_Grey	0.0039	0.2728	0.3343	0.093	0.2961	0.6071
R1301_White	0.0035	0.2888	0.3646	0.1223	0.221	0.6533
R1307_Entorhinal	0.0026	0.3373	0.3266	0.123	0.2106	0.6638
R1307_Grey	0.0031	0.3173	0.3313	0.1119	0.2365	0.6486
R1307_White	0.0025	0.3472	0.3582	0.1226	0.1696	0.7054

## Sheet: Number of junction per read
Sample	# Mapped reads	Number of splices	Mean junctions/read
R1156_Entorhinal	139871929	87026809	0.62
R1156_Grey	110677619	59048168	0.53
R1156_White	130843037	72445285	0.55
R1161_Entorhinal	114610414	70502432	0.62
R1161_Grey	129157394	85966396	0.67
R1161_White	134579909	83294595	0.62
R1241_Entorhinal	113343181	72331582	0.64
R1241_Grey	116087454	71562010	0.62
R1241_White	115605720	74550292	0.64
R1248_Entorhinal	140387019	77366049	0.55
R1248_Grey	124420259	69103570	0.56
R1248_White	128195216	73517071	0.57
R1299_Entorhinal	104693276	60121735	0.57
R1299_Grey	121788982	78568273	0.65
R1299_White	119802155	70034662	0.58
R1301_Entorhinal	120777955	68708494	0.57
R1301_Grey	103524552	48630391	0.47
R1301_White	112601711	55563723	0.49
R1307_Entorhinal	140550774	83246321	0.59
R1307_Grey	115443681	63468720	0.55
R1307_White	149304677	89962230	0.6

## Sheet: Number of expressed genes
Sample	Nb_expressed_genes
R1156_Entorhinal	17988
R1156_Grey	17538
R1156_White	17672
R1161_Entorhinal	18235
R1161_Grey	17554
R1161_White	17724
R1241_Entorhinal	18193
R1241_Grey	17458
R1241_White	17651
R1248_Entorhinal	17650
R1248_Grey	17257
R1248_White	17375
R1299_Entorhinal	17175
R1299_Grey	17046
R1299_White	17032
R1301_Entorhinal	17372
R1301_Grey	16889
R1301_White	16919
R1307_Entorhinal	18150
R1307_Grey	17638
R1307_White	17572
