# Supplementary material for: Alzheimer’s disease pathogenetic progression is associated with changes in regulated retained introns and editing of circular RNAs
Source: Front Mol Neurosci. 2023 May 5;16:1141079. doi: 10.3389/fnmol.2023.1141079 (PMC10231643; doi:10.3389/fnmol.2023.1141079)
Supplement: Supplementary file 2 [file Table_2.XLSX]

## Sheet: REGULATED GENES
					Data Overview: Regulated Genes
Customer name:	Stefan Stamm					Up-regulated	Down-regulated	All
Project name:	H vs. L (Entorhinal)				Number of regulated genes	1547	1642	3189
Organism:	Human				Min fold-change	1.5	1.5	1.5
Analysis level:	Gene				Average fold-change	2.5	18.14	10.55
Date:	2021-02-19				Median of fold-change	1.97	2.02	2
Algorithm version:	EASANA 2018_1				Max fold-change	105.63	11282.8	11282.8
GS contact (name/email/phone):	Pierre de la Grange	pierre.delagrange@genosplice.com	+ 33 (0) 6 99 06 12 93		Gene with the max fold-change	HLA-DRB5	GSHG0054899	GSHG0054899
List of the 3,189 Regulated Genes (Fold-change ≥ 1.5; Unadjusted P-Value ≤ 0,05)
FAST DB STABLE ID	Gene Symbol	Regulation	Fold-Change	P-Value	Adjusted P-Value	Link to EASANA	Gene Coordinates (hg19)	UCSC Link	Gene Name	Aliases and Synonyms	Entrez Gene ID	EnsEMBL ID	Expression L	Expression H
GSHG0026497	HLA-DRB5	up	105.63	0.00115	0.0324	EASANA	chr6(-):32485163-32498058	UCSC	major histocompatibility complex, class II, DR beta 5	NULL	3127	ENSG00000198502	37.13	3918.1
GSHG0047127	LOC100507144	up	26.1	1e-06	0.000327	EASANA	chr11(-):35154198-35159579	UCSC	uncharacterized LOC100507144	NULL	100507144	--	11.14	291.45
GSHG0000287	--	up	23.46	0.000561	0.0211	EASANA	chr1(+):27189651-27190947	UCSC	--	NULL	--	--	71.69	1682.99
GSHG0025621	--	up	15.95	1.29e-07	7e-05	EASANA	chr6(+):31783320-31785722	UCSC	--	NULL	--	--	9034.11	144097
GSHG0012398	CCL2	up	14.38	2.55e-07	0.000109	EASANA	chr17(+):32582296-32584219	UCSC	C-C motif chemokine ligand 2	GDCF-2, HC11, MCAF, MCP-1, MCP1, MGC9434, SMC-CF	6347	ENSG00000108691	272.02	3913.4
GSHG0134570	--	up	13.98	0.0201	NA	EASANA	chr1(-):179804979-179805006	UCSC	--	NULL	--	--	0.32	4.66
GSHG0134294	--	up	13.96	0.000154	0.00952	EASANA	chr1(-):1356392-1356450	UCSC	--	NULL	--	--	5.1	70.53
GSHG0004753	CD44	up	13.14	4.77e-09	7.3e-06	EASANA	chr11(+):35160417-35253942	UCSC	CD44 molecule (Indian blood group)	CD44R, CSPG8, HCELL, IN, MC56, Pgp1	960	ENSG00000026508	873.93	11483.2
GSHG0008364	LINC00463	up	12.95	2.44e-09	4.6e-06	EASANA	chr13(-):25746962-25754139	UCSC	long intergenic non-protein coding RNA 463	TCONS_l2_00007499	101928922	ENSG00000234056	224.8	2910.46
GSHG0132739	SERPINA3	up	12.63	1.05e-05	0.00171	EASANA	chr14(+):95058395-95090396	UCSC	serpin family A member 3	ACT	12	ENSG00000196136	4626.43	58443.5
GSHG0150310	--	up	11.55	9.83e-07	0.000325	EASANA	chr3(+):181427825-181427851	UCSC	--	NULL	--	--	7.38	85.18
GSHG0135698	--	up	10.47	0.04	0.196	EASANA	chr12(+):9465605-9465636	UCSC	--	NULL	--	--	4.34	44.99
GSHG0012616	NGFR	up	10.12	2.25e-05	0.00295	EASANA	chr17(+):47572655-47592382	UCSC	nerve growth factor receptor	CD271, p75NTR, TNFRSF16	4804	ENSG00000064300	191.35	1936.19
GSHG0002866	MYBPH	up	9.45	3.94e-06	0.000855	EASANA	chr1(-):203136939-203144942	UCSC	myosin binding protein H	NULL	4608	ENSG00000133055	40.88	386.34
GSHG0120813	--	up	9.45	1.31e-07	7e-05	EASANA	chr14(+):75747486-76176131	UCSC	--	NULL	--	--	201.5	1904.09
GSHG0020013	MAFF	up	8.92	3.7e-11	1.13e-07	EASANA	chr22(+):38597939-38612515	UCSC	MAF bZIP transcription factor F	hMafF	23764	ENSG00000185022	1475.95	13165
GSHG0006188	TMPRSS5	up	8.75	1.05e-19	1.28e-15	EASANA	chr11(-):113558269-113577099	UCSC	transmembrane serine protease 5	MGC141886, MGC148044	80975	ENSG00000166682	813.41	7116.16
GSHG0145505	FCGR2B	up	8.56	9.46e-05	0.00743	EASANA	chr1(+):161632905-161648442	UCSC	Fc fragment of IgG receptor IIb	CD32, CD32B	2213	ENSG00000072694	39.07	334.53
GSHG0016584	LBX2-AS1	up	8.56	0.00149	0.037	EASANA	chr2(+):74729720-74732192	UCSC	LBX2 antisense RNA 1	NULL	151534	ENSG00000257702	62	529.68
GSHG0008999	FOS	up	8.28	1.66e-07	7.82e-05	EASANA	chr14(+):75745481-75748937	UCSC	Fos proto-oncogene, AP-1 transcription factor subunit	AP-1, c-fos	2353	ENSG00000170345	2639.21	21845.2
GSHG0011404	OSGIN1	up	8.1	1.32e-11	5.38e-08	EASANA	chr16(+):83982672-83999937	UCSC	oxidative stress induced growth inhibitor 1	BDGI, OKL38	29948	ENSG00000140961	161.5	1307.84
GSHG0015934	--	up	7.98	2.31e-06	0.00058	EASANA	chr19(-):46893715-46896666	UCSC	--	NULL	--	--	88.7	707.52
GSHG0145306	--	up	7.77	2.14e-05	0.00284	EASANA	chr7(-):75931907-75933617	UCSC	--	NULL	--	--	142.78	1109.09
GSHG0013774	SOCS3	up	7.75	0.0232	0.151	EASANA	chr17(-):76352858-76356160	UCSC	suppressor of cytokine signaling 3	CIS3, Cish3, SOCS-3, SSI-3	9021	ENSG00000184557	1714.84	13288.2
GSHG0139784	LOC105372493	up	7.66	0.0034	0.0577	EASANA	chr20(-):1098495-1099091	UCSC	uncharacterized LOC105372493	NULL	105372493	--	4.36	33.28
GSHG0150311	--	up	7.54	0.00016	0.0097	EASANA	chr3(+):181427965-181427991	UCSC	--	NULL	--	--	8.34	62.81
GSHG0132363	OR7C1	up	7.49	0.0198	0.139	EASANA	chr19(-):14909958-14911023	UCSC	olfactory receptor family 7 subfamily C member 1	OR19-5	26664	ENSG00000127530	25.69	192.41
GSHG0014910	ZFP36	up	7.31	0.00104	0.0307	EASANA	chr19(+):39897486-39900307	UCSC	ZFP36 ring finger protein	G0S24, NUP475, RNF162A, TIS11, TTP	7538	ENSG00000128016	2416.36	17669.9
GSHG0026255	--	up	7.31	0.00485	0.0687	EASANA	chr6(-):3019215-3024130	UCSC	--	NULL	--	--	79.41	579.96
GSHG0133504	HSPB1	up	7.09	2.05e-06	0.000551	EASANA	chr7(+):75931875-75933622	UCSC	heat shock protein family B (small) member 1	CMT2F, Hs.76067, Hsp25, HSP27, HSP28	3315	ENSG00000106211	17851.5	126642
GSHG0144459	--	up	7.09	0.0411	NA	EASANA	chrX(+):37350962-37350993	UCSC	--	NULL	--	--	1.01	6.82
GSHG0011214	MT1JP	up	6.99	0.0303	0.173	EASANA	chr16(+):56669651-56670998	UCSC	metallothionein 1J, pseudogene	MTB	4498	ENSG00000255986	22.86	159.75
GSHG0010642	BCL2A1	up	6.92	0.00253	0.0494	EASANA	chr15(-):80253233-80263643	UCSC	BCL2 related protein A1	ACC-1, ACC-2, ACC1, ACC2, BCL2L5, BFL1, GRS	597	ENSG00000140379	60.2	416.68
GSHG0017932	IL1B	up	6.59	0.0374	0.19	EASANA	chr2(-):113587332-113594357	UCSC	interleukin 1 beta	IL-1B, IL1-BETA, IL1F2	3553	ENSG00000125538	213.94	1409.29
GSHG0019657	C21orf62	up	6.37	6.05e-08	4.19e-05	EASANA	chr21(-):34162985-34186053	UCSC	chromosome 21 open reading frame 62	B37, PRED81	56245	ENSG00000205929	239.86	1528.24
GSHG0132934	--	up	6.3	0.00447	NA	EASANA	chrX(+):37351284-37351344	UCSC	--	NULL	--	--	3.85	23.98
GSHG0101909	--	up	6.29	0.00416	NA	EASANA	chr6(-):26835744-26835777	UCSC	--	NULL	--	--	2.38	15.34
GSHG0132738	SERPINA5	up	6.29	7.52e-05	0.00642	EASANA	chr14(+):95047706-95059462	UCSC	serpin family A member 5	PAI3, PROCI	5104	ENSG00000188488	78.63	494.36
GSHG0004637	ADM	up	6.25	9.46e-06	0.00157	EASANA	chr11(+):10326527-10328949	UCSC	adrenomedullin	AM	133	ENSG00000148926	665.54	4158.08
GSHG0148042	LINC02251	up	6.22	0.00143	0.0363	EASANA	chr15(+):98546268-98565568	UCSC	long intergenic non-protein coding RNA 2251	NULL	105371008	ENSG00000258483	147.4	917.53
GSHG0025686	CDKN1A	up	6.2	0.000438	0.0181	EASANA	chr6(+):36644237-36655114	UCSC	cyclin dependent kinase inhibitor 1A	CAP20, CIP1, P21, p21CIP1, p21Cip1/Waf1, SDI1, WAF1	1026	ENSG00000124762	2796.9	17326.7
GSHG0034262	--	up	6.14	0.0228	0.15	EASANA	chr1(+):161494335-161496582	UCSC	--	NULL	--	--	328.76	2017.4
GSHG0017820	ADRA2B	up	6.05	0.00206	0.0445	EASANA	chr2(-):96778623-96781984	UCSC	adrenoceptor alpha 2B	ADRARL1	151	ENSG00000274286	212.14	1284.66
GSHG0103426	--	up	6.03	0.00733	NA	EASANA	chr10(-):1280861-1280894	UCSC	--	NULL	--	--	1.86	11.13
GSHG0102360	--	up	5.99	0.00339	0.0576	EASANA	chr5(-):34165183-34165255	UCSC	--	NULL	--	--	13.29	79.52
GSHG0017938	DDX11L2	up	5.8	0.000463	0.0188	EASANA	chr2(-):114356606-114361294	UCSC	DEAD/H-box helicase 11 like 2	NULL	84771	ENSG00000236397	420.48	2436.5
GSHG0005912	FOSL1	up	5.76	8.91e-06	0.00149	EASANA	chr11(-):65659490-65667997	UCSC	FOS like 1, AP-1 transcription factor subunit	fra-1	8061	ENSG00000175592	64.15	369.04
GSHG0044455	--	up	5.69	0.0305	NA	EASANA	chr8(-):145746353-145746379	UCSC	--	NULL	--	--	1.6	8.98
GSHG0022720	SPP1	up	5.65	0.000216	0.0115	EASANA	chr4(+):88896802-88904568	UCSC	secreted phosphoprotein 1	BSPI, ETA-1	6696	ENSG00000118785	40356.1	228130
GSHG0027698	HILPDA	up	5.6	0.000793	0.0258	EASANA	chr7(+):128095884-128098471	UCSC	hypoxia inducible lipid droplet associated	FLJ21076, HIG-2, HIG2	29923	ENSG00000135245	1128.29	6321.25
GSHG0013689	ABCA6	up	5.57	0.00154	0.0377	EASANA	chr17(-):67074846-67138138	UCSC	ATP binding cassette subfamily A member 6	EST155051	23460	ENSG00000154262	1072.46	5978.69
GSHG0098457	--	up	5.56	0.0137	NA	EASANA	chr5(-):34169636-34169667	UCSC	--	NULL	--	--	2.78	15.45
GSHG0012509	HSD17B1	up	5.53	0.0329	0.179	EASANA	chr17(+):40701232-40707857	UCSC	hydroxysteroid 17-beta dehydrogenase 1	HSD17, MGC138140, SDR28C1	3292	ENSG00000108786	1216.68	6725.52
GSHG0135655	--	up	5.43	0.00176	0.041	EASANA	chr12(+):119633683-119633718	UCSC	--	NULL	--	--	8.05	43.6
GSHG0025623	--	up	5.26	0.00116	0.0324	EASANA	chr6(+):31795514-31797946	UCSC	--	NULL	--	--	12438.4	65396.9
GSHG0004203	--	up	5.23	0.0102	0.0997	EASANA	chr10(-):81507262-81509543	UCSC	--	NULL	--	--	77.26	405.21
GSHG0001083	SLAMF8	up	5.23	0.00537	0.0721	EASANA	chr1(+):159796479-159807282	UCSC	SLAM family member 8	BLAME, CD353, SBBI42	56833	ENSG00000158714	157.58	823.52
GSHG0148687	--	up	5.21	0.000547	0.0209	EASANA	chr17(-):36352767-36352852	UCSC	--	NULL	--	--	16.14	83.72
GSHG0126695	--	up	5.16	0.0295	NA	EASANA	chr5(-):34170002-34170033	UCSC	--	NULL	--	--	1.79	9.43
GSHG0010886	--	up	5.15	0.000125	0.00851	EASANA	chr16(+):3062206-3064506	UCSC	--	NULL	--	--	257.85	1326.93
GSHG0126701	--	up	5.05	0.0119	NA	EASANA	chr5(-):34167770-34167801	UCSC	--	NULL	--	--	3.76	18.85
GSHG0010887	TNFRSF12A	up	5.04	2.06e-05	0.00277	EASANA	chr16(+):3070313-3072381	UCSC	TNF receptor superfamily member 12A	CD266, FN14, TweakR	51330	ENSG00000006327	264.34	1331.52
GSHG0020769	CCR5	up	4.96	0.00586	0.0753	EASANA	chr3(+):46411633-46417695	UCSC	C-C motif chemokine receptor 5 (gene/pseudogene)	CC-CKR-5, CD195, CKR-5, CKR5, IDDM22	1234	ENSG00000160791	128.82	638.12
GSHG0122439	--	up	4.91	0.0363	NA	EASANA	chr19(+):18143884-18143928	UCSC	--	NULL	--	--	2.83	13.86
GSHG0041714	--	up	4.9	0.0264	NA	EASANA	chr3(+):128631077-128631104	UCSC	--	NULL	--	--	1.59	7.61
GSHG0146634	--	up	4.89	0.00129	0.0341	EASANA	chr1(-):201435415-201435625	UCSC	--	NULL	--	--	81.66	398.82
GSHG0009002	BATF	up	4.87	0.0143	0.119	EASANA	chr14(+):75988780-76013333	UCSC	basic leucine zipper ATF-like transcription factor	B-ATF, BATF1, SFA-2	10538	ENSG00000156127	38.87	189.35
GSHG0025499	HIST1H4E	up	4.81	0.00143	0.0362	EASANA	chr6(+):26204780-26206266	UCSC	histone cluster 1 H4 family member e	H4/j	8367	ENSG00000276966	211.04	1014.85
GSHG0029360	ANGPT2	up	4.78	0.00463	0.0671	EASANA	chr8(-):6357172-6420784	UCSC	angiopoietin 2	Ang2	285	ENSG00000091879	289.41	1383.94
GSHG0135656	--	up	4.75	0.00152	0.0375	EASANA	chr12(+):119633729-119633760	UCSC	--	NULL	--	--	8.97	42.47
GSHG0126400	--	up	4.72	0.00273	0.051	EASANA	chr6(+):116564840-116564927	UCSC	--	NULL	--	--	5.73	27.38
GSHG0023159	--	up	4.69	1.92e-07	8.53e-05	EASANA	chr4(-):17490006-17492238	UCSC	--	NULL	--	--	1691.83	7938.54
GSHG0013561	HILS1	up	4.69	0.0244	0.155	EASANA	chr17(-):48248790-48258541	UCSC	histone linker H1 domain, spermatid-specific 1 (pseudogene)	NULL	373861	ENSG00000188662	63.06	295.11
GSHG0013106	PIRT	up	4.68	0.00437	0.0655	EASANA	chr17(-):10725792-10741418	UCSC	phosphoinositide interacting regulator of transient receptor potential channels	NULL	644139	ENSG00000233670	512.72	2398.22
GSHG0013968	--	up	4.64	0.000178	0.0105	EASANA	chr18(+):21977240-21981171	UCSC	--	NULL	--	--	222.51	1031.86
GSHG0017191	SLC11A1	up	4.63	0.00921	0.0942	EASANA	chr2(+):219246752-219261616	UCSC	solute carrier family 11 member 1	NULL	6556	ENSG00000018280	605.32	2801.57
GSHG0126690	--	up	4.6	0.00183	NA	EASANA	chr5(-):34167242-34167273	UCSC	--	NULL	--	--	5.93	27.02
GSHG0000344	FAM167B	up	4.59	1.41e-07	7.34e-05	EASANA	chr1(+):32712818-32714459	UCSC	family with sequence similarity 167 member B	MGC10820	84734	ENSG00000183615	108.96	500.65
GSHG0136087	--	up	4.58	0.000763	0.0252	EASANA	chr14(+):55765439-55765961	UCSC	--	NULL	--	--	22.1	101.79
GSHG0033474	CLDN15	up	4.54	0.00135	0.0352	EASANA	chr7(-):100875374-100882101	UCSC	claudin 15	NULL	24146	ENSG00000106404	522.85	2372.6
GSHG0002244	GBP2 // GBP7	up	4.53	1.22e-07	6.78e-05	EASANA	chr1(-):89571818-89641723	UCSC	guanylate binding protein 2 // guanylate binding protein 7	FLJ38822, GBP4L	2634, 388646	ENSG00000162645, ENSG00000213512	859.24	3896.41
GSHG0002788	RGS16	up	4.53	0.000208	0.0113	EASANA	chr1(-):182567758-182573548	UCSC	regulator of G protein signaling 16	A28-RGS14, RGS-r	6004	ENSG00000143333	514.62	2329.43
GSHG0138839	--	up	4.5	0.0242	NA	EASANA	chr19(-):53202419-53202450	UCSC	--	NULL	--	--	1.86	8.41
GSHG0018134	LRP2	up	4.47	0.015	0.122	EASANA	chr2(-):169983619-170219122	UCSC	LDL receptor related protein 2	DBS, gp330	4036	ENSG00000081479	2337.61	10448.3
GSHG0142811	--	up	4.46	0.0278	NA	EASANA	chr7(+):128099387-128099412	UCSC	--	NULL	--	--	8.11	36.19
GSHG0145858	LILRB3	up	4.46	0.00677	0.0811	EASANA	chr19(-):54720147-54726959	UCSC	leukocyte immunoglobulin like receptor B3	CD85a, HL9, ILT5, LIR-3, LIR3, PIR-B, PIRB	11025	ENSG00000204577	74.27	331.19
GSHG0046890	LINC00706	up	4.45	0.00187	0.0422	EASANA	chr10(-):6816265-6821142	UCSC	long intergenic non-protein coding RNA 706	NULL	100652997	ENSG00000281186	133.54	594.29
GSHG0143146	--	up	4.44	0.00144	0.0363	EASANA	chr12(+):119633491-119633522	UCSC	--	NULL	--	--	8.82	38.84
GSHG0132279	--	up	4.42	0.0247	0.156	EASANA	chr22(-):24273950-24313557	UCSC	--	NULL	--	--	216.33	956.06
GSHG0007258	YBX3	up	4.41	0.00141	0.0359	EASANA	chr12(-):10851676-10875953	UCSC	Y-box binding protein 3	CSDA1, dbpA, ZONAB	8531	ENSG00000060138	3025.87	13350.3
GSHG0015291	PLPP2	up	4.39	0.000297	0.0145	EASANA	chr19(-):281035-291435	UCSC	phospholipid phosphatase 2	LPP2, PAP-2c	8612	ENSG00000141934	1770.62	7769.01
GSHG0038510	MT1A	up	4.38	0.00591	0.0756	EASANA	chr16(+):56672578-56673997	UCSC	metallothionein 1A	NULL	4489	ENSG00000205362	78.09	341.97
GSHG0022564	SHISA3	up	4.37	0.0238	0.153	EASANA	chr4(+):42399341-42404503	UCSC	shisa family member 3	hShisa3	152573	ENSG00000178343	137.8	602.82
GSHG0132434	SIGLEC9	up	4.36	0.00792	0.0878	EASANA	chr19(+):51628137-51639520	UCSC	sialic acid binding Ig like lectin 9	CD329	27180	ENSG00000129450	146.68	639.57
GSHG0028156	PGAM2	up	4.32	7.38e-08	4.76e-05	EASANA	chr7(-):44102327-44105186	UCSC	phosphoglycerate mutase 2	PGAM-M	5224	ENSG00000164708	750.18	3239.32
GSHG0027324	AEBP1	up	4.31	2.01e-06	0.000547	EASANA	chr7(+):44143960-44154164	UCSC	AE binding protein 1	ACLP	165	ENSG00000106624	2693.05	11597.7
GSHG0007219	CD163	up	4.28	0.0171	0.13	EASANA	chr12(-):7623412-7656414	UCSC	CD163 molecule	M130, MM130, SCARI1	9332	ENSG00000177575	1252.54	5364.32
GSHG0000614	GADD45A	up	4.26	0.00016	0.0097	EASANA	chr1(+):68150860-68154021	UCSC	growth arrest and DNA damage inducible alpha	GADD45	1647	ENSG00000116717	2820.2	12020.9
GSHG0011900	RRAD	up	4.25	3.7e-05	0.00405	EASANA	chr16(-):66955582-66959439	UCSC	RRAD, Ras related glycolysis inhibitor and calcium channel regulator	RAD, REM3	6236	ENSG00000166592	103.09	437.49
GSHG0008635	--	up	4.21	0.00669	0.0808	EASANA	chr13(-):110637213-110638914	UCSC	--	NULL	--	--	84.05	353.66
GSHG0136280	--	up	4.19	0.00594	NA	EASANA	chr14(-):95991202-95991295	UCSC	--	NULL	--	--	6.07	25.55
GSHG0025121	CD14	up	4.16	0.00073	0.0247	EASANA	chr5(-):140011313-140013286	UCSC	CD14 molecule	NULL	929	ENSG00000170458	2648.2	11025.9
GSHG0002905	SLC26A9	up	4.13	0.000222	0.0118	EASANA	chr1(-):205882179-205912588	UCSC	solute carrier family 26 member 9	NULL	115019	ENSG00000174502	96.94	400.76
GSHG0137041	--	up	4.13	0.0158	NA	EASANA	chr16(+):3061895-3061922	UCSC	--	NULL	--	--	3.4	14.09
GSHG0027302	--	up	4.12	0.027	0.163	EASANA	chr7(+):39622400-39622933	UCSC	--	NULL	--	--	127.31	523.97
GSHG0142352	--	up	4.1	0.00371	NA	EASANA	chr5(-):34168131-34168176	UCSC	--	NULL	--	--	5.31	21.69
GSHG0013739	TRIM47	up	4.09	1.81e-15	1.48e-11	EASANA	chr17(-):73870242-73874657	UCSC	tripartite motif containing 47	GOA, RNF100	91107	ENSG00000132481	986.66	4037.68
GSHG0123081	--	up	4.08	0.000924	0.0287	EASANA	chr2(+):216212011-216212074	UCSC	--	NULL	--	--	7.43	30.08
GSHG0028430	PLOD3	up	4.07	9.01e-05	0.00719	EASANA	chr7(-):100849259-100861275	UCSC	procollagen-lysine, 2-oxoglutarate 5-dioxygenase 3	LH3	8985	ENSG00000106397	3410.29	13866.2
GSHG0136333	--	up	4.05	0.00694	0.0821	EASANA	chr15(+):33034687-33036773	UCSC	--	NULL	--	--	101.74	411.79
GSHG0014355	CDH19	up	4.05	4.52e-06	0.000923	EASANA	chr18(-):64168424-64271413	UCSC	cadherin 19	CDH7	28513	ENSG00000071991	381.47	1544.97
GSHG0017240	KCNE4	up	4.03	3.21e-05	0.00369	EASANA	chr2(+):223916648-223920353	UCSC	potassium voltage-gated channel subfamily E regulatory subunit 4	MiRP3	23704	ENSG00000152049	1093.75	4411.6
GSHG0030229	--	up	4	6.68e-05	0.00591	EASANA	chr9(+):88462652-88463993	UCSC	--	NULL	--	--	116.89	466.84
GSHG0026527	IP6K3	up	3.97	0.00581	0.075	EASANA	chr6(-):33689444-33714762	UCSC	inositol hexakisphosphate kinase 3	INSP6K3	117283	ENSG00000161896	519.95	2063.09
GSHG0014450	GADD45B	up	3.95	0.00403	0.063	EASANA	chr19(+):2476123-2478257	UCSC	growth arrest and DNA damage inducible beta	DKFZP566B133, GADD45BETA	4616	ENSG00000099860	3835.79	15146.9
GSHG0035210	--	up	3.94	0.0192	NA	EASANA	chr10(-):126315797-126315828	UCSC	--	NULL	--	--	3.97	15.79
GSHG0014122	CNDP1	up	3.94	0.000158	0.00966	EASANA	chr18(+):72201670-72252259	UCSC	carnosine dipeptidase 1	CN1, CPGL2, HsT2308, MGC10825	84735	ENSG00000150656	7287.64	28685.7
GSHG0029720	GEM	up	3.94	1.01e-07	6.19e-05	EASANA	chr8(-):95261486-95274547	UCSC	GTP binding protein overexpressed in skeletal muscle	KIR	2669	ENSG00000164949	370.23	1456.82
GSHG0137604	--	up	3.93	0.0268	NA	EASANA	chr17(+):41382086-41382117	UCSC	--	NULL	--	--	4.17	16.71
GSHG0023506	CCNA2	up	3.92	0.00358	0.0594	EASANA	chr4(-):122737599-122745156	UCSC	cyclin A2	NULL	890	ENSG00000145386	350.95	1375.9
GSHG0020132	PIM3	up	3.9	2.99e-20	7.32e-16	EASANA	chr22(+):50354143-50357719	UCSC	Pim-3 proto-oncogene, serine/threonine kinase	NULL	415116	ENSG00000198355	1803	7033.69
GSHG0137965	--	up	3.89	0.0177	0.132	EASANA	chr17(-):48240887-48242677	UCSC	--	NULL	--	--	140.72	546.84
GSHG0011653	--	up	3.89	0.0214	0.146	EASANA	chr16(-):15109432-15708440	UCSC	--	NULL	--	--	270.69	1051.43
GSHG0015049	C5AR1	up	3.87	0.00895	0.0931	EASANA	chr19(+):47813075-47825327	UCSC	complement C5a receptor 1	C5A, C5AR, CD88	728	ENSG00000197405	638.11	2470.92
GSHG0013848	SECTM1	up	3.86	0.00408	0.0634	EASANA	chr17(-):80278900-80291921	UCSC	secreted and transmembrane 1	K12	6398	ENSG00000141574	48.42	187.48
GSHG0136998	--	up	3.85	0.0216	0.146	EASANA	chr15(-):101843430-101843461	UCSC	--	NULL	--	--	9.12	34.85
GSHG0135444	--	up	3.83	0.000102	0.00769	EASANA	chr11(-):89921093-89923139	UCSC	--	NULL	--	--	862.77	3306.99
GSHG0005406	ST14	up	3.83	0.008	0.0883	EASANA	chr11(+):130029682-130080262	UCSC	suppression of tumorigenicity 14	HAI, MT-SP1, SNC19, TMPRSS14	6768	ENSG00000149418	126.46	483.62
GSHG0143144	--	up	3.82	0.00223	0.0464	EASANA	chr12(+):119633542-119633588	UCSC	--	NULL	--	--	8.83	33.39
GSHG0071202	--	up	3.81	0.05	NA	EASANA	chr14(-):95991808-95991855	UCSC	--	NULL	--	--	2.47	9.31
GSHG0132433	SIGLEC7	up	3.8	0.00356	0.0593	EASANA	chr19(+):51645558-51656786	UCSC	sialic acid binding Ig like lectin 7	CD328, p75/AIRM1, QA79, SIGLEC-7	27036	ENSG00000168995	33.17	126.01
GSHG0028400	AZGP1	up	3.77	0.0186	0.135	EASANA	chr7(-):99564352-99573735	UCSC	alpha-2-glycoprotein 1, zinc-binding	ZA2G, ZAG	563	ENSG00000160862	1410.12	5311.32
GSHG0018035	CXCR4	up	3.76	0.00356	0.0593	EASANA	chr2(-):136871919-136875725	UCSC	C-X-C motif chemokine receptor 4	NULL	7852	--	934.57	3511.96
GSHG0014818	--	up	3.75	0.0256	0.16	EASANA	chr19(+):35601847-35603032	UCSC	--	NULL	--	--	50.2	188.05
GSHG0000948	BNIPL	up	3.72	0.0407	0.198	EASANA	chr1(+):151009029-151020076	UCSC	BCL2 interacting protein like	BNIP-S, BNIP-Salpha, BNIP-Sbeta, BNIPl-1, BNIPL-2, PP753	149428	ENSG00000163141	25.95	96.64
GSHG0023157	QDPR	up	3.71	1.91e-08	2.01e-05	EASANA	chr4(-):17461884-17513857	UCSC	quinoid dihydropteridine reductase	DHPR, PKU2, SDR33C1	5860	ENSG00000151552	24476.9	90704.4
GSHG0017611	LOC101927043	up	3.7	0.0165	0.128	EASANA	chr2(-):47419544-47572213	UCSC	uncharacterized LOC101927043	NULL	101927043	--	80.63	297.92
GSHG0141721	--	up	3.67	0.0399	NA	EASANA	chr5(-):34167612-34167643	UCSC	--	NULL	--	--	4.08	14.88
GSHG0011051	SLC5A11	up	3.67	0.0128	0.113	EASANA	chr16(+):24857184-24922956	UCSC	solute carrier family 5 member 11	KST1, SGLT6, SMIT2	115584	ENSG00000158865	1985.21	7279.16
GSHG0045046	MIR7-1	up	3.66	0.00324	0.056	EASANA	chr9(-):86584663-86584772	UCSC	microRNA 7-1	hsa-mir-7-1	407043	ENSG00000207603, ENSG00000284179	51.76	189.45
GSHG0010984	--	up	3.66	0.00401	0.0629	EASANA	chr16(+):15793016-15795769	UCSC	--	NULL	--	--	497.65	1819.24
GSHG0009375	BMP4	up	3.66	9.94e-05	0.00754	EASANA	chr14(-):54416454-54423609	UCSC	bone morphogenetic protein 4	NULL	652	ENSG00000125378	210.98	771.65
GSHG0001432	ATF3	up	3.66	0.000804	0.0259	EASANA	chr1(+):212738676-212794118	UCSC	activating transcription factor 3	NULL	467	ENSG00000162772	181.14	662.25
GSHG0141720	--	up	3.65	0.0446	NA	EASANA	chr5(-):34166790-34166821	UCSC	--	NULL	--	--	2.44	8.85
GSHG0043823	--	up	3.64	0.0369	NA	EASANA	chr7(-):32612809-32612868	UCSC	--	NULL	--	--	2.99	11.01
GSHG0005905	RELA	up	3.64	0.00013	0.00871	EASANA	chr11(-):65421066-65430620	UCSC	RELA proto-oncogene, NF-kB subunit	p65	5970	ENSG00000173039	3039.59	11067.4
GSHG0015023	GIPR	up	3.63	0.00594	0.0757	EASANA	chr19(+):46171502-46186982	UCSC	gastric inhibitory polypeptide receptor	NULL	2696	ENSG00000010310	181.83	659.39
GSHG0106674	--	up	3.61	0.0067	0.0808	EASANA	chr12(+):119633218-119633250	UCSC	--	NULL	--	--	17.04	61.44
GSHG0020814	SEMA3F	up	3.6	5.15e-07	0.000197	EASANA	chr3(+):50192478-50226507	UCSC	semaphorin 3F	Sema4, SEMAK	6405	ENSG00000001617	394.92	1419.34
GSHG0137693	--	up	3.58	0.00313	0.055	EASANA	chr17(+):80447121-80447152	UCSC	--	NULL	--	--	9.42	33.63
GSHG0026388	--	up	3.58	0.003	0.0535	EASANA	chr6(-):27075060-27100576	UCSC	--	NULL	--	--	118.82	425.04
GSHG0013442	ETV4	up	3.58	0.00224	0.0466	EASANA	chr17(-):41605211-41623800	UCSC	ETS variant 4	E1A-F, E1AF, PEA3	2118	ENSG00000175832	72.2	257.98
GSHG0003260	LINC00836	up	3.55	0.000335	0.0155	EASANA	chr10(+):25940641-26021864	UCSC	long intergenic non-protein coding RNA 836	NULL	101929052	ENSG00000280809	337.39	1200.23
GSHG0007524	GPR84	up	3.55	0.032	0.177	EASANA	chr12(-):54756231-54758270	UCSC	G protein-coupled receptor 84	EX33	53831	ENSG00000139572	90.48	321.64
GSHG0138382	--	up	3.55	0.00101	0.0303	EASANA	chr19(+):35596873-35598141	UCSC	--	NULL	--	--	86.59	307.02
GSHG0141391	--	up	3.55	0.0214	0.146	EASANA	chr4(-):108831664-108831705	UCSC	--	NULL	--	--	8.6	30.56
GSHG0004466	NKX6-2	up	3.55	0.00577	0.0747	EASANA	chr10(-):134598320-134599537	UCSC	NK6 homeobox 2	GTX, NKX6.1, NKX6B	84504	ENSG00000148826	5228.87	18542
GSHG0030374	--	up	3.54	0.0143	0.119	EASANA	chr9(+):115390750-115391982	UCSC	--	NULL	--	--	405.19	1433.2
GSHG0031463	MID1IP1	up	3.54	0.00411	0.0637	EASANA	chrX(+):38660685-38665781	UCSC	MID1 interacting protein 1	FLJ10386, G12-like, MIG12, STRAIT11499, THRSPL	58526	ENSG00000165175	20905.5	73902.6
GSHG0017612	--	up	3.51	0.0445	0.207	EASANA	chr2(-):47536172-47538026	UCSC	--	NULL	--	--	182.29	639.89
GSHG0136997	--	up	3.51	0.0119	0.108	EASANA	chr15(-):101839861-101841853	UCSC	--	NULL	--	--	325.94	1143.16
GSHG0130147	--	up	3.5	0.037	NA	EASANA	chr9(-):99083888-99083944	UCSC	--	NULL	--	--	4.06	14.65
GSHG0131720	--	up	3.5	0.00931	0.0947	EASANA	chrX(-):103047260-103047340	UCSC	--	NULL	--	--	33.06	115.71
GSHG0014543	ANGPTL4	up	3.5	0.0147	0.121	EASANA	chr19(+):8429011-8441581	UCSC	angiopoietin like 4	ARP4, FIAF, HFARP, NL2, PGAR, pp1158	51129	ENSG00000167772	4047.41	14151.3
GSHG0026261	--	up	3.48	0.0108	0.103	EASANA	chr6(-):3302702-3305227	UCSC	--	NULL	--	--	490.75	1707.02
GSHG0033906	PIEZO2	up	3.48	0.00447	0.0661	EASANA	chr18(-):10670245-11148761	UCSC	piezo type mechanosensitive ion channel component 2	FLJ23144, FLJ23403, FLJ34907, HsT748, HsT771	63895	ENSG00000154864	774.83	2694.96
GSHG0011220	MT1X	up	3.47	0.0048	0.0684	EASANA	chr16(+):56716382-56722286	UCSC	metallothionein 1X	MT-1l	4501	ENSG00000187193	4477.88	15529.5
GSHG0016110	LILRA4	up	3.47	0.000187	0.0107	EASANA	chr19(-):54844456-54850440	UCSC	leukocyte immunoglobulin like receptor A4	CD85g, ILT7	23547	ENSG00000239961	268.6	930.96
GSHG0014705	ARRDC2	up	3.46	0.00359	0.0594	EASANA	chr19(+):18111941-18124909	UCSC	arrestin domain containing 2	CLONE24945, PP2703	27106	ENSG00000105643	6930.85	23977.5
GSHG0143087	--	up	3.45	0.00181	0.0414	EASANA	chr7(-):72717455-72717535	UCSC	--	NULL	--	--	34.58	119.27
GSHG0145613	--	up	3.43	0.00185	0.0418	EASANA	chr11(+):65191802-65193996	UCSC	--	NULL	--	--	26155.5	89629.5
GSHG0014512	TRIP10	up	3.41	0.000475	0.0191	EASANA	chr19(+):6739693-6751745	UCSC	thyroid hormone receptor interactor 10	CIP4, HSTP, STP	9322	ENSG00000125733	2599.66	8877.13
GSHG0016037	KLK6	up	3.41	0.00411	0.0637	EASANA	chr19(-):51461887-51472930	UCSC	kallikrein related peptidase 6	Bssp, Klk7, neurosin	5653	ENSG00000167755	2396.13	8172.58
GSHG0126590	--	up	3.41	0.0319	NA	EASANA	chr6(-):26838771-26838802	UCSC	--	NULL	--	--	3.43	11.58
GSHG0121811	--	up	3.39	0.0469	NA	EASANA	chr17(+):30806183-30806259	UCSC	--	NULL	--	--	8.16	27.47
GSHG0027545	NPTX2	up	3.39	0.000668	0.0233	EASANA	chr7(+):98246597-98259181	UCSC	neuronal pentraxin 2	NULL	4885	ENSG00000106236	1446.21	4906.09
GSHG0146756	--	up	3.39	0.00384	0.0617	EASANA	chr10(+):43891790-43893104	UCSC	--	NULL	--	--	130.95	443.53
GSHG0012024	--	up	3.38	0.00568	0.074	EASANA	chr16(-):83759281-83759982	UCSC	--	NULL	--	--	56.6	191.35
GSHG0121848	--	up	3.38	0.0074	0.0845	EASANA	chr17(+):42988617-42988648	UCSC	--	NULL	--	--	11.52	39.19
GSHG0137605	--	up	3.37	0.0429	NA	EASANA	chr17(+):41382131-41382162	UCSC	--	NULL	--	--	4.04	13.63
GSHG0014489	UHRF1	up	3.37	0.00498	0.0693	EASANA	chr19(+):4903092-4962164	UCSC	ubiquitin like with PHD and ring finger domains 1	FLJ21925, ICBP90, Np95, RNF106, TDRD22	29128	ENSG00000276043	406.95	1370.83
GSHG0132618	LOC284009	up	3.37	0.00533	0.0721	EASANA	chr17(-):2308856-2319379	UCSC	uncharacterized LOC284009	NULL	284009	--	196.33	661.08
GSHG0015604	CPAMD8	up	3.35	0.000621	0.0222	EASANA	chr19(-):17003758-17137625	UCSC	C3 and PZP like, alpha-2-macroglobulin domain containing 8	K-CAP, KIAA1283, VIP	27151	ENSG00000160111	472.18	1582.99
GSHG0002348	DENND2D	up	3.35	0.000254	0.013	EASANA	chr1(-):111728591-111747160	UCSC	DENN domain containing 2D	FLJ22457, RP5-1180E21.2	79961	ENSG00000162777	112.33	375.68
GSHG0030820	FAM95C // ANKRD18A	up	3.34	0.00841	0.0902	EASANA	chr9(-):38540564-38620663	UCSC	family with sequence similarity 95 member C // ankyrin repeat domain 18A	FLJ35740, KIAA2015	100289137, 253650	ENSG00000180071, ENSG00000283486	2649.67	8837.06
GSHG0014702	PIK3R2 // IFI30	up	3.33	0.00368	0.0602	EASANA	chr19(+):18263965-18288936	UCSC	phosphoinositide-3-kinase regulatory subunit 2 // IFI30, lysosomal thiol reductase	GILT, IFI-30, IP-30, IP30, MGC32056, p85, P85B	10437, 5296	ENSG00000105647, ENSG00000216490	500.46	1666.86
GSHG0014902	ACP7	up	3.33	0.0304	0.173	EASANA	chr19(+):39574553-39602108	UCSC	acid phosphatase 7, tartrate resistant (putative)	FLJ16165, PAPL, PAPL1	390928	ENSG00000183760	133.05	442.29
GSHG0031094	WHRN	up	3.32	0.0192	0.137	EASANA	chr9(-):117164361-117267736	UCSC	whirlin	CIP98, PDZD7B, USH2D	25861	ENSG00000095397	8040.83	26713.4
GSHG0133583	LINC01088	up	3.32	0.00733	0.0844	EASANA	chr4(+):79892902-80229953	UCSC	long intergenic non-protein coding RNA 1088	NULL	100505875	ENSG00000249307	260.16	864.73
GSHG0011764	TBX6	up	3.31	0.017	0.13	EASANA	chr16(-):30097082-30103208	UCSC	T-box 6	NULL	6911	ENSG00000149922	230.29	761.19
GSHG0134292	--	up	3.3	0.00919	0.0942	EASANA	chr1(-):1208672-1208738	UCSC	--	NULL	--	--	11.61	38.04
GSHG0134187	--	up	3.3	0.0132	0.115	EASANA	chr1(+):205199130-205199151	UCSC	--	NULL	--	--	11.28	37.37
GSHG0007779	HVCN1	up	3.3	3.38e-05	0.00384	EASANA	chr12(-):111065646-111130276	UCSC	hydrogen voltage gated channel 1	Hv1, MGC15619, VSOP	84329	ENSG00000122986	1069.17	3527.23
GSHG0027291	ANLN	up	3.3	0.00518	0.071	EASANA	chr7(+):36429412-36493398	UCSC	anillin actin binding protein	ANILLIN, scra, Scraps	54443	ENSG00000011426	12558.3	41403.6
GSHG0007068	P2RX7	up	3.29	0.0161	0.126	EASANA	chr12(+):121570622-121624354	UCSC	purinergic receptor P2X 7	MGC20089, P2X7	5027	ENSG00000089041	3521.72	11584.1
GSHG0052077	LOC101926963	up	3.28	0.000141	0.00906	EASANA	chr7(+):642482-648138	UCSC	uncharacterized LOC101926963	NULL	101926963	--	33.3	109.33
GSHG0126689	--	up	3.26	0.0275	NA	EASANA	chr5(-):34167471-34167502	UCSC	--	NULL	--	--	5.57	18.17
GSHG0003054	LINC01354	up	3.24	0.000461	0.0188	EASANA	chr1(-):234663637-234667525	UCSC	long intergenic non-protein coding RNA 1354	NULL	100506795	ENSG00000231768	700.51	2273.13
GSHG0153071	--	up	3.23	0.0226	0.15	EASANA	chrX(-):153208166-153208279	UCSC	--	NULL	--	--	57.71	186.39
GSHG0032038	SRPX	up	3.23	0.000114	0.00811	EASANA	chrX(-):38008589-38080177	UCSC	sushi repeat containing protein, X-linked	ETX1	8406	ENSG00000101955	766.04	2477.03
GSHG0017282	EFHD1	up	3.23	0.00485	0.0687	EASANA	chr2(+):233470767-233547490	UCSC	EF-hand domain family member D1	FLJ13612	80303	ENSG00000115468	8014.64	25909
GSHG0016243	--	up	3.23	0.0329	0.179	EASANA	chr2(+):9778901-9789565	UCSC	--	NULL	--	--	44.43	143.54
GSHG0009736	GREM1	up	3.22	0.0115	0.106	EASANA	chr15(+):33010175-33026870	UCSC	gremlin 1, DAN family BMP antagonist	DAND2, DRM, gremlin, HMPS	26585	ENSG00000166923	3156.85	10151.5
GSHG0002085	--	up	3.21	0.00957	0.0961	EASANA	chr1(-):48844751-48847025	UCSC	--	NULL	--	--	422.03	1354.08
GSHG0083028	--	up	3.2	0.0255	0.159	EASANA	chr14(-):31906701-31906732	UCSC	--	NULL	--	--	29.55	94.52
GSHG0008783	--	up	3.2	6.12e-05	0.00553	EASANA	chr14(+):35343402-35345665	UCSC	--	NULL	--	--	247.35	790.99
GSHG0055373	BOK	up	3.19	0.00762	0.0858	EASANA	chr2(+):242498146-242513551	UCSC	BOK, BCL2 family apoptosis regulator	BCL2L9, BOKL, MGC4631	666	ENSG00000176720	12802.7	40886.3
GSHG0053182	LOC102724596	up	3.19	0.0338	0.182	EASANA	chr17(+):47438527-47457456	UCSC	uncharacterized LOC102724596	NULL	102724596	--	311.94	994.41
GSHG0075650	--	up	3.17	0.0188	0.136	EASANA	chr17(+):7126661-7126683	UCSC	--	NULL	--	--	12.07	38.15
GSHG0034428	SNORD99	up	3.17	0.0161	0.126	EASANA	chr1(-):28905255-28905334	UCSC	small nucleolar RNA, C/D box 99	HBII-420	692212	ENSG00000221539	31.86	100.93
GSHG0005686	ABTB2	up	3.17	1.51e-07	7.69e-05	EASANA	chr11(-):34172535-34379556	UCSC	ankyrin repeat and BTB domain containing 2	ABTB2A, BTBD22, DKFZP586C1619	25841	ENSG00000166016	584.59	1851.57
GSHG0000501	CDKN2C	up	3.16	8.51e-05	0.00686	EASANA	chr1(+):51426417-51440309	UCSC	cyclin dependent kinase inhibitor 2C	INK4C, p18	1031	ENSG00000123080	382.28	1207.7
GSHG0000096	SPSB1	up	3.16	7.12e-05	0.00617	EASANA	chr1(+):9352941-9429588	UCSC	splA/ryanodine receptor domain and SOCS box containing 1	SSB-1	80176	ENSG00000171621	611.74	1933.12
GSHG0042221	SNORA24	up	3.16	0.0035	0.0585	EASANA	chr4(+):119200319-119200475	UCSC	small nucleolar RNA, H/ACA box 24	ACA24, SNORA24A	677809	ENSG00000275994	24.77	77.87
GSHG0141390	--	up	3.16	0.0172	0.13	EASANA	chr4(-):108831583-108831638	UCSC	--	NULL	--	--	15.35	48.5
GSHG0020692	--	up	3.14	0.0113	0.106	EASANA	chr3(+):37258270-37259478	UCSC	--	NULL	--	--	136.45	428.61
GSHG0146509	--	up	3.13	0.00812	0.0888	EASANA	chr1(-):48866515-48867274	UCSC	--	NULL	--	--	53.92	168.97
GSHG0143523	--	up	3.13	0.0233	0.152	EASANA	chr8(+):143171188-143172976	UCSC	--	NULL	--	--	701.3	2195.06
GSHG0002773	--	up	3.12	0.00989	0.0982	EASANA	chr1(-):179850744-179851730	UCSC	--	NULL	--	--	222.25	693.24
GSHG0034664	IBA57-AS1 // IBA57-DT	up	3.11	0.0372	0.189	EASANA	chr1(-):228351787-228353213	UCSC	IBA57 antisense RNA 1 (head to head) // IBA57 divergent transcript	FLJ32878	574432	ENSG00000203684	35.38	110
GSHG0139663	--	up	3.11	0.00451	0.0662	EASANA	chr20(+):2735188-2735285	UCSC	--	NULL	--	--	60.1	186.66
GSHG0100534	--	up	3.11	0.00386	0.0618	EASANA	chr6(+):52860617-52860691	UCSC	--	NULL	--	--	113.92	353.53
GSHG0012213	ALOX15B	up	3.09	0.0322	0.177	EASANA	chr17(+):7942352-7952428	UCSC	arachidonate 15-lipoxygenase, type B	15-LOX-2	247	ENSG00000179593	181.04	560.03
GSHG0138832	--	up	3.09	0.00123	0.0335	EASANA	chr19(-):53151419-53152966	UCSC	--	NULL	--	--	102.03	315.31
GSHG0011984	MLKL	up	3.09	0.0268	0.162	EASANA	chr16(-):74705755-74735046	UCSC	mixed lineage kinase domain like pseudokinase	FLJ34389	197259	ENSG00000168404	243.69	752.37
GSHG0009591	SERPINA1	up	3.08	0.0207	0.143	EASANA	chr14(-):94843084-94857029	UCSC	serpin family A member 1	A1A, A1AT, AAT, alpha-1-antitrypsin, alpha1AT, PI1	5265	ENSG00000197249	338.12	1042.86
GSHG0142067	--	up	3.08	0.000125	0.00851	EASANA	chr6(+):38114345-38117186	UCSC	--	NULL	--	--	245.52	755.78
GSHG0029384	PPP1R3B	up	3.07	4.23e-05	0.00451	EASANA	chr8(-):8993776-9009152	UCSC	protein phosphatase 1 regulatory subunit 3B	FLJ14005, GL, PPP1R4	79660	ENSG00000173281	712.18	2188.73
GSHG0002867	CHI3L1	up	3.07	0.00297	0.0531	EASANA	chr1(-):203148057-203155922	UCSC	chitinase 3 like 1	GP39, YKL40	1116	ENSG00000133048	3887.68	11920.6
GSHG0132427	PSG8-AS1	up	3.06	0.0297	0.171	EASANA	chr19(+):43326015-43331030	UCSC	PSG8 antisense RNA 1	NULL	100289650	ENSG00000225877	375.98	1152.01
GSHG0012917	SLC16A3	up	3.05	0.0106	0.102	EASANA	chr17(+):80186282-80197374	UCSC	solute carrier family 16 member 3	MCT3, MCT4	9123	ENSG00000141526	597.45	1824.52
GSHG0003936	--	up	3.05	0.0323	0.177	EASANA	chr10(-):22842743-22847628	UCSC	--	NULL	--	--	781.17	2384.04
GSHG0018896	SLCO4A1	up	3.05	0.0152	0.122	EASANA	chr20(+):61273797-61303647	UCSC	solute carrier organic anion transporter family member 4A1	OATP-E, OATP4A1	28231	ENSG00000101187	2242.51	6831.37
GSHG0003000	ITPKB	up	3.03	6.05e-06	0.00111	EASANA	chr1(-):226819389-226926876	UCSC	inositol-trisphosphate 3-kinase B	IP3-3KB, IP3KB	3707	ENSG00000143772	5939.12	18019
GSHG0000259	LDLRAP1	up	3.03	0.00835	0.0899	EASANA	chr1(+):25870071-25895377	UCSC	low density lipoprotein receptor adaptor protein 1	ARH, ARH2, DKFZp586D0624, FHCB1, FHCB2, MGC34705	26119	ENSG00000157978	933.14	2827.63
GSHG0144246	--	up	3.03	0.00535	0.0721	EASANA	chr9(-):88135505-88138306	UCSC	--	NULL	--	--	219.28	664.14
GSHG0013544	ZNF652	up	3.03	0.00572	0.0743	EASANA	chr17(-):47366568-47439835	UCSC	zinc finger protein 652	KIAA0924	22834	ENSG00000198740	1044.87	3163.56
GSHG0007741	--	up	3.03	0.0124	0.111	EASANA	chr12(-):106750753-106751723	UCSC	--	NULL	--	--	98.13	296.96
GSHG0143147	--	up	3.03	0.0464	NA	EASANA	chr12(+):119633774-119633805	UCSC	--	NULL	--	--	4.46	13.29
GSHG0011738	NUPR1	up	3.02	0.00592	0.0756	EASANA	chr16(-):28548662-28550495	UCSC	nuclear protein 1, transcriptional regulator	COM1, p8	26471	ENSG00000176046	6679.19	20176.3
GSHG0012158	KIF1C	up	3.02	0.000927	0.0287	EASANA	chr17(+):4901243-4931693	UCSC	kinesin family member 1C	SPAX2, SPG58	10749	ENSG00000129250	26370.3	79632
GSHG0003731	BAG3	up	3.01	0.00996	0.0985	EASANA	chr10(+):121410882-121437327	UCSC	BCL2 associated athanogene 3	NULL	9531	ENSG00000151929	2702.64	8133.35
GSHG0010125	ISG20	up	3.01	4.4e-05	0.0046	EASANA	chr15(+):89178868-89199575	UCSC	interferon stimulated exonuclease gene 20	CD25, HEM45	3669	ENSG00000172183	247.35	744.45
GSHG0002726	SELL	up	3.01	0.0133	0.116	EASANA	chr1(-):169659802-169680843	UCSC	selectin L	CD62L, hLHRc, LAM-1, LAM1, Leu-8, LSEL, Lyam-1, PLNHR	6402	ENSG00000188404	314.43	946.25
GSHG0025492	--	up	3	0.00651	0.0796	EASANA	chr6(+):26129222-26132360	UCSC	--	NULL	--	--	424.89	1275.22
GSHG0055260	ICAM1 // ICAM4	up	3	0.0179	0.133	EASANA	chr19(+):10329394-10399260	UCSC	intercellular adhesion molecule 1 // intercellular adhesion molecule 4 (Landsteiner-Wiener blood group)	BB2, CD242, CD54	3383, 3386	ENSG00000090339, ENSG00000105371	614.58	1842.08
GSHG0141389	--	up	2.99	0.0247	0.156	EASANA	chr4(-):108831538-108831569	UCSC	--	NULL	--	--	11.46	34.31
GSHG0039826	C19orf81	up	2.99	0.00126	0.0337	EASANA	chr19(+):51152702-51162567	UCSC	chromosome 19 open reading frame 81	NULL	342918	ENSG00000235034	196.93	588.29
GSHG0015885	PLAUR	up	2.98	0.000254	0.013	EASANA	chr19(-):44150248-44174699	UCSC	plasminogen activator, urokinase receptor	CD87, UPAR, URKR	5329	ENSG00000011422	200.11	596.97
GSHG0016845	--	up	2.98	0.0154	0.123	EASANA	chr2(+):130737612-130740313	UCSC	--	NULL	--	--	563.02	1679.6
GSHG0142847	--	up	2.97	0.0432	0.204	EASANA	chr7(+):134866263-134866294	UCSC	--	NULL	--	--	6.57	19.42
GSHG0030949	NFIL3	up	2.97	6.2e-07	0.000227	EASANA	chr9(-):94171328-94186908	UCSC	nuclear factor, interleukin 3 regulated	E4BP4, NF-IL3A, NFIL3A	4783	ENSG00000165030	1379.96	4099.27
GSHG0030643	GLIS3	up	2.97	8.44e-06	0.00144	EASANA	chr9(-):3824125-4348392	UCSC	GLIS family zinc finger 3	MGC33662	169792	ENSG00000107249	1646.81	4889.95
GSHG0002243	GBP1	up	2.97	7.8e-05	0.00657	EASANA	chr1(-):89517987-89531043	UCSC	guanylate binding protein 1	NULL	2633	ENSG00000117228	671.78	1994.57
GSHG0010773	PCSK6	up	2.97	0.00643	0.0789	EASANA	chr15(-):101844134-102030187	UCSC	proprotein convertase subtilisin/kexin type 6	SPC4	5046	ENSG00000140479	1662.11	4929.83
GSHG0030248	C9orf47 // S1PR3	up	2.97	1.12e-07	6.5e-05	EASANA	chr9(+):91605778-91620067	UCSC	chromosome 9 open reading frame 47 // sphingosine-1-phosphate receptor 3	bA791O21.3, EDG-3, FLJ37523	1903, 286223	ENSG00000186354, ENSG00000213694	2141.83	6352.46
GSHG0010808	LOC100287175	up	2.96	5.69e-05	0.00533	EASANA	chr16(+):686817-689205	UCSC	uncharacterized LOC100287175	NULL	100287175	--	59.26	175.12
GSHG0144109	--	up	2.95	0.019	0.137	EASANA	chr9(-):38545520-38545547	UCSC	--	NULL	--	--	40.59	120.09
GSHG0013471	--	up	2.94	0.0257	0.16	EASANA	chr17(-):42980338-42982187	UCSC	--	NULL	--	--	1240.63	3650.25
GSHG0030988	ZNF367	up	2.94	7.18e-06	0.00127	EASANA	chr9(-):99148227-99180669	UCSC	zinc finger protein 367	FLJ33970	195828	ENSG00000165244	523.15	1538.59
GSHG0016061	SPACA6P-AS	up	2.94	0.00934	0.0948	EASANA	chr19(-):52188616-52196709	UCSC	SPACA6P antisense RNA	NULL	102238594	ENSG00000269959	252.68	741.42
GSHG0013687	ABCA8	up	2.93	0.00537	0.0721	EASANA	chr17(-):66863429-66951538	UCSC	ATP binding cassette subfamily A member 8	KIAA0822	10351	ENSG00000141338	3488.34	10224.9
GSHG0011722	ARHGAP17	up	2.93	0.00158	0.0382	EASANA	chr16(-):24930706-25026699	UCSC	Rho GTPase activating protein 17	FLJ10308, FLJ13219, NADRIN, RICH1, WBP15	55114	ENSG00000140750	2190.55	6419.09
GSHG0138934	--	up	2.92	0.0184	0.135	EASANA	chr2(+):48829788-48831770	UCSC	--	NULL	--	--	166.42	486.75
GSHG0030977	FANCC	up	2.92	3.42e-05	0.00384	EASANA	chr9(-):97861337-98079991	UCSC	Fanconi anemia complementation group C	FA3, FAC	2176	ENSG00000158169	159.32	466.38
GSHG0026926	SGK1	up	2.92	0.00734	0.0844	EASANA	chr6(-):134490384-134639196	UCSC	serum/glucocorticoid regulated kinase 1	NULL	6446	ENSG00000118515	7381.31	21556.9
GSHG0023687	ACSL1	up	2.91	0.00275	0.0512	EASANA	chr4(-):185676750-185747268	UCSC	acyl-CoA synthetase long chain family member 1	ACS1, FACL1, LACS, LACS1, LACS2	2180	ENSG00000151726	4904.42	14295.4
GSHG0025692	PIM1	up	2.91	0.0135	0.116	EASANA	chr6(+):37137922-37143205	UCSC	Pim-1 proto-oncogene, serine/threonine kinase	NULL	5292	ENSG00000137193	515.56	1499.36
GSHG0022921	FHDC1	up	2.91	5.77e-05	0.00534	EASANA	chr4(+):153864135-153900848	UCSC	FH2 domain containing 1	KIAA1727	85462	ENSG00000137460	47.49	138.42
GSHG0022311	BCL6	up	2.9	0.000154	0.00952	EASANA	chr3(-):187439165-187463513	UCSC	B cell CLL/lymphoma 6	BCL5, BCL6A, LAZ3, ZBTB27	604	ENSG00000113916	10301.6	29844.8
GSHG0008612	TMTC4	up	2.9	0.000298	0.0145	EASANA	chr13(-):101255887-101327189	UCSC	transmembrane and tetratricopeptide repeat containing 4	FLJ14624, FLJ22153	84899	ENSG00000125247	2333.72	6757.65
GSHG0028359	--	up	2.89	0.00282	0.0519	EASANA	chr7(-):93583356-93585495	UCSC	--	NULL	--	--	189.9	549.14
GSHG0018303	FZD5	up	2.89	0.00911	0.0939	EASANA	chr2(-):208627312-208634143	UCSC	frizzled class receptor 5	DKFZP434E2135, HFZ5	7855	ENSG00000163251	1080.83	3126.87
GSHG0003935	PIP4K2A	up	2.89	0.00165	0.0394	EASANA	chr10(-):22823766-23003503	UCSC	phosphatidylinositol-5-phosphate 4-kinase type 2 alpha	PIP5KIIA, PIP5KIIalpha	5305	ENSG00000150867	13299.6	38462.5
GSHG0014858	--	up	2.88	0.000542	0.0208	EASANA	chr19(+):36706136-36707380	UCSC	--	NULL	--	--	227.26	655.87
GSHG0005963	--	up	2.88	0.00111	0.0319	EASANA	chr11(-):67826217-67828536	UCSC	--	NULL	--	--	712.6	2054.46
GSHG0138141	--	up	2.88	0.0178	0.133	EASANA	chr18(+):32840250-32842945	UCSC	--	NULL	--	--	797.23	2296.32
GSHG0012836	SPHK1	up	2.88	0.00171	0.0404	EASANA	chr17(+):74372742-74383941	UCSC	sphingosine kinase 1	SPHK	8877	ENSG00000176170	195.1	561.34
GSHG0007197	TNFRSF1A	up	2.88	0.000418	0.0177	EASANA	chr12(-):6437924-6451283	UCSC	TNF receptor superfamily member 1A	CD120a, TNF-R, TNF-R-I, TNF-R55, TNFAR, TNFR60	7132	ENSG00000067182	2964.4	8529.85
GSHG0024662	--	up	2.87	0.0195	0.138	EASANA	chr5(-):10994669-10995255	UCSC	--	NULL	--	--	56.51	162.06
GSHG0044019	--	up	2.87	0.0195	NA	EASANA	chr7(-):134846135-134846164	UCSC	--	NULL	--	--	5.44	15.79
GSHG0001052	HAPLN2	up	2.87	0.0111	0.105	EASANA	chr1(+):156589086-156595517	UCSC	hyaluronan and proteoglycan link protein 2	BRAL1	60484	ENSG00000132702	9400.7	26967
GSHG0009808	GANC // CAPN3	up	2.87	0.0089	0.0927	EASANA	chr15(+):42565855-42704515	UCSC	glucosidase alpha, neutral C // calpain 3	CANP3, nCL-1, p94	2595, 825	ENSG00000092529, ENSG00000214013	4405.43	12635.7
GSHG0009597	CLMN	up	2.87	0.00115	0.0324	EASANA	chr14(-):95648276-95786245	UCSC	calmin	FLJ12383, KIAA0500, KIAA1188	79789	ENSG00000165959	3952.63	11331.7
GSHG0141056	--	up	2.86	0.0151	0.122	EASANA	chr3(-):187455564-187457726	UCSC	--	NULL	--	--	2081.32	5956.04
GSHG0016021	NAPSA	up	2.86	0.0185	0.135	EASANA	chr19(-):50861731-50869087	UCSC	napsin A aspartic peptidase	KAP, Kdap, NAP1, NAPA	9476	ENSG00000131400	94.31	269.29
GSHG0002452	FMO5	up	2.85	0.00564	0.0738	EASANA	chr1(-):146655885-146697230	UCSC	flavin containing monooxygenase 5	NULL	2330	ENSG00000131781	205.01	584.8
GSHG0152018	--	up	2.85	0.00962	0.0964	EASANA	chr5(+):118309524-118309821	UCSC	--	NULL	--	--	32.87	93.47
GSHG0132622	--	up	2.85	0.0141	0.118	EASANA	chr17(-):5264258-5289528	UCSC	--	NULL	--	--	85.37	242.81
GSHG0002545	S100A4	up	2.84	0.0168	0.129	EASANA	chr1(-):153516095-153518282	UCSC	S100 calcium binding protein A4	18A2, 42A, FSP1, P9KA, PEL98	6275	ENSG00000196154	325.03	924.17
GSHG0009583	PRIMA1	up	2.84	0.00956	0.0961	EASANA	chr14(-):94184644-94254105	UCSC	proline rich membrane anchor 1	PRIMA	145270	ENSG00000175785	2618.52	7440.22
GSHG0130200	--	up	2.84	0.0344	NA	EASANA	chr9(-):113009165-113009237	UCSC	--	NULL	--	--	5.82	16.46
GSHG0011994	CHST6	up	2.84	2.51e-05	0.00314	EASANA	chr16(-):75507022-75529305	UCSC	carbohydrate sulfotransferase 6	NULL	4166	ENSG00000183196	2813.49	7986.74
GSHG0036696	FITM1	up	2.84	0.0334	0.181	EASANA	chr14(+):24600675-24602058	UCSC	fat storage inducing transmembrane protein 1	FIT1	161247	ENSG00000139914	54.75	155.28
GSHG0002477	--	up	2.84	0.00921	0.0942	EASANA	chr1(-):149856012-149859515	UCSC	--	NULL	--	--	3825.4	10858.3
GSHG0020579	IRAK2	up	2.83	4.67e-05	0.00472	EASANA	chr3(+):10206563-10285427	UCSC	interleukin 1 receptor associated kinase 2	NULL	3656	ENSG00000134070	521.06	1476.07
GSHG0050939	KMT2E-AS1	up	2.82	0.0055	0.0728	EASANA	chr7(-):104650927-104654588	UCSC	KMT2E antisense RNA 1 (head to head)	LOC100216545	100216545	ENSG00000239569	977.2	2759.95
GSHG0012920	--	up	2.82	6.52e-06	0.00117	EASANA	chr17(+):80251592-80252784	UCSC	--	NULL	--	--	960.18	2708.84
GSHG0000959	CGN	up	2.81	0.00358	0.0594	EASANA	chr1(+):151482986-151511165	UCSC	cingulin	KIAA1319	57530	ENSG00000143375	251.94	708.12
GSHG0003416	SRGN	up	2.81	0.00535	0.0721	EASANA	chr10(+):70847202-70864565	UCSC	serglycin	PPG	5552	ENSG00000122862	4511.47	12676.6
GSHG0002931	SERTAD4-AS1	up	2.81	0.00869	0.0917	EASANA	chr1(-):210404801-210407847	UCSC	SERTAD4 antisense RNA 1	NULL	574036	ENSG00000203706	277.32	778.78
GSHG0038511	MT1L	up	2.81	0.00803	0.0885	EASANA	chr16(+):56651373-56652729	UCSC	metallothionein 1L, pseudogene	MT1R, MTF	4500	ENSG00000260549	219.42	615.6
GSHG0008026	ALOX5AP	up	2.8	0.00732	0.0844	EASANA	chr13(+):31287615-31338564	UCSC	arachidonate 5-lipoxygenase activating protein	FLAP	241	ENSG00000132965	1619.88	4543.15
GSHG0135201	--	up	2.8	0.0177	0.132	EASANA	chr11(+):66402262-66405319	UCSC	--	NULL	--	--	1110.43	3108.79
GSHG0127673	--	up	2.8	0.0223	0.149	EASANA	chr13(+):25600592-25600623	UCSC	--	NULL	--	--	59.76	167.19
GSHG0007400	SLC38A2	up	2.79	6.14e-06	0.00112	EASANA	chr12(-):46751971-46766645	UCSC	solute carrier family 38 member 2	ATA2, KIAA1382, SAT2, SNAT2	54407	ENSG00000134294	4994.51	13954.6
GSHG0134629	--	up	2.79	0.00356	0.0593	EASANA	chr1(-):235270014-235271890	UCSC	--	NULL	--	--	190.96	532.56
GSHG0120196	--	up	2.79	0.00673	0.081	EASANA	chr11(-):61732727-61732801	UCSC	--	NULL	--	--	44.26	123.52
GSHG0142424	--	up	2.79	0.0146	0.12	EASANA	chr6(-):136656854-136663360	UCSC	--	NULL	--	--	1513.96	4222.18
GSHG0015679	LINC01785	up	2.79	0.0114	0.106	EASANA	chr19(-):22798359-22806773	UCSC	long intergenic non-protein coding RNA 1785	NULL	374890	ENSG00000268038	180.6	503.08
GSHG0000782	CSF1	up	2.79	0.00154	0.0377	EASANA	chr1(+):110453233-110473623	UCSC	colony stimulating factor 1	M-CSF, MCSF, MGC31930	1435	ENSG00000184371	1912.47	5329.89
GSHG0001374	CDK18	up	2.78	0.00779	0.0868	EASANA	chr1(+):205473684-205501920	UCSC	cyclin dependent kinase 18	PCTAIRE3	5129	ENSG00000117266	6483.83	18047
GSHG0020382	SOX10	up	2.78	0.00814	0.0888	EASANA	chr22(-):38368308-38383429	UCSC	SRY-box 10	DOM, WS2E, WS4	6663	ENSG00000100146	22255.9	61828.9
GSHG0123082	--	up	2.78	0.0063	0.0782	EASANA	chr2(+):216212190-216212254	UCSC	--	NULL	--	--	15.45	42.69
GSHG0011275	ELMO3	up	2.78	0.000181	0.0106	EASANA	chr16(+):67233014-67237932	UCSC	engulfment and cell motility 3	CED-12, CED12, ELMO-3, FLJ13824	79767	ENSG00000102890	148.12	410.55
GSHG0010840	CRAMP1 // JPT2	up	2.78	0.00298	0.0532	EASANA	chr16(+):1664641-1752072	UCSC	cramped chromatin regulator homolog 1 // Jupiter microtubule associated homolog 2	FLJ13092, KIAA1426, L11	57585, 90861	ENSG00000007545, ENSG00000206053	630.14	1749.03
GSHG0015331	MKNK2	up	2.78	0.000432	0.018	EASANA	chr19(-):2037469-2051243	UCSC	MAP kinase interacting serine/threonine kinase 2	MNK2	2872	ENSG00000099875	2294.91	6368.31
GSHG0004613	PPFIBP2	up	2.77	0.000329	0.0153	EASANA	chr11(+):7534996-7678394	UCSC	PPFIA binding protein 2	Cclp1	8495	ENSG00000166387	2930.18	8129.65
GSHG0125771	--	up	2.77	0.000158	0.00965	EASANA	chr5(+):179252535-179252628	UCSC	--	NULL	--	--	41.72	115.37
GSHG0004909	--	up	2.77	0.0141	0.118	EASANA	chr11(+):61532328-61535285	UCSC	--	NULL	--	--	390.13	1080.78
GSHG0135206	--	up	2.77	0.01	0.0987	EASANA	chr11(+):67074629-67074723	UCSC	--	NULL	--	--	24.06	66.2
GSHG0017222	--	up	2.76	0.00466	0.0673	EASANA	chr2(+):220418800-220420566	UCSC	--	NULL	--	--	115.04	317.65
GSHG0016576	MTHFD2	up	2.76	0.0126	0.112	EASANA	chr2(+):74425690-74442422	UCSC	methylenetetrahydrofolate dehydrogenase (NADP+ dependent) 2, methenyltetrahydrofolate cyclohydrolase	NULL	10797	ENSG00000065911	421.29	1164.05
GSHG0000808	C1orf162	up	2.76	0.0239	0.153	EASANA	chr1(+):112016491-112021133	UCSC	chromosome 1 open reading frame 162	MGC24133	128346	ENSG00000143110	1171.68	3234.41
GSHG0020332	RFPL3S	up	2.75	0.00556	0.0732	EASANA	chr22(-):32755895-32767251	UCSC	RFPL3 antisense	NCRNA00005, RFPL3-AS	10737	ENSG00000205853	217.75	599.27
GSHG0033744	--	up	2.75	0.00109	0.0313	EASANA	chr9(+):97781173-97784561	UCSC	--	NULL	--	--	143.76	395.29
GSHG0026612	GUCA1B	up	2.75	0.000187	0.0107	EASANA	chr6(-):42151023-42162694	UCSC	guanylate cyclase activator 1B	GCAP2, RP48	2979	ENSG00000112599	558.69	1536.09
GSHG0029125	CA2	up	2.75	0.00219	0.046	EASANA	chr8(+):86376131-86393721	UCSC	carbonic anhydrase 2	CA-II, CAII, Car2	760	ENSG00000104267	6144.87	16879.3
GSHG0005124	EMSY	up	2.74	0.00135	0.035	EASANA	chr11(+):76156069-76263945	UCSC	EMSY, BRCA2 interacting transcriptional repressor	NULL	56946	ENSG00000158636	493.03	1352.78
GSHG0012113	SERPINF2	up	2.74	0.0438	0.206	EASANA	chr17(+):1646130-1658564	UCSC	serpin family F member 2	A2AP, AAP, ALPHA-2-PI, API	5345	ENSG00000167711	119.36	327.51
GSHG0022260	--	up	2.74	0.00314	0.055	EASANA	chr3(-):179520664-179523090	UCSC	--	NULL	--	--	926.65	2539.63
GSHG0029544	SFRP1	up	2.74	0.00535	0.0721	EASANA	chr8(-):41119477-41166998	UCSC	secreted frizzled related protein 1	FRP, FRP-1, SARP2	6422	ENSG00000104332	3261.35	8937.45
GSHG0027263	LINC00997	up	2.73	0.00048	0.0192	EASANA	chr7(+):32797898-32802536	UCSC	long intergenic non-protein coding RNA 997	NULL	401321	ENSG00000281332	1442.67	3943.39
GSHG0031614	GCNA	up	2.73	0.000599	0.0219	EASANA	chrX(+):70797874-70833433	UCSC	germ cell nuclear acidic peptidase	NAAR1	93953	ENSG00000147174	402.67	1099.53
GSHG0024758	SELENOP	up	2.73	0.00379	0.0612	EASANA	chr5(-):42799983-42825998	UCSC	selenoprotein P	SELP, SeP, SEPP	6414	ENSG00000250722	7271.7	19823
GSHG0030293	--	up	2.72	0.0132	0.115	EASANA	chr9(+):98740562-98743010	UCSC	--	NULL	--	--	540.88	1473
GSHG0017085	PLCL1	up	2.72	0.000465	0.0188	EASANA	chr2(+):198669426-199220210	UCSC	phospholipase C like 1 (inactive)	PLC-L, PLCL, PPP1R127, PRIP	5334	ENSG00000115896	1168.93	3183.21
GSHG0133089	LINC00115	up	2.72	0.00494	0.0692	EASANA	chr1(-):761586-762902	UCSC	long intergenic non-protein coding RNA 115	FLJ22639	79854	ENSG00000225880	327.16	890.63
GSHG0148535	--	up	2.72	0.0339	0.182	EASANA	chr17(+):19349241-19350166	UCSC	--	NULL	--	--	80.62	219.16
GSHG0022235	PLD1	up	2.72	0.0032	0.0558	EASANA	chr3(-):171318195-171528740	UCSC	phospholipase D1	NULL	5337	ENSG00000075651	657.44	1786.07
GSHG0025867	TPBG	up	2.71	0.00302	0.0537	EASANA	chr6(+):83072923-83077134	UCSC	trophoblast glycoprotein	5T4, 5T4-AG	7162	ENSG00000146242	392.86	1064.97
GSHG0043672	--	up	2.71	0.00144	0.0363	EASANA	chr7(+):86809857-86809974	UCSC	--	NULL	--	--	42.02	113.69
GSHG0010168	--	up	2.71	0.00768	0.0862	EASANA	chr15(+):92694301-92696480	UCSC	--	NULL	--	--	358.14	969.14
GSHG0015571	ADGRE2	up	2.71	0.0176	0.132	EASANA	chr19(-):14843205-14889357	UCSC	adhesion G protein-coupled receptor E2	CD312	30817	ENSG00000127507	155.93	421.8
GSHG0009307	NFKBIA	up	2.7	0.00209	0.0449	EASANA	chr14(-):35870717-35873960	UCSC	NFKB inhibitor alpha	IkappaBalpha, IKBA, MAD-3	4792	ENSG00000100906	5397.06	14590.7
GSHG0029519	RNF122	up	2.7	0.00565	0.0739	EASANA	chr8(-):33405272-33424646	UCSC	ring finger protein 122	FLJ12526	79845	ENSG00000133874	230.76	623.63
GSHG0025806	LRRC1	up	2.7	0.0152	0.122	EASANA	chr6(+):53659295-53788919	UCSC	leucine rich repeat containing 1	dJ523E19.1, FLJ10775, FLJ11834, LANO	55227	ENSG00000137269	938.37	2532.8
GSHG0025213	ADAM19	up	2.69	0.000373	0.0166	EASANA	chr5(-):156822536-157002831	UCSC	ADAM metallopeptidase domain 19	MLTNB	8728	ENSG00000135074	1810.62	4872.64
GSHG0144234	--	up	2.69	0.00181	0.0415	EASANA	chr9(+):88420385-88420435	UCSC	--	NULL	--	--	22.07	59.05
GSHG0015946	SLC1A5	up	2.67	0.0348	0.184	EASANA	chr19(-):47278140-47291851	UCSC	solute carrier family 1 member 5	AAAT, ASCT2	6510	ENSG00000105281	353.77	946.25
GSHG0025343	GFPT2	up	2.67	4.72e-10	1.16e-06	EASANA	chr5(-):179727690-179780387	UCSC	glutamine-fructose-6-phosphate transaminase 2	GFAT2	9945	ENSG00000131459	2340.67	6255.57
GSHG0010397	SHC4	up	2.67	0.0228	0.15	EASANA	chr15(-):49115934-49255641	UCSC	SHC adaptor protein 4	RaLP, SHCD	399694	ENSG00000185634	973.54	2601.39
GSHG0136026	--	up	2.67	0.000603	0.0219	EASANA	chr13(-):67787977-67789866	UCSC	--	NULL	--	--	532.79	1423.49
GSHG0011212	MT2A	up	2.67	0.0287	0.168	EASANA	chr16(+):56642445-56643408	UCSC	metallothionein 2A	NULL	4502	ENSG00000125148	14401.1	38390.7
GSHG0123103	--	up	2.66	0.0301	0.172	EASANA	chr12(-):9392544-9392575	UCSC	--	NULL	--	--	20.82	55.3
GSHG0009505	TGFB3	up	2.66	0.0298	0.171	EASANA	chr14(-):76424406-76449354	UCSC	transforming growth factor beta 3	NULL	7043	ENSG00000119699	902.1	2395.63
GSHG0030249	CKS2	up	2.65	0.0011	0.0315	EASANA	chr9(+):91926110-91931617	UCSC	CDC28 protein kinase regulatory subunit 2	NULL	1164	ENSG00000123975	373.79	990.94
GSHG0124325	--	up	2.64	0.0179	0.133	EASANA	chr3(+):58413361-58419562	UCSC	--	NULL	--	--	780.11	2060.68
GSHG0001411	HSD11B1	up	2.64	0.000279	0.0139	EASANA	chr1(+):209859525-209908295	UCSC	hydroxysteroid 11-beta dehydrogenase 1	SDR26C1	3290	ENSG00000117594	319.01	842.74
GSHG0001112	FCGR2A	up	2.64	0.0458	0.21	EASANA	chr1(+):161475205-161489360	UCSC	Fc fragment of IgG receptor IIa	CD32, CD32A, CDw32, IGFR2	2212	ENSG00000143226	594.43	1569.7
GSHG0010734	RGMA	up	2.63	1.04e-09	2.32e-06	EASANA	chr15(-):93586636-93632443	UCSC	repulsive guidance molecule BMP co-receptor a	RGM, RGMa	56963	ENSG00000182175	2781.89	7322.98
GSHG0150515	YEATS2-AS1	up	2.63	0.0355	0.185	EASANA	chr3(-):183524852-183528239	UCSC	YEATS2 antisense RNA 1	NULL	100874113	ENSG00000233885	118.42	311.91
GSHG0141331	--	up	2.63	0.000183	0.0106	EASANA	chr4(-):17484658-17487209	UCSC	--	NULL	--	--	3130.05	8232.66
GSHG0022928	TLR2	up	2.63	0.0263	0.161	EASANA	chr4(+):154605404-154627405	UCSC	toll like receptor 2	CD282, TIL4	7097	ENSG00000137462	1536.5	4039.37
GSHG0027093	DLL1	up	2.62	0.00482	0.0686	EASANA	chr6(-):170591296-170599781	UCSC	delta like canonical Notch ligand 1	NULL	28514	ENSG00000198719	1927.56	5045.83
GSHG0140621	--	up	2.61	0.00289	0.0524	EASANA	chr3(+):50707420-50709479	UCSC	--	NULL	--	--	135.63	353.54
GSHG0020399	SUN2 // DNAL4	up	2.61	0.000395	0.0173	EASANA	chr22(-):39130719-39190161	UCSC	Sad1 and UNC84 domain containing 2 // dynein axonemal light chain 4	dJ327J16, PIG27	10126, 25777	ENSG00000100242, ENSG00000100246	25715.8	67023.6
GSHG0006089	CHORDC1	up	2.61	0.000432	0.018	EASANA	chr11(-):89933600-89956532	UCSC	cysteine and histidine rich domain containing 1	CHP-1, CHP1	26973	ENSG00000110172	3573.22	9310.99
GSHG0008639	RAB20	up	2.61	0.00687	0.0817	EASANA	chr13(-):111175414-111214084	UCSC	RAB20, member RAS oncogene family	FLJ20429	55647	ENSG00000139832	491.71	1281.04
GSHG0038591	SNORA10	up	2.61	0.0251	0.158	EASANA	chr16(-):2012335-2012467	UCSC	small nucleolar RNA, H/ACA box 10	ACA10, SNORA10A	574042	ENSG00000206811	14.68	38.39
GSHG0055289	TNRC6C-AS1 // TMC6	up	2.6	0.0238	0.153	EASANA	chr17(-):75983773-76128508	UCSC	TNRC6C antisense RNA 1 // transmembrane channel like 6	EVIN1, LAK-4P	100131096, 11322	ENSG00000141524, ENSG00000204282	6080.32	15834
GSHG0029877	NDRG1	up	2.6	0.00587	0.0753	EASANA	chr8(-):134249414-134309829	UCSC	N-myc downstream regulated 1	DRG1, NDR1, RTP, TDD5	10397	ENSG00000104419	9882.76	25715.4
GSHG0011679	KNOP1	up	2.6	0.0384	0.192	EASANA	chr16(-):19717674-19729492	UCSC	lysine rich nucleolar protein 1	101F10.1, FAM191A, TSG118	400506	ENSG00000103550	3688.16	9593.73
GSHG0045164	IER5L	up	2.6	0.000752	0.025	EASANA	chr9(-):131937833-131940540	UCSC	immediate early response 5 like	bA247A12.2	389792	ENSG00000188483	1953.3	5079.41
GSHG0024839	CD180	up	2.6	0.0473	0.215	EASANA	chr5(-):66478106-66492627	UCSC	CD180 molecule	Ly78, RP105	4064	ENSG00000134061	208.26	541.67
GSHG0003846	IL15RA	up	2.6	0.00124	0.0337	EASANA	chr10(-):5974614-6020704	UCSC	interleukin 15 receptor subunit alpha	CD215, IL-15RA	3601	ENSG00000134470	96.45	250.56
GSHG0026016	HEY2	up	2.6	0.000896	0.028	EASANA	chr6(+):126068779-126082417	UCSC	hes related family bHLH transcription factor with YRPW motif 2	bHLHb32, HERP1, HESR2	23493	ENSG00000135547	1201.36	3118.33
GSHG0012821	SMIM5	up	2.59	0.0142	0.119	EASANA	chr17(+):73629514-73637486	UCSC	small integral membrane protein 5	NULL	643008	ENSG00000204323	408.2	1055.41
GSHG0003040	--	up	2.59	0.00411	0.0637	EASANA	chr1(-):231464488-231467017	UCSC	--	NULL	--	--	736.92	1904.98
GSHG0021621	CSRNP1	up	2.58	3.6e-08	2.99e-05	EASANA	chr3(-):39183342-39196093	UCSC	cysteine and serine rich nuclear protein 1	DKFZp566F164, FAM130B, TAIP-3, URAX1	64651	ENSG00000144655	966.56	2490.29
GSHG0143287	LOC100507507	up	2.58	2.87e-05	0.0034	EASANA	chr7(-):143076248-143078147	UCSC	uncharacterized LOC100507507	NULL	100507507	--	556.48	1432.92
GSHG0031098	TNC	up	2.58	0.0368	0.188	EASANA	chr9(-):117781850-117880536	UCSC	tenascin C	MGC167029, TN	3371	ENSG00000041982	2202.7	5673.43
GSHG0039352	MIR657	up	2.57	0.0288	0.168	EASANA	chr17(-):79099076-79099173	UCSC	microRNA 657	hsa-mir-657	724027	ENSG00000207736	83.98	215.87
GSHG0137629	--	up	2.57	0.00579	0.0748	EASANA	chr17(+):56173033-56178844	UCSC	--	NULL	--	--	2524.46	6485.2
GSHG0004421	CPXM2	up	2.57	0.0407	0.198	EASANA	chr10(-):125465729-125699785	UCSC	carboxypeptidase X, M14 family member 2	CPX2, UNQ676	119587	ENSG00000121898	206.69	530.89
GSHG0013058	--	up	2.56	0.00286	0.0522	EASANA	chr17(-):7588585-7589689	UCSC	--	NULL	--	--	145.39	372.99
GSHG0135222	--	up	2.56	0.0362	0.187	EASANA	chr11(+):71214910-71216919	UCSC	--	NULL	--	--	1381.14	3541.16
GSHG0021666	CCR1	up	2.56	0.0397	0.195	EASANA	chr3(-):46243200-46249832	UCSC	C-C motif chemokine receptor 1	CD191, CKR-1, MIP1aR	1230	ENSG00000163823	983.34	2520.61
GSHG0002208	GNG5	up	2.55	7.28e-05	0.00628	EASANA	chr1(-):84964007-84972262	UCSC	G protein subunit gamma 5	NULL	2787	ENSG00000174021	2555.67	6527.27
GSHG0000308	RCC1 // SNHG3	up	2.55	0.00601	0.076	EASANA	chr1(+):28832455-28865708	UCSC	regulator of chromosome condensation 1 // small nucleolar RNA host gene 3	NCRNA00014, U17HG, U17HG-A	1104, 8420	ENSG00000180198, ENSG00000242125	433.17	1105.77
GSHG0012878	CBX2	up	2.55	0.00152	0.0374	EASANA	chr17(+):77751962-77761449	UCSC	chromobox 2	MGC10561	84733	ENSG00000173894	254.86	649.74
GSHG0030725	CDKN2B	up	2.55	3.65e-06	0.000813	EASANA	chr9(-):22002909-22009312	UCSC	cyclin dependent kinase inhibitor 2B	CDK4I, INK4B, MTS2, P15, p15INK4b, TP15	1030	ENSG00000147883	594.74	1516.52
GSHG0006387	TEAD4	up	2.54	0.000304	0.0146	EASANA	chr12(+):3068478-3149842	UCSC	TEA domain transcription factor 4	EFTR-2, RTEF-1, TEF-3, TEFR-1	7004	ENSG00000197905	129.75	329.97
GSHG0022018	KLF15	up	2.54	0.0295	0.171	EASANA	chr3(-):126061479-126076245	UCSC	Kruppel like factor 15	KKLF	28999	ENSG00000163884	8005.94	20319
GSHG0017201	CYP27A1	up	2.54	0.00798	0.0882	EASANA	chr2(+):219646472-219680016	UCSC	cytochrome P450 family 27 subfamily A member 1	CP27, CTX	1593	ENSG00000135929	3981.99	10100
GSHG0009173	--	up	2.53	0.0142	0.119	EASANA	chr14(+):105837175-105839238	UCSC	--	NULL	--	--	513.31	1300.86
GSHG0027652	LSMEM1	up	2.53	0.0173	0.131	EASANA	chr7(+):112120908-112130942	UCSC	leucine rich single-pass membrane protein 1	FLJ39575	286006	ENSG00000181016	429.23	1087.28
GSHG0015499	S1PR5	up	2.53	0.0241	0.154	EASANA	chr19(-):10623419-10628668	UCSC	sphingosine-1-phosphate receptor 5	Edg-8	53637	ENSG00000180739	2793.32	7076.66
GSHG0022317	P3H2	up	2.53	0.00539	0.0722	EASANA	chr3(-):189674519-189840226	UCSC	prolyl 3-hydroxylase 2	FLJ10718, MLAT4	55214	ENSG00000090530	455.88	1152.97
GSHG0025491	--	up	2.53	0.0218	0.147	EASANA	chr6(+):26124366-26139336	UCSC	--	NULL	--	--	3880.92	9812.19
GSHG0001017	EFNA1	up	2.53	0.0114	0.106	EASANA	chr1(+):155099936-155107384	UCSC	ephrin A1	ECKLG, LERK1	1942	ENSG00000169242	3092.21	7813.22
GSHG0150107	--	up	2.53	3.43e-05	0.00384	EASANA	chr22(-):47157478-47158499	UCSC	--	NULL	--	--	820.15	2072.21
GSHG0003646	NFKB2	up	2.52	0.00323	0.056	EASANA	chr10(+):104153867-104162286	UCSC	nuclear factor kappa B subunit 2	LYT-10, NF-kB2, p105, p49/p100, p52	4791	ENSG00000077150	1412.25	3561.16
GSHG0022542	--	up	2.52	0.0155	0.124	EASANA	chr4(+):39481875-39483521	UCSC	--	NULL	--	--	194.59	489.77
GSHG0134148	--	up	2.51	0.0359	NA	EASANA	chr1(+):173867685-173867712	UCSC	--	NULL	--	--	7.81	19.54
GSHG0096890	LOC105374727	up	2.51	0.0154	0.123	EASANA	chr5(+):37249148-37250748	UCSC	uncharacterized LOC105374727	NULL	105374727	--	59.34	148.35
GSHG0004166	USP54	up	2.5	0.00697	0.0823	EASANA	chr10(-):75257298-75385817	UCSC	ubiquitin specific peptidase 54	bA137L10.3, bA137L10.4, FLJ37318	159195	ENSG00000166348	24805.9	62069.5
GSHG0010983	NDE1	up	2.5	0.0182	0.134	EASANA	chr16(+):15737119-15820210	UCSC	nudE neurodevelopment protein 1	FLJ20101, NDE, nudE	54820	ENSG00000072864	964.93	2414.23
GSHG0015570	DNAJB1	up	2.5	0.00871	0.0917	EASANA	chr19(-):14625576-14640134	UCSC	DnaJ heat shock protein family (Hsp40) member B1	Hsp40, RSPH16B, Sis1	3337	ENSG00000132002	17938.7	44783.8
GSHG0144348	--	up	2.5	0.0345	0.183	EASANA	chr9(-):130870150-130871315	UCSC	--	NULL	--	--	81.93	204.36
GSHG0012776	KCNJ2	up	2.49	0.0349	0.184	EASANA	chr17(+):68164814-68176164	UCSC	potassium voltage-gated channel subfamily J member 2	IRK1, Kir2.1, LQT7	3759	ENSG00000123700	2402.53	5991.01
GSHG0012835	UBALD2	up	2.49	0.000146	0.00928	EASANA	chr17(+):74261283-74267379	UCSC	UBA like domain containing 2	MGC29814	283991	ENSG00000185262	4549.95	11339.6
GSHG0027661	CAV1	up	2.49	0.00272	0.051	EASANA	chr7(+):116164839-116201238	UCSC	caveolin 1	NULL	857	ENSG00000105974	1755.71	4373.39
GSHG0135424	--	up	2.49	0.0256	0.16	EASANA	chr11(-):74525435-74531020	UCSC	--	NULL	--	--	548.46	1363.31
GSHG0023282	--	up	2.48	0.0107	0.102	EASANA	chr4(-):68297040-68298367	UCSC	--	NULL	--	--	628.17	1560.02
GSHG0137643	--	up	2.48	0.0422	0.202	EASANA	chr17(+):72242561-72243320	UCSC	--	NULL	--	--	1620.41	4024.01
GSHG0000014	SAMD11	up	2.48	0.0174	0.131	EASANA	chr1(+):861121-879961	UCSC	sterile alpha motif domain containing 11	MGC45873	148398	ENSG00000187634	480.03	1190.86
GSHG0026481	HSPA1L	up	2.48	2.52e-05	0.00314	EASANA	chr6(-):31777397-31783501	UCSC	heat shock protein family A (Hsp70) member 1 like	HSP70-HOM, hum70t	3305	ENSG00000204390	733.34	1817.65
GSHG0030020	LURAP1L	up	2.48	0.00841	0.0902	EASANA	chr9(+):12775012-12823058	UCSC	leucine rich adaptor protein 1 like	bA3L8.2, FLJ38505, MGC46502	286343	ENSG00000153714	910.42	2255.85
GSHG0024941	--	up	2.48	0.00916	0.0941	EASANA	chr5(-):87972625-87974083	UCSC	--	NULL	--	--	180.55	446.84
GSHG0014994	BCL3	up	2.48	0.0141	0.118	EASANA	chr19(+):45250962-45263301	UCSC	B cell CLL/lymphoma 3	NULL	602	ENSG00000069399	748.52	1853.22
GSHG0144818	--	up	2.47	0.0146	0.12	EASANA	chr1(-):25588221-25591930	UCSC	--	NULL	--	--	1475.95	3652.18
GSHG0015066	EMP3	up	2.47	2.18e-06	0.000568	EASANA	chr19(+):48828629-48833810	UCSC	epithelial membrane protein 3	YMP	2014	ENSG00000142227	1331.05	3290.29
GSHG0004489	IFITM2	up	2.47	0.0184	0.135	EASANA	chr11(+):308107-309411	UCSC	interferon induced transmembrane protein 2	1-8D, DSPA2c	10581	ENSG00000185201	5638.44	13934.2
GSHG0101912	--	up	2.47	0.0303	0.173	EASANA	chr5(-):34168989-34169074	UCSC	--	NULL	--	--	17.71	43.84
GSHG0037947	SNORD16	up	2.47	0.0447	NA	EASANA	chr15(-):66795149-66795248	UCSC	small nucleolar RNA, C/D box 16	U16	595097	ENSG00000199673	8.2	20.1
GSHG0004913	--	up	2.47	0.0235	0.152	EASANA	chr11(+):61732016-61737448	UCSC	--	NULL	--	--	1188.77	2931.09
GSHG0132888	BGN	up	2.47	0.000194	0.0109	EASANA	chrX(+):152760347-152775012	UCSC	biglycan	DSPG1, SLRR1A	633	ENSG00000182492	1591.27	3922.12
GSHG0120363	--	up	2.46	0.0137	0.117	EASANA	chr12(+):53866488-53866590	UCSC	--	NULL	--	--	15.99	39.63
GSHG0008292	--	up	2.46	0.00227	0.0468	EASANA	chr13(+):111936128-111938268	UCSC	--	NULL	--	--	473.86	1165.8
GSHG0018825	SNAI1	up	2.46	0.00118	0.0329	EASANA	chr20(+):48599513-48605418	UCSC	snail family transcriptional repressor 1	SLUGH2, SNA, SNAH, SNAIL, SNAIL1	6615	ENSG00000124216	87.75	215.85
GSHG0024258	SLC25A48	up	2.46	0.00144	0.0363	EASANA	chr5(+):134914855-135224324	UCSC	solute carrier family 25 member 48	FLJ44862, HDMCP	153328	ENSG00000145832	1643.05	4041.84
GSHG0132909	SSSCA1-AS1	up	2.46	0.0113	0.106	EASANA	chr11(-):65335953-65337884	UCSC	SSSCA1 antisense RNA 1 (head to head)	NULL	254100	ENSG00000260233	502.28	1234.71
GSHG0139896	--	up	2.46	0.000596	0.0218	EASANA	chr20(-):60878614-60883918	UCSC	--	NULL	--	--	399.34	981.98
GSHG0014424	MIDN	up	2.46	2.99e-06	0.000698	EASANA	chr19(+):1248552-1259141	UCSC	midnolin	NULL	90007	ENSG00000167470	6826.77	16767.6
GSHG0014615	--	up	2.46	0.00343	0.058	EASANA	chr19(+):12902308-12904127	UCSC	--	NULL	--	--	6855.46	16838
GSHG0006994	FAM222A	up	2.46	0.0202	0.141	EASANA	chr12(+):110152187-110208311	UCSC	family with sequence similarity 222 member A	FLJ14721	84915	ENSG00000139438	5011.41	12308
GSHG0001937	FAM229A	up	2.46	0.000979	0.0297	EASANA	chr1(-):32826872-32829824	UCSC	family with sequence similarity 229 member A	NULL	100128071	ENSG00000225828	1406.57	3453.85
GSHG0001037	LMNA	up	2.45	8.15e-05	0.0067	EASANA	chr1(+):156052337-156109880	UCSC	lamin A/C	HGPS, MADA	4000	ENSG00000160789	4726.71	11602.5
GSHG0013762	JMJD6	up	2.45	0.000221	0.0118	EASANA	chr17(-):74708914-74722881	UCSC	arginine demethylase and lysine hydroxylase	KIAA0585, PTDSR1	23210	ENSG00000070495	4631.35	11363.8
GSHG0010463	MYO1E	up	2.45	0.00634	0.0785	EASANA	chr15(-):59428169-59665071	UCSC	myosin IE	HuncM-IC, MGC104638, MYO1C	4643	ENSG00000157483	2782.69	6826.82
GSHG0026156	SYNJ2	up	2.45	0.00399	0.0627	EASANA	chr6(+):158402888-158520208	UCSC	synaptojanin 2	INPP5H	8871	ENSG00000078269	4491.44	11017.1
GSHG0146011	--	up	2.45	0.0321	0.177	EASANA	chr14(+):102547390-102553701	UCSC	--	NULL	--	--	826.47	2023.77
GSHG0033543	ANXA1	up	2.44	0.00248	0.0491	EASANA	chr9(+):75766647-75785307	UCSC	annexin A1	NULL	301	ENSG00000135046	1521.05	3718.21
GSHG0017632	PNPT1	up	2.44	0.013	0.114	EASANA	chr2(-):55861198-55921045	UCSC	polyribonucleotide nucleotidyltransferase 1	old-35, OLD35, PNPase	87178	ENSG00000138035	2116.38	5168.19
GSHG0027089	TCTE3	up	2.44	0.00572	0.0743	EASANA	chr6(-):170140213-170151679	UCSC	t-complex-associated-testis-expressed 3	TCTEX1D3	6991	ENSG00000184786	114.62	279.96
GSHG0016337	KRTCAP3	up	2.44	0.004	0.0628	EASANA	chr2(+):27665233-27669348	UCSC	keratinocyte associated protein 3	KCP3	200634	ENSG00000157992	92.47	225.81
GSHG0032285	PLS3-AS1	up	2.44	0.0372	0.189	EASANA	chrX(-):114752497-114797059	UCSC	PLS3 antisense RNA 1	NULL	101927352	ENSG00000271826	104.25	254.21
GSHG0135379	--	up	2.44	0.0421	0.202	EASANA	chr11(-):63334347-63336923	UCSC	--	NULL	--	--	2713.5	6610.03
GSHG0025032	MARCH3	up	2.44	0.0032	0.0558	EASANA	chr5(-):126203406-126366500	UCSC	membrane associated ring-CH-type finger 3	MARCH-III, MGC48332, RNF173	115123	ENSG00000173926	336.55	819.48
GSHG0002042	SLC6A9	up	2.44	0.00543	0.0723	EASANA	chr1(-):44457172-44497164	UCSC	solute carrier family 6 member 9	GLYT1	6536	ENSG00000196517	2536.88	6178.63
GSHG0009303	BAZ1A	up	2.43	0.0062	0.0775	EASANA	chr14(-):35221939-35344853	UCSC	bromodomain adjacent to zinc finger domain 1A	ACF1, hACF1, WALp1, WCRF180	11177	ENSG00000198604	1402.4	3414.65
GSHG0026263	PXDC1	up	2.43	0.00109	0.0313	EASANA	chr6(-):3722837-3752246	UCSC	PX domain containing 1	NULL	221749	ENSG00000168994	3467.23	8436.67
GSHG0145097	DOCK5	up	2.43	0.0251	0.158	EASANA	chr8(+):25042238-25273232	UCSC	dedicator of cytokinesis 5	FLJ21034	80005	ENSG00000147459	2114.14	5141.37
GSHG0143944	--	up	2.43	0.00488	0.0688	EASANA	chr9(+):115380306-115383070	UCSC	--	NULL	--	--	356.9	867.77
GSHG0032305	LAMP2	up	2.43	0.00166	0.0397	EASANA	chrX(-):119560004-119603204	UCSC	lysosomal associated membrane protein 2	CD107b	3920	ENSG00000005893	15436.9	37531.8
GSHG0013881	DLGAP1-AS1	up	2.43	0.00556	0.0732	EASANA	chr18(+):3594112-3598350	UCSC	DLGAP1 antisense RNA 1	FLJ35776, HsT914	649446	ENSG00000177337	502.59	1221.67
GSHG0001106	FCER1G	up	2.43	0.0185	0.135	EASANA	chr1(+):161185062-161189038	UCSC	Fc fragment of IgE receptor Ig	NULL	2207	ENSG00000158869	1615.09	3918.02
GSHG0030985	LOC158434	up	2.42	0.0487	0.218	EASANA	chr9(-):98868943-98878694	UCSC	uncharacterized LOC158434	NULL	158434	--	223.68	542.45
GSHG0017885	LINC01158	up	2.42	0.00477	0.0682	EASANA	chr2(-):105421883-105469641	UCSC	long intergenic non-protein coding RNA 1158	linc-Brn1a	100506421	ENSG00000233639	1292.29	3130.55
GSHG0010799	WFIKKN1	up	2.42	0.00177	0.0411	EASANA	chr16(+):680932-684116	UCSC	WAP, follistatin/kazal, immunoglobulin, kunitz and netrin domain containing 1	RJD2, WFDC20A, WFIKKN	117166	ENSG00000127578	396.05	958.3
GSHG0014582	LDLR	up	2.42	0.00218	0.0457	EASANA	chr19(+):11200038-11244503	UCSC	low density lipoprotein receptor	LDLCQ2	3949	ENSG00000130164	782.84	1894.9
GSHG0012806	CDR2L	up	2.41	0.000309	0.0147	EASANA	chr17(+):72983727-73001884	UCSC	cerebellar degeneration related protein 2 like	HUMPPA	30850	ENSG00000109089	910.35	2195.14
GSHG0018251	RFTN2	up	2.41	0.0101	0.0992	EASANA	chr2(-):198435524-198540716	UCSC	raftlin family member 2	FLJ30574, Raftlin-2	130132	ENSG00000162944	2835.37	6831.7
GSHG0119023	ZFP36L1	up	2.41	0.00185	0.0418	EASANA	chr14(-):69254372-69262960	UCSC	ZFP36 ring finger protein like 1	Berg36, cMG1, ERF1, RNF162B, TIS11B	677	ENSG00000185650	7810.39	18815
GSHG0022694	THAP9	up	2.41	0.01	0.0987	EASANA	chr4(+):83821803-83841438	UCSC	THAP domain containing 9	FLJ34093	79725	ENSG00000168152	214.32	516.04
GSHG0133866	HSD17B7	up	2.41	0.0154	0.123	EASANA	chr1(+):162760492-162782608	UCSC	hydroxysteroid 17-beta dehydrogenase 7	PRAP, SDR37C1	51478	ENSG00000132196	745.63	1793.95
GSHG0138227	--	up	2.4	0.027	0.163	EASANA	chr18(-):65149032-65152203	UCSC	--	NULL	--	--	519.66	1249.07
GSHG0139904	--	up	2.4	0.013	0.114	EASANA	chr20(-):61561123-61564731	UCSC	--	NULL	--	--	542.2	1303.34
GSHG0147612	--	up	2.4	0.00768	0.0862	EASANA	chr13(+):25743666-25746665	UCSC	--	NULL	--	--	248.05	596.29
GSHG0018551	MCM8	up	2.4	0.000643	0.0228	EASANA	chr20(+):5931298-5975852	UCSC	minichromosome maintenance 8 homologous recombination repair factor	dJ967N21.5, MGC119522, MGC119523, MGC12866, MGC4816, REC	84515	ENSG00000125885	719.38	1727.53
GSHG0008345	LATS2	up	2.4	0.00443	0.0657	EASANA	chr13(-):21547178-21635722	UCSC	large tumor suppressor kinase 2	NULL	26524	ENSG00000150457	523.36	1256.4
GSHG0019240	PREX1	up	2.4	0.00267	0.0508	EASANA	chr20(-):47240793-47444420	UCSC	phosphatidylinositol-3, 4, 5-trisphosphate dependent Rac exchange factor 1	KIAA1415, P-REX1	57580	ENSG00000124126	23052.5	55296.8
GSHG0002900	ELK4 // SLC45A3	up	2.39	0.0448	0.208	EASANA	chr1(-):205566705-205649632	UCSC	ELK4, ETS transcription factor // solute carrier family 45 member 3	IPCA-2, IPCA-6, IPCA-8, prostein, SAP1	2005, 85414	ENSG00000158711, ENSG00000158715	4586.69	10983.1
GSHG0005441	IRF7	up	2.39	0.0186	0.136	EASANA	chr11(-):612555-615999	UCSC	interferon regulatory factor 7	NULL	3665	ENSG00000185507	799.01	1913.07
GSHG0007769	GLTP	up	2.39	0.0281	0.166	EASANA	chr12(-):110288749-110318293	UCSC	glycolipid transfer protein	NULL	51228	ENSG00000139433	10505.7	25138.1
GSHG0022877	GAB1	up	2.39	0.0024	0.0481	EASANA	chr4(+):144257983-144395717	UCSC	GRB2 associated binding protein 1	NULL	2549	ENSG00000109458	3905.14	9335.48
GSHG0010508	RBPMS2	up	2.39	0.00425	0.0645	EASANA	chr15(-):65032097-65067786	UCSC	RNA binding protein, mRNA processing factor 2	NULL	348093	ENSG00000166831	69.55	165.39
GSHG0020000	CDC42EP1	up	2.39	0.0265	0.162	EASANA	chr22(+):37956471-37965408	UCSC	CDC42 effector protein 1	Borg5, CEP1, MSE55	11135	ENSG00000128283	8827.03	21065.7
GSHG0008066	RGCC	up	2.38	0.0263	0.161	EASANA	chr13(+):42031542-42045013	UCSC	regulator of cell cycle	bA157L14.2, RGC-32, RGC32	28984	ENSG00000102760	12525.3	29872.4
GSHG0031712	MORF4L2-AS1	up	2.38	0.00822	0.0891	EASANA	chrX(+):102941753-102955429	UCSC	MORF4L2 antisense RNA 1	NULL	340544	ENSG00000231154	255.22	607.37
GSHG0030307	ANP32B	up	2.38	0.00182	0.0415	EASANA	chr9(+):100745489-100778225	UCSC	acidic nuclear phosphoprotein 32 family member B	APRIL, PHAPI2, SSP29	10541	ENSG00000136938	5048.5	11994.5
GSHG0025324	ADAMTS2	up	2.38	2.9e-05	0.00342	EASANA	chr5(-):178537852-178772431	UCSC	ADAM metallopeptidase with thrombospondin type 1 motif 2	ADAM-TS2, ADAMTS-3, hPCPNI, NPI, PCINP	9509	ENSG00000087116	156.33	371.12
GSHG0002122	--	up	2.37	0.0211	0.144	EASANA	chr1(-):54498799-54500553	UCSC	--	NULL	--	--	202.7	481.11
GSHG0000390	ZC3H12A	up	2.37	0.0309	0.174	EASANA	chr1(+):37940119-37949978	UCSC	zinc finger CCCH-type containing 12A	FLJ23231, MCPIP1	80149	ENSG00000163874	64.23	152.04
GSHG0138475	--	up	2.37	0.00106	0.0311	EASANA	chr19(+):57815673-57818617	UCSC	--	NULL	--	--	4297.82	10182.1
GSHG0006775	AGAP2-AS1	up	2.36	0.00454	0.0665	EASANA	chr12(+):58120023-58122138	UCSC	AGAP2 antisense RNA 1	LOC100130776, PUNISHER	100130776	ENSG00000255737	273.29	646.3
GSHG0005949	CDK2AP2	up	2.36	0.00746	0.0849	EASANA	chr11(-):67273962-67276199	UCSC	cyclin dependent kinase 2 associated protein 2	DOC-1R, p14	10263	ENSG00000167797	4681.93	11052.7
GSHG0030621	EHMT1	up	2.36	0.000549	0.0209	EASANA	chr9(+):140513444-140764468	UCSC	euchromatic histone lysine methyltransferase 1	bA188C12.1, Eu-HMTase1, FLJ12879, FLJ40292, KIAA1876, KMT1D	79813	ENSG00000181090	3045.49	7187.58
GSHG0027754	TMEM140	up	2.36	0.0366	0.188	EASANA	chr7(+):134832766-134850966	UCSC	transmembrane protein 140	FLJ11000	55281	ENSG00000146859	1097.24	2587.62
GSHG0004093	CCEPR	up	2.35	1.41e-05	0.00211	EASANA	chr10(-):60933722-60936224	UCSC	cervical carcinoma expressed PCNA regulatory lncRNA	CCHE1	105682749	--	3824.03	9001.73
GSHG0005115	SERPINH1	up	2.35	0.0087	0.0917	EASANA	chr11(+):75273101-75283849	UCSC	serpin family H member 1	colligen, HSP47	871	ENSG00000149257	790.14	1858.06
GSHG0027242	CHN2	up	2.35	0.00394	0.0623	EASANA	chr7(+):29186163-29553950	UCSC	chimerin 2	ARHGAP3, RhoGAP3	1124	ENSG00000106069	1384.51	3255.14
GSHG0031526	PLP2	up	2.35	0.000802	0.0259	EASANA	chrX(+):49028184-49031469	UCSC	proteolipid protein 2	A4, A4-LSB, MGC126187	5355	ENSG00000102007	679.07	1596.47
GSHG0022599	TMEM165	up	2.35	0.008	0.0883	EASANA	chr4(+):56262080-56292342	UCSC	transmembrane protein 165	GDT1, TMPT27, TPARL	55858	ENSG00000134851	10148.6	23844.3
GSHG0008845	SAMD4A	up	2.35	0.00367	0.0601	EASANA	chr14(+):55034330-55260033	UCSC	sterile alpha motif domain containing 4A	DKFZP434H0350, hSmaug1, KIAA1053, Smaug, SMG, SMGA	23034	ENSG00000020577	1780.66	4182.45
GSHG0027113	MAFK	up	2.34	7.84e-05	0.00658	EASANA	chr7(+):1570367-1582679	UCSC	MAF bZIP transcription factor K	NFE2U, P18	7975	ENSG00000198517	6629.55	15527.4
GSHG0140658	--	up	2.34	0.0202	0.141	EASANA	chr3(+):99516298-99518054	UCSC	--	NULL	--	--	160.03	374.8
GSHG0031232	RALGDS // GBGT1	up	2.34	0.00406	0.0633	EASANA	chr9(-):135973107-136060754	UCSC	ral guanine nucleotide dissociation stimulator // globoside alpha-1, 3-N-acetylgalactosaminyltransferase 1 (FORS blood group)	A3GALNT, FS, MGC44848, RalGEF, RGDS, RGF, UDP-GalNAc	26301, 5900	ENSG00000148288, ENSG00000160271	31000.5	72545.6
GSHG0014682	MYO9B	up	2.34	0.0154	0.123	EASANA	chr19(+):17186591-17324103	UCSC	myosin IXB	NULL	4650	ENSG00000099331	2410	5637.41
GSHG0132324	CLDN11 // LOC101928583	up	2.33	0.039	0.194	EASANA	chr3(+):170136653-170578169	UCSC	claudin 11 // uncharacterized LOC101928583	OSP	101928583, 5010	ENSG00000013297	23196.3	54096.3
GSHG0020089	PARVG	up	2.32	0.0106	0.102	EASANA	chr22(+):44568836-44604348	UCSC	parvin gamma	NULL	64098	ENSG00000138964	1001.48	2328.14
GSHG0014933	ITPKC	up	2.32	0.00534	0.0721	EASANA	chr19(+):41223008-41246763	UCSC	inositol-trisphosphate 3-kinase C	IP3-3KC, IP3KC	80271	ENSG00000086544	491.6	1142.72
GSHG0022762	LOC105377348	up	2.32	0.000119	0.00832	EASANA	chr4(+):103749212-103765262	UCSC	uncharacterized LOC105377348	NULL	105377348	--	192.51	446.8
GSHG0011393	LOC100129617	up	2.31	0.00175	0.0409	EASANA	chr16(+):81698959-81700877	UCSC	uncharacterized LOC100129617	NULL	100129617	--	145.66	336.46
GSHG0008293	TEX29	up	2.31	0.0185	0.135	EASANA	chr13(+):111968532-111996588	UCSC	testis expressed 29	bA474D23.1, MGC35169	121793	ENSG00000153495	138.62	320.88
GSHG0029250	MYC	up	2.31	0.0344	0.183	EASANA	chr8(+):128747680-128755197	UCSC	MYC proto-oncogene, bHLH transcription factor	bHLHe39, c-Myc, MYCC	4609	ENSG00000136997	501.23	1157.86
GSHG0151472	--	up	2.31	0.0355	0.185	EASANA	chr6(-):143815263-143815312	UCSC	--	NULL	--	--	47.98	110.95
GSHG0002757	KIAA0040	up	2.31	0.0137	0.117	EASANA	chr1(-):175126123-175162229	UCSC	KIAA0040	NULL	9674	ENSG00000235750	845.98	1952.8
GSHG0019194	ADA	up	2.31	0.0407	0.198	EASANA	chr20(-):43248161-43280399	UCSC	adenosine deaminase	NULL	100	ENSG00000196839	647.41	1492.62
GSHG0013880	TGIF1	up	2.3	0.00254	0.0494	EASANA	chr18(+):3411925-3458404	UCSC	TGFB induced factor homeobox 1	NULL	7050	ENSG00000177426	1192.54	2746.64
GSHG0009358	PYGL	up	2.3	0.0145	0.12	EASANA	chr14(-):51324609-51411248	UCSC	glycogen phosphorylase L	NULL	5836	ENSG00000100504	1380.15	3177.74
GSHG0011002	CCP110	up	2.3	0.00149	0.037	EASANA	chr16(+):19535179-19564730	UCSC	centriolar coiled-coil protein 110	CP110, KIAA0419	9738	ENSG00000103540	8054.82	18546
GSHG0007046	HSPB8	up	2.3	1.64e-11	5.72e-08	EASANA	chr12(+):119616594-119632551	UCSC	heat shock protein family B (small) member 8	CMT2L, E2IG1, H11, HSP22, HspB8	26353	ENSG00000152137	825.15	1898.93
GSHG0036224	SCARNA12	up	2.3	0.0083	0.0897	EASANA	chr12(-):7076500-7076772	UCSC	small Cajal body-specific RNA 12	U89	677777	ENSG00000238795	119.23	274.3
GSHG0016553	SPR	up	2.3	0.00192	0.0425	EASANA	chr2(+):73114512-73119289	UCSC	sepiapterin reductase	SDR38C1	6697	ENSG00000116096	1952.84	4488.12
GSHG0018110	FIGN	up	2.3	9.19e-09	1.12e-05	EASANA	chr2(-):164461466-164592519	UCSC	fidgetin, microtubule severing factor	NULL	55137	ENSG00000182263	1989.19	4570.22
GSHG0026805	BVES	up	2.3	0.0179	0.133	EASANA	chr6(-):105544701-105585049	UCSC	blood vessel epicardial substance	HBVES, POP1, POPDC1	11149	ENSG00000112276	196.85	451.7
GSHG0006458	A2M-AS1	up	2.29	3.58e-07	0.000149	EASANA	chr12(+):9217773-9220651	UCSC	A2M antisense RNA 1 (head to head)	NULL	144571	ENSG00000245105	207.38	474.89
GSHG0010317	BMF	up	2.29	0.000459	0.0187	EASANA	chr15(-):40380094-40401085	UCSC	Bcl2 modifying factor	FLJ00065	90427	ENSG00000104081	389.49	892.4
GSHG0031113	PHF19	up	2.29	0.0267	0.162	EASANA	chr9(-):123617930-123657175	UCSC	PHD finger protein 19	DKFZP727G051, MTF2L1, PCL3, TDRD19B	26147	ENSG00000119403	830.58	1903.76
GSHG0043405	--	up	2.29	0.0413	0.199	EASANA	chr6(-):53381901-53382714	UCSC	--	NULL	--	--	49.67	113.55
GSHG0136277	--	up	2.29	0.0351	0.184	EASANA	chr14(-):95988280-95990794	UCSC	--	NULL	--	--	621.5	1423.14
GSHG0022396	FGFRL1	up	2.29	4.41e-06	0.000915	EASANA	chr4(+):1004940-1020686	UCSC	fibroblast growth factor receptor like 1	NULL	53834	ENSG00000127418	1425.25	3258.87
GSHG0015858	ERF	up	2.29	0.00121	0.0333	EASANA	chr19(-):42751709-42759316	UCSC	ETS2 repressor factor	PE-2, PE2	2077	ENSG00000105722	8378.7	19156
GSHG0029830	FBXO32	up	2.28	0.00565	0.0739	EASANA	chr8(-):124510127-124553493	UCSC	F-box protein 32	ATROGIN1, Fbx32, MAFbx	114907	ENSG00000156804	790.28	1805.66
GSHG0028950	EIF4EBP1	up	2.28	0.00396	0.0625	EASANA	chr8(+):37888020-37917882	UCSC	eukaryotic translation initiation factor 4E binding protein 1	4E-BP1, PHAS-I	1978	ENSG00000187840	534.84	1219.11
GSHG0005448	PIDD1	up	2.28	0.00858	0.0911	EASANA	chr11(-):799177-809499	UCSC	p53-induced death domain protein 1	DKFZp434D229, MGC16925	55367	ENSG00000177595	4372.91	9967.72
GSHG0000865	HIST2H2BA	up	2.28	0.00718	0.0838	EASANA	chr1(+):120906033-120914842	UCSC	histone cluster 2 H2B family member a (pseudogene)	NULL	337875	ENSG00000223345	91.37	208.26
GSHG0016629	ATOH8	up	2.28	0.0341	0.182	EASANA	chr2(+):85978467-86018505	UCSC	atonal bHLH transcription factor 8	bHLHa21, FLJ14708, HATH6	84913	ENSG00000168874	2733.06	6226.37
GSHG0145844	LOC100507551	up	2.28	0.00949	0.0957	EASANA	chr19(-):17581337-17622698	UCSC	uncharacterized LOC100507551	NULL	100507551	--	267.86	609.7
GSHG0010862	DNASE1L2	up	2.28	0.0309	0.174	EASANA	chr16(+):2285817-2288712	UCSC	deoxyribonuclease 1 like 2	DNAS1L2	1775	ENSG00000167968	554.4	1261.08
GSHG0152166	--	up	2.27	0.00445	0.066	EASANA	chr1(-):43147188-43148504	UCSC	--	NULL	--	--	140.87	320.14
GSHG0016333	--	up	2.27	0.00941	0.0954	EASANA	chr2(+):27579113-27583103	UCSC	--	NULL	--	--	859.06	1951.95
GSHG0003408	HNRNPH3	up	2.27	0.000575	0.0213	EASANA	chr10(+):70090931-70102953	UCSC	heterogeneous nuclear ribonucleoprotein H3	2H9	3189	ENSG00000096746	9789.7	22239.8
GSHG0017064	C2orf88	up	2.27	0.008	0.0883	EASANA	chr2(+):191002486-191068208	UCSC	chromosome 2 open reading frame 88	MGC13057, smAKAP	84281	ENSG00000187699	2821.37	6404.17
GSHG0003833	AKR1C2	up	2.27	0.0497	0.221	EASANA	chr10(-):5029970-5060225	UCSC	aldo-keto reductase family 1 member C2	BABP, DD, DD2, HAKRD, MCDR2	1646	ENSG00000151632	772.8	1753.67
GSHG0018877	CDH26	up	2.27	0.00449	0.0661	EASANA	chr20(+):58533451-58609066	UCSC	cadherin 26	VR20	60437	ENSG00000124215	537.84	1220.04
GSHG0003438	CHST3	up	2.27	0.0402	0.197	EASANA	chr10(+):73724120-73773322	UCSC	carbohydrate sulfotransferase 3	C6ST, C6ST1	9469	ENSG00000122863	1147.58	2601.27
GSHG0041627	SNORD69	up	2.26	0.0465	NA	EASANA	chr3(+):52726752-52726828	UCSC	small nucleolar RNA, C/D box 69	HBII-210	692109	ENSG00000212452	8.52	19.42
GSHG0025760	VEGFA	up	2.26	0.00856	0.091	EASANA	chr6(+):43737946-43754221	UCSC	vascular endothelial growth factor A	VEGF-A, VPF	7422	ENSG00000112715	5580.7	12639.1
GSHG0000392	CDCA8	up	2.26	0.000286	0.0141	EASANA	chr1(+):38158073-38175389	UCSC	cell division cycle associated 8	BOR, DasraB, FLJ12042, MESRGP	55143	ENSG00000134690	59.53	135.17
GSHG0010152	IQGAP1	up	2.26	0.000202	0.0111	EASANA	chr15(+):90931450-91045475	UCSC	IQ motif containing GTPase activating protein 1	HUMORFA01, KIAA0051, p195, SAR1	8826	ENSG00000140575	742.3	1680.42
GSHG0108567	--	up	2.26	0.0201	0.141	EASANA	chr3(+):101562106-101562127	UCSC	--	NULL	--	--	21.39	48.49
GSHG0078902	--	up	2.26	0.032	0.177	EASANA	chr18(-):23749159-23749200	UCSC	--	NULL	--	--	12.47	27.93
GSHG0055757	LOC101927895	up	2.26	0.0251	0.158	EASANA	chr1(+):19536880-19567197	UCSC	uncharacterized LOC101927895	NULL	101927895	--	168.72	380.73
GSHG0014095	--	up	2.26	0.0293	0.17	EASANA	chr18(+):60643444-60644661	UCSC	--	NULL	--	--	122.97	277.38
GSHG0025494	HIST1H2BD	up	2.25	0.0152	0.122	EASANA	chr6(+):26158349-26171574	UCSC	histone cluster 1 H2B family member d	NULL	3017	--	778.91	1752.43
GSHG0136025	--	up	2.25	0.00137	0.0355	EASANA	chr13(-):67780303-67780880	UCSC	--	NULL	--	--	638.58	1436.74
GSHG0025338	RNF130	up	2.25	0.0143	0.119	EASANA	chr5(-):179382069-179499118	UCSC	ring finger protein 130	G1RZFP, GOLIATH, GP	55819	ENSG00000113269	10888	24483
GSHG0022917	MIR4453HG // MIR4453	up	2.25	0.00107	0.0312	EASANA	chr4(+):153457416-153460414	UCSC	MIR4453 host gene // microRNA 4453	DKFZP434I0714, hsa-mir-4453	100616193, 54553	ENSG00000268471, ENSG00000283792	808.41	1816.62
GSHG0132405	RASGRP3	up	2.25	0.019	0.137	EASANA	chr2(+):33661393-33789798	UCSC	RAS guanyl releasing protein 3	CalDAG-GEFIII, GRP3, KIAA0846	25780	ENSG00000152689	1820.12	4090.48
GSHG0025408	SNRNP48	up	2.25	0.000504	0.0198	EASANA	chr6(+):7590431-7612200	UCSC	small nuclear ribonucleoprotein U11/U12 subunit 48	dJ336K20B.1, dJ512B11.2, FLJ32234	154007	ENSG00000168566	666.41	1497.04
GSHG0010190	ARRDC4	up	2.24	0.0117	0.107	EASANA	chr15(+):98462784-98517068	UCSC	arrestin domain containing 4	FLJ36045	91947	ENSG00000140450	5827.34	13080.1
GSHG0136632	--	up	2.24	0.00168	0.04	EASANA	chr15(-):32809906-32811954	UCSC	--	NULL	--	--	1681.32	3773.71
GSHG0029156	CPQ	up	2.24	0.00126	0.0337	EASANA	chr8(+):97657455-98155731	UCSC	carboxypeptidase Q	LDP, PGCP	10404	ENSG00000104324	2611.69	5857.02
GSHG0008363	AMER2	up	2.24	0.0223	0.149	EASANA	chr13(-):25735819-25746305	UCSC	APC membrane recruitment protein 2	NULL	219287	--	59242.6	132784
GSHG0014857	ZNF146	up	2.24	0.000238	0.0124	EASANA	chr19(+):36705504-36729673	UCSC	zinc finger protein 146	OZF	7705	ENSG00000167635	9442.43	21162
GSHG0014695	COLGALT1	up	2.24	0.019	0.137	EASANA	chr19(+):17666399-17693970	UCSC	collagen beta(1-O)galactosyltransferase 1	FLJ22329	79709	ENSG00000130309	6974.05	15616.9
GSHG0031844	--	up	2.24	0.0409	0.198	EASANA	chrX(+):135991554-136075814	UCSC	--	NULL	--	--	142.78	319.82
GSHG0005432	IFITM3	up	2.24	0.0235	0.152	EASANA	chr11(-):319669-321050	UCSC	interferon induced transmembrane protein 3	1-8U, DSPA2b	10410	ENSG00000142089	16547.5	37008.1
GSHG0003034	C1orf198	up	2.23	0.0207	0.143	EASANA	chr1(-):230972866-231005335	UCSC	chromosome 1 open reading frame 198	DKFZp667D152, FLJ14525, FLJ16283, FLJ38847, MGC10710	84886	ENSG00000119280	22965.4	51320.8
GSHG0023030	KLKB1	up	2.23	0.0335	0.181	EASANA	chr4(+):187148624-187179635	UCSC	kallikrein B1	NULL	3818	ENSG00000164344	394.04	879.41
GSHG0001324	--	up	2.23	0.015	0.122	EASANA	chr1(+):201487831-201499602	UCSC	--	NULL	--	--	490.28	1092.94
GSHG0013321	--	up	2.23	0.000671	0.0234	EASANA	chr17(-):36952425-36954624	UCSC	--	NULL	--	--	206.22	459.6
GSHG0141885	LOC643327	up	2.23	0.0322	0.177	EASANA	chr6(+):3455936-3469244	UCSC	uncharacterized LOC643327	NULL	643327	--	308.07	685.76
GSHG0029618	MYBL1	up	2.23	0.000514	0.0201	EASANA	chr8(-):67474410-67525484	UCSC	MYB proto-oncogene like 1	A-myb, AMYB	4603	ENSG00000185697	313.31	697.32
GSHG0004695	HTATIP2	up	2.22	0.000124	0.00851	EASANA	chr11(+):20385231-20405329	UCSC	HIV-1 Tat interactive protein 2	CC3, FLJ26963, SDR44U1, TIP30	10553	ENSG00000109854	1341.28	2982.68
GSHG0012791	TTYH2	up	2.22	0.047	0.214	EASANA	chr17(+):72209696-72258159	UCSC	tweety family member 2	C17orf29	94015	ENSG00000141540	6212.73	13792.7
GSHG0016491	AHSA2P	up	2.22	0.0395	0.195	EASANA	chr2(+):61404553-61416060	UCSC	activator of HSP90 ATPase homolog 2, pseudogene	AHA1, DKFZp564C236, Hch1	130872	ENSG00000173209	12756.4	28304.6
GSHG0004908	MYRF	up	2.22	0.03	0.172	EASANA	chr11(+):61520109-61555989	UCSC	myelin regulatory factor	MRF, Ndt80, pqn-47	745	ENSG00000124920	20308.7	45026.6
GSHG0031605	FOXO4	up	2.22	0.0148	0.121	EASANA	chrX(+):70315999-70323384	UCSC	forkhead box O4	AFX1	4303	ENSG00000184481	3866.6	8569.31
GSHG0005999	--	up	2.21	0.00068	0.0236	EASANA	chr11(-):72472988-72474965	UCSC	--	NULL	--	--	225.08	498.54
GSHG0022259	PEX5L	up	2.21	0.000897	0.028	EASANA	chr3(-):179512766-179754841	UCSC	peroxisomal biogenesis factor 5 like	PEX5R, PXR2, TRIP8b	51555	ENSG00000114757	3323.06	7353.04
GSHG0014819	FXYD3	up	2.21	0.00106	0.0311	EASANA	chr19(+):35606732-35615228	UCSC	FXYD domain containing ion transport regulator 3	MAT-8	5349	ENSG00000089356	143.23	316.98
GSHG0132560	HMSD	up	2.21	0.0444	0.207	EASANA	chr18(+):61616588-61627643	UCSC	histocompatibility minor serpin domain containing	ACC-6, ACC6	284293	ENSG00000221887	99.04	219.03
GSHG0002521	S100A11	up	2.21	0.0252	0.158	EASANA	chr1(-):152004982-152009511	UCSC	S100 calcium binding protein A11	S100C	6282	ENSG00000163191	1797.38	3973.38
GSHG0015756	ZNF565	up	2.21	0.000142	0.00913	EASANA	chr19(-):36668520-36737159	UCSC	zinc finger protein 565	FLJ36991	147929	ENSG00000196357	1219.32	2695.36
GSHG0007745	CRY1	up	2.21	6.47e-05	0.00577	EASANA	chr12(-):107385145-107487635	UCSC	cryptochrome circadian regulator 1	NULL	1407	ENSG00000008405	2220.14	4905.18
GSHG0019743	SIK1B // SIK1	up	2.21	0.0201	0.141	EASANA	chr21(-):44834363-44847069	UCSC	salt inducible kinase 1B (putative) // salt inducible kinase 1	msk	102724428, 150094	ENSG00000142178, ENSG00000275993	3070.12	6780.46
GSHG0002842	PHLDA3	up	2.2	0.00069	0.0238	EASANA	chr1(-):201433412-201438299	UCSC	pleckstrin homology like domain family A member 3	TIH1	23612	ENSG00000174307	8269.21	18221.4
GSHG0019271	BCAS1	up	2.2	0.0294	0.17	EASANA	chr20(-):52553316-52687304	UCSC	breast carcinoma amplified sequence 1	AIBC1, NABC1	8537	ENSG00000064787	11945.6	26284.6
GSHG0023081	TNIP2	up	2.2	0.000319	0.015	EASANA	chr4(-):2743387-2758103	UCSC	TNFAIP3 interacting protein 2	ABIN-2, FLIP1, KLIP, MGC4289	79155	ENSG00000168884	776.09	1707.49
GSHG0020448	A4GALT	up	2.2	0.0108	0.103	EASANA	chr22(-):43088118-43117307	UCSC	alpha 1, 4-galactosyltransferase (P blood group)	A14GALT, Gb3S, P(k)	53947	ENSG00000128274	790.37	1738.29
GSHG0134485	--	up	2.2	5.45e-06	0.00105	EASANA	chr1(-):144898781-144901420	UCSC	--	NULL	--	--	6794.79	14934.4
GSHG0132663	DDX11	up	2.19	0.00171	0.0404	EASANA	chr12(+):31226778-31257732	UCSC	DEAD/H-box helicase 11	CHL1, CHLR1, KRG2, WABS	1663	ENSG00000013573	992.96	2175.94
GSHG0140897	--	up	2.19	0.00884	0.0924	EASANA	chr3(-):40488162-40488212	UCSC	--	NULL	--	--	30	65.54
GSHG0030341	SLC44A1	up	2.19	0.0228	0.15	EASANA	chr9(+):108006886-108200796	UCSC	solute carrier family 44 member 1	CD92, CDw92, CHTL1, CTL1	23446	ENSG00000070214	15762.6	34478
GSHG0133131	LINC01105 // MIR7158	up	2.19	0.0177	0.132	EASANA	chr2(+):6072819-6120350	UCSC	long intergenic non-protein coding RNA 1105 // microRNA 7158	FLJ30594, hsa-mir-7158, LOC150622	102465693, 150622	ENSG00000232044, ENSG00000276733	10143.3	22167.3
GSHG0004153	P4HA1	up	2.18	0.00472	0.0678	EASANA	chr10(-):74766982-74856732	UCSC	prolyl 4-hydroxylase subunit alpha 1	C-P4Halpha(I)	5033	ENSG00000122884	2699.94	5899.26
GSHG0003432	UNC5B	up	2.18	0.0109	0.103	EASANA	chr10(+):72972292-73062635	UCSC	unc-5 netrin receptor B	p53RDL1, UNC5H2	219699	ENSG00000107731	9465.72	20662.9
GSHG0010376	FRMD5	up	2.18	0.000271	0.0137	EASANA	chr15(-):44162959-44487492	UCSC	FERM domain containing 5	MGC14161	84978	ENSG00000171877	1924.62	4197.94
GSHG0014776	PLEKHF1	up	2.18	0.00915	0.0941	EASANA	chr19(+):30155963-30166381	UCSC	pleckstrin homology and FYVE domain containing 1	APPD, MGC4090, PHAFIN1, ZFYVE15	79156	ENSG00000166289	915.29	1995.9
GSHG0001046	TMEM79	up	2.18	0.00774	0.0865	EASANA	chr1(+):156252704-156262236	UCSC	transmembrane protein 79	FLJ16057, FLJ32254, MATT, MGC13102	84283	ENSG00000163472	379.94	828.13
GSHG0029096	CRISPLD1	up	2.18	0.00831	0.0897	EASANA	chr8(+):75896708-75946798	UCSC	cysteine rich secretory protein LCCL domain containing 1	Cocoacrisp, DKFZp762F133	83690	ENSG00000121005	464.98	1013.62
GSHG0008689	PNP	up	2.17	0.0218	0.147	EASANA	chr14(+):20937538-20946151	UCSC	purine nucleoside phosphorylase	PUNP	4860	ENSG00000198805	1904.93	4137.49
GSHG0026477	CLIC1	up	2.17	0.00592	0.0756	EASANA	chr6(-):31698358-31705095	UCSC	chloride intracellular channel 1	G6, NCC27, p64CLCP	1192	ENSG00000213719	1753.13	3806.61
GSHG0000270	CNKSR1	up	2.17	0.00484	0.0687	EASANA	chr1(+):26503981-26516377	UCSC	connector enhancer of kinase suppressor of Ras 1	CNK, CNK1, KSR	10256	ENSG00000142675	418.95	909.73
GSHG0002283	CNN3	up	2.17	0.000606	0.0219	EASANA	chr1(-):95362505-95392779	UCSC	calponin 3	NULL	1266	ENSG00000117519	26405.9	57321.2
GSHG0009298	SPTSSA	up	2.17	0.000759	0.0251	EASANA	chr14(-):34902140-34931562	UCSC	serine palmitoyltransferase small subunit A	ssSPTa	171546	ENSG00000165389	4633.22	10057.2
GSHG0023870	RAI14	up	2.17	0.00822	0.0891	EASANA	chr5(+):34656433-34832716	UCSC	retinoic acid induced 14	DKFZp564G013, KIAA1334, NORPEG, RAI13	26064	ENSG00000039560	825.63	1791.28
GSHG0051206	MINCR	up	2.17	0.00168	0.04	EASANA	chr8(-):144362325-144363870	UCSC	MYC-induced long non-coding RNA	TCONS_00015189	100507316	ENSG00000253716	573.36	1242.88
GSHG0007571	ARHGAP9	up	2.17	0.00285	0.0521	EASANA	chr12(-):57866038-57882597	UCSC	Rho GTPase activating protein 9	10C, MGC1295	64333	ENSG00000123329	988.65	2141.44
GSHG0023944	SETD9	up	2.16	0.000988	0.0298	EASANA	chr5(+):56205087-56224727	UCSC	SET domain containing 9	MGC33648	133383	ENSG00000155542	234.14	507.02
GSHG0006372	ADIPOR2	up	2.16	0.0158	0.125	EASANA	chr12(+):1800147-1897844	UCSC	adiponectin receptor 2	ACDCR2, PAQR2	79602	ENSG00000006831	4005.65	8668
GSHG0016720	MAP4K4	up	2.16	0.0174	0.131	EASANA	chr2(+):102314165-102511151	UCSC	mitogen-activated protein kinase kinase kinase kinase 4	FLH21957, HGK, NIK	9448	ENSG00000071054	25394.8	54918.2
GSHG0026446	PPP1R18	up	2.16	0.0108	0.103	EASANA	chr6(-):30644168-30655672	UCSC	protein phosphatase 1 regulatory subunit 18	phostensin	170954	ENSG00000146112	1429.87	3090.54
GSHG0008186	SLAIN1	up	2.16	0.0159	0.125	EASANA	chr13(+):78271989-78338377	UCSC	SLAIN motif family member 1	FLJ30046	122060	ENSG00000139737	9219.5	19928.2
GSHG0029815	ENPP2	up	2.16	0.0358	0.186	EASANA	chr8(-):120569317-120685816	UCSC	ectonucleotide pyrophosphatase/phosphodiesterase 2	ATX, PD-IALPHA	5168	ENSG00000136960	14380.2	31058.1
GSHG0000433	YBX1	up	2.16	0.00201	0.0435	EASANA	chr1(+):43147906-43169474	UCSC	Y-box binding protein 1	BP-8, CSDA2, CSDB, DBPB, MDR-NF1, NSEP-1, YB-1, YB1	4904	ENSG00000065978	9648.4	20829.9
GSHG0145772	SNHG25 // SNORD104	up	2.16	0.0295	0.171	EASANA	chr17(+):62223305-62223673	UCSC	small nucleolar RNA host gene 25 // small nucleolar RNA, C/D box 104	U104	105376843, 692227	ENSG00000199753, ENSG00000266402	164.52	355.25
GSHG0018905	SLC17A9	up	2.16	0.0119	0.109	EASANA	chr20(+):61583999-61599947	UCSC	solute carrier family 17 member 9	FLJ23412, VNUT	63910	ENSG00000101194	593.96	1280.97
GSHG0029780	ANGPT1	up	2.15	0.0276	0.165	EASANA	chr8(-):108261710-108510284	UCSC	angiopoietin 1	Ang1, KIAA0003	284	ENSG00000154188	282.15	607.65
GSHG0013472	GFAP	up	2.15	0.00149	0.037	EASANA	chr17(-):42982993-42992920	UCSC	glial fibrillary acidic protein	FLJ45472	2670	ENSG00000131095	268379	578030
GSHG0003164	PFKFB3	up	2.15	9.71e-05	0.00753	EASANA	chr10(+):6186841-6277508	UCSC	6-phosphofructo-2-kinase/fructose-2, 6-biphosphatase 3	NULL	5209	ENSG00000170525	5745.87	12369.6
GSHG0030720	--	up	2.15	0.0185	0.135	EASANA	chr9(-):21394888-21396341	UCSC	--	NULL	--	--	152.32	327.87
GSHG0013255	MYO1D	up	2.15	0.0155	0.124	EASANA	chr17(-):30819542-31204195	UCSC	myosin ID	KIAA0727, myr4, PPP1R108	4642	ENSG00000176658	970.9	2087.8
GSHG0029430	MTUS1	up	2.15	0.023	0.151	EASANA	chr8(-):17501304-17658427	UCSC	microtubule associated scaffold protein 1	ATBP, ATIP1, ATIP3, DKFZp586D1519, FLJ14295, ICIS, KIAA1288, MP44, MTSG1	57509	ENSG00000129422	20897.5	44909
GSHG0121546	--	up	2.15	0.0252	0.158	EASANA	chr16(-):15231311-15231342	UCSC	--	NULL	--	--	19.83	42.59
GSHG0007163	SLC6A12	up	2.15	0.00376	0.0608	EASANA	chr12(-):299243-323741	UCSC	solute carrier family 6 member 12	BGT-1	6539	ENSG00000111181	2096.59	4502.82
GSHG0010166	SLCO3A1	up	2.14	0.00486	0.0687	EASANA	chr15(+):92396938-92715666	UCSC	solute carrier organic anion transporter family member 3A1	OATP-D, OATP3A1	28232	ENSG00000176463	4994.03	10711.4
GSHG0031944	PRKX	up	2.14	0.046	0.211	EASANA	chrX(-):3522384-3631675	UCSC	protein kinase, X-linked	PKX1	5613	ENSG00000183943	495.38	1060.73
GSHG0022800	UGT8	up	2.14	0.029	0.169	EASANA	chr4(+):115519558-115599380	UCSC	UDP glycosyltransferase 8	NULL	7368	ENSG00000174607	5589.42	11968.4
GSHG0000214	CDA	up	2.14	0.0304	0.173	EASANA	chr1(+):20915441-20945398	UCSC	cytidine deaminase	CDD	978	ENSG00000158825	147.82	315.41
GSHG0000262	--	up	2.14	0.00512	0.0703	EASANA	chr1(+):26095686-26096358	UCSC	--	NULL	--	--	65.45	139.9
GSHG0005524	TRIM5	up	2.13	0.000197	0.011	EASANA	chr11(-):5684425-5959849	UCSC	tripartite motif containing 5	RNF88, TRIM5alpha	85363	ENSG00000132256	401.96	857.18
GSHG0027288	EEPD1	up	2.13	0.00651	0.0796	EASANA	chr7(+):36192836-36341152	UCSC	endonuclease/exonuclease/phosphatase family domain containing 1	KIAA1706	80820	ENSG00000122547	553.61	1180.48
GSHG0016771	BCL2L11	up	2.13	0.00037	0.0166	EASANA	chr2(+):111878491-111926022	UCSC	BCL2 like 11	BIM, BimEL, BimL, BimS, BOD	10018	ENSG00000153094	1478.19	3151.13
GSHG0136999	--	up	2.13	0.000231	0.0122	EASANA	chr15(-):102161555-102165180	UCSC	--	NULL	--	--	464.64	989.91
GSHG0133184	--	up	2.13	0.0315	0.176	EASANA	chr8(-):102179035-102181857	UCSC	--	NULL	--	--	5809.34	12381.4
GSHG0002480	MTMR11	up	2.13	0.000107	0.00789	EASANA	chr1(-):149900544-149908791	UCSC	myotubularin related protein 11	CRA	10903	ENSG00000014914	897.65	1911.71
GSHG0020168	--	up	2.13	0.0439	0.206	EASANA	chr22(-):18294687-18295263	UCSC	--	NULL	--	--	52.94	112.93
GSHG0002916	YOD1	up	2.13	2.15e-06	0.000565	EASANA	chr1(-):207217194-207226325	UCSC	YOD1 deubiquitinase	DKFZp451J1719, DUBA8, OTUD2	55432	ENSG00000180667	4399.2	9365.33
GSHG0145632	MIR100HG	up	2.13	0.000315	0.0149	EASANA	chr11(-):121899037-122293579	UCSC	mir-100-let-7a-2-mir-125b-1 cluster host gene	AGD1, linc-NeD125, lncRNA-N2	399959	ENSG00000255248	11727.8	24936.9
GSHG0002807	IVNS1ABP	up	2.13	0.0091	0.0938	EASANA	chr1(-):185265520-185286468	UCSC	influenza virus NS1A binding protein	ARA3, HSPC068, KIAA0850, KLHL39, ND1, NS-1, NS1-BP	10625	ENSG00000116679	4608.35	9794.92
GSHG0003886	FAM107B	up	2.12	0.0133	0.116	EASANA	chr10(-):14560558-14816896	UCSC	family with sequence similarity 107 member B	FLJ45505, HITS, MGC11034	83641	ENSG00000065809	2053.39	4360.51
GSHG0022788	EGF	up	2.12	0.0281	0.166	EASANA	chr4(+):110834038-110934235	UCSC	epidermal growth factor	NULL	1950	ENSG00000138798	305.12	647.05
GSHG0019052	NKX2-2	up	2.12	0.0332	0.18	EASANA	chr20(-):21491669-21494664	UCSC	NK2 homeobox 2	NKX2.2	4821	ENSG00000125820	2494.01	5289.18
GSHG0011070	APOBR	up	2.12	0.0401	0.196	EASANA	chr16(+):28505970-28510291	UCSC	apolipoprotein B receptor	APOB100R, APOB48R	55911	ENSG00000184730	700.13	1484.59
GSHG0118480	RPL23AP7	up	2.12	0.00675	0.081	EASANA	chr2(-):114368816-114384715	UCSC	ribosomal protein L23a pseudogene 7	bA395L14.9, RPL23AL1	118433	ENSG00000240356	880.76	1866.55
GSHG0013068	HES7	up	2.12	0.00188	0.0422	EASANA	chr17(-):8023908-8027410	UCSC	hes family bHLH transcription factor 7	bHLHb37	84667	ENSG00000179111	137.86	291.39
GSHG0027598	SERPINE1	up	2.12	0.0402	0.197	EASANA	chr7(+):100770370-100782546	UCSC	serpin family E member 1	PAI	5054	ENSG00000106366	445.39	942.45
GSHG0004639	AMPD3	up	2.11	0.000536	0.0207	EASANA	chr11(+):10471868-10529126	UCSC	adenosine monophosphate deaminase 3	NULL	272	ENSG00000133805	2181.53	4614.16
GSHG0020228	TOP3B	up	2.11	8.04e-05	0.00664	EASANA	chr22(-):22311398-22337240	UCSC	DNA topoisomerase III beta	NULL	8940	ENSG00000100038	2356.62	4980.1
GSHG0002557	RAB13	up	2.11	0.000875	0.0276	EASANA	chr1(-):153954093-153958853	UCSC	RAB13, member RAS oncogene family	NULL	5872	ENSG00000143545	3644.11	7699.04
GSHG0014540	CERS4	up	2.11	0.00563	0.0737	EASANA	chr19(+):8274217-8327305	UCSC	ceramide synthase 4	FLJ12089, Trh1	79603	ENSG00000090661	4505.84	9518.14
GSHG0121401	--	up	2.11	0.0358	0.186	EASANA	chr16(+):24561544-24561648	UCSC	--	NULL	--	--	134.24	283.54
GSHG0007169	RAD52	up	2.11	0.00068	0.0236	EASANA	chr12(-):1020902-1099225	UCSC	RAD52 homolog, DNA repair protein	NULL	5893	ENSG00000002016	719.46	1519.1
GSHG0021837	FAM19A4	up	2.11	0.0223	0.149	EASANA	chr3(-):68780915-68981761	UCSC	family with sequence similarity 19 member A4, C-C motif chemokine like	TAFA-4	151647	ENSG00000163377	109.27	230.17
GSHG0004948	STIP1	up	2.1	1.06e-05	0.00172	EASANA	chr11(+):63925117-63972020	UCSC	stress induced phosphoprotein 1	HOP, STI1	10963	ENSG00000168439	20531.7	43208.2
GSHG0012863	SYNGR2	up	2.1	0.0296	0.171	EASANA	chr17(+):76164626-76169009	UCSC	synaptogyrin 2	NULL	9144	ENSG00000108639	6234.17	13115.8
GSHG0135057	--	up	2.1	0.0162	0.126	EASANA	chr10(-):88964456-88965038	UCSC	--	NULL	--	--	231.84	487.45
GSHG0006293	MSANTD2	up	2.1	0.00986	0.0981	EASANA	chr11(-):124636394-124670300	UCSC	Myb/SANT DNA binding domain containing 2	FLJ23342	79684	ENSG00000120458	2047.27	4303.36
GSHG0018333	IGFBP5	up	2.1	0.0101	0.0994	EASANA	chr2(-):217536829-217560272	UCSC	insulin like growth factor binding protein 5	NULL	3488	ENSG00000115461	22558.6	47381
GSHG0139669	--	up	2.1	9.87e-05	0.00754	EASANA	chr20(+):5977203-5979606	UCSC	--	NULL	--	--	282.9	594.08
GSHG0134939	--	up	2.1	0.00873	0.0917	EASANA	chr10(-):33176191-33177408	UCSC	--	NULL	--	--	112.25	235.26
GSHG0007641	CSRP2	up	2.09	0.0277	0.165	EASANA	chr12(-):77252495-77272820	UCSC	cysteine and glycine rich protein 2	CRP2, LMO5, SmLIM	1466	ENSG00000175183	996.86	2086.29
GSHG0009888	LINC00926	up	2.09	0.0446	0.207	EASANA	chr15(+):57592563-57599965	UCSC	long intergenic non-protein coding RNA 926	NULL	283663	ENSG00000247982	411.88	861.75
GSHG0133262	MIR3149	up	2.09	0.00253	0.0494	EASANA	chr8(-):77878217-77880395	UCSC	microRNA 3149	hsa-mir-3149	100422921	ENSG00000266712	347.05	724.83
GSHG0005236	LAYN	up	2.09	0.0019	0.0422	EASANA	chr11(+):111411005-111432470	UCSC	layilin	FLJ30977, FLJ31092	143903	ENSG00000204381	724.03	1513.66
GSHG0004359	ITPRIP	up	2.09	0.0264	0.162	EASANA	chr10(-):106069456-106098251	UCSC	inositol 1, 4, 5-trisphosphate receptor interacting protein	bA127L20.2, DANGER	85450	ENSG00000148841	1445.02	3019.29
GSHG0007618	CPM	up	2.09	0.0148	0.121	EASANA	chr12(-):69244958-69380788	UCSC	carboxypeptidase M	NULL	1368	ENSG00000135678	813.01	1698.52
GSHG0003055	IRF2BP2	up	2.09	0.00461	0.067	EASANA	chr1(-):234740017-234745271	UCSC	interferon regulatory factor 2 binding protein 2	IRF-2BP2	359948	ENSG00000168264	18051.9	37708.9
GSHG0029185	LINC01181	up	2.09	0.0239	0.153	EASANA	chr8(+):104133260-104152583	UCSC	long intergenic non-protein coding RNA 1181	FLJ10489	379034	ENSG00000250929	324.22	677.03
GSHG0020425	TOB2	up	2.09	0.0249	0.157	EASANA	chr22(-):41829492-41843027	UCSC	transducer of ERBB2, 2	APRO5, bK223H9, TOB4, TOBL	10766	ENSG00000183864	15045.2	31391.5
GSHG0025893	PNRC1	up	2.09	0.000957	0.0292	EASANA	chr6(+):89790429-89794879	UCSC	proline rich nuclear receptor coactivator 1	B4-2, PRR2	10957	ENSG00000146278	10887.7	22710.5
GSHG0028972	GINS4	up	2.09	0.0313	0.175	EASANA	chr8(+):41386725-41402565	UCSC	GINS complex subunit 4	MGC14799, SLD5	84296	ENSG00000147536	65.1	136.24
GSHG0028670	KEL	up	2.08	0.0279	0.166	EASANA	chr7(-):142638203-142659503	UCSC	Kell blood group, metallo-endopeptidase	CD238, ECE3	3792	ENSG00000197993	336.5	701.62
GSHG0014931	SHKBP1	up	2.08	0.0179	0.133	EASANA	chr19(+):41082757-41097304	UCSC	SH3KBP1 binding protein 1	PP203, Sb1	92799	ENSG00000160410	1930.7	4018.06
GSHG0032092	PRICKLE3	up	2.08	0.0114	0.106	EASANA	chrX(-):49031154-49042854	UCSC	prickle planar cell polarity protein 3	NULL	4007	ENSG00000012211	200.99	418.13
GSHG0024544	LINC00847	up	2.08	0.0302	0.172	EASANA	chr5(+):180257957-180262726	UCSC	long intergenic non-protein coding RNA 847	NULL	729678	ENSG00000245060	149.84	311.71
GSHG0035836	SNORD30	up	2.08	0.0178	0.133	EASANA	chr11(-):62621135-62621204	UCSC	small nucleolar RNA, C/D box 30	U30	9299	ENSG00000277846	17.36	36.45
GSHG0152617	--	up	2.08	0.0398	0.196	EASANA	chrX(+):70643639-70643699	UCSC	--	NULL	--	--	13.03	26.79
GSHG0141773	--	up	2.07	0.00126	0.0337	EASANA	chr5(-):95243013-95245301	UCSC	--	NULL	--	--	300.79	623.86
GSHG0136115	--	up	2.07	0.0221	0.148	EASANA	chr14(+):75911418-75914911	UCSC	--	NULL	--	--	851.13	1765.19
GSHG0107198	LOC105375545	up	2.07	0.0355	0.185	EASANA	chr7(-):142952392-142985271	UCSC	uncharacterized LOC105375545	NULL	105375545	--	73.86	152.95
GSHG0007557	PTGES3	up	2.07	2.25e-06	0.000573	EASANA	chr12(-):57057127-57082192	UCSC	prostaglandin E synthase 3	cPGES, p23, TEBP	10728	ENSG00000110958	31550.9	65344.1
GSHG0001010	CKS1B	up	2.07	0.00592	0.0756	EASANA	chr1(+):154947118-154952930	UCSC	CDC28 protein kinase regulatory subunit 1B	CKS1, ckshs1	1163	ENSG00000173207	1069.31	2214.59
GSHG0003246	COMMD3-BMI1 // COMMD3 // BMI1	up	2.07	0.00229	0.047	EASANA	chr10(+):22605312-22620414	UCSC	COMMD3-BMI1 readthrough // COMM domain containing 3 // BMI1 proto-oncogene, polycomb ring finger	BUP, RNF51	100532731, 23412, 648	ENSG00000148444, ENSG00000168283, ENSG00000269897	2491.32	5155.94
GSHG0006410	CD9	up	2.07	0.0161	0.126	EASANA	chr12(+):6308873-6347437	UCSC	CD9 molecule	BA2, MRP-1, P24, TSPAN29	928	ENSG00000010278	6103.02	12624.2
GSHG0013057	TP53	up	2.07	0.00188	0.0422	EASANA	chr17(-):7565097-7597585	UCSC	tumor protein p53	LFS1, p53	7157	ENSG00000141510	1123.94	2324.47
GSHG0031301	TPRN	up	2.07	0.0264	0.162	EASANA	chr9(-):140086069-140095163	UCSC	taperin	FLJ90254	286262	ENSG00000176058	1256.32	2595.83
GSHG0031211	LOC100272217	up	2.07	0.00522	0.0712	EASANA	chr9(-):133452739-133454881	UCSC	uncharacterized LOC100272217	NULL	100272217	--	416.39	860.37
GSHG0023022	ANKRD37	up	2.07	0.00012	0.00836	EASANA	chr4(+):186317838-186321782	UCSC	ankyrin repeat domain 37	Lrp2bp	353322	ENSG00000186352	916.77	1893.19
GSHG0010474	ICE2	up	2.06	0.0206	0.143	EASANA	chr15(-):60711809-60771359	UCSC	interactor of little elongation complex ELL subunit 2	BRCC1, FLJ11896	79664	ENSG00000128915	694.78	1434.58
GSHG0004304	--	up	2.06	0.00122	0.0333	EASANA	chr10(-):101376349-101379138	UCSC	--	NULL	--	--	830.41	1714.15
GSHG0137626	--	up	2.06	0.0105	0.101	EASANA	chr17(+):53246183-53248153	UCSC	--	NULL	--	--	127.96	264.12
GSHG0023974	ERBIN	up	2.06	0.0012	0.0332	EASANA	chr5(+):65222394-65376851	UCSC	erbb2 interacting protein	LAP2	55914	ENSG00000112851	6114.47	12618.6
GSHG0015984	PLEKHA4	up	2.06	5.04e-05	0.0049	EASANA	chr19(-):49340355-49371884	UCSC	pleckstrin homology domain containing A4	PEPP1	57664	ENSG00000105559	576.53	1188.54
GSHG0015309	SBNO2	up	2.06	0.0213	0.145	EASANA	chr19(-):1107634-1174282	UCSC	strawberry notch homolog 2	FLJ00173, Sno, Stno	22904	ENSG00000064932	1185.59	2442.39
GSHG0041498	MIR1249	up	2.06	0.0172	0.131	EASANA	chr22(-):45596835-45596900	UCSC	microRNA 1249	hsa-mir-1249	100302149	ENSG00000221598	104.88	215.77
GSHG0009688	--	up	2.06	0.0157	0.124	EASANA	chr15(+):23810809-23856709	UCSC	--	NULL	--	--	211.53	435.58
GSHG0007089	CCDC62	up	2.06	0.0084	0.0901	EASANA	chr12(+):123259056-123311931	UCSC	coiled-coil domain containing 62	CT109, ERAP75, FLJ40344, TSP-NY	84660	ENSG00000130783	178.78	367.7
GSHG0017851	MITD1	up	2.06	0.0169	0.129	EASANA	chr2(-):99785728-99797524	UCSC	microtubule interacting and trafficking domain containing 1	LOC129531	129531	ENSG00000158411	1000.27	2057.21
GSHG0018179	NFE2L2 // LOC100130691	up	2.06	0.00241	0.0482	EASANA	chr2(-):178095031-178257427	UCSC	nuclear factor, erythroid 2 like 2 // uncharacterized LOC100130691	NRF2	100130691, 4780	ENSG00000116044	11566.8	23782.2
GSHG0022727	FAM13A-AS1	up	2.06	0.0144	0.119	EASANA	chr4(+):89630940-89651254	UCSC	FAM13A antisense RNA 1	NCRNA00039	285512	ENSG00000248019	1139.5	2342.18
GSHG0029116	FABP5	up	2.05	0.000111	0.00796	EASANA	chr8(+):82192718-82197013	UCSC	fatty acid binding protein 5	E-FABP, KFABP, PA-FABP	2171	ENSG00000164687	5249.04	10784.8
GSHG0133727	GAS5-AS1	up	2.05	0.00562	0.0737	EASANA	chr1(+):173832386-173833079	UCSC	GAS5 antisense RNA 1	NULL	100506046	ENSG00000270084	91.08	186.79
GSHG0002149	CYP2J2	up	2.05	0.0434	0.205	EASANA	chr1(-):60358981-60392470	UCSC	cytochrome P450 family 2 subfamily J member 2	NULL	1573	ENSG00000134716	2309.68	4738.11
GSHG0010827	SOX8	up	2.05	0.0473	0.215	EASANA	chr16(+):1031808-1036979	UCSC	SRY-box 8	NULL	30812	ENSG00000005513	1873.54	3842.63
GSHG0031453	PRRG1	up	2.05	0.0192	0.137	EASANA	chrX(+):37208528-37316547	UCSC	proline rich and Gla domain 1	PRGP1	5638	ENSG00000130962	6779.49	13904.7
GSHG0000794	--	up	2.05	0.00441	0.0657	EASANA	chr1(+):110911021-110915625	UCSC	--	NULL	--	--	1452.25	2977.64
GSHG0030724	CDKN2A	up	2.05	0.0465	0.212	EASANA	chr9(-):21967752-21994490	UCSC	cyclin dependent kinase inhibitor 2A	ARF, CDK4I, CMM2, INK4, INK4a, MTS1, p14, p14ARF, p16, p16INK4a, p19, p19Arf	1029	ENSG00000147889	325.29	665.84
GSHG0134149	--	up	2.05	0.03	0.172	EASANA	chr1(+):173869551-173869578	UCSC	--	NULL	--	--	25.13	51.45
GSHG0001352	BTG2	up	2.05	0.0268	0.162	EASANA	chr1(+):203274664-203278727	UCSC	BTG anti-proliferation factor 2	APRO1, MGC126063, MGC126064, PC3, TIS21	7832	ENSG00000159388	6844.48	14007.8
GSHG0022143	TM4SF1	up	2.04	0.0198	0.139	EASANA	chr3(-):149086805-149095568	UCSC	transmembrane 4 L six family member 1	L6	4071	ENSG00000169908	2981.22	6094.1
GSHG0015480	ZNF121	up	2.04	1.55e-05	0.00224	EASANA	chr19(-):9672859-9695209	UCSC	zinc finger protein 121	ZHC32, ZNF20	7675	ENSG00000197961	307.68	628.9
GSHG0026381	--	up	2.04	0.0496	0.22	EASANA	chr6(-):26281283-26285766	UCSC	--	NULL	--	--	352.33	719.86
GSHG0013542	GNGT2	up	2.04	0.0235	0.152	EASANA	chr17(-):47283597-47287936	UCSC	G protein subunit gamma transducin 2	GNG9	2793	ENSG00000167083	123.62	252.47
GSHG0028543	GPR37	up	2.04	0.0364	0.187	EASANA	chr7(-):124383939-124406162	UCSC	G protein-coupled receptor 37	EDNRBL, hET(B)R-LP, PAELR	2861	ENSG00000170775	19453	39725.6
GSHG0137949	--	up	2.04	0.0376	0.19	EASANA	chr17(-):46122503-46125412	UCSC	--	NULL	--	--	206.97	422.38
GSHG0006059	FAM181B	up	2.04	0.000578	0.0213	EASANA	chr11(-):82440983-82444906	UCSC	family with sequence similarity 181 member B	LOC220382, MGC33846	220382	ENSG00000182103	9311.87	18999.7
GSHG0142748	--	up	2.04	0.032	0.177	EASANA	chr7(+):66125047-66126285	UCSC	--	NULL	--	--	380.75	776.76
GSHG0026603	TFEB	up	2.04	0.0295	0.171	EASANA	chr6(-):41651717-41703997	UCSC	transcription factor EB	bHLHe35, TCFEB	7942	ENSG00000112561	1479.9	3019.35
GSHG0025261	SH3PXD2B	up	2.04	0.00266	0.0508	EASANA	chr5(-):171752189-171881527	UCSC	SH3 and PX domains 2B	FLJ20831	285590	ENSG00000174705	706.76	1440.13
GSHG0140654	--	up	2.04	0.0453	0.209	EASANA	chr3(+):88214246-88215616	UCSC	--	NULL	--	--	322.65	657.52
GSHG0010124	AEN	up	2.04	0.00834	0.0899	EASANA	chr15(+):89164527-89175512	UCSC	apoptosis enhancing nuclease	FLJ12484, FLJ12562	64782	ENSG00000181026	1688.49	3437.08
GSHG0017703	PCBP1-AS1	up	2.03	0.0137	0.117	EASANA	chr2(-):70189396-70314147	UCSC	PCBP1 antisense RNA 1	NULL	400960	ENSG00000179818	2377.4	4836.36
GSHG0019992	MPST	up	2.03	0.0292	0.17	EASANA	chr22(+):37415683-37425863	UCSC	mercaptopyruvate sulfurtransferase	MST, TST2, TUM1	4357	ENSG00000128309	1847.8	3757.41
GSHG0005849	SNHG1	up	2.03	0.00186	0.042	EASANA	chr11(-):62619450-62623357	UCSC	small nucleolar RNA host gene 1	LINC00057, lncRNA16, NCRNA00057, UHG	23642	ENSG00000255717	869.47	1768.15
GSHG0015563	SAMD1	up	2.03	0.00391	0.0621	EASANA	chr19(-):14198676-14201387	UCSC	sterile alpha motif domain containing 1	NULL	90378	ENSG00000141858	2730.06	5549.86
GSHG0139668	--	up	2.03	0.038	0.192	EASANA	chr14(-):91314206-91316995	UCSC	--	NULL	--	--	999.09	2030.27
GSHG0000378	TFAP2E	up	2.03	0.0136	0.117	EASANA	chr1(+):36038971-36060929	UCSC	transcription factor AP-2 epsilon	AP2E	339488	ENSG00000116819	296.58	602.68
GSHG0143929	--	up	2.03	0.013	0.114	EASANA	chr9(+):103064700-103066514	UCSC	--	NULL	--	--	571.55	1161.37
GSHG0032252	LOC286437	up	2.03	0.00325	0.0562	EASANA	chrX(-):103367013-103369317	UCSC	uncharacterized LOC286437	NULL	286437	--	1543.98	3136.01
GSHG0005972	MRGPRF	up	2.03	0.0208	0.143	EASANA	chr11(-):68771861-68780850	UCSC	MAS related GPR family member F	MGC21621, mrgF	116535	ENSG00000172935	375.11	761.55
GSHG0008714	ABHD4	up	2.03	0.00364	0.0598	EASANA	chr14(+):23067144-23081264	UCSC	abhydrolase domain containing 4	FLJ12816	63874	ENSG00000100439	1406.74	2856.66
GSHG0007284	DUSP16	up	2.03	2.32e-06	0.00058	EASANA	chr12(-):12626216-12715448	UCSC	dual specificity phosphatase 16	KIAA1700, MKP-7, MKP7	80824	ENSG00000111266	451.77	917.16
GSHG0004407	TIAL1	up	2.02	0.00178	0.0412	EASANA	chr10(-):121332975-121356548	UCSC	TIA1 cytotoxic granule associated RNA binding protein like 1	TIAR	7073	ENSG00000151923	5187.9	10491.4
GSHG0018186	FKBP7	up	2.02	0.00846	0.0904	EASANA	chr2(-):179328391-179343355	UCSC	FK506 binding protein 7	FKBP23	51661	ENSG00000079150	358.99	725.33
GSHG0011843	SALL1	up	2.02	0.0368	0.188	EASANA	chr16(-):51169886-51185183	UCSC	spalt like transcription factor 1	Hsal1, ZNF794	6299	ENSG00000103449	9063.67	18317
GSHG0023823	FBXL7	up	2.02	0.00612	0.0768	EASANA	chr5(+):15500305-15939904	UCSC	F-box and leucine rich repeat protein 7	FBL6, FBL7, KIAA0840	23194	ENSG00000183580	520.58	1051.43
GSHG0002495	CERS2	up	2.02	0.0272	0.164	EASANA	chr1(-):150937649-150947479	UCSC	ceramide synthase 2	FLJ10243, SP260	29956	ENSG00000143418	16311	32929.8
GSHG0134851	--	up	2.02	0.00588	0.0755	EASANA	chr10(+):98753748-98755711	UCSC	--	NULL	--	--	739.31	1492.48
GSHG0033143	AKR1C1	up	2.02	0.00596	0.0757	EASANA	chr10(+):4934795-5020158	UCSC	aldo-keto reductase family 1 member C1	DD1, DDH, HAKRC, MBAB	1645	ENSG00000187134	1460.33	2948.16
GSHG0039319	SLC39A11	up	2.02	0.0231	0.151	EASANA	chr17(-):70642086-71088853	UCSC	solute carrier family 39 member 11	NULL	201266	ENSG00000133195	2883.7	5816.36
GSHG0023093	LYAR	up	2.01	0.0177	0.132	EASANA	chr4(-):4269431-4291896	UCSC	Ly1 antibody reactive	ZC2HC2, ZLYAR	55646	ENSG00000145220	745.02	1500.96
GSHG0134008	--	up	2.01	0.0406	0.198	EASANA	chr1(+):95393148-95393189	UCSC	--	NULL	--	--	40.42	81.26
GSHG0007888	CDK2AP1	up	2.01	0.00417	0.0638	EASANA	chr12(-):123745518-123756863	UCSC	cyclin dependent kinase 2 associated protein 1	doc-1, DOC1, DORC1, p12DOC-1, ST19	8099	ENSG00000111328	17518.2	35260.6
GSHG0030228	LOC389765	up	2.01	0.0116	0.107	EASANA	chr9(+):88420917-88464635	UCSC	kinesin family member 27 pseudogene	NULL	389765	--	553.48	1113.3
GSHG0028402	MCM7	up	2.01	0.0158	0.125	EASANA	chr7(-):99690352-99699563	UCSC	minichromosome maintenance complex component 7	CDC47, PPP1R104	4176	ENSG00000166508	6668.99	13411.8
GSHG0027332	RAMP3	up	2.01	0.00934	0.0949	EASANA	chr7(+):45197367-45223848	UCSC	receptor activity modifying protein 3	NULL	10268	ENSG00000122679	187.8	378.31
GSHG0001393	MAPKAPK2	up	2.01	0.00142	0.0361	EASANA	chr1(+):206853075-206907629	UCSC	mitogen-activated protein kinase-activated protein kinase 2	NULL	9261	ENSG00000162889	2107.21	4232.71
GSHG0028628	HIPK2	up	2.01	0.0284	0.167	EASANA	chr7(-):139246317-139477693	UCSC	homeodomain interacting protein kinase 2	NULL	28996	ENSG00000064393	98712.3	198007
GSHG0143775	--	up	2	0.0329	0.179	EASANA	chr19(-):56888073-56888653	UCSC	--	NULL	--	--	130.1	260.88
GSHG0013122	PMP22	up	2	0.0343	0.183	EASANA	chr17(-):15133094-15168690	UCSC	peripheral myelin protein 22	GAS3, HNPP, Sp110	5376	ENSG00000109099	18809.2	37674.7
GSHG0144500	--	up	2	0.0165	0.128	EASANA	chrX(+):47783118-47785022	UCSC	--	NULL	--	--	674.39	1350.76
GSHG0020813	RBM6 // RBM5	up	2	0.00504	0.0696	EASANA	chr3(+):49977477-50156397	UCSC	RNA binding motif protein 6 // RNA binding motif protein 5	3G2, DEF-3, DEF3, g16, H37, LUCA15, NY-LU-12	10180, 10181	ENSG00000003756, ENSG00000004534	12405.2	24840
GSHG0006380	FKBP4	up	2	6.57e-06	0.00117	EASANA	chr12(+):2904108-2914585	UCSC	FK506 binding protein 4	FKBP52, FKBP59	2288	ENSG00000004478	4972.35	9947.58
GSHG0028731	--	up	2	0.00605	0.0763	EASANA	chr7(-):151165004-151167023	UCSC	--	NULL	--	--	324.24	648.21
GSHG0031181	FAM102A	up	2	0.00748	0.0851	EASANA	chr9(-):130702861-130742812	UCSC	family with sequence similarity 102 member A	bA203J24.7, Eeig1, SYM-3A	399665	ENSG00000167106	14949.9	29872.3
GSHG0006843	THAP2	up	2	0.0088	0.092	EASANA	chr12(+):72057677-72074428	UCSC	THAP domain containing 2	DKFZP564I0422	83591	ENSG00000173451	2247.56	4487.91
GSHG0001013	ZBTB7B	up	2	0.00769	0.0862	EASANA	chr1(+):154975106-154991000	UCSC	zinc finger and BTB domain containing 7B	c-Krox, hcKrox, ZBTB15, ZNF857B	51043	ENSG00000160685	1505.25	3004.96
GSHG0039786	--	up	1.99	0.00212	0.0452	EASANA	chr19(+):39203996-39204367	UCSC	--	NULL	--	--	241.98	482.61
GSHG0002296	SASS6	up	1.99	0.000395	0.0173	EASANA	chr1(-):100549104-100598651	UCSC	SAS-6 centriolar assembly protein	DKFZp761A078, FLJ22097, SAS-6, SAS6	163786	ENSG00000156876	298.76	596.12
GSHG0017270	PTMA	up	1.99	0.016	0.126	EASANA	chr2(+):232573235-232578249	UCSC	prothymosin alpha	NULL	5757	ENSG00000187514	81517	162462
GSHG0143267	--	up	1.99	0.0391	0.194	EASANA	chr7(-):140217454-140217528	UCSC	--	NULL	--	--	24.24	48.62
GSHG0131542	--	up	1.99	0.00231	0.0472	EASANA	chr10(+):96372043-96373661	UCSC	--	NULL	--	--	140.91	280.37
GSHG0008411	N4BP2L2-IT2	up	1.99	0.0157	0.124	EASANA	chr13(-):33078643-33083532	UCSC	N4BPL2 intronic transcript 2	CG030	116828	ENSG00000281026	842.57	1674.11
GSHG0008446	ELF1	up	1.99	0.00299	0.0534	EASANA	chr13(-):41506056-41635077	UCSC	E74 like ETS transcription factor 1	NULL	1997	ENSG00000120690	993.49	1973.03
GSHG0002543	S100A6	up	1.98	1.35e-05	0.00205	EASANA	chr1(-):153507076-153508717	UCSC	S100 calcium binding protein A6	2A9, CABP, PRA	6277	ENSG00000197956	8055.72	15989.5
GSHG0029680	PMP2	up	1.98	0.000567	0.0211	EASANA	chr8(-):82352561-82359758	UCSC	peripheral myelin protein 2	FABP8, M-FABP, MP2	5375	ENSG00000147588	38176.3	75713.2
GSHG0002116	GLIS1	up	1.98	0.0419	0.201	EASANA	chr1(-):53971906-54199877	UCSC	GLIS family zinc finger 1	FLJ36155	148979	ENSG00000174332	212.82	421.91
GSHG0055352	ZNF44	up	1.98	0.0197	0.139	EASANA	chr19(-):12335503-12405714	UCSC	zinc finger protein 44	KOX7, ZNF504	51710	ENSG00000197857	575.68	1140.8
GSHG0133589	ZNF676	up	1.98	0.0277	0.165	EASANA	chr19(-):22361893-22379753	UCSC	zinc finger protein 676	NULL	163223	ENSG00000196109	181.84	359.42
GSHG0020831	MANF	up	1.98	0.00185	0.0418	EASANA	chr3(+):51422668-51426827	UCSC	mesencephalic astrocyte derived neurotrophic factor	ARP	7873	ENSG00000145050	2005.71	3966.01
GSHG0023504	ANXA5	up	1.98	0.000456	0.0186	EASANA	chr4(-):122589153-122618147	UCSC	annexin A5	NULL	308	ENSG00000164111	8281.44	16368.2
GSHG0134493	--	up	1.98	0.0209	0.144	EASANA	chr1(-):144520998-144521077	UCSC	--	NULL	--	--	73.87	146.06
GSHG0015468	ZNF558	up	1.97	0.00224	0.0466	EASANA	chr19(-):8920252-8942980	UCSC	zinc finger protein 558	FLJ30932	148156	ENSG00000167785	3170.26	6260.17
GSHG0135812	--	up	1.97	0.00127	0.0339	EASANA	chr12(-):120919318-120922482	UCSC	--	NULL	--	--	748.64	1478.16
GSHG0021892	CLDND1	up	1.97	0.033	0.18	EASANA	chr3(-):98225319-98241910	UCSC	claudin domain containing 1	Z38	56650	ENSG00000080822	20561.5	40597.4
GSHG0007396	LINC00938	up	1.97	0.000212	0.0114	EASANA	chr12(-):46119503-46121704	UCSC	long intergenic non-protein coding RNA 938	NULL	400027	--	2669.78	5269.88
GSHG0027098	FAM20C	up	1.97	9.59e-09	1.12e-05	EASANA	chr7(+):192969-300740	UCSC	FAM20C, golgi associated secretory pathway kinase	DKFZp547D065, DMP4, G-CK, IMAGE:4942737	56975	ENSG00000177706	1769.24	3490.4
GSHG0006048	GAB2	up	1.97	0.00952	0.0959	EASANA	chr11(-):77926336-78128868	UCSC	GRB2 associated binding protein 2	KIAA0571	9846	ENSG00000033327	3709.96	7304.74
GSHG0024246	JADE2	up	1.97	0.0003	0.0145	EASANA	chr5(+):133861340-133918920	UCSC	jade family PHD finger 2	JADE-2, KIAA0239	23338	ENSG00000043143	2729.61	5371.38
GSHG0003913	VIM-AS1	up	1.97	0.026	0.161	EASANA	chr10(-):17256238-17271984	UCSC	VIM antisense RNA 1	NULL	100507347	ENSG00000229124	155.74	306.4
GSHG0015637	HOMER3	up	1.96	0.00259	0.0498	EASANA	chr19(-):19040010-19052041	UCSC	homer scaffold protein 3	HOMER-3	9454	ENSG00000051128	2582.39	5073.81
GSHG0137250	--	up	1.96	0.00461	0.0669	EASANA	chr16(-):4385872-4387819	UCSC	--	NULL	--	--	222.69	437.18
GSHG0015047	CCDC9	up	1.96	1.71e-06	0.000493	EASANA	chr19(+):47759731-47775212	UCSC	coiled-coil domain containing 9	DKFZP586M1019	26093	ENSG00000105321	2088.7	4099.47
GSHG0001489	--	up	1.96	0.0328	0.179	EASANA	chr1(+):226257217-226257654	UCSC	--	NULL	--	--	73.57	144.06
GSHG0009633	HSP90AA1	up	1.96	1.49e-06	0.000434	EASANA	chr14(-):102547073-102606086	UCSC	heat shock protein 90 alpha family class A member 1	FLJ31884, Hsp89, Hsp90, HSP90N	3320	ENSG00000080824	278355	546369
GSHG0019029	RRBP1	up	1.96	0.00593	0.0757	EASANA	chr20(-):17594323-17662928	UCSC	ribosome binding protein 1	ES/130, hES	6238	ENSG00000125844	2718.55	5335.08
GSHG0141218	--	up	1.96	0.0427	0.203	EASANA	chr4(+):145660789-145666422	UCSC	--	NULL	--	--	5205.09	10212.7
GSHG0007874	ZCCHC8	up	1.96	0.00875	0.0917	EASANA	chr12(-):122956142-122985620	UCSC	zinc finger CCHC-type containing 8	DKFZp434E2220	55596	ENSG00000033030	770.78	1512.15
GSHG0010348	TMEM87A	up	1.96	0.000393	0.0173	EASANA	chr15(-):42502650-42565782	UCSC	transmembrane protein 87A	DKFZP564G2022	25963	ENSG00000103978	1807.09	3545.13
GSHG0022144	WWTR1	up	1.96	0.0122	0.11	EASANA	chr3(-):149235017-149454501	UCSC	WW domain containing transcription regulator 1	DKFZp586I1419, TAZ	25937	ENSG00000018408	630.88	1236.23
GSHG0005858	PLA2G16	up	1.96	0.0462	0.211	EASANA	chr11(-):63341946-63381941	UCSC	phospholipase A2 group XVI	AdPLA, H-REV107-1, HREV107, HREV107-3, MGC118754.	11145	ENSG00000176485	16227.4	31813.2
GSHG0011071	SGF29	up	1.96	0.00632	0.0783	EASANA	chr16(+):28565249-28603111	UCSC	SAGA complex associated factor 29	FLJ32446, TDRD29	112869	ENSG00000176476	854.67	1674.89
GSHG0018555	BMP2	up	1.96	0.00153	0.0375	EASANA	chr20(+):6748745-6760923	UCSC	bone morphogenetic protein 2	NULL	650	ENSG00000125845	593.71	1162.42
GSHG0015912	PPP1R13L	up	1.96	0.0299	0.172	EASANA	chr19(-):45882892-45909607	UCSC	protein phosphatase 1 regulatory subunit 13 like	IASPP, RAI	10848	ENSG00000104881	613.73	1201.82
GSHG0027239	CREB5	up	1.96	0.0424	0.202	EASANA	chr7(+):28338940-28865509	UCSC	cAMP responsive element binding protein 5	CRE-BPA, H_GS165L15.1	9586	ENSG00000146592	797.24	1560.96
GSHG0020283	CHEK2	up	1.96	0.0304	0.173	EASANA	chr22(-):29083731-29138418	UCSC	checkpoint kinase 2	bA444G7, CDS1, CHK2, HuCds1, PP1425	11200	ENSG00000183765	213.59	417.46
GSHG0015146	ZNF480	up	1.96	0.00468	0.0674	EASANA	chr19(+):52800422-52829179	UCSC	zinc finger protein 480	MGC32104	147657	ENSG00000198464	684.5	1338.84
GSHG0005096	PLEKHB1	up	1.96	0.0323	0.177	EASANA	chr11(+):73357223-73373862	UCSC	pleckstrin homology domain containing B1	KPL1, PHR1	58473	ENSG00000021300	108213	211623
GSHG0029222	ZHX2	up	1.96	0.023	0.151	EASANA	chr8(+):123793901-123986755	UCSC	zinc fingers and homeoboxes 2	KIAA0854	22882	ENSG00000178764	3749.12	7331.22
GSHG0008624	KDELC1	up	1.96	0.00329	0.0566	EASANA	chr13(-):103436628-103451404	UCSC	KDEL motif containing 1	EP58, MGC5302	79070	ENSG00000134901	363.57	710.54
GSHG0026688	ELOVL5	up	1.95	0.00965	0.0966	EASANA	chr6(-):53132196-53213977	UCSC	ELOVL fatty acid elongase 5	dJ483K16.1, HELO1	60481	ENSG00000012660	3580.26	6995.16
GSHG0006250	C1QTNF5 // MFRP	up	1.95	0.00321	0.0559	EASANA	chr11(-):119209644-119217383	UCSC	C1q and TNF related 5 // membrane frizzled-related protein	C1QTNF5, CTRP5, DKFZp586B0621, FLJ30570, LORD, NNO2, rd6	114902, 83552	ENSG00000223953, ENSG00000235718	1256.68	2447.13
GSHG0132647	PAN2	up	1.95	0.0401	0.196	EASANA	chr12(-):56710007-56727837	UCSC	PAN2 poly(A) specific ribonuclease subunit	hPAN2, KIAA0710	9924	ENSG00000135473	8669.92	16881.8
GSHG0036468	SNORD102	up	1.95	0.0262	0.161	EASANA	chr13(+):27829201-27829272	UCSC	small nucleolar RNA, C/D box 102	U102	26771	ENSG00000207500	39.39	76.51
GSHG0146331	--	up	1.95	0.00966	0.0967	EASANA	chr1(+):174982094-174992591	UCSC	--	NULL	--	--	825.66	1606.35
GSHG0026938	MAP7	up	1.95	0.0134	0.116	EASANA	chr6(-):136663419-136871957	UCSC	microtubule associated protein 7	E-MAP-115	9053	ENSG00000135525	13107.5	25500.1
GSHG0132666	RAPGEF3	up	1.94	0.0445	0.207	EASANA	chr12(-):48128455-48164823	UCSC	Rap guanine nucleotide exchange factor 3	bcm910, cAMP-GEFI, EPAC	10411	ENSG00000079337	9833.21	19122.2
GSHG0003987	ITGB1	up	1.94	0.00192	0.0425	EASANA	chr10(-):33189246-33247293	UCSC	integrin subunit beta 1	CD29, GPIIA	3688	ENSG00000150093	15376.2	29900
GSHG0025724	MDFI	up	1.94	0.000822	0.0263	EASANA	chr6(+):41604915-41621981	UCSC	MyoD family inhibitor	I-mfa	4188	ENSG00000112559	241.4	468.25
GSHG0011299	NFATC3	up	1.94	0.0024	0.0481	EASANA	chr16(+):68118654-68263161	UCSC	nuclear factor of activated T cells 3	NFAT4, NFATX	4775	ENSG00000072736	1354.52	2631.58
GSHG0040987	MIR647	up	1.94	0.0301	0.172	EASANA	chr20(-):62573984-62574079	UCSC	microRNA 647	hsa-mir-647	693232	ENSG00000207554	97.31	188.95
GSHG0006173	--	up	1.94	0.0338	0.182	EASANA	chr11(-):111590100-111593110	UCSC	--	NULL	--	--	222.18	431.54
GSHG0013421	CAVIN1	up	1.94	0.00739	0.0845	EASANA	chr17(-):40554474-40575535	UCSC	caveolae associated protein 1	cavin-1, CGL4	284119	ENSG00000177469	8316	16133.7
GSHG0025183	ZNF300	up	1.94	0.0333	0.18	EASANA	chr5(-):150273954-150284545	UCSC	zinc finger protein 300	NULL	91975	ENSG00000145908	911.77	1768.58
GSHG0020725	ZNF621	up	1.94	0.00262	0.0502	EASANA	chr3(+):40566369-40581285	UCSC	zinc finger protein 621	FLJ45246	285268	ENSG00000172888	5799.86	11246.1
GSHG0011953	MTSS1L	up	1.94	0.0206	0.143	EASANA	chr16(-):70695107-70719954	UCSC	MTSS1L, I-BAR domain containing	ABBA, ABBA-1, LOC92154	92154	ENSG00000132613	26380.8	51143.8
GSHG0024305	PCDHB8	up	1.93	0.0292	0.17	EASANA	chr5(+):140557371-140560081	UCSC	protocadherin beta 8	PCDH-BETA8, PCDH3I	56128	ENSG00000120322	231.06	447.18
GSHG0018263	CLK1 // PPIL3	up	1.93	0.0393	0.195	EASANA	chr2(-):201717732-201753999	UCSC	CDC like kinase 1 // peptidylprolyl isomerase like 3	CyPJ	1195, 53938	ENSG00000013441, ENSG00000240344	17967.8	34730
GSHG0021350	ACTL6A	up	1.93	0.0285	0.167	EASANA	chr3(+):179280668-179306194	UCSC	actin like 6A	Actl6, Arp4, BAF53A, INO80K	86	ENSG00000136518	1158.77	2238.53
GSHG0020885	PXK	up	1.93	0.0301	0.172	EASANA	chr3(+):58318607-58411854	UCSC	PX domain containing serine/threonine kinase like	FLJ20335, Slob	54899	ENSG00000168297	6762.73	13062.2
GSHG0007689	TMCC3	up	1.93	0.023	0.151	EASANA	chr12(-):94960896-95044338	UCSC	transmembrane and coiled-coil domain family 3	KIAA1145	57458	ENSG00000057704	894.48	1726.25
GSHG0026781	BACH2	up	1.93	0.0017	0.0403	EASANA	chr6(-):90636247-91006627	UCSC	BTB domain and CNC homolog 2	BTBD25	60468	ENSG00000112182	237.76	458.65
GSHG0140669	--	up	1.93	0.00923	0.0943	EASANA	chr3(+):110917882-110920289	UCSC	--	NULL	--	--	1495.45	2882.66
GSHG0000129	PLOD1	up	1.93	0.00178	0.0412	EASANA	chr1(+):11994724-12035597	UCSC	procollagen-lysine, 2-oxoglutarate 5-dioxygenase 1	LH1	5351	ENSG00000083444	5048.06	9726.86
GSHG0010195	SYNM	up	1.93	6.07e-07	0.000225	EASANA	chr15(+):99638420-99675800	UCSC	synemin	KIAA0353, SYN	23336	ENSG00000182253	8588.3	16547.4
GSHG0023639	MFAP3L	up	1.93	0.000297	0.0145	EASANA	chr4(-):170907750-170948361	UCSC	microfibril associated protein 3 like	KIAA0626, NYD-sp9	9848	ENSG00000198948	12183.7	23457.5
GSHG0000145	PDPN	up	1.92	0.0177	0.132	EASANA	chr1(+):13910252-13944452	UCSC	podoplanin	aggrus, Gp38, GP40, PA2.26, T1A-2	10630	ENSG00000162493	1642.49	3161.55
GSHG0015245	AURKC	up	1.92	0.0322	0.177	EASANA	chr19(+):57742377-57746915	UCSC	aurora kinase C	ARK3, AurC	6795	ENSG00000105146	122.68	235.7
GSHG0018063	NEB	up	1.92	0.0394	0.195	EASANA	chr2(-):152341853-152591001	UCSC	nebulin	NEB177D	4703	ENSG00000183091	136.52	262.56
GSHG0030449	PBX3	up	1.92	0.00128	0.034	EASANA	chr9(+):128509617-128729653	UCSC	PBX homeobox 3	NULL	5090	ENSG00000167081	456.85	878.85
GSHG0016814	DBI	up	1.92	0.000305	0.0146	EASANA	chr2(+):120124500-120130127	UCSC	diazepam binding inhibitor, acyl-CoA binding protein	ACBD1, ACBP	1622	ENSG00000155368	20303.5	39039
GSHG0011089	SPN	up	1.92	0.05	0.221	EASANA	chr16(+):29674271-29682197	UCSC	sialophorin	CD43, GPL115, LSN	6693	ENSG00000197471	573.18	1101.94
GSHG0142435	--	up	1.92	0.0153	0.123	EASANA	chr6(-):146114636-146116844	UCSC	--	NULL	--	--	723.79	1391.32
GSHG0020112	TTC38	up	1.92	0.0306	0.174	EASANA	chr22(+):46663861-46689905	UCSC	tetratricopeptide repeat domain 38	FLJ20699	55020	ENSG00000075234	1047.12	2012.53
GSHG0018325	BARD1	up	1.92	0.0241	0.154	EASANA	chr2(-):215590370-215674435	UCSC	BRCA1 associated RING domain 1	NULL	580	ENSG00000138376	258.83	497.5
GSHG0024475	ATP6V0E1	up	1.92	0.00649	0.0794	EASANA	chr5(+):172410763-172461900	UCSC	ATPase H+ transporting V0 subunit e1	M9.2	8992	ENSG00000113732	5587.77	10734.1
GSHG0031192	SPOUT1	up	1.92	0.0208	0.143	EASANA	chr9(-):131581932-131592100	UCSC	SPOUT domain containing methyltransferase 1	CENP-32, HSPC109	51490	ENSG00000198917	2466.27	4736.2
GSHG0012469	CASC3	up	1.92	6.04e-06	0.00111	EASANA	chr17(+):38296507-38328431	UCSC	cancer susceptibility 3	BTZ, MLN51	22794	ENSG00000108349	7101.09	13636.4
GSHG0003793	JAKMIP3	up	1.92	0.0148	0.121	EASANA	chr10(+):133879471-133998313	UCSC	Janus kinase and microtubule interacting protein 3	bA140A10.5, FLJ37857, KIAA4091, NECC2	282973	ENSG00000188385	2809.12	5393.85
GSHG0121545	--	up	1.92	0.0279	0.166	EASANA	chr16(-):15231173-15231204	UCSC	--	NULL	--	--	47.51	90.96
GSHG0014473	PIAS4	up	1.92	0.00132	0.0344	EASANA	chr19(+):4007596-4039383	UCSC	protein inhibitor of activated STAT 4	FLJ12419, Piasg, PIASY, ZMIZ6	51588	ENSG00000105229	1968.5	3778.77
GSHG0033826	DIP2B	up	1.92	0.00794	0.0879	EASANA	chr12(+):50898768-51142452	UCSC	disco interacting protein 2 homolog B	FLJ34278, KIAA1463	57609	ENSG00000066084	4997.48	9589.42
GSHG0145678	AHSA1	up	1.92	0.00267	0.0508	EASANA	chr14(+):77924373-77935807	UCSC	activator of HSP90 ATPase activity 1	Aha1, hAha1, p38	10598	ENSG00000100591	18570	35631.4
GSHG0014152	COLEC12	up	1.92	0.000275	0.0138	EASANA	chr18(-):319355-500729	UCSC	collectin subfamily member 12	CL-P1, SCARA4, SRCL	81035	ENSG00000158270	2090.63	4008.78
GSHG0031013	TBC1D2	up	1.92	0.0371	0.189	EASANA	chr9(-):100961281-101018694	UCSC	TBC1 domain family member 2	Armus, PARIS1, TBC1D2A	55357	ENSG00000095383	1121.19	2149.24
GSHG0021613	PLCD1	up	1.91	0.00296	0.0531	EASANA	chr3(-):38048989-38071154	UCSC	phospholipase C delta 1	NULL	5333	ENSG00000187091	3931.38	7528.6
GSHG0031477	KDM6A	up	1.91	0.0276	0.165	EASANA	chrX(+):44732421-44971857	UCSC	lysine demethylase 6A	NULL	7403	ENSG00000147050	3640.76	6967.36
GSHG0024139	MAN2A1	up	1.91	0.0169	0.13	EASANA	chr5(+):109025067-109205326	UCSC	mannosidase alpha class 2A member 1	GOLIM7	4124	ENSG00000112893	4042.35	7732.6
GSHG0029850	FAM84B	up	1.91	0.0115	0.106	EASANA	chr8(-):127564684-127570711	UCSC	family with sequence similarity 84 member B	BCMP101, NSE2	157638	ENSG00000168672	4027.32	7703.61
GSHG0145901	TGFA	up	1.91	0.0399	0.196	EASANA	chr2(-):70674414-70781147	UCSC	transforming growth factor alpha	NULL	7039	ENSG00000163235	3116.15	5960.49
GSHG0007989	SPATA13 // C1QTNF9	up	1.91	0.0344	0.183	EASANA	chr13(+):24553765-24896661	UCSC	spermatogenesis associated 13 // C1q and TNF related 9	AQL1, ARHGEF29, C1QTNF9A, CTRP9, FLJ31208, MGC48915	221178, 338872	ENSG00000182957, ENSG00000240654	2152.96	4114.87
GSHG0015514	CCDC151	up	1.91	0.0116	0.107	EASANA	chr19(-):11531273-11546604	UCSC	coiled-coil domain containing 151	MGC20983	115948	ENSG00000198003	1121.17	2141.58
GSHG0001502	ZNF678	up	1.91	0.00738	0.0845	EASANA	chr1(+):227751220-227910352	UCSC	zinc finger protein 678	MGC42493	339500	ENSG00000181450	1133.43	2165.04
GSHG0013878	MYL12A	up	1.91	0.00145	0.0365	EASANA	chr18(+):3247480-3256233	UCSC	myosin light chain 12A	MLCB, MRCL3, MRLC3, MYL2B	10627	ENSG00000101608	4603.73	8789.32
GSHG0030695	PLIN2	up	1.91	0.0235	0.152	EASANA	chr9(-):19115760-19127604	UCSC	perilipin 2	ADRP	123	ENSG00000147872	1019.95	1945.64
GSHG0010704	MFGE8	up	1.91	0.00082	0.0262	EASANA	chr15(-):89441914-89456700	UCSC	milk fat globule-EGF factor 8 protein	BA46, EDIL1, hP47, HsT19888, MFG-E8, OAcGD3S, SED1	4240	ENSG00000140545	1935.07	3690.64
GSHG0029475	GNRH1	up	1.91	0.0175	0.131	EASANA	chr8(-):25276776-25282556	UCSC	gonadotropin releasing hormone 1	NULL	2796	ENSG00000147437	554.72	1057.12
GSHG0031706	TCEAL9	up	1.91	0.000228	0.0121	EASANA	chrX(+):102611380-102613381	UCSC	transcription elongation factor A like 9	DKFZp313K1940, WEX6	51186	ENSG00000185222	4248.81	8098.12
GSHG0052880	LINC01481	up	1.91	0.00547	0.0726	EASANA	chr12(-):70615970-70637140	UCSC	long intergenic non-protein coding RNA 1481	NULL	101928062	ENSG00000257613	255.18	486.63
GSHG0030910	GKAP1	up	1.9	0.000366	0.0165	EASANA	chr9(-):86354338-86444431	UCSC	G kinase anchoring protein 1	FKSG21, GKAP42	80318	ENSG00000165113	2021.28	3850.75
GSHG0149371	--	up	1.9	0.00367	0.0601	EASANA	chr2(+):198575433-198582768	UCSC	--	NULL	--	--	1502.6	2862.23
GSHG0027008	FBXO5	up	1.9	0.00175	0.041	EASANA	chr6(-):153291652-153304754	UCSC	F-box protein 5	EMI1, FBX5, Fbxo31	26271	ENSG00000112029	256.52	488.03
GSHG0005492	RHOG	up	1.9	0.0332	0.18	EASANA	chr11(-):3848208-3862213	UCSC	ras homolog family member G	MGC125835, MGC125836, RhoG	391	ENSG00000177105	3997.72	7605.42
GSHG0014047	MAPK4	up	1.9	0.00438	0.0655	EASANA	chr18(+):48086484-48258196	UCSC	mitogen-activated protein kinase 4	Erk3-related, Erk4	5596	ENSG00000141639	5774.43	10973.8
GSHG0022415	SH3BP2	up	1.9	0.0011	0.0316	EASANA	chr4(+):2794748-2842823	UCSC	SH3 domain binding protein 2	CRBM, RES4-23	6452	ENSG00000087266	2302.31	4374.43
GSHG0118660	CD99	up	1.9	0.0155	0.124	EASANA	chrX(+):2609174-2659350	UCSC	CD99 molecule (Xg blood group)	NULL	4267	ENSG00000002586	8007.98	15216.6
GSHG0009654	--	up	1.9	0.0285	0.167	EASANA	chr14(-):105281911-105282241	UCSC	--	NULL	--	--	87.33	165.68
GSHG0004426	FAM53B // EEF1AKMT2	up	1.9	0.000577	0.0213	EASANA	chr10(-):126305649-126480510	UCSC	family with sequence similarity 53 member B // EEF1A lysine methyltransferase 2	bA12J10.2, Efm4, smp	399818, 9679	ENSG00000189319, ENSG00000203791	2235.67	4243.11
GSHG0011113	--	up	1.9	0.0215	0.146	EASANA	chr16(+):30546394-30548465	UCSC	--	NULL	--	--	95.21	180.94
GSHG0001178	PRRX1	up	1.9	0.00713	0.0835	EASANA	chr1(+):170632303-170708541	UCSC	paired related homeobox 1	PHOX1	5396	ENSG00000116132	3155.52	5988.37
GSHG0020038	ATF4	up	1.9	0.000316	0.0149	EASANA	chr22(+):39916564-39918690	UCSC	activating transcription factor 4	CREB-2, TAXREB67	468	ENSG00000128272	29622.6	56205.9
GSHG0020135	TRABD	up	1.9	0.0244	0.155	EASANA	chr22(+):50624341-50638028	UCSC	TraB domain containing	PP2447	80305	ENSG00000170638	2159.66	4096.23
GSHG0003237	PLXDC2	up	1.9	0.0327	0.179	EASANA	chr10(+):20105366-20578782	UCSC	plexin domain containing 2	FLJ14623, TEM7R	84898	ENSG00000120594	1845.65	3500.53
GSHG0001074	IFI16	up	1.9	0.0421	0.202	EASANA	chr1(+):158969757-159024945	UCSC	interferon gamma inducible protein 16	IFNGIP1, PYHIN2	3428	ENSG00000163565	3998.76	7581.33
GSHG0025545	NKAPL	up	1.9	0.0127	0.113	EASANA	chr6(+):28226862-28229007	UCSC	NFKB activating protein like	bA424I5.1	222698	ENSG00000189134	358.89	680.44
GSHG0132842	LOC284454 // MIR24-2 // MIR27A // MIR23A	up	1.9	0.0361	0.187	EASANA	chr19(-):13945330-13947703	UCSC	uncharacterized LOC284454 // microRNA 24-2 // microRNA 27a // microRNA 23a	hsa-mir-23a, hsa-mir-24-2, hsa-mir-27a	284454, 407010, 407013, 407018	ENSG00000207808, ENSG00000207980, ENSG00000284387	533.44	1010.75
GSHG0025144	FGF1	up	1.9	0.0366	0.188	EASANA	chr5(-):141971740-142077635	UCSC	fibroblast growth factor 1	AFGF, ECGF, ECGF-beta, ECGFA, ECGFB, FGF-alpha, GLIO703, HBGF1	2246	ENSG00000113578	31104	58944.9
GSHG0015886	SMG9	up	1.89	0.00832	0.0897	EASANA	chr19(-):44232150-44259188	UCSC	SMG9, nonsense mediated mRNA decay factor	FLJ12886	56006	ENSG00000105771	4565.46	8649.2
GSHG0013594	VEZF1	up	1.89	0.000783	0.0256	EASANA	chr17(-):56048909-56065625	UCSC	vascular endothelial zinc finger 1	DB1	7716	ENSG00000136451	1625.59	3079.24
GSHG0143384	--	up	1.89	0.00946	0.0956	EASANA	chr8(+):28915289-28915319	UCSC	--	NULL	--	--	25.15	47.8
GSHG0014406	PTBP1	up	1.89	0.00834	0.0899	EASANA	chr19(+):797392-812327	UCSC	polypyrimidine tract binding protein 1	HNRNP-I, HNRPI, pPTB, PTB-1, PTB2, PTB3, PTB4	5725	ENSG00000011304	9324.6	17653
GSHG0010473	ANXA2	up	1.89	0.0188	0.136	EASANA	chr15(-):60639371-60690191	UCSC	annexin A2	LIP2	302	ENSG00000182718	1677.54	3172.99
GSHG0132556	SEMA7A	up	1.89	0.00403	0.063	EASANA	chr15(-):74701625-74726300	UCSC	semaphorin 7A (John Milton Hagen blood group)	CD108, H-Sema-L	8482	ENSG00000138623	3366.62	6368.7
GSHG0105116	--	up	1.89	0.0425	0.203	EASANA	chr2(-):232572864-232578262	UCSC	--	NULL	--	--	937.44	1773.08
GSHG0009792	DLL4	up	1.89	0.0326	0.178	EASANA	chr15(+):41221531-41231258	UCSC	delta like canonical Notch ligand 4	NULL	54567	ENSG00000128917	546.95	1033.96
GSHG0022602	CEP135	up	1.89	0.00139	0.0357	EASANA	chr4(+):56814974-56899529	UCSC	centrosomal protein 135	FLJ13621	9662	ENSG00000174799	162.67	308.13
GSHG0012206	KDM6B	up	1.89	0.000108	0.00793	EASANA	chr17(+):7743224-7758106	UCSC	lysine demethylase 6B	KIAA0346	23135	ENSG00000132510	4921.56	9294.84
GSHG0011678	GPRC5B	up	1.89	0.00499	0.0693	EASANA	chr16(-):19869820-19896956	UCSC	G protein-coupled receptor class C group 5 member B	RAIG-2	51704	ENSG00000167191	33084.2	62475.5
GSHG0009097	PAPOLA	up	1.89	0.000103	0.00769	EASANA	chr14(+):96968713-97033452	UCSC	poly(A) polymerase alpha	PAP	10914	ENSG00000090060	8890.47	16761.3
GSHG0010910	VASN	up	1.88	0.0142	0.119	EASANA	chr16(+):4421849-4433529	UCSC	vasorin	NULL	114990	ENSG00000168140	1786.96	3366.45
GSHG0013424	PSMC3IP	up	1.88	0.0299	0.172	EASANA	chr17(-):40724329-40729855	UCSC	PSMC3 interacting protein	GT198, Hop2, HUMGT198A, TBPIP	29893	ENSG00000131470	320.65	603.83
GSHG0133401	POU3F3	up	1.88	0.0168	0.129	EASANA	chr2(+):105470526-105475029	UCSC	POU class 3 homeobox 3	BRN1, OTF8	5455	ENSG00000198914	21108.1	39710.4
GSHG0000807	--	up	1.88	1.37e-05	0.00206	EASANA	chr1(+):112013610-112015704	UCSC	--	NULL	--	--	353.4	664.46
GSHG0022759	NFKB1	up	1.88	2.78e-05	0.00337	EASANA	chr4(+):103422486-103538459	UCSC	nuclear factor kappa B subunit 1	KBF1, NF-kappaB, NF-kB1, NFkappaB, NFKB-p50, p105, p50	4790	ENSG00000109320	1931.11	3630.37
GSHG0018986	RASSF2	up	1.88	0.0181	0.134	EASANA	chr20(-):4760670-4804291	UCSC	Ras association domain family member 2	CENP-34, KIAA0168	9770	ENSG00000101265	2966.52	5575.31
GSHG0016683	ARID5A	up	1.88	0.0217	0.146	EASANA	chr2(+):97202456-97218374	UCSC	AT-rich interaction domain 5A	MRF-1, RP11-363D14	10865	ENSG00000196843	829.39	1557.55
GSHG0028926	RBPMS	up	1.88	0.0277	0.165	EASANA	chr8(+):30242017-30429777	UCSC	RNA binding protein, mRNA processing factor	HERMES	11030	ENSG00000157110	330.33	619.91
GSHG0054792	ARAP1 // STARD10	up	1.88	0.0262	0.161	EASANA	chr11(-):72396115-72504750	UCSC	ArfGAP with RhoGAP domain, ankyrin repeat and PH domain 1 // StAR related lipid transfer domain containing 10	CGI-52, NY-CO-28, PCTP2	10809, 116985	ENSG00000186635, ENSG00000214530	11366.4	21330
GSHG0022971	PALLD	up	1.88	0.0246	0.156	EASANA	chr4(+):169418217-169849608	UCSC	palladin, cytoskeletal associated protein	CGI-151, KIAA0992, SIH002	23022	ENSG00000129116	2947.62	5530.88
GSHG0016458	FOXN2	up	1.88	0.0396	0.195	EASANA	chr2(+):48541795-48606434	UCSC	forkhead box N2	NULL	3344	ENSG00000170802	5500.25	10314.7
GSHG0005903	MAP3K11	up	1.87	0.0244	0.155	EASANA	chr11(-):65365226-65382853	UCSC	mitogen-activated protein kinase kinase kinase 11	MEKK11, SPRK	4296	ENSG00000173327	3775.11	7078.2
GSHG0004196	ZCCHC24	up	1.87	0.0326	0.178	EASANA	chr10(-):81142081-81205386	UCSC	zinc finger CCHC-type containing 24	FLJ90798, Z3CXXC8	219654	ENSG00000165424	30344.2	56888.7
GSHG0019315	TCFL5	up	1.87	0.00726	0.0839	EASANA	chr20(-):61472366-61493116	UCSC	transcription factor like 5	bHLHe82, CHA, E2BP-1, Figlb	10732	ENSG00000101190	2709.45	5078.25
GSHG0021992	PARP9	up	1.87	0.00501	0.0696	EASANA	chr3(-):122246762-122283523	UCSC	poly(ADP-ribose) polymerase family member 9	BAL, BAL1	83666	ENSG00000138496	787.25	1474.88
GSHG0003940	ARHGAP21	up	1.87	0.00521	0.0712	EASANA	chr10(-):24872538-25012597	UCSC	Rho GTPase activating protein 21	ARHGAP10, KIAA1424	57584	ENSG00000107863	18859.7	35310.7
GSHG0007552	TIMELESS	up	1.87	0.03	0.172	EASANA	chr12(-):56810158-56843249	UCSC	timeless circadian regulator	hTIM, TIM, TIM1	8914	ENSG00000111602	823.28	1541.28
GSHG0020596	--	up	1.87	0.0404	0.197	EASANA	chr3(+):12625274-12627296	UCSC	--	NULL	--	--	269.01	502.27
GSHG0016761	SOWAHC	up	1.87	0.0107	0.102	EASANA	chr2(+):110371887-110376563	UCSC	sosondowah ankyrin repeat domain family member C	FLJ21870	65124	ENSG00000198142	1596.41	2983.14
GSHG0010689	NMB	up	1.87	0.0367	0.188	EASANA	chr15(-):85198362-85201802	UCSC	neuromedin B	MGC17211, MGC2277, MGC3936	4828	ENSG00000197696	767.78	1434.02
GSHG0032430	FLNA	up	1.87	0.0047	0.0676	EASANA	chrX(-):153576897-153603006	UCSC	filamin A	ABP-280	2316	ENSG00000196924	15882.9	29659.2
GSHG0025135	FCHSD1	up	1.87	0.0353	0.185	EASANA	chr5(-):141018870-141030986	UCSC	FCH and double SH3 domains 1	FLJ00007	89848	ENSG00000197948	1093.4	2039.79
GSHG0003277	BAMBI	up	1.87	0.00811	0.0888	EASANA	chr10(+):28966424-28971867	UCSC	BMP and activin membrane bound inhibitor	NMA	25805	ENSG00000095739	1475.91	2752.83
GSHG0025047	IRF1	up	1.87	0.0353	0.185	EASANA	chr5(-):131746689-131826465	UCSC	interferon regulatory factor 1	MAR	3659	ENSG00000125347	342.14	638.26
GSHG0014222	NPC1	up	1.86	0.0336	0.181	EASANA	chr18(-):21108363-21166581	UCSC	NPC intracellular cholesterol transporter 1	SLC65A1	4864	ENSG00000141458	3470.55	6468.18
GSHG0005420	JAM3	up	1.86	0.0235	0.152	EASANA	chr11(+):133938820-134021652	UCSC	junctional adhesion molecule 3	JAM-C, JAMC	83700	ENSG00000166086	3681.46	6858.27
GSHG0016917	FMNL2	up	1.86	0.0282	0.166	EASANA	chr2(+):153191751-153506348	UCSC	formin like 2	KIAA1902	114793	ENSG00000157827	15462.8	28799
GSHG0027733	MKLN1	up	1.86	0.0128	0.113	EASANA	chr7(+):130794854-131181398	UCSC	muskelin 1	TWA2	4289	ENSG00000128585	2802.72	5218.81
GSHG0028559	RBM28	up	1.86	0.0214	0.146	EASANA	chr7(-):127950437-127983962	UCSC	RNA binding motif protein 28	FLJ10377	55131	ENSG00000106344	2338.15	4349.75
GSHG0030924	GAS1	up	1.86	0.0339	0.182	EASANA	chr9(-):89559277-89562933	UCSC	growth arrest specific 1	NULL	2619	ENSG00000180447	1177.51	2190.02
GSHG0001435	--	up	1.86	0.00417	0.0638	EASANA	chr1(+):212981234-212983026	UCSC	--	NULL	--	--	174	324.36
GSHG0019861	SDF2L1	up	1.86	0.0251	0.158	EASANA	chr22(+):21996542-21998588	UCSC	stromal cell derived factor 2 like 1	AP000553.C22.4, OTTHUMT00000075032	23753	ENSG00000128228	924.52	1716.11
GSHG0010157	FES	up	1.86	0.00242	0.0483	EASANA	chr15(+):91427665-91439006	UCSC	FES proto-oncogene, tyrosine kinase	FPS	2242	ENSG00000182511	891.46	1653.19
GSHG0036225	C1R	up	1.85	0.0129	0.113	EASANA	chr12(-):7187517-7245203	UCSC	complement C1r	NULL	715	ENSG00000159403	3334.09	6184.26
GSHG0001901	FGR	up	1.85	0.0447	0.207	EASANA	chr1(-):27938803-27961727	UCSC	FGR proto-oncogene, Src family tyrosine kinase	c-fgr, p55c-fgr	2268	ENSG00000000938	480.39	890.87
GSHG0026699	DST	up	1.85	0.0222	0.148	EASANA	chr6(-):56322787-56819426	UCSC	dystonin	BP240, BPA, CATX-15, FLJ13425, FLJ21489, FLJ30627, FLJ32235, KIAA0728, MACF2	667	ENSG00000151914	159380	295426
GSHG0002890	TMEM81	up	1.85	0.00199	0.0433	EASANA	chr1(-):205052247-205054853	UCSC	transmembrane protein 81	HC3107, KVLA2788, MGC75217, UNQ2788	388730	ENSG00000174529	1288.89	2387.8
GSHG0003095	--	up	1.85	2.72e-05	0.00331	EASANA	chr1(-):245005436-245009977	UCSC	--	NULL	--	--	5151.75	9543.19
GSHG0015186	LILRA2	up	1.85	0.0136	0.117	EASANA	chr19(+):55079405-55099027	UCSC	leukocyte immunoglobulin like receptor A2	CD85h, ILT1, LIR-7, LIR7	11027	ENSG00000239998	308.26	570.9
GSHG0001850	ID3	up	1.85	0.0298	0.171	EASANA	chr1(-):23884409-23886322	UCSC	inhibitor of DNA binding 3, HLH protein	bHLHb25, HEIR-1	3399	ENSG00000117318	5838.7	10806.1
GSHG0055072	CHD7	up	1.85	0.0346	0.183	EASANA	chr8(+):61591324-61780584	UCSC	chromodomain helicase DNA binding protein 7	FLJ20357, FLJ20361, KIAA1416	55636	ENSG00000171316	5636.25	10424.6
GSHG0014338	RNF152	up	1.85	0.0286	0.168	EASANA	chr18(-):59480603-59560992	UCSC	ring finger protein 152	FLJ39176	220441	ENSG00000176641	349.59	646.3
GSHG0142747	--	up	1.85	0.0433	0.204	EASANA	chr7(+):66122466-66124909	UCSC	--	NULL	--	--	633.79	1171.8
GSHG0004949	FERMT3	up	1.85	0.0199	0.14	EASANA	chr11(+):63974152-63991363	UCSC	fermitin family member 3	KIND3, MGC10966, MIG-2, MIG2B, UNC112C, URP2	83706	ENSG00000149781	678.72	1254.65
GSHG0030177	TJP2	up	1.85	0.0266	0.162	EASANA	chr9(+):71736180-71870124	UCSC	tight junction protein 2	X104, ZO-2, ZO2	9414	ENSG00000119139	18180.2	33603.9
GSHG0013567	ANKRD40	up	1.85	0.00457	0.0667	EASANA	chr17(-):48770551-48785270	UCSC	ankyrin repeat domain 40	MGC15396	91369	ENSG00000154945	5266.31	9733.35
GSHG0009161	INF2	up	1.85	0.0195	0.138	EASANA	chr14(+):105155943-105185947	UCSC	inverted formin, FH2 and WH2 domain containing	MGC13251	64423	ENSG00000203485	11868.7	21928.6
GSHG0024123	LOC100289230	up	1.85	0.0291	0.169	EASANA	chr5(+):98264838-98266713	UCSC	uncharacterized LOC100289230	NULL	100289230	--	1231.47	2273.99
GSHG0002555	SLC39A1	up	1.85	0.00211	0.0452	EASANA	chr1(-):153931575-154444182	UCSC	solute carrier family 39 member 1	ZIP1	27173	ENSG00000143570	5756.45	10625.5
GSHG0017672	SERTAD2	up	1.84	3.57e-05	0.00398	EASANA	chr2(-):64858756-64881050	UCSC	SERTA domain containing 2	KIAA0127, Sei-2, TRIP-Br2	9792	ENSG00000179833	2398.63	4423.32
GSHG0006263	--	up	1.84	0.00947	0.0956	EASANA	chr11(-):121966608-121969061	UCSC	--	NULL	--	--	1963.52	3616.82
GSHG0032423	RENBP	up	1.84	0.038	0.192	EASANA	chrX(-):153200723-153210232	UCSC	renin binding protein	RBP, RNBP	5973	ENSG00000102032	1838.03	3384.85
GSHG0133543	--	up	1.84	0.0404	0.197	EASANA	chr11(+):77613065-77616340	UCSC	--	NULL	--	--	497.64	916.28
GSHG0051006	--	up	1.84	0.0062	0.0775	EASANA	chr8(+):28916370-28922453	UCSC	--	NULL	--	--	11096.1	20427.2
GSHG0001723	ERRFI1	up	1.84	4.25e-11	1.16e-07	EASANA	chr1(-):8071780-8086393	UCSC	ERBB receptor feedback inhibitor 1	GENE-33, MIG-6, RALT	54206	ENSG00000116285	5340.43	9823.79
GSHG0000298	THEMIS2	up	1.84	0.0179	0.133	EASANA	chr1(+):28199054-28213196	UCSC	thymocyte selection associated family member 2	ICB-1	9473	ENSG00000130775	760.22	1397.39
GSHG0012993	TRPV1 // SHPK	up	1.84	0.0426	0.203	EASANA	chr17(-):3468741-3539616	UCSC	transient receptor potential cation channel subfamily V member 1 // sedoheptulokinase	SHK	23729, 7442	ENSG00000196689, ENSG00000197417	1161.24	2135.11
GSHG0138429	--	up	1.84	0.0399	0.196	EASANA	chr19(+):47777418-47777446	UCSC	--	NULL	--	--	25.58	46.77
GSHG0021776	TKT	up	1.84	0.000123	0.00851	EASANA	chr3(-):53258718-53290130	UCSC	transketolase	NULL	7086	ENSG00000163931	19926.5	36581.4
GSHG0027404	TPST1	up	1.83	0.00576	0.0747	EASANA	chr7(+):65670259-65825437	UCSC	tyrosylprotein sulfotransferase 1	TANGO13A	8460	ENSG00000169902	4074.48	7471.05
GSHG0011585	TFAP4	up	1.83	0.00628	0.078	EASANA	chr16(-):4307187-4323076	UCSC	transcription factor AP-4	AP-4, bHLHc41	7023	ENSG00000090447	551.05	1010.68
GSHG0015664	ZNF708	up	1.83	0.0323	0.177	EASANA	chr19(-):21473963-21512241	UCSC	zinc finger protein 708	KOX8	7562	ENSG00000182141	4564.51	8363.51
GSHG0138502	--	up	1.83	0.0223	0.149	EASANA	chr19(-):1874882-1876168	UCSC	--	NULL	--	--	953.25	1745.57
GSHG0031985	PIGA	up	1.83	0.00344	0.0581	EASANA	chrX(-):15337573-15353676	UCSC	phosphatidylinositol glycan anchor biosynthesis class A	GPI3	5277	ENSG00000165195	443.85	812.24
GSHG0030385	RGS3	up	1.83	0.0111	0.105	EASANA	chr9(+):116207009-116360023	UCSC	regulator of G protein signaling 3	C2PA, FLJ20370, PDZ-RGS3	5998	ENSG00000138835	1138.2	2083.47
GSHG0038690	LOC730183	up	1.83	0.042	0.201	EASANA	chr16(-):30709025-30710282	UCSC	uncharacterized LOC730183	NULL	730183	--	232.67	425.27
GSHG0028161	GCK	up	1.83	0.00105	0.0308	EASANA	chr7(-):44182812-44229038	UCSC	glucokinase	HK4	2645	ENSG00000106633	192.74	351.93
GSHG0137980	--	up	1.83	0.047	0.214	EASANA	chr17(-):58118821-58120351	UCSC	--	NULL	--	--	679.24	1241.75
GSHG0031906	SLC6A8	up	1.83	0.0287	0.168	EASANA	chrX(+):152950465-152962048	UCSC	solute carrier family 6 member 8	CRTR, CT1	6535	ENSG00000130821	10557.9	19283.5
GSHG0015832	SERTAD3	up	1.83	0.0138	0.117	EASANA	chr19(-):40946748-40950282	UCSC	SERTA domain containing 3	RBT1	29946	ENSG00000167565	892.49	1629.51
GSHG0006359	CCDC77	up	1.83	0.0152	0.122	EASANA	chr12(+):498514-551804	UCSC	coiled-coil domain containing 77	MGC13183	84318	ENSG00000120647	613.43	1120.42
GSHG0014698	FCHO1	up	1.83	0.0302	0.172	EASANA	chr19(+):17858527-17899385	UCSC	FCH domain only 1	KIAA0290	23149	ENSG00000130475	6724.65	12275.2
GSHG0000176	SZRD1	up	1.83	0.00212	0.0452	EASANA	chr1(+):16693525-16724643	UCSC	SUZ RNA binding domain containing 1	DKFZp566C0424	26099	ENSG00000055070	2125.25	3879.06
GSHG0020445	POLDIP3	up	1.83	5.1e-06	0.00102	EASANA	chr22(-):42979727-43010968	UCSC	DNA polymerase delta interacting protein 3	KIAA1649, PDIP3, PDIP46, SKAR	84271	ENSG00000100227	3267.35	5964.84
GSHG0023433	DDIT4L	up	1.83	0.0222	0.148	EASANA	chr4(-):101107029-101111655	UCSC	DNA damage inducible transcript 4 like	REDD2, Rtp801L	115265	ENSG00000145358	1124.04	2051.85
GSHG0006690	SP1	up	1.82	0.0144	0.119	EASANA	chr12(+):53773978-53810224	UCSC	Sp1 transcription factor	NULL	6667	ENSG00000185591	8530.79	15567.3
GSHG0000328	TINAGL1	up	1.82	0.0451	0.209	EASANA	chr1(+):32042086-32053288	UCSC	tubulointerstitial nephritis antigen like 1	ARG1, LIECG3, P3ECSL, TINAGRP	64129	ENSG00000142910	3202.78	5840.84
GSHG0032101	SHROOM4	up	1.82	0.0469	0.213	EASANA	chrX(-):50334647-50557044	UCSC	shroom family member 4	KIAA1202	57477	ENSG00000158352	2354.43	4291.12
GSHG0145926	HSPD1	up	1.82	2.6e-06	0.00064	EASANA	chr2(-):198351308-198364998	UCSC	heat shock protein family D (Hsp60) member 1	GroEL, HSP60	3329	ENSG00000144381	19104.1	34785.3
GSHG0026631	ZNF318	up	1.82	0.000736	0.0248	EASANA	chr6(-):43278872-43337218	UCSC	zinc finger protein 318	HRIHFB2436, ZFP318	24149	ENSG00000171467	7356.21	13394.8
GSHG0146007	ZBTB20	up	1.82	0.0296	0.171	EASANA	chr3(-):114033347-114866127	UCSC	zinc finger and BTB domain containing 20	DKFZp566F123, DPZF, ODA-8S	26137	ENSG00000181722	18776.6	34171.3
GSHG0012705	PPM1D	up	1.82	0.00587	0.0753	EASANA	chr17(+):58677544-58743638	UCSC	protein phosphatase, Mg2+/Mn2+ dependent 1D	PP2C-DELTA, Wip1	8493	ENSG00000170836	607.14	1105.04
GSHG0016913	TNFAIP6	up	1.82	0.0306	0.174	EASANA	chr2(+):152214106-152236561	UCSC	TNF alpha induced protein 6	TSG-6, TSG6	7130	ENSG00000123610	178.43	324.02
GSHG0133132	SNHG10 // SCARNA13	up	1.82	0.00112	0.0319	EASANA	chr14(-):95998648-96001209	UCSC	small nucleolar RNA host gene 10 // small Cajal body-specific RNA 13	FLJ40557, LINC00063, NCRNA00063, U93	283596, 677768	ENSG00000247092, ENSG00000252481	882.65	1604.81
GSHG0015997	TEAD2	up	1.82	0.037	0.189	EASANA	chr19(-):49843857-49865714	UCSC	TEA domain transcription factor 2	ETF, TEF-4, TEF4	8463	ENSG00000074219	488.03	886.83
GSHG0025053	2008-09-01	up	1.82	0.0268	0.163	EASANA	chr5(-):132086509-132113561	UCSC	septin 8	KIAA0202, SEP2	23176	ENSG00000164402	30951.5	56251.9
GSHG0015051	DHX34	up	1.82	0.0481	0.216	EASANA	chr19(+):47852538-47889887	UCSC	DExH-box helicase 34	KIAA0134	9704	ENSG00000134815	934.5	1698.04
GSHG0146215	--	up	1.82	0.0438	0.206	EASANA	chr1(+):46689496-46689565	UCSC	--	NULL	--	--	53.6	97.18
GSHG0027637	HBP1	up	1.82	0.00117	0.0326	EASANA	chr7(+):106809406-106842973	UCSC	HMG-box transcription factor 1	NULL	26959	ENSG00000105856	2908.01	5283.69
GSHG0012636	RSAD1	up	1.82	3e-05	0.00347	EASANA	chr17(+):48556161-48563340	UCSC	radical S-adenosyl methionine domain containing 1	FLJ11164	55316	ENSG00000136444	1595.02	2897.12
GSHG0002554	CRTC2	up	1.82	0.00711	0.0833	EASANA	chr1(-):153920148-153931132	UCSC	CREB regulated transcription coactivator 2	TORC2	200186	ENSG00000160741	3889.27	7063.21
GSHG0005869	PPP1R14B	up	1.82	0.00575	0.0746	EASANA	chr11(-):64011952-64014413	UCSC	protein phosphatase 1 regulatory inhibitor subunit 14B	PHI-1, PNG, SOM172	26472	ENSG00000173457	3271.9	5940.18
GSHG0019440	MRPS6 // SLC5A3	up	1.82	0.00574	0.0746	EASANA	chr21(+):35445823-35515334	UCSC	mitochondrial ribosomal protein S6 // solute carrier family 5 member 3	MRP-S6, RPMS6, SMIT, SMIT1	64968, 6526	ENSG00000198743, ENSG00000243927	16216.1	29440.1
GSHG0003150	AKR1C3	up	1.82	0.026	0.161	EASANA	chr10(+):5090958-5149876	UCSC	aldo-keto reductase family 1 member C3	DDX, HAKRB, KIAA0119, PGFS	8644	ENSG00000196139	1565.19	2841.34
GSHG0012013	C16orf46	up	1.81	0.00274	0.0511	EASANA	chr16(-):81087103-81110872	UCSC	chromosome 16 open reading frame 46	FLJ32702	123775	ENSG00000166455	309.87	561.81
GSHG0010884	PAQR4	up	1.81	0.023	0.151	EASANA	chr16(+):3019246-3023490	UCSC	progestin and adipoQ receptor family member 4	FLJ30002	124222	ENSG00000162073	13326.5	24141.7
GSHG0015508	KANK2	up	1.81	4.83e-05	0.00481	EASANA	chr19(-):11274944-11308474	UCSC	KN motif and ankyrin repeat domains 2	KIAA1518	25959	ENSG00000197256	2007.97	3635.47
GSHG0132614	TRPV3	up	1.81	0.0495	0.22	EASANA	chr17(-):3413797-3461289	UCSC	transient receptor potential cation channel subfamily V member 3	VRL3	162514	ENSG00000167723	608.38	1101.56
GSHG0009809	SNAP23	up	1.81	0.0141	0.118	EASANA	chr15(+):42787458-42825257	UCSC	synaptosome associated protein 23	HsT17016, SNAP23A, SNAP23B	8773	ENSG00000092531	1233.96	2232.37
GSHG0033140	TAGLN2	up	1.81	0.0137	0.117	EASANA	chr1(-):159885285-159895332	UCSC	transgelin 2	HA1756, KIAA0120	8407	ENSG00000158710	3509.92	6346.07
GSHG0014466	HMG20B	up	1.81	0.0422	0.202	EASANA	chr19(+):3572943-3579081	UCSC	high mobility group 20B	BRAF25, BRAF35, HMGX2, HMGXB2, SMARCE1r, SOXL	10362	ENSG00000064961	2347.81	4244.84
GSHG0027251	MTURN	up	1.81	0.0345	0.183	EASANA	chr7(+):30174552-30202383	UCSC	maturin, neural progenitor differentiation regulator homolog	Ells1, FLJ25903	222166	ENSG00000180354	88554.4	160023
GSHG0027944	PDGFA	up	1.81	0.0129	0.114	EASANA	chr7(-):536895-559481	UCSC	platelet derived growth factor subunit A	PDGF-A, PDGF1	5154	ENSG00000197461	1517.2	2739.99
GSHG0021355	FXR1	up	1.8	0.000813	0.0261	EASANA	chr3(+):180630234-180700541	UCSC	FMR1 autosomal homolog 1	NULL	8087	ENSG00000114416	9574.68	17279.9
GSHG0000171	SPEN	up	1.8	0.0139	0.118	EASANA	chr1(+):16174359-16637992	UCSC	spen family transcriptional repressor	KIAA0929, MINT, RBM15C, SHARP	23013	ENSG00000065526	3860.48	6966.27
GSHG0013474	C1QL1	up	1.8	0.0171	0.13	EASANA	chr17(-):43037062-43045644	UCSC	complement C1q like 1	C1QRF, C1QTNF14, CRF	10882	ENSG00000131094	3854.14	6954.17
GSHG0015319	MEX3D	up	1.8	0.0307	0.174	EASANA	chr19(-):1554669-1568057	UCSC	mex-3 RNA binding family member D	KIAA2031, OK/SW-cl.4, RNF193, Tino	399664	ENSG00000181588	3069.25	5534.8
GSHG0026525	--	up	1.8	0.0232	0.151	EASANA	chr6(-):33646893-33652467	UCSC	--	NULL	--	--	463.41	835.06
GSHG0018119	GALNT3	up	1.8	0.00375	0.0608	EASANA	chr2(-):166604315-166651169	UCSC	polypeptide N-acetylgalactosaminyltransferase 3	GalNAc-T3, HFTC, HHS	2591	ENSG00000115339	157.77	284.49
GSHG0000280	RPS6KA1	up	1.8	0.0197	0.139	EASANA	chr1(+):26856249-26901521	UCSC	ribosomal protein S6 kinase A1	HU-1, p90Rsk, RSK, RSK1	6195	ENSG00000117676	2119.47	3820.37
GSHG0015276	--	up	1.8	0.00607	0.0764	EASANA	chr19(+):58808733-58813253	UCSC	--	NULL	--	--	1351.48	2435.94
GSHG0149353	--	up	1.8	0.0361	0.187	EASANA	chr2(+):181933658-181939009	UCSC	--	NULL	--	--	665.69	1199.47
GSHG0001325	NAV1	up	1.8	0.00783	0.0871	EASANA	chr1(+):201617450-201796102	UCSC	neuron navigator 1	DKFZp781D0314, FLJ12560, FLJ14203, KIAA1151, MGC14961, POMFIL3, steerin-1	89796	ENSG00000134369	7229.58	13022.9
GSHG0020683	CRTAP	up	1.8	9.88e-05	0.00754	EASANA	chr3(+):33155450-33189264	UCSC	cartilage associated protein	CASP, LEPREL3, P3H5	10491	ENSG00000170275	3345.73	6024.89
GSHG0133813	MCL1	up	1.8	0.00774	0.0865	EASANA	chr1(-):150547027-150552214	UCSC	MCL1, BCL2 family apoptosis regulator	BCL2L3, Mcl-1	4170	ENSG00000143384	19521.1	35116.1
GSHG0003598	UBTD1	up	1.8	0.00015	0.00944	EASANA	chr10(+):99258639-99330967	UCSC	ubiquitin domain containing 1	FLJ11807	80019	ENSG00000165886	2064.76	3713.05
GSHG0008301	ATP11A	up	1.8	0.012	0.109	EASANA	chr13(+):113344643-113541482	UCSC	ATPase phospholipid transporting 11A	ATPIH, ATPIS, KIAA1021	23250	ENSG00000068650	2697.19	4851.39
GSHG0027468	DTX2	up	1.8	0.0295	0.171	EASANA	chr7(+):76090972-76135311	UCSC	deltex E3 ubiquitin ligase 2	KIAA1528, RNF58	113878	ENSG00000091073	594.88	1069.39
GSHG0028870	BMP1	up	1.8	0.0138	0.117	EASANA	chr8(+):22022653-22069837	UCSC	bone morphogenetic protein 1	NULL	649	ENSG00000168487	871.04	1565.6
GSHG0004019	HNRNPF	up	1.8	0.0167	0.129	EASANA	chr10(-):43881065-43904696	UCSC	heterogeneous nuclear ribonucleoprotein F	NULL	3185	ENSG00000169813	192.99	346.67
GSHG0000462	RNF220	up	1.8	0.00505	0.0698	EASANA	chr1(+):44870832-45117396	UCSC	ring finger protein 220	FLJ10597	55182	ENSG00000187147	9692.57	17413.3
GSHG0022371	--	up	1.8	0.0169	0.13	EASANA	chr3(-):197299017-197299995	UCSC	--	NULL	--	--	206.47	369.8
GSHG0017651	XPO1	up	1.79	0.00995	0.0985	EASANA	chr2(-):61705069-61932162	UCSC	exportin 1	CRM1, emb	7514	ENSG00000082898	16086	28874.3
GSHG0004924	ROM1	up	1.79	0.0257	0.16	EASANA	chr11(+):62380213-62382590	UCSC	retinal outer segment membrane protein 1	ROM, TSPAN23	6094	ENSG00000149489	3757.63	6744.4
GSHG0021699	SLC26A6	up	1.79	0.0196	0.139	EASANA	chr3(-):48663158-48672926	UCSC	solute carrier family 26 member 6	DKFZp586E1422	65010	ENSG00000225697	1299.48	2332.3
GSHG0022381	--	up	1.79	0.0346	0.183	EASANA	chr4(+):132123-135208	UCSC	--	NULL	--	--	837.86	1503.09
GSHG0031582	MSN	up	1.79	0.00805	0.0886	EASANA	chrX(+):64887511-64961792	UCSC	moesin	NULL	4478	ENSG00000147065	17837.4	32001.2
GSHG0011489	AXIN1	up	1.79	0.01	0.0987	EASANA	chr16(-):337440-411502	UCSC	axin 1	PPP1R49	8312	ENSG00000103126	1223.74	2194.6
GSHG0144002	--	up	1.79	0.00658	0.0801	EASANA	chr9(+):133508770-133510023	UCSC	--	NULL	--	--	505.21	905.56
GSHG0012362	NSRP1	up	1.79	8.45e-05	0.00683	EASANA	chr17(+):28443825-28513492	UCSC	nuclear speckle splicing regulatory protein 1	DKFZP434K1421, NSrp70	84081	ENSG00000126653	729.34	1307.62
GSHG0103175	--	up	1.79	0.0479	0.216	EASANA	chr2(-):85540303-85543769	UCSC	--	NULL	--	--	293.34	525.2
GSHG0016616	TCF7L1	up	1.79	0.00386	0.0618	EASANA	chr2(+):85360577-85537511	UCSC	transcription factor 7 like 1	NULL	83439	ENSG00000152284	407.58	729.71
GSHG0014835	HAUS5	up	1.79	0.0153	0.123	EASANA	chr19(+):36103646-36116251	UCSC	HAUS augmin like complex subunit 5	dgt5	23354	ENSG00000249115	1376.4	2463.04
GSHG0019181	--	up	1.79	0.00596	0.0757	EASANA	chr20(-):39315607-39317498	UCSC	--	NULL	--	--	1141.02	2041.01
GSHG0010396	CEP152	up	1.79	0.0213	0.145	EASANA	chr15(-):49030132-49103349	UCSC	centrosomal protein 152	KIAA0912, MCPH9, SCKL5	22995	ENSG00000103995	330.27	590.42
GSHG0026167	SYTL3	up	1.79	0.0418	0.201	EASANA	chr6(+):159071046-159185908	UCSC	synaptotagmin like 3	exophilin-6, SLP3	94120	ENSG00000164674	205.64	367.21
GSHG0139685	--	up	1.79	0.0273	0.164	EASANA	chr20(+):25209786-25212569	UCSC	--	NULL	--	--	629.55	1125.2
GSHG0001451	TGFB2	up	1.79	0.0194	0.138	EASANA	chr1(+):218518626-218617959	UCSC	transforming growth factor beta 2	NULL	7042	ENSG00000092969	618.79	1105.39
GSHG0021459	PAK2	up	1.79	0.00121	0.0333	EASANA	chr3(+):196466728-196559518	UCSC	p21 (RAC1) activated kinase 2	PAK65, PAKgamma	5062	ENSG00000180370	3077.76	5495.79
GSHG0003179	TAF3	up	1.79	0.0024	0.0481	EASANA	chr10(+):7860463-8057016	UCSC	TATA-box binding protein associated factor 3	TAF140, TAFII140	83860	ENSG00000165632	2314.11	4131.19
GSHG0030736	MOB3B	up	1.78	0.0242	0.154	EASANA	chr9(-):27325207-27529850	UCSC	MOB kinase activator 3B	FLJ13204, MOB1D	79817	ENSG00000120162	744.01	1328.28
GSHG0023449	BDH2	up	1.78	0.0183	0.134	EASANA	chr4(-):103998783-104021024	UCSC	3-hydroxybutyrate dehydrogenase 2	FLJ13261, PRO20933, SDR15C1, UCPA-OR, UNQ6308	56898	ENSG00000164039	4031.71	7192.07
GSHG0021359	--	up	1.78	0.00129	0.034	EASANA	chr3(+):181429714-181431102	UCSC	--	NULL	--	--	11989.9	21369.1
GSHG0015247	ZNF460	up	1.78	0.0249	0.157	EASANA	chr19(+):57791335-57805436	UCSC	zinc finger protein 460	HZF8	10794	ENSG00000197714	199.8	355.8
GSHG0013670	GNA13	up	1.78	0.00937	0.095	EASANA	chr17(-):63005409-63052920	UCSC	G protein subunit alpha 13	G13, MGC46138	10672	ENSG00000120063	10647.5	18969.6
GSHG0023882	NIPBL	up	1.78	0.018	0.133	EASANA	chr5(+):36876861-37065921	UCSC	NIPBL, cohesin loading factor	DKFZp434L1319, FLJ11203, FLJ12597, FLJ13354, FLJ13648, IDN3, Scc2	25836	ENSG00000164190	1276.06	2272.47
GSHG0003772	DOCK1	up	1.78	0.0154	0.123	EASANA	chr10(+):128593978-129250779	UCSC	dedicator of cytokinesis 1	ced5, DOCK180	1793	ENSG00000150760	11816.3	21042.7
GSHG0027212	FAM221A	up	1.78	0.0326	0.178	EASANA	chr7(+):23719733-23742268	UCSC	family with sequence similarity 221 member A	DKFZp686F0810, FLJ45875, MGC72075	340277	ENSG00000188732	1296.8	2309.43
GSHG0022142	TM4SF18	up	1.78	0.00498	0.0693	EASANA	chr3(-):149036285-149051548	UCSC	transmembrane 4 L six family member 18	L6D	116441	ENSG00000163762	284.15	505.41
GSHG0016460	STON1-GTF2A1L // STON1 // GTF2A1L	up	1.78	0.03	0.172	EASANA	chr2(+):48757064-49003656	UCSC	STON1-GTF2A1L readthrough // stonin 1 // general transcription factor IIA subunit 1 like	ALF, SALF, SBLF, stoned-b1	11036, 11037, 286749	ENSG00000068781, ENSG00000242441, ENSG00000243244	772.48	1375.2
GSHG0002619	HDGF	up	1.78	7.82e-06	0.00135	EASANA	chr1(-):156711900-156736718	UCSC	heparin binding growth factor	HMG1L2	3068	ENSG00000143321	7022.39	12496.2
GSHG0019299	TAF4	up	1.78	0.0276	0.165	EASANA	chr20(-):60549855-60640866	UCSC	TATA-box binding protein associated factor 4	TAFII130, TAFII135	6874	ENSG00000130699	1106.39	1968.39
GSHG0015007	CLASRP	up	1.78	0.0214	0.146	EASANA	chr19(+):45542298-45577252	UCSC	CLK4 associating serine/arginine rich protein	CLASP, SWAP2	11129	ENSG00000104859	7145.42	12708.1
GSHG0019453	CBR1	up	1.78	0.0482	0.217	EASANA	chr21(+):37442222-37445475	UCSC	carbonyl reductase 1	SDR21C1	873	ENSG00000159228	20315.4	36115.8
GSHG0020693	GOLGA4	up	1.78	2.22e-08	2.1e-05	EASANA	chr3(+):37284682-37408370	UCSC	golgin A4	GCP2, GOLG, golgin-240, p230	2803	ENSG00000144674	4412.69	7844.71
GSHG0028971	GOLGA7	up	1.78	0.0169	0.129	EASANA	chr8(+):41348081-41368497	UCSC	golgin A7	GCP16, GOLGA3AP1, GOLGA7A, HSPC041	51125	ENSG00000147533	2748.44	4883.83
GSHG0024080	VCAN	up	1.77	0.0344	0.183	EASANA	chr5(+):82767493-82878122	UCSC	versican	PG-M	1462	ENSG00000038427	2536.65	4500.91
GSHG0145290	RAB9A	up	1.77	0.00885	0.0924	EASANA	chrX(+):13680863-13727942	UCSC	RAB9A, member RAS oncogene family	NULL	9367	ENSG00000123595	3890.82	6901.23
GSHG0015842	TGFB1	up	1.77	0.0358	0.186	EASANA	chr19(-):41836228-41859831	UCSC	transforming growth factor beta 1	CED, TGFbeta	7040	ENSG00000105329	1627.28	2885.31
GSHG0021002	--	up	1.77	0.00269	0.0508	EASANA	chr3(+):101547088-101547650	UCSC	--	NULL	--	--	111.46	197.81
GSHG0133974	--	up	1.77	0.0364	0.187	EASANA	chr1(+):52885045-52885120	UCSC	--	NULL	--	--	49.98	88.46
GSHG0019655	PAXBP1	up	1.77	0.00872	0.0917	EASANA	chr21(-):34106211-34144169	UCSC	PAX3 and PAX7 binding protein 1	fSAP105, GCFC	94104	ENSG00000159086	1742.61	3087.33
GSHG0028415	TSC22D4	up	1.77	0.0428	0.203	EASANA	chr7(-):100064144-100076902	UCSC	TSC22 domain family member 4	THG-1, TILZ2	81628	ENSG00000166925	3501.52	6200.26
GSHG0028477	NAMPT	up	1.77	0.0202	0.141	EASANA	chr7(-):105888734-105925638	UCSC	nicotinamide phosphoribosyltransferase	PBEF	10135	ENSG00000105835	3837.33	6792.58
GSHG0030372	KIAA1958	up	1.77	0.0443	0.207	EASANA	chr9(+):115249247-115427591	UCSC	KIAA1958	FLJ39294	158405	ENSG00000165185	528.09	934.52
GSHG0015961	PLA2G4C	up	1.77	0.00315	0.0552	EASANA	chr19(-):48551100-48614109	UCSC	phospholipase A2 group IVC	cPLA2-gamma	8605	ENSG00000105499	3121.67	5523.89
GSHG0022706	PTPN13	up	1.77	0.000868	0.0275	EASANA	chr4(+):87515468-87736326	UCSC	protein tyrosine phosphatase, non-receptor type 13	PTP-BAS, PTP-BL, PTP1E, PTPL1	5783	ENSG00000163629	4064.35	7191.58
GSHG0026189	QKI	up	1.77	0.0186	0.136	EASANA	chr6(+):163835675-163999627	UCSC	QKI, KH domain containing RNA binding	QK3	9444	ENSG00000112531	18319.4	32412.3
GSHG0024304	--	up	1.77	0.047	0.214	EASANA	chr5(+):140552225-140553231	UCSC	--	NULL	--	--	154.69	273.82
GSHG0100296	LOC101929243	up	1.77	0.0405	0.197	EASANA	chr6(+):34663931-34665248	UCSC	uncharacterized LOC101929243	NULL	101929243	--	202.1	357.18
GSHG0016272	MYCN	up	1.77	0.0262	0.161	EASANA	chr2(+):16080560-16087134	UCSC	MYCN proto-oncogene, bHLH transcription factor	bHLHe37, MYCNOT, N-myc	4613	ENSG00000134323	891.01	1575.55
GSHG0141583	--	up	1.77	0.0272	0.164	EASANA	chr5(+):125832580-125834296	UCSC	--	NULL	--	--	5028.42	8883.44
GSHG0023211	PDS5A	up	1.77	0.000159	0.00966	EASANA	chr4(-):39824484-39979590	UCSC	PDS5 cohesin associated factor A	KIAA0648, PIG54, SCC-112	23244	ENSG00000121892	12348.1	21797.9
GSHG0013069	PER1	up	1.77	0.000321	0.015	EASANA	chr17(-):8043788-8059678	UCSC	period circadian regulator 1	RIGUI	5187	ENSG00000179094	6020.08	10626
GSHG0137092	--	up	1.76	0.0433	0.204	EASANA	chr16(+):25269273-25271191	UCSC	--	NULL	--	--	604.48	1066.58
GSHG0015271	ZNF274	up	1.76	0.0187	0.136	EASANA	chr19(+):58694356-58724927	UCSC	zinc finger protein 274	ZKSCAN19, ZSCAN51	10782	ENSG00000171606	443.43	782.66
GSHG0021755	DUSP7	up	1.76	0.011	0.104	EASANA	chr3(-):52082939-52090461	UCSC	dual specificity phosphatase 7	MKP-X, PYST2	1849	ENSG00000164086	9590.13	16920.9
GSHG0011438	BANP	up	1.76	0.00394	0.0623	EASANA	chr16(+):87984238-88152008	UCSC	BTG3 associated nuclear protein	BEND1, DKFZp761H172, FLJ10177, FLJ20538, SMAR1, SMARBP1	54971	ENSG00000172530	1012.8	1786.38
GSHG0025588	DDR1	up	1.76	0.00866	0.0916	EASANA	chr6(+):30850390-30867931	UCSC	discoidin domain receptor tyrosine kinase 1	CD167, RTK6	780	ENSG00000204580	26896.8	47434.9
GSHG0028067	HNRNPA2B1	up	1.76	0.00171	0.0404	EASANA	chr7(-):26229556-26241149	UCSC	heterogeneous nuclear ribonucleoprotein A2/B1	NULL	3181	ENSG00000122566	56431.4	99489.1
GSHG0151634	--	up	1.76	0.0265	0.162	EASANA	chr7(+):92122092-92124084	UCSC	--	NULL	--	--	2736.03	4823.49
GSHG0018442	LOC151174	up	1.76	0.0184	0.135	EASANA	chr2(-):239133754-239140318	UCSC	uncharacterized LOC151174	NULL	151174	--	669.27	1180.31
GSHG0013569	TOB1	up	1.76	0.0404	0.197	EASANA	chr17(-):48939595-48945339	UCSC	transducer of ERBB2, 1	APRO5, TOB, TROB	10140	ENSG00000141232	6039.78	10644.6
GSHG0014139	NFATC1	up	1.76	0.0247	0.156	EASANA	chr18(+):77155772-77289323	UCSC	nuclear factor of activated T cells 1	NF-ATC, NFAT2, NFATc	4772	ENSG00000131196	599.08	1055.37
GSHG0020284	XBP1	up	1.76	0.0059	0.0756	EASANA	chr22(-):29190546-29196560	UCSC	X-box binding protein 1	NULL	7494	ENSG00000100219	3840.63	6767.54
GSHG0137435	--	up	1.76	0.0471	0.214	EASANA	chr16(-):69358295-69358320	UCSC	--	NULL	--	--	25.17	44.28
GSHG0043482	SNORA29	up	1.76	0.0279	0.166	EASANA	chr6(-):160206626-160206765	UCSC	small nucleolar RNA, H/ACA box 29	ACA29	677812	ENSG00000206910	28.08	49.17
GSHG0009000	JDP2	up	1.76	0.000865	0.0274	EASANA	chr14(+):75894509-75939402	UCSC	Jun dimerization protein 2	NULL	122953	ENSG00000140044	4278.78	7531.38
GSHG0027207	--	up	1.76	0.0112	0.105	EASANA	chr7(+):23345494-23347389	UCSC	--	NULL	--	--	766.38	1348.47
GSHG0005023	RBM14-RBM4 // RBM14 // RBM4	up	1.76	0.0114	0.106	EASANA	chr11(+):66384053-66435854	UCSC	RBM14-RBM4 readthrough // RNA binding motif protein 14 // RNA binding motif protein 4	COAA, DKFZp779J0927, LARK, RBM4A, SIP, SYTIP1, ZCCHC21, ZCRB3A	100526737, 10432, 5936	ENSG00000173933, ENSG00000239306, ENSG00000248643	18386.2	32343.7
GSHG0000213	FAM43B	up	1.76	0.000979	0.0297	EASANA	chr1(+):20878932-20881512	UCSC	family with sequence similarity 43 member B	FLJ44952	163933	ENSG00000183114	2549.72	4483.56
GSHG0028288	HIP1	up	1.76	0.0305	0.173	EASANA	chr7(-):75162621-75368290	UCSC	huntingtin interacting protein 1	ILWEQ	3092	ENSG00000127946	1101.32	1936.82
GSHG0030346	TMEM38B	up	1.76	0.05	0.221	EASANA	chr9(+):108456806-108538892	UCSC	transmembrane protein 38B	bA219P18.1, D4Ertd89e, FLJ10493, TRIC-B	55151	ENSG00000095209	527.33	927.3
GSHG0003677	MXI1	up	1.76	0.0161	0.126	EASANA	chr10(+):111967356-112047123	UCSC	MAX interactor 1, dimerization protein	bHLHc11, MAD2, MXD2, MXI	4601	ENSG00000119950	19238.7	33830.5
GSHG0039940	S1PR2	up	1.76	0.0126	0.112	EASANA	chr19(-):10332109-10341948	UCSC	sphingosine-1-phosphate receptor 2	AGR16, Gpcr13, H218	9294	ENSG00000267534	319.41	560.83
GSHG0012880	CCDC40	up	1.76	0.035	0.184	EASANA	chr17(+):78010431-78074410	UCSC	coiled-coil domain containing 40	CILD15, FAP172, FLJ20753, FLJ32021, KIAA1640	55036	ENSG00000141519	961.79	1688.12
GSHG0004391	SHTN1	up	1.75	0.0353	0.185	EASANA	chr10(-):118615753-118886097	UCSC	shootin 1	shootin-1, shootin1	57698	ENSG00000187164	15929.9	27952.6
GSHG0005095	RELT	up	1.75	0.0214	0.146	EASANA	chr11(+):73087405-73108518	UCSC	RELT, TNF receptor	FLJ14993	84957	ENSG00000054967	769.88	1350.57
GSHG0001630	ZNF672	up	1.75	0.000587	0.0216	EASANA	chr1(+):249132377-249143736	UCSC	zinc finger protein 672	FLJ22301	79894	ENSG00000171161	1076.78	1887.47
GSHG0019767	PTTG1IP	up	1.75	0.0135	0.116	EASANA	chr21(-):46269501-46293818	UCSC	PTTG1 interacting protein	PBF	754	ENSG00000183255	23524.1	41227.6
GSHG0024964	ELL2	up	1.75	0.000939	0.0288	EASANA	chr5(-):95220804-95297778	UCSC	elongation factor for RNA polymerase II 2	MRCCAT1	22936	ENSG00000118985	2190.98	3840.3
GSHG0137490	LOC105371592	up	1.75	0.037	0.189	EASANA	chr17(+):2615603-2616127	UCSC	uncharacterized LOC105371592	NULL	105371592	--	145.35	254.31
GSHG0019205	SDC4	up	1.75	0.0448	0.208	EASANA	chr20(-):43953928-43977066	UCSC	syndecan 4	amphiglycan, ryudocan, SYND4	6385	ENSG00000124145	15147.5	26543.1
GSHG0008285	ING1	up	1.75	5.22e-06	0.00103	EASANA	chr13(+):111364970-111373420	UCSC	inhibitor of growth family member 1	p24ING1c, p33, p33ING1, p33ING1b, p47, p47ING1a	3621	ENSG00000153487	2691.63	4714.76
GSHG0001664	ANKRD65	up	1.75	0.0229	0.151	EASANA	chr1(-):1353802-1356824	UCSC	ankyrin repeat domain 65	NULL	441869	ENSG00000235098	3734.3	6532.61
GSHG0003222	VIM	up	1.75	0.026	0.161	EASANA	chr10(+):17270209-17279596	UCSC	vimentin	NULL	7431	ENSG00000026025	19973.2	34904.3
GSHG0016622	MAT2A	up	1.75	0.00144	0.0363	EASANA	chr2(+):85766101-85772401	UCSC	methionine adenosyltransferase 2A	MATA2, MATII, SAMS2	4144	ENSG00000168906	17910.8	31279.6
GSHG0051742	ERI3-IT1	up	1.75	0.0456	0.21	EASANA	chr1(-):44688267-44709955	UCSC	ERI3 intronic transcript 1	NULL	100874278	ENSG00000233602	176.17	307.53
GSHG0008829	TMX1	up	1.75	0.00305	0.0541	EASANA	chr14(+):51706886-51724370	UCSC	thioredoxin related transmembrane protein 1	PDIA11, TMX	81542	ENSG00000139921	800.91	1398.07
GSHG0004189	DLG5	up	1.74	0.00165	0.0394	EASANA	chr10(-):79550551-79686378	UCSC	discs large MAGUK scaffold protein 5	KIAA0583, P-dlg	9231	ENSG00000151208	3094.89	5399.39
GSHG0004902	TMEM216	up	1.74	0.00371	0.0605	EASANA	chr11(+):61159832-61166335	UCSC	transmembrane protein 216	HSPC244, JBTS2, MGC13379	51259	ENSG00000187049	1239.93	2163.37
GSHG0054360	CA3-AS1	up	1.74	0.0225	0.15	EASANA	chr8(-):86354035-86377144	UCSC	CA3 antisense RNA 1	NULL	100996348	ENSG00000253549	114.88	200.4
GSHG0030488	PKN3	up	1.74	0.0138	0.117	EASANA	chr9(+):131464783-131483199	UCSC	protein kinase N3	PKNbeta, UTDP4-1	29941	ENSG00000160447	628.51	1095.06
GSHG0029960	RECQL4	up	1.74	0.0373	0.19	EASANA	chr8(-):145736667-145743229	UCSC	RecQ like helicase 4	RecQ4	9401	ENSG00000160957	696.17	1213.96
GSHG0010153	CRTC3	up	1.74	0.0238	0.153	EASANA	chr15(+):91073118-91188576	UCSC	CREB regulated transcription coactivator 3	FLJ21868	64784	ENSG00000140577	812.64	1416.75
GSHG0002996	LIN9	up	1.74	0.00666	0.0806	EASANA	chr1(-):226418850-226497449	UCSC	lin-9 DREAM MuvB core complex component	TGS	286826	ENSG00000183814	252.71	440.71
GSHG0022609	REST	up	1.74	0.0342	0.182	EASANA	chr4(+):57774042-57832974	UCSC	RE1 silencing transcription factor	NRSF, XBR	5978	ENSG00000084093	1626.29	2833.15
GSHG0012319	MAP2K3	up	1.74	8.61e-05	0.00691	EASANA	chr17(+):21187968-21218530	UCSC	mitogen-activated protein kinase kinase 3	MAPKK3, MEK3, MKK3	5606	ENSG00000034152	677.44	1179.44
GSHG0002654	KCNJ10	up	1.74	0.0226	0.15	EASANA	chr1(-):160007258-160040051	UCSC	potassium voltage-gated channel subfamily J member 10	Kir1.2, Kir4.1	3766	ENSG00000177807	42251.6	73561.1
GSHG0143246	--	up	1.74	0.00615	0.077	EASANA	chr7(-):134846300-134848427	UCSC	--	NULL	--	--	922.4	1604.06
GSHG0028476	SYPL1	up	1.74	0.0309	0.174	EASANA	chr7(-):105730814-105753093	UCSC	synaptophysin like 1	NULL	6856	ENSG00000008282	1805.91	3134.16
GSHG0026260	SLC22A23	up	1.74	0.00435	0.0654	EASANA	chr6(-):3269210-3456793	UCSC	solute carrier family 22 member 23	FLJ22174	63027	ENSG00000137266	1149.17	1994.47
GSHG0009996	NEO1	up	1.73	0.00547	0.0726	EASANA	chr15(+):73344825-73597547	UCSC	neogenin 1	HsT17534, IGDCC2, NGN, NTN1R2	4756	ENSG00000067141	10525.4	18246.6
GSHG0019587	BTG3	up	1.73	0.0173	0.131	EASANA	chr21(-):18965968-18985268	UCSC	BTG anti-proliferation factor 3	ANA, ANA/BTG3, APRO4, tob55	10950	ENSG00000154640	670.2	1161.37
GSHG0011378	CENPN	up	1.73	0.00421	0.0641	EASANA	chr16(+):81040103-81066700	UCSC	centromere protein N	BM039, FLJ13607, FLJ22660	55839	ENSG00000166451	246.01	425.93
GSHG0017303	SH3BP4	up	1.73	0.045	0.208	EASANA	chr2(+):235860617-235964356	UCSC	SH3 domain binding protein 4	NULL	23677	ENSG00000130147	2748.03	4759.99
GSHG0006492	CDKN1B	up	1.73	0.000175	0.0104	EASANA	chr12(+):12870204-12875314	UCSC	cyclin dependent kinase inhibitor 1B	KIP1, P27KIP1	1027	ENSG00000111276	19400.4	33598.3
GSHG0019557	COL18A1	up	1.73	0.048	0.216	EASANA	chr21(+):46825052-46933633	UCSC	collagen type XVIII alpha 1 chain	KNO1, KS	80781	ENSG00000182871	4254.86	7366.5
GSHG0000863	PHGDH	up	1.73	0.0252	0.158	EASANA	chr1(+):120254419-120286849	UCSC	phosphoglycerate dehydrogenase	PDG, PGDH, SERA	26227	ENSG00000092621	19968.7	34571
GSHG0145751	ZNF768	up	1.73	0.0144	0.119	EASANA	chr16(-):30535323-30538095	UCSC	zinc finger protein 768	FLJ23436	79724	ENSG00000169957	6721.77	11628.5
GSHG0015831	SERTAD1	up	1.73	0.00601	0.076	EASANA	chr19(-):40927499-40931932	UCSC	SERTA domain containing 1	SEI1, TRIP-Br1	29950	ENSG00000197019	963.9	1666.68
GSHG0018493	--	up	1.73	0.0222	0.148	EASANA	chr20(+):306206-309372	UCSC	--	NULL	--	--	3491.69	6038.57
GSHG0001847	ASAP3	up	1.73	0.0189	0.137	EASANA	chr1(-):23755056-23811057	UCSC	ArfGAP with SH3 domain, ankyrin repeat and PH domain 3	CENTB6, FLJ20199, UPLC1	55616	ENSG00000088280	1545.39	2670.57
GSHG0028694	PDIA4	up	1.73	0.0255	0.159	EASANA	chr7(-):148700156-148725782	UCSC	protein disulfide isomerase family A member 4	ERP70, ERP72	9601	ENSG00000155660	5162.75	8916.51
GSHG0016930	PKP4	up	1.73	0.0377	0.191	EASANA	chr2(+):159313392-159537939	UCSC	plakophilin 4	p0071	8502	ENSG00000144283	12640	21821.6
GSHG0017213	DNAJB2	up	1.73	0.0182	0.134	EASANA	chr2(+):220144033-220151622	UCSC	DnaJ heat shock protein family (Hsp40) member B2	CMT2T, HSPF3	3300	ENSG00000135924	17027.7	29374.3
GSHG0134937	--	up	1.72	0.0349	0.184	EASANA	chr10(-):30591756-30594995	UCSC	--	NULL	--	--	875.3	1508.66
GSHG0137265	--	up	1.72	0.0117	0.108	EASANA	chr16(-):11032745-11033974	UCSC	--	NULL	--	--	138.36	238.21
GSHG0149807	--	up	1.72	0.0316	0.176	EASANA	chr20(+):20005672-20006110	UCSC	--	NULL	--	--	60.98	105.15
GSHG0132640	LINC01232	up	1.72	0.042	0.202	EASANA	chr13(-):100139216-100151560	UCSC	long intergenic non-protein coding RNA 1232	FLJ41590, TCONS_00021520	102725509	ENSG00000280734	335.5	577.9
GSHG0005272	ZBTB16	up	1.72	0.0318	0.177	EASANA	chr11(+):113930311-114127492	UCSC	zinc finger and BTB domain containing 16	PLZF	7704	ENSG00000109906	1154.97	1988.63
GSHG0018627	NXT1	up	1.72	0.00615	0.077	EASANA	chr20(+):23331373-23335408	UCSC	nuclear transport factor 2 like export factor 1	MTR2, P15	29107	ENSG00000132661	653.5	1123.94
GSHG0015777	ZNF571	up	1.72	0.0339	0.182	EASANA	chr19(-):38045684-38085693	UCSC	zinc finger protein 571	HSPC059	51276	ENSG00000180479	1304.21	2243.24
GSHG0010540	CALML4	up	1.72	0.0146	0.12	EASANA	chr15(-):68483044-68498450	UCSC	calmodulin like 4	MGC4809, NY-BR-20	91860	ENSG00000129007	963.26	1656.46
GSHG0016438	RHOQ	up	1.72	0.000111	0.00797	EASANA	chr2(+):46769867-46811827	UCSC	ras homolog family member Q	TC10	23433	ENSG00000119729	15279	26267.9
GSHG0026762	SNHG5	up	1.72	0.0431	0.204	EASANA	chr6(-):86386727-86388451	UCSC	small nucleolar RNA host gene 5	bA33E24.2, LINC00044, MGC16362, NCRNA00044, U50HG	387066	ENSG00000203875	3429.3	5894.84
GSHG0145843	--	up	1.72	0.0192	0.137	EASANA	chr19(-):10761822-10764517	UCSC	--	NULL	--	--	3521.3	6052.16
GSHG0017968	BIN1	up	1.72	0.0401	0.196	EASANA	chr2(-):127805599-127864903	UCSC	bridging integrator 1	AMPH2, SH3P9	274	ENSG00000136717	31881.6	54718.3
GSHG0000083	THAP3	up	1.72	0.00495	0.0692	EASANA	chr1(+):6684925-6695645	UCSC	THAP domain containing 3	NULL	90326	ENSG00000041988	2861.64	4910.75
GSHG0001716	KLHL21	up	1.71	0.00493	0.0692	EASANA	chr1(-):6650779-6663744	UCSC	kelch like family member 21	KIAA0469	9903	ENSG00000162413	13588.7	23304
GSHG0019565	COL6A2	up	1.71	0.00413	0.0637	EASANA	chr21(+):47518033-47552763	UCSC	collagen type VI alpha 2 chain	NULL	1292	ENSG00000142173	3800.8	6518.05
GSHG0045819	CEP95	up	1.71	0.00414	0.0637	EASANA	chr17(+):62502854-62534069	UCSC	centrosomal protein 95	DKFZp667E1824	90799	ENSG00000258890	3060.63	5245.34
GSHG0006485	ETV6	up	1.71	0.0107	0.102	EASANA	chr12(+):11802788-12048323	UCSC	ETS variant 6	TEL	2120	ENSG00000139083	380.05	650.67
GSHG0011948	--	up	1.71	0.02	0.141	EASANA	chr16(-):70263707-70269274	UCSC	--	NULL	--	--	578.81	991.84
GSHG0015554	STX10	up	1.71	0.00835	0.0899	EASANA	chr19(-):13254873-13261188	UCSC	syntaxin 10	hsyn10, SYN10	8677	ENSG00000104915	2683.76	4595.05
GSHG0032257	MORC4	up	1.71	0.034	0.182	EASANA	chrX(-):106057103-106243474	UCSC	MORC family CW-type zinc finger 4	FLJ11565, ZCW4	79710	ENSG00000133131	721.68	1235.39
GSHG0030596	TRAF2	up	1.71	0.00225	0.0467	EASANA	chr9(+):139776385-139823673	UCSC	TNF receptor associated factor 2	RNF117, TRAP3	7186	ENSG00000127191	1084.92	1857.01
GSHG0015246	ZNF805	up	1.71	0.00454	0.0665	EASANA	chr19(+):57751972-57774106	UCSC	zinc finger protein 805	NULL	390980	ENSG00000204524	2063.63	3528.34
GSHG0002265	TMED5	up	1.71	0.000351	0.016	EASANA	chr1(-):93615299-93646246	UCSC	transmembrane p24 trafficking protein 5	CGI-100, p24g2, p24gamma2	50999	ENSG00000117500	9227.54	15776.9
GSHG0008422	SPART	up	1.71	0.00314	0.055	EASANA	chr13(-):36875777-36944317	UCSC	spartin	KIAA0610, TAHCCP1	23111	ENSG00000133104	7677.53	13118.3
GSHG0024519	--	up	1.71	0.0366	0.188	EASANA	chr5(+):177038254-177046753	UCSC	--	NULL	--	--	203.23	347.54
GSHG0011048	RBBP6	up	1.71	0.00188	0.0422	EASANA	chr16(+):24549014-24584181	UCSC	RB binding protein 6, ubiquitin ligase	P2P-R, PACT, SNAMA	5930	ENSG00000122257	908.7	1552.26
GSHG0021366	KLHL24	up	1.71	0.00331	0.0567	EASANA	chr3(+):183353356-183402307	UCSC	kelch like family member 24	DRE1, FLJ20059	54800	ENSG00000114796	12736.4	21737.4
GSHG0014441	DOT1L	up	1.71	0.0095	0.0957	EASANA	chr19(+):2164148-2232576	UCSC	DOT1 like histone lysine methyltransferase	DOT1, KIAA1814, KMT4	84444	ENSG00000104885	2313.86	3947.91
GSHG0023628	SPOCK3	up	1.71	0.0239	0.153	EASANA	chr4(-):167654535-168155741	UCSC	SPARC (osteonectin), cwcv and kazal like domains proteoglycan 3	testican-3	50859	ENSG00000196104	5535.83	9444.46
GSHG0007534	CD63	up	1.71	0.000256	0.0131	EASANA	chr12(-):56119227-56123457	UCSC	CD63 molecule	ME491, TSPAN30	967	ENSG00000135404	16960.8	28923.7
GSHG0013266	RAD51L3-RFFL // RFFL // RAD51D	up	1.71	0.0428	0.203	EASANA	chr17(-):33336131-33448541	UCSC	RAD51L3-RFFL readthrough // ring finger and FYVE like domain containing E3 ubiquitin protein ligase // RAD51 paralog D	CARP-2, CARP2, fring, HsTRAD, R51H3, rififylin, RNF189, RNF34L, Trad	100529207, 117584, 5892	ENSG00000092871, ENSG00000185379	9930.99	16934.2
GSHG0136329	--	up	1.7	0.00884	0.0923	EASANA	chr15(+):31218717-31220609	UCSC	--	NULL	--	--	2477.97	4224.65
GSHG0015117	POLD1	up	1.7	0.0452	0.209	EASANA	chr19(+):50887461-50921275	UCSC	DNA polymerase delta 1, catalytic subunit	CDC2	5424	ENSG00000062822	1283.04	2186.18
GSHG0014903	PAK4	up	1.7	0.0152	0.122	EASANA	chr19(+):39616417-39673456	UCSC	p21 (RAC1) activated kinase 4	NULL	10298	ENSG00000130669	1637.86	2789.02
GSHG0013146	PLD6 // FLCN	up	1.7	0.00988	0.0981	EASANA	chr17(-):17104311-17140505	UCSC	phospholipase D family member 6 // folliculin	BHD, MGC17998, MGC23445	201163, 201164	ENSG00000154803, ENSG00000179598	1716.76	2923.29
GSHG0015494	RAVER1	up	1.7	0.0195	0.138	EASANA	chr19(-):10426891-10444314	UCSC	ribonucleoprotein, PTB binding 1	KIAA1978	125950	ENSG00000161847	4404.83	7500.14
GSHG0018539	SMOX	up	1.7	0.0304	0.173	EASANA	chr20(+):4129426-4168393	UCSC	spermine oxidase	dJ779E11.1, FLJ20746, MGC1010, PAO, PAOh1, SMO	54498	ENSG00000088826	4926.14	8387.48
GSHG0005895	SYVN1	up	1.7	0.0117	0.107	EASANA	chr11(-):64894753-64902004	UCSC	synoviolin 1	DER3, HRD1	84447	ENSG00000162298	4065.76	6918.98
GSHG0002880	PPP1R15B	up	1.7	0.000205	0.0112	EASANA	chr1(-):204372492-204380945	UCSC	protein phosphatase 1 regulatory subunit 15B	FLJ14744	84919	ENSG00000158615	8073.98	13739.4
GSHG0027027	DYNLT1	up	1.7	0.0139	0.118	EASANA	chr6(-):159057508-159065818	UCSC	dynein light chain Tctex-type 1	NULL	6993	ENSG00000146425	1077.93	1833.72
GSHG0013831	SIRT7	up	1.7	0.0116	0.107	EASANA	chr17(-):79869815-79876058	UCSC	sirtuin 7	NULL	51547	ENSG00000187531	1237.68	2105.66
GSHG0001359	ZC3H11A	up	1.7	0.0109	0.103	EASANA	chr1(+):203764665-203838914	UCSC	zinc finger CCCH-type containing 11A	KIAA0663	9877	ENSG00000058673	16677.5	28368.8
GSHG0133791	RBM7	up	1.7	0.00281	0.0518	EASANA	chr11(+):114271251-114282722	UCSC	RNA binding motif protein 7	NULL	10179	ENSG00000076053	1820.54	3096.33
GSHG0014626	IER2	up	1.7	0.00346	0.0582	EASANA	chr19(+):13261282-13265716	UCSC	immediate early response 2	ETR101	9592	ENSG00000160888	3824.16	6496.92
GSHG0045494	CCDC160	up	1.7	0.0205	0.142	EASANA	chrX(+):133371243-133380237	UCSC	coiled-coil domain containing 160	NULL	347475	ENSG00000203952	332.56	565.6
GSHG0022303	RFC4	up	1.7	0.0173	0.131	EASANA	chr3(-):186507684-186524484	UCSC	replication factor C subunit 4	A1, RFC37	5984	ENSG00000163918	878.31	1491.3
GSHG0026505	TAP1	up	1.7	0.00183	0.0417	EASANA	chr6(-):32812987-32821784	UCSC	transporter 1, ATP binding cassette subfamily B member	D6S114E, PSF1, RING4	6890	ENSG00000168394	2692.91	4570.35
GSHG0014372	FAM69C	up	1.7	0.0309	0.174	EASANA	chr18(-):72102957-72125179	UCSC	family with sequence similarity 69 member C	NULL	125704	ENSG00000187773	2308.57	3916.73
GSHG0135589	--	up	1.7	0.047	0.214	EASANA	chr12(+):56321352-56322460	UCSC	--	NULL	--	--	169.21	286.85
GSHG0009063	RIN3	up	1.7	0.0344	0.183	EASANA	chr14(+):92980125-93155332	UCSC	Ras and Rab interactor 3	FLJ22439	79890	ENSG00000100599	362.46	614.33
GSHG0010909	GLIS2	up	1.7	0.00486	0.0687	EASANA	chr16(+):4364762-4389598	UCSC	GLIS family zinc finger 2	NPHP7	84662	ENSG00000126603	321.3	544.22
GSHG0030548	CACFD1	up	1.7	0.0388	0.193	EASANA	chr9(+):136325087-136335970	UCSC	calcium channel flower domain containing 1	D9S2135, flower	11094	ENSG00000160325	2202.9	3733.85
GSHG0005005	BANF1	up	1.69	0.0171	0.13	EASANA	chr11(+):65769550-65771616	UCSC	barrier to autointegration factor 1	BAF	8815	ENSG00000175334	8003.86	13562.5
GSHG0133831	PHC2	up	1.69	0.00367	0.0601	EASANA	chr1(-):33789224-33896615	UCSC	polyhomeotic homolog 2	HPH2	1912	ENSG00000134686	4861.14	8235.08
GSHG0030872	KLF9	up	1.69	0.00108	0.0313	EASANA	chr9(-):72999513-73029573	UCSC	Kruppel like factor 9	NULL	687	ENSG00000119138	14579	24694.8
GSHG0015567	DDX39A	up	1.69	0.0318	0.177	EASANA	chr19(-):14519611-14530195	UCSC	DExD-box helicase 39A	BAT1L, DDXL, URH49	10212	ENSG00000123136	1373.94	2327.18
GSHG0014464	NFIC	up	1.69	0.000152	0.0095	EASANA	chr19(+):3359561-3469215	UCSC	nuclear factor I C	CTF, CTF5, NF-I	4782	ENSG00000141905	3221.25	5444.99
GSHG0024404	SGCD	up	1.69	0.0281	0.166	EASANA	chr5(+):155753756-156194796	UCSC	sarcoglycan delta	CMD1L, DAGD, LGMD2F	6444	ENSG00000170624	207.53	351.18
GSHG0025024	PPIC	up	1.69	0.00176	0.041	EASANA	chr5(-):122358945-122372425	UCSC	peptidylprolyl isomerase C	CYPC	5480	ENSG00000168938	494.32	834.99
GSHG0001930	PTP4A2	up	1.69	0.0288	0.168	EASANA	chr1(-):32372022-32403988	UCSC	protein tyrosine phosphatase type IVA, member 2	HU-PP-1, OV-1, PRL-2, PRL2, ptp-IV1a, PTPCAAX2	8073	ENSG00000184007	40261.6	68026.9
GSHG0018976	CENPB	up	1.69	0.026	0.161	EASANA	chr20(-):3764499-3767337	UCSC	centromere protein B	NULL	1059	ENSG00000125817	15698.2	26506.3
GSHG0001830	ECE1	up	1.69	3e-05	0.00347	EASANA	chr1(-):21543740-21672034	UCSC	endothelin converting enzyme 1	NULL	1889	ENSG00000117298	4392.24	7416.53
GSHG0014429	DAZAP1	up	1.69	0.00234	0.0473	EASANA	chr19(+):1407568-1435685	UCSC	DAZ associated protein 1	MGC19907	26528	ENSG00000071626	4511.65	7616.93
GSHG0012289	TRIM16L	up	1.69	0.0378	0.191	EASANA	chr17(+):18601311-18639432	UCSC	tripartite motif containing 16 like	TRIM70	147166	ENSG00000108448	320.48	540.44
GSHG0013015	PFN1	up	1.69	0.00732	0.0844	EASANA	chr17(-):4848945-4852381	UCSC	profilin 1	NULL	5216	ENSG00000108518	15710.5	26484.3
GSHG0002395	CD58	up	1.69	0.000279	0.0139	EASANA	chr1(-):117057156-117113715	UCSC	CD58 molecule	NULL	965	ENSG00000116815	409.52	690.16
GSHG0031396	ZRSR2	up	1.68	0.03	0.172	EASANA	chrX(+):15808574-15845412	UCSC	zinc finger CCCH-type, RNA binding motif and serine/arginine rich 2	U2AF1-RS2, URP, ZC3H22	8233	ENSG00000169249	2757.71	4643.95
GSHG0000604	PDE4B	up	1.68	0.000908	0.0283	EASANA	chr1(+):66258193-66840262	UCSC	phosphodiesterase 4B	NULL	5142	ENSG00000184588	4152.87	6989.95
GSHG0024285	CYSTM1	up	1.68	0.00896	0.0931	EASANA	chr5(+):139554653-139663119	UCSC	cysteine rich transmembrane module containing 1	ORF1-FL49	84418	ENSG00000120306	4774.15	8030.2
GSHG0004237	LIPA	up	1.68	0.0316	0.176	EASANA	chr10(-):90973328-91174382	UCSC	lipase A, lysosomal acid type	CESD, LAL	3988	ENSG00000107798	4392.94	7386.22
GSHG0029152	PLEKHF2	up	1.68	0.00254	0.0494	EASANA	chr8(+):96145949-96168912	UCSC	pleckstrin homology and FYVE domain containing 2	FLJ13187, PHAFIN2, ZFYVE18	79666	ENSG00000175895	1239.45	2083.47
GSHG0021097	PDIA5	up	1.68	0.00105	0.0309	EASANA	chr3(+):122785856-122880953	UCSC	protein disulfide isomerase family A member 5	FLJ30401, PDIR	10954	ENSG00000065485	200.86	338.41
GSHG0018226	HIBCH	up	1.68	0.000415	0.0177	EASANA	chr2(-):191069361-191184771	UCSC	3-hydroxyisobutyryl-CoA hydrolase	NULL	26275	ENSG00000198130	2659.33	4469.73
GSHG0007510	ATF7	up	1.68	0.0168	0.129	EASANA	chr12(-):53901640-54020199	UCSC	activating transcription factor 7	ATFA	11016	ENSG00000170653	1311.73	2203.72
GSHG0006532	SPX	up	1.68	0.00982	0.0979	EASANA	chr12(+):21679191-21685879	UCSC	spexin hormone	MGC10946, NPQ, spexin	80763	ENSG00000134548	3765.25	6325.71
GSHG0030209	TLE4	up	1.68	0.0413	0.199	EASANA	chr9(+):82186688-82341797	UCSC	transducin like enhancer of split 4	E(spI), ESG, GRG4	7091	ENSG00000106829	5652.59	9493.17
GSHG0019415	EVA1C	up	1.68	0.00567	0.074	EASANA	chr21(+):33784000-33887710	UCSC	eva-1 homolog C	B18, B19, PRED34	59271	ENSG00000166979	533.78	896.08
GSHG0014895	ACTN4	up	1.68	0.00346	0.0582	EASANA	chr19(+):39138256-39221172	UCSC	actinin alpha 4	NULL	81	ENSG00000130402	9100.73	15278.5
GSHG0027868	REPIN1	up	1.68	0.00254	0.0494	EASANA	chr7(+):150065361-150071133	UCSC	replication initiator 1	AP4, H_DJ0584D14.12, RIP60, Zfp464	29803	ENSG00000214022	13794	23146.3
GSHG0018691	RALY	up	1.68	0.000192	0.0109	EASANA	chr20(+):32581458-32670990	UCSC	RALY heterogeneous nuclear ribonucleoprotein	HNRPCL2, P542	22913	ENSG00000125970	7852.72	13175.7
GSHG0002169	GNG12	up	1.68	0.00371	0.0605	EASANA	chr1(-):68167149-68299155	UCSC	G protein subunit gamma 12	NULL	55970	ENSG00000172380	6154.45	10321.9
GSHG0032985	GTPBP6	up	1.68	0.0418	0.201	EASANA	chrX(-):220025-230894	UCSC	GTP binding protein 6 (putative)	FLJ20977, PGPL	8225	ENSG00000178605	2551.5	4278.91
GSHG0024089	TMEM161B-AS1	up	1.68	0.0116	0.107	EASANA	chr5(+):87564699-87732490	UCSC	TMEM161B antisense RNA 1	linc-POLR3G-8	100505894	ENSG00000247828	1191.17	1996.4
GSHG0044332	SNORD87	up	1.68	0.0454	0.209	EASANA	chr8(-):67834709-67834784	UCSC	small nucleolar RNA, C/D box 87	HBII-276, U87	641648	ENSG00000254341	96.4	161.47
GSHG0020998	CEP97	up	1.68	0.00157	0.0381	EASANA	chr3(+):101443435-101489406	UCSC	centrosomal protein 97	FLJ23047	79598	ENSG00000182504	1271.23	2130.67
GSHG0006953	TXNRD1	up	1.68	0.0172	0.13	EASANA	chr12(+):104606481-104744083	UCSC	thioredoxin reductase 1	GRIM-12, Trxr1, TXNR	7296	ENSG00000198431	4020.39	6736.9
GSHG0004628	ZNF143	up	1.68	0.000693	0.0238	EASANA	chr11(+):9482512-9550071	UCSC	zinc finger protein 143	pHZ-1, SBF, STAF	7702	ENSG00000166478	1128.77	1891.6
GSHG0001372	TMCC2	up	1.68	0.00339	0.0576	EASANA	chr1(+):205197038-205242471	UCSC	transmembrane and coiled-coil domain family 2	FLJ38497, HUCEP11	9911	ENSG00000133069	6563.73	10996.4
GSHG0012119	HIC1	up	1.68	0.00714	0.0835	EASANA	chr17(+):1957448-1962980	UCSC	HIC ZBTB transcriptional repressor 1	ZBTB29, ZNF901	3090	ENSG00000177374	860.56	1441.29
GSHG0000177	NECAP2	up	1.67	0.0205	0.142	EASANA	chr1(+):16767167-16786582	UCSC	NECAP endocytosis associated 2	FLJ10420	55707	ENSG00000157191	1469.6	2461.48
GSHG0004254	MYOF	up	1.67	0.00865	0.0916	EASANA	chr10(-):95066187-95242074	UCSC	myoferlin	KIAA1207	26509	ENSG00000138119	1045.66	1750.57
GSHG0132713	CLK3	up	1.67	0.0184	0.135	EASANA	chr15(+):74900712-74937863	UCSC	CDC like kinase 3	clk3	1198	ENSG00000179335	4444.04	7442.45
GSHG0016076	ZNF83	up	1.67	0.0211	0.145	EASANA	chr19(-):53115620-53193834	UCSC	zinc finger protein 83	FLJ11015, HPF1	55769	ENSG00000167766	10542.9	17656.1
GSHG0030066	DNAJA1	up	1.67	0.00461	0.0669	EASANA	chr9(+):33025201-33039903	UCSC	DnaJ heat shock protein family (Hsp40) member A1	dj-2, hdj-2, HSPF4, NEDD7	3301	ENSG00000086061	18202.2	30465.1
GSHG0027884	SLC4A2	up	1.67	0.0456	0.21	EASANA	chr7(+):150755287-150773613	UCSC	solute carrier family 4 member 2	BND3L, HKB3, NBND3	6522	ENSG00000164889	5303.9	8866.92
GSHG0011262	CMTM3	up	1.67	0.00448	0.0661	EASANA	chr16(+):66637935-66647793	UCSC	CKLF like MARVEL transmembrane domain containing 3	BNAS2, FLJ31762	123920	ENSG00000140931	537.75	899.06
GSHG0021685	MAP4	up	1.67	0.0331	0.18	EASANA	chr3(-):47892180-48130769	UCSC	microtubule associated protein 4	NULL	4134	ENSG00000047849	28847	48210.1
GSHG0024539	SQSTM1	up	1.67	1.6e-07	7.82e-05	EASANA	chr5(+):179233388-179265075	UCSC	sequestosome 1	A170, p60, p62, p62B	8878	ENSG00000161011	21925.3	36631.6
GSHG0022586	DANCR	up	1.67	0.00458	0.0667	EASANA	chr4(+):53578561-53586864	UCSC	differentiation antagonizing non-protein coding RNA	AGU2, ANCR, lncRNA-ANCR	57291	ENSG00000226950	1108.58	1851.57
GSHG0008704	ARHGEF40	up	1.67	0.00858	0.0911	EASANA	chr14(+):21538419-21558404	UCSC	Rho guanine nucleotide exchange factor 40	FLJ10357, solo	55701	ENSG00000165801	3540.49	5901.2
GSHG0026251	SERPINB1	up	1.67	0.0498	0.221	EASANA	chr6(-):2832567-2842283	UCSC	serpin family B member 1	anti-elastase, EI, PI2	1992	ENSG00000021355	1028.9	1714.87
GSHG0029898	AGO2	up	1.67	0.0264	0.162	EASANA	chr8(-):141530250-141645645	UCSC	argonaute 2, RISC catalytic component	hAGO2, LINC00980, Q10	27161	ENSG00000123908	895.47	1492.08
GSHG0133231	PHF2	up	1.67	0.0375	0.19	EASANA	chr9(+):96338909-96441869	UCSC	PHD finger protein 2	CENP-35, JHDM1E, KDM7C, KIAA0662	5253	ENSG00000197724	3669.39	6113.89
GSHG0000253	SRRM1	up	1.67	0.0335	0.181	EASANA	chr1(+):24969591-24999771	UCSC	serine and arginine repetitive matrix 1	MGC39488, POP101, SRM160	10250	ENSG00000133226	7568.35	12606.6
GSHG0137436	--	up	1.67	0.00658	0.0801	EASANA	chr16(-):69358502-69360926	UCSC	--	NULL	--	--	1616.61	2692.19
GSHG0014900	NFKBIB	up	1.66	0.00714	0.0835	EASANA	chr19(+):39390340-39399541	UCSC	NFKB inhibitor beta	IKBB, TRIP9	4793	ENSG00000104825	1717.38	2858.23
GSHG0016102	LENG1	up	1.66	0.00362	0.0597	EASANA	chr19(-):54659375-54663481	UCSC	leukocyte receptor cluster member 1	NULL	79165	ENSG00000105617	1349.87	2246.27
GSHG0007708	IKBIP	up	1.66	0.000543	0.0208	EASANA	chr12(-):99007183-99038829	UCSC	IKBKB interacting protein	FLJ31051, IKIP	121457	ENSG00000166130	306.46	509.02
GSHG0012494	EIF1	up	1.66	0.00109	0.0313	EASANA	chr17(+):39845127-39886152	UCSC	eukaryotic translation initiation factor 1	A121, EIF-1, EIF1A, ISO1, SUI1	10209	ENSG00000173812	59460.1	98912.4
GSHG0027629	KMT2E	up	1.66	0.00384	0.0617	EASANA	chr7(+):104654637-104754808	UCSC	lysine methyltransferase 2E	HDCMC04P	55904	ENSG00000005483	2725.62	4534.11
GSHG0016323	EMILIN1	up	1.66	0.00657	0.0801	EASANA	chr2(+):27301435-27309263	UCSC	elastin microfibril interfacer 1	DKFZp586M121, gp115	11117	ENSG00000138080	741.13	1232.43
GSHG0006075	PICALM	up	1.66	0.00778	0.0868	EASANA	chr11(-):85668214-85780923	UCSC	phosphatidylinositol binding clathrin assembly protein	CALM, CLTH	8301	ENSG00000073921	29168.6	48498.5
GSHG0015360	DOHH	up	1.66	0.0151	0.122	EASANA	chr19(-):3490820-3500938	UCSC	deoxyhypusine hydroxylase	MGC4293	83475	ENSG00000129932	5921.38	9843.03
GSHG0013420	STAT3	up	1.66	0.00599	0.0759	EASANA	chr17(-):40465339-40540586	UCSC	signal transducer and activator of transcription 3	APRF	6774	ENSG00000168610	6951.95	11554.9
GSHG0016463	CHAC2	up	1.66	2.66e-06	0.00064	EASANA	chr2(+):53994920-54002331	UCSC	ChaC cation transport regulator homolog 2	GCG1	494143	ENSG00000143942	208.1	345.68
GSHG0002843	CSRP1	up	1.66	0.0117	0.107	EASANA	chr1(-):201452659-201476387	UCSC	cysteine and glycine rich protein 1	CSRP, D1S181E	1465	ENSG00000159176	21686.8	36003.1
GSHG0010591	SCAMP2	up	1.66	0.0394	0.195	EASANA	chr15(-):75136073-75165720	UCSC	secretory carrier membrane protein 2	NULL	10066	ENSG00000140497	3119.47	5175.26
GSHG0001488	H3F3A // H3F3AP4	up	1.66	0.0194	0.138	EASANA	chr1(+):226250408-226259702	UCSC	H3 histone family member 3A // H3 histone, family 3A, pseudogene 4	H3.3A, p13	3020, 440926	ENSG00000163041, ENSG00000235655	17238	28589.8
GSHG0013426	PLEKHH3	up	1.66	0.00014	0.00906	EASANA	chr17(-):40819935-40829048	UCSC	pleckstrin homology, MyTH4 and FERM domain containing H3	FLJ21019	79990	ENSG00000068137	1913.5	3173.03
GSHG0004759	LDLRAD3	up	1.66	0.0346	0.183	EASANA	chr11(+):35965531-36253686	UCSC	low density lipoprotein receptor class A domain containing 3	LRAD3	143458	ENSG00000179241	394.36	653.38
GSHG0033913	ZNF787	up	1.66	0.001	0.0302	EASANA	chr19(-):56598729-56632742	UCSC	zinc finger protein 787	NULL	126208	ENSG00000142409	4061.94	6733.61
GSHG0024118	ERAP2	up	1.66	0.0496	0.22	EASANA	chr5(+):96211643-96255419	UCSC	endoplasmic reticulum aminopeptidase 2	L-RAP, LRAP	64167	ENSG00000164308	497.57	825
GSHG0021862	RYBP	up	1.66	0.0186	0.136	EASANA	chr3(-):72423744-72496273	UCSC	RING1 and YY1 binding protein	AAP1, DEDAF, YEAF1	23429	ENSG00000163602	10064.8	16683.7
GSHG0021683	SMARCC1	up	1.66	0.00791	0.0877	EASANA	chr3(-):47627379-47823599	UCSC	SWI/SNF related, matrix associated, actin dependent regulator of chromatin subfamily c member 1	BAF155, CRACC1, Rsc8, SRG3	6599	ENSG00000173473	2058.73	3411.57
GSHG0033807	HSPB2-C11orf52 // HSPB2 // C11orf52	up	1.66	0.000159	0.00966	EASANA	chr11(+):111782966-111797594	UCSC	HSPB2-C11orf52 readthrough (NMD candidate) // heat shock protein family B (small) member 2 // chromosome 11 open reading frame 52	FLJ25219, Hs.78846, MGC14839, MKBP	100528019, 3316, 91894	ENSG00000149300, ENSG00000170276, ENSG00000254445	1098.02	1818.6
GSHG0013230	NUFIP2	up	1.66	0.00286	0.0522	EASANA	chr17(-):27582855-27621166	UCSC	NUFIP2, FMR1 interacting protein 2	182-FIP, 82-FIP, FIP-82, KIAA1321, MGC117262, PIG1	57532	ENSG00000108256	2488.57	4122.56
GSHG0004629	WEE1	up	1.66	0.0159	0.125	EASANA	chr11(+):9595228-9611531	UCSC	WEE1 G2 checkpoint kinase	WEE1A	7465	ENSG00000166483	185.7	307.57
GSHG0004801	DDB2	up	1.66	0.0189	0.137	EASANA	chr11(+):47236493-47260769	UCSC	damage specific DNA binding protein 2	DDBB, FLJ34321, UV-DDB2, XPE	1643	ENSG00000134574	478.37	791.94
GSHG0018290	INO80D	up	1.66	0.0114	0.106	EASANA	chr2(-):206858445-206950907	UCSC	INO80 complex subunit D	FLJ20309	54891	ENSG00000114933	274.23	454.55
GSHG0015159	ZNF845	up	1.66	0.00537	0.0721	EASANA	chr19(+):53836972-53859372	UCSC	zinc finger protein 845	NULL	91664	ENSG00000213799	929.32	1538.77
GSHG0008718	MMP14	up	1.65	0.0158	0.125	EASANA	chr14(+):23305742-23316970	UCSC	matrix metallopeptidase 14	MT1-MMP	4323	ENSG00000157227	1302.08	2153.87
GSHG0022186	CCNL1	up	1.65	0.0402	0.197	EASANA	chr3(-):156864292-156878549	UCSC	cyclin L1	ania-6a	57018	ENSG00000163660	8678.74	14358.3
GSHG0003440	ANAPC16	up	1.65	0.0357	0.186	EASANA	chr10(+):73975758-73995616	UCSC	anaphase promoting complex subunit 16	APC16, bA570G20.3, CENP-27, FLJ33728	119504	ENSG00000166295	7241.24	11980.1
GSHG0051687	ZNF107	up	1.65	0.0232	0.151	EASANA	chr7(+):64126461-64171960	UCSC	zinc finger protein 107	smap-7, ZFD25	51427	ENSG00000196247	1626.32	2688.95
GSHG0030240	CTSL	up	1.65	0.000155	0.00955	EASANA	chr9(+):90340434-90346384	UCSC	cathepsin L	FLJ31037	1514	ENSG00000135047	5127.01	8475.41
GSHG0030953	NOL8	up	1.65	0.021	0.144	EASANA	chr9(-):95059641-95087876	UCSC	nucleolar protein 8	FLJ20736, Nop132	55035	ENSG00000198000	739.7	1221.83
GSHG0001148	POGK	up	1.65	0.000309	0.0147	EASANA	chr1(+):166808641-166825581	UCSC	pogo transposable element derived with KRAB domain	BASS2, KIAA15131, KRBOX2, LST003	57645	ENSG00000143157	5307.6	8765.39
GSHG0137361	--	up	1.65	0.00821	0.0891	EASANA	chr16(-):29930957-29933226	UCSC	--	NULL	--	--	965.7	1593.91
GSHG0027817	CASP2	up	1.65	0.0134	0.116	EASANA	chr7(+):142985308-143033054	UCSC	caspase 2	ICH1, MGC2181, PPP1R57	835	ENSG00000106144	1086.1	1792.85
GSHG0000421	ZNF684	up	1.65	0.00277	0.0514	EASANA	chr1(+):40997233-41013840	UCSC	zinc finger protein 684	MGC27466	127396	ENSG00000117010	629.99	1039.73
GSHG0007072	ORAI1	up	1.65	0.0336	0.181	EASANA	chr12(+):122064455-122080583	UCSC	ORAI calcium release-activated calcium modulator 1	CRACM1, FLJ14466	84876	ENSG00000276045	867.94	1431.63
GSHG0026406	ZSCAN16-AS1	up	1.65	0.0243	0.155	EASANA	chr6(-):28058454-28105094	UCSC	ZSCAN16 antisense RNA 1	NULL	100129195	ENSG00000269293	1096.4	1808.65
GSHG0138842	--	up	1.65	0.0223	0.149	EASANA	chr19(-):53741850-53745056	UCSC	--	NULL	--	--	1356.63	2238.09
GSHG0007319	KCNJ8	up	1.65	1.94e-05	0.00264	EASANA	chr12(-):21917890-21927755	UCSC	potassium voltage-gated channel subfamily J member 8	Kir6.1	3764	ENSG00000121361	941.87	1552.49
GSHG0043693	SH2B2	up	1.65	0.0213	0.145	EASANA	chr7(+):101928353-101962177	UCSC	SH2B adaptor protein 2	APS	10603	ENSG00000160999	693.61	1143.56
GSHG0009563	PPP4R3A	up	1.65	0.000274	0.0138	EASANA	chr14(-):91923825-91976828	UCSC	protein phosphatase 4 regulatory subunit 3A	FLFL1, FLJ20707, MSTP033, PP4R3, smk-1, smk1	55671	ENSG00000100796	3942.75	6497.88
GSHG0045821	ZEB2	up	1.65	0.0263	0.161	EASANA	chr2(-):145141942-145277958	UCSC	zinc finger E-box binding homeobox 2	KIAA0569, SIP-1, SIP1	9839	ENSG00000169554	578.53	953.32
GSHG0145614	SF3B2	up	1.65	0.0266	0.162	EASANA	chr11(+):65819816-65836382	UCSC	splicing factor 3b subunit 2	Cus1, SAP145, SF3b1, SF3b145	10992	ENSG00000087365	32936.9	54269
GSHG0000647	NEXN	up	1.65	0.024	0.154	EASANA	chr1(+):78354200-78409576	UCSC	nexilin F-actin binding protein	NELIN, nexilin	91624	ENSG00000162614	149.45	246.28
GSHG0013834	PYCR1	up	1.65	0.0104	0.101	EASANA	chr17(-):79890260-79895204	UCSC	pyrroline-5-carboxylate reductase 1	P5C	5831	ENSG00000183010	637.55	1049.69
GSHG0010770	SELENOS	up	1.65	0.00622	0.0776	EASANA	chr15(-):101811114-101817725	UCSC	selenoprotein S	AD-015, MGC2553, SBBI8, SELS, SEPS1	55829	ENSG00000131871	1884.85	3103.04
GSHG0010019	C15orf39	up	1.65	0.000404	0.0175	EASANA	chr15(+):75491233-75504508	UCSC	chromosome 15 open reading frame 39	DKFZP434H132, FLJ46337	56905	ENSG00000167173	1063.39	1749.75
GSHG0022213	GOLIM4	up	1.65	0.0018	0.0413	EASANA	chr3(-):167726463-167813713	UCSC	golgi integral membrane protein 4	GIMPC, GPP130, P138	27333	ENSG00000173905	6609.37	10876.9
GSHG0027516	RBM48	up	1.65	0.042	0.202	EASANA	chr7(+):92158086-92169794	UCSC	RNA binding motif protein 48	DKFZp564O0523, HSPC304	84060	ENSG00000127993	2787.82	4587.88
GSHG0007082	MLXIP	up	1.65	0.00178	0.0412	EASANA	chr12(+):122516634-122631894	UCSC	MLX interacting protein	bHLHe36, KIAA0867, MIR, MONDOA	22877	ENSG00000175727	669.5	1101.82
GSHG0001873	RSRP1	up	1.64	0.0174	0.131	EASANA	chr1(-):25629226-25664745	UCSC	arginine and serine rich protein 1	NULL	57035	--	862.16	1417.82
GSHG0015020	VASP	up	1.64	0.0286	0.168	EASANA	chr19(+):46010688-46030238	UCSC	vasodilator stimulated phosphoprotein	NULL	7408	ENSG00000125753	1191.24	1957.36
GSHG0001827	HP1BP3	up	1.64	0.0196	0.139	EASANA	chr1(-):21069170-21113799	UCSC	heterochromatin protein 1 binding protein 3	HP1-BP74	50809	ENSG00000127483	15449.1	25376.5
GSHG0000809	RAP1A	up	1.64	0.012	0.109	EASANA	chr1(+):112084840-112259317	UCSC	RAP1A, member of RAS oncogene family	KREV-1, SMGP21	5906	ENSG00000116473	10473.6	17201.6
GSHG0005733	LRP4	up	1.64	0.0188	0.136	EASANA	chr11(-):46878269-46940173	UCSC	LDL receptor related protein 4	CLSS, LRP-4, MEGF7, SOST2	4038	ENSG00000134569	18868.7	30987.5
GSHG0003933	DNAJC1	up	1.64	0.00253	0.0494	EASANA	chr10(-):22045494-22292656	UCSC	DnaJ heat shock protein family (Hsp40) member C1	DNAJL1, ERdj1, MTJ1	64215	ENSG00000136770	223.87	367.22
GSHG0028917	HMBOX1	up	1.64	0.0125	0.112	EASANA	chr8(+):28747887-28910785	UCSC	homeobox containing 1	FLJ21616, HNF1LA, HOT1, PBHNF	79618	ENSG00000147421	1699.5	2789.08
GSHG0008854	KTN1	up	1.64	0.0144	0.119	EASANA	chr14(+):56046925-56151301	UCSC	kinectin 1	CG1, KIAA0004, KNT	3895	ENSG00000126777	6674.66	10952.7
GSHG0006658	ATF1	up	1.64	0.00383	0.0616	EASANA	chr12(+):51157789-51214943	UCSC	activating transcription factor 1	TREB36	466	ENSG00000123268	547.11	897.73
GSHG0022052	PLXND1	up	1.64	0.0455	0.21	EASANA	chr3(-):129274018-129325661	UCSC	plexin D1	KIAA0620	23129	ENSG00000004399	2987.01	4898.85
GSHG0008917	CHURC1-FNTB // CHURC1 // FNTB	up	1.64	0.0357	0.186	EASANA	chr14(+):65381079-65529373	UCSC	CHURC1-FNTB readthrough // churchill domain containing 1 // farnesyltransferase, CAAX box, beta	FLJ33064, FPTB, My015	100529261, 2342, 91612	ENSG00000125954, ENSG00000257365, ENSG00000258289	2265.71	3714.45
GSHG0033610	H2AFX	up	1.64	0.0265	0.162	EASANA	chr11(-):118964579-118966293	UCSC	H2A histone family member X	NULL	3014	ENSG00000188486	6579.54	10783.3
GSHG0020742	ABHD5	up	1.64	0.0135	0.116	EASANA	chr3(+):43732362-43775862	UCSC	abhydrolase domain containing 5	CGI-58, NCIE2	51099	ENSG00000011198	815.47	1336.2
GSHG0132429	FLT3LG	up	1.64	0.0349	0.184	EASANA	chr19(+):49977466-49990894	UCSC	fms related tyrosine kinase 3 ligand	NULL	2323	ENSG00000090554	324.62	531.83
GSHG0025043	P4HA2	up	1.64	0.00491	0.0691	EASANA	chr5(-):131528303-131563556	UCSC	prolyl 4-hydroxylase subunit alpha 2	C-P4Halpha(II)	8974	ENSG00000072682	1819.84	2979.71
GSHG0134024	--	up	1.64	0.0156	0.124	EASANA	chr1(+):110600962-110604396	UCSC	--	NULL	--	--	1557.99	2550.14
GSHG0000466	PLK3 // BTBD19	up	1.64	0.0209	0.144	EASANA	chr1(+):45265897-45279801	UCSC	polo like kinase 3 // BTB domain containing 19	FNK, PRK	1263, 149478	ENSG00000173846, ENSG00000222009	812.03	1329.07
GSHG0004473	ADAM8	up	1.64	0.0459	0.21	EASANA	chr10(-):135075907-135090407	UCSC	ADAM metallopeptidase domain 8	CD156, CD156a, MS2	101	ENSG00000151651	204.15	333.95
GSHG0031987	PIR-FIGF // VEGFD // PIR	up	1.63	0.0221	0.148	EASANA	chrX(-):15363713-15511711	UCSC	PIR-FIGF readthrough // vascular endothelial growth factor D // pirin	VEGF-D	100532742, 2277, 8544	ENSG00000087842, ENSG00000165197	1483.49	2424.16
GSHG0000907	PDIA3P1	up	1.63	0.0383	0.192	EASANA	chr1(+):146649430-146651528	UCSC	protein disulfide isomerase family A member 3 pseudogene 1	GRP58P	171423	ENSG00000180867	597.66	976.62
GSHG0003651	TRIM8	up	1.63	0.0318	0.177	EASANA	chr10(+):104404252-104418076	UCSC	tripartite motif containing 8	GERP	81603	ENSG00000171206	24023.4	39241.8
GSHG0017813	MRPS5	up	1.63	0.00286	0.0521	EASANA	chr2(-):95751136-95787772	UCSC	mitochondrial ribosomal protein S5	MRP-S5, S5mt	64969	ENSG00000144029	4486.17	7322.31
GSHG0008996	EIF2B2	up	1.63	7.07e-06	0.00126	EASANA	chr14(+):75469612-75476293	UCSC	eukaryotic translation initiation factor 2B subunit beta	EIF-2Bbeta, EIF2B	8892	ENSG00000119718	1740.67	2841.96
GSHG0133645	--	up	1.63	0.0102	0.0998	EASANA	chr3(-):195661430-195664588	UCSC	--	NULL	--	--	401.43	655.77
GSHG0006942	DRAM1	up	1.63	0.0268	0.162	EASANA	chr12(+):102271105-102317399	UCSC	DNA damage regulated autophagy modulator 1	DRAM, FLJ11259	55332	ENSG00000136048	70.5	115.38
GSHG0139686	--	up	1.63	0.039	0.194	EASANA	chr20(+):25714897-25716212	UCSC	--	NULL	--	--	145.07	236.01
GSHG0008925	MPP5	up	1.63	0.00664	0.0805	EASANA	chr14(+):67707826-67802778	UCSC	membrane palmitoylated protein 5	FLJ12615, PALS1	64398	ENSG00000072415	2349.63	3831.41
GSHG0135526	--	up	1.63	0.0352	0.185	EASANA	chr12(+):12634650-12636786	UCSC	--	NULL	--	--	1427.79	2326.83
GSHG0003752	BUB3	up	1.63	0.00255	0.0496	EASANA	chr10(+):124913760-124924886	UCSC	BUB3, mitotic checkpoint protein	BUB3L	9184	ENSG00000154473	3475.91	5661.89
GSHG0023191	ARAP2	up	1.63	0.0012	0.0333	EASANA	chr4(-):35949844-36246129	UCSC	ArfGAP with RhoGAP domain, ankyrin repeat and PH domain 2	PARX	116984	ENSG00000047365	5306	8639.82
GSHG0143383	--	up	1.63	0.00739	0.0845	EASANA	chr8(+):28912649-28914813	UCSC	--	NULL	--	--	1201.07	1954.54
GSHG0027570	AGFG2	up	1.63	4.52e-05	0.00465	EASANA	chr7(+):100136834-100165842	UCSC	ArfGAP with FG repeats 2	RABR	3268	ENSG00000106351	2765.66	4500.27
GSHG0000383	AGO3	up	1.62	0.0363	0.187	EASANA	chr1(+):36396319-36522062	UCSC	argonaute 3, RISC catalytic component	FLJ12765, hAGO3	192669	ENSG00000126070	477.4	774.97
GSHG0014986	ZNF227	up	1.62	0.018	0.134	EASANA	chr19(+):44716681-44741420	UCSC	zinc finger protein 227	NULL	7770	ENSG00000131115	2533.9	4115.2
GSHG0118997	GATM	up	1.62	0.00631	0.0782	EASANA	chr15(-):45653322-45694520	UCSC	glycine amidinotransferase	AGAT	2628	ENSG00000171766	16478	26758.8
GSHG0008144	SUGT1	up	1.62	0.0028	0.0518	EASANA	chr13(+):53226826-53262489	UCSC	SGT1 homolog, MIS12 kinetochore complex assembly cochaperone	SGT1	10910	ENSG00000165416	2958.95	4801.79
GSHG0015213	ZNF524	up	1.62	0.0321	0.177	EASANA	chr19(+):56111706-56114504	UCSC	zinc finger protein 524	MGC23143	147807	ENSG00000171443	1597.91	2592.71
GSHG0006839	KCNMB4	up	1.62	0.0274	0.164	EASANA	chr12(+):70760062-70828072	UCSC	potassium calcium-activated channel subfamily M regulatory beta subunit 4	NULL	27345	ENSG00000135643	19203.5	31154.8
GSHG0133455	NRM	up	1.62	0.0479	0.216	EASANA	chr6(-):30655824-30659199	UCSC	nurim	NRM29	11270	ENSG00000137404	336.35	545.31
GSHG0009217	HNRNPC	up	1.62	0.0148	0.121	EASANA	chr14(-):21677295-21737638	UCSC	heterogeneous nuclear ribonucleoprotein C (C1/C2)	hnRNPC	3183	ENSG00000092199	30023.8	48693.2
GSHG0026796	PNISR	up	1.62	0.00331	0.0567	EASANA	chr6(-):99840526-99873221	UCSC	PNN interacting serine and arginine rich protein	bA98I9.2, DKFZp564B0769, FLJ14752, SRrp130	25957	ENSG00000132424	7987.2	12949.2
GSHG0033892	BAHCC1	up	1.62	0.0159	0.125	EASANA	chr17(+):79373521-79433358	UCSC	BAH domain and coiled-coil containing 1	BAHD2, KIAA1447	57597	ENSG00000266074	5005.9	8113.19
GSHG0013597	SRSF1	up	1.62	0.01	0.0987	EASANA	chr17(-):56078282-56084707	UCSC	serine and arginine rich splicing factor 1	ASF, MGC5228, SF2, SF2p33, SRp30a	6426	ENSG00000136450	9844.3	15950.3
GSHG0133146	TNFRSF10B	up	1.62	0.0376	0.191	EASANA	chr8(-):22877646-22926700	UCSC	TNF receptor superfamily member 10b	CD262, DR5, KILLER, TRAIL-R2, TRAILR2, TRICK2A, TRICKB	8795	ENSG00000120889	520.37	842.28
GSHG0020612	CCDC174	up	1.62	0.000215	0.0115	EASANA	chr3(+):14693253-14714164	UCSC	coiled-coil domain containing 174	FLJ33839	51244	ENSG00000154781	999.05	1618.23
GSHG0140307	--	up	1.62	0.0376	0.191	EASANA	chr22(-):21356902-21357417	UCSC	--	NULL	--	--	210.36	340.17
GSHG0015800	SIRT2	up	1.62	0.041	0.198	EASANA	chr19(-):39369195-39390502	UCSC	sirtuin 2	NULL	22933	ENSG00000068903	13908.8	22508.1
GSHG0002989	ENAH	up	1.62	1.44e-05	0.00214	EASANA	chr1(-):225674534-225840845	UCSC	ENAH, actin regulator	FLJ10773, MENA, NDPP1	55740	ENSG00000154380	1397.65	2261.89
GSHG0014091	ZCCHC2	up	1.62	0.00187	0.0422	EASANA	chr18(+):60190658-60253976	UCSC	zinc finger CCHC-type containing 2	FLJ20222, FLJ20281, KIAA1744	54877	ENSG00000141664	2113.87	3419.63
GSHG0009480	ELMSAN1	up	1.62	0.00806	0.0886	EASANA	chr14(-):74181825-74253961	UCSC	ELM2 and Myb/SANT domain containing 1	LSR68	91748	ENSG00000156030	1162.43	1878.49
GSHG0009355	MAP4K5	up	1.61	0.0417	0.201	EASANA	chr14(-):50885211-50999376	UCSC	mitogen-activated protein kinase kinase kinase kinase 5	GCKR, KHS, KHS1	11183	ENSG00000012983	7330.47	11831.3
GSHG0026154	SNX9	up	1.61	1.78e-05	0.00247	EASANA	chr6(+):158215300-158366109	UCSC	sorting nexin 9	SDP1, SH3PX1, SH3PXD3A	51429	ENSG00000130340	2984.12	4813.11
GSHG0028705	RARRES2	up	1.61	0.0107	0.102	EASANA	chr7(-):150035408-150038763	UCSC	retinoic acid receptor responder 2	HP10433, TIG2	5919	ENSG00000106538	2325.21	3750.54
GSHG0040124	ZNF793-AS1	up	1.61	0.0337	0.181	EASANA	chr19(-):37988069-37997989	UCSC	ZNF793 antisense RNA 1 (head to head)	NULL	101927720	ENSG00000266916	318.71	513.95
GSHG0006949	HSP90B1	up	1.61	0.00291	0.0525	EASANA	chr12(+):104324112-104341707	UCSC	heat shock protein 90 beta family member 1	GP96, GRP94	7184	ENSG00000166598	7655.68	12333.6
GSHG0015115	MYH14	up	1.61	0.0249	0.157	EASANA	chr19(+):50691442-50813802	UCSC	myosin heavy chain 14	FLJ13881, KIAA2034, MHC16, MYH17	79784	ENSG00000105357	1690.8	2723.31
GSHG0019784	LSS	up	1.61	0.0355	0.185	EASANA	chr21(-):47608360-47648738	UCSC	lanosterol synthase	OSC	4047	ENSG00000160285	7532.68	12131.6
GSHG0003406	SIRT1	up	1.61	0.015	0.122	EASANA	chr10(+):69644427-69678146	UCSC	sirtuin 1	SIR2L1	23411	ENSG00000096717	992.54	1597.62
GSHG0146122	TXNDC5	up	1.61	0.00732	0.0844	EASANA	chr6(-):7881483-7911047	UCSC	thioredoxin domain containing 5	EndoPDI, ERp46, FLJ21353, FLJ90810, Hcc-2, MGC3178, PDIA15	81567	ENSG00000239264	1870.68	3011.01
GSHG0010494	RPS27L	up	1.61	0.0258	0.16	EASANA	chr15(-):63445539-63449741	UCSC	ribosomal protein S27 like	NULL	51065	ENSG00000185088	3535.87	5690.01
GSHG0025328	HNRNPH1	up	1.61	0.00524	0.0714	EASANA	chr5(-):179041180-179051670	UCSC	heterogeneous nuclear ribonucleoprotein H1	hnRNPH	3187	ENSG00000169045	19506.9	31390.9
GSHG0016455	MSH6	up	1.61	0.0151	0.122	EASANA	chr2(+):48010218-48034092	UCSC	mutS homolog 6	NULL	2956	ENSG00000116062	4840.02	7786.39
GSHG0016705	LIPT1	up	1.61	0.017	0.13	EASANA	chr2(+):99771418-99779611	UCSC	lipoyltransferase 1	MGC12290, MGC13378	51601	ENSG00000144182	598.45	962.14
GSHG0143242	--	up	1.61	0.0418	0.201	EASANA	chr11(-):105866611-105866777	UCSC	--	NULL	--	--	81.86	131.03
GSHG0020416	ST13	up	1.61	1.49e-06	0.000434	EASANA	chr22(-):41220541-41253012	UCSC	ST13, Hsp70 interacting protein	FAM10A1, HIP, HSPABP1, P48, SNC6	6767	ENSG00000100380	17114.5	27512.6
GSHG0010263	MTMR10	up	1.61	0.0279	0.166	EASANA	chr15(-):31231144-31283807	UCSC	myotubularin related protein 10	FLJ20313	54893	ENSG00000166912	2197.4	3528.8
GSHG0031275	SDCCAG3	up	1.61	0.000131	0.00872	EASANA	chr9(-):139296375-139305054	UCSC	serologically defined colon cancer antigen 3	NY-CO-3	10807	ENSG00000165689	1463.95	2350.42
GSHG0009302	CFL2	up	1.61	0.0413	0.199	EASANA	chr14(-):35179588-35184029	UCSC	cofilin 2	NEM7	1073	ENSG00000165410	14136.4	22689.6
GSHG0033862	CKLF-CMTM1 // CKLF // CMTM1	up	1.6	0.00806	0.0886	EASANA	chr16(+):66586466-66613039	UCSC	CKLF-CMTM1 readthrough // chemokine like factor // CKLF like MARVEL transmembrane domain containing 1	C32, CKLF3, CKLF4, CKLFH, CKLFH1a, HSPC224, UCK-1	100529251, 113540, 51192	ENSG00000089505, ENSG00000217555, ENSG00000254788	1688.73	2708.89
GSHG0008849	SOCS4	up	1.6	0.00273	0.051	EASANA	chr14(+):55493844-55516204	UCSC	suppressor of cytokine signaling 4	NULL	122809	ENSG00000180008	4601.03	7378.72
GSHG0137707	--	up	1.6	0.000305	0.0146	EASANA	chr17(-):2292572-2295372	UCSC	--	NULL	--	--	748.73	1200.23
GSHG0023658	FBXO8	up	1.6	0.00461	0.0669	EASANA	chr4(-):175157809-175205415	UCSC	F-box protein 8	FBS, FBX8	26269	ENSG00000164117	1005.51	1611.99
GSHG0017623	PSME4	up	1.6	0.00366	0.06	EASANA	chr2(-):54091204-54198139	UCSC	proteasome activator subunit 4	KIAA0077, PA200	23198	ENSG00000068878	1274.32	2042.52
GSHG0021519	--	up	1.6	0.0046	0.0669	EASANA	chr3(-):11603391-11605703	UCSC	--	NULL	--	--	791.49	1269.01
GSHG0015055	EHD2	up	1.6	0.00285	0.0521	EASANA	chr19(+):48216601-48246390	UCSC	EH domain containing 2	NULL	30846	ENSG00000024422	625.49	1001.63
GSHG0139018	--	up	1.6	0.0252	0.158	EASANA	chr2(+):113293961-113296688	UCSC	--	NULL	--	--	481.85	771.59
GSHG0004952	VEGFB	up	1.6	0.0181	0.134	EASANA	chr11(+):64002056-64006735	UCSC	vascular endothelial growth factor B	VEGFL	7423	ENSG00000173511	4122.57	6602.6
GSHG0005034	SSH3	up	1.6	0.0498	0.221	EASANA	chr11(+):67070919-67080076	UCSC	slingshot protein phosphatase 3	FLJ10928, FLJ20515	54961	ENSG00000172830	3589.41	5746.99
GSHG0003724	NANOS1	up	1.6	0.035	0.184	EASANA	chr10(+):120789228-120793237	UCSC	nanos C2HC-type zinc finger 1	NOS1, ZC2HC12A	340719	ENSG00000188613	1162.99	1861.85
GSHG0000894	LIX1L	up	1.6	0.0381	0.192	EASANA	chr1(+):145477067-145501669	UCSC	limb and CNS expressed 1 like	MGC46719	128077	ENSG00000271601	4453.28	7126.19
GSHG0142867	--	up	1.6	0.0413	0.199	EASANA	chr7(+):149578453-149579194	UCSC	--	NULL	--	--	103.18	165.12
GSHG0027262	--	up	1.6	0.000334	0.0155	EASANA	chr7(+):32768504-32794385	UCSC	--	NULL	--	--	559.79	895.55
GSHG0018215	TFPI	up	1.6	0.0302	0.173	EASANA	chr2(-):188328960-188419232	UCSC	tissue factor pathway inhibitor	EPI, TFI, TFPI1	7035	ENSG00000003436	84.53	135.56
GSHG0022982	SAP30	up	1.6	0.0166	0.128	EASANA	chr4(+):174292093-174298682	UCSC	Sin3A associated protein 30	NULL	8819	ENSG00000164105	2236.64	3577.57
GSHG0024272	CTNNA1	up	1.6	0.00515	0.0706	EASANA	chr5(+):138089075-138270723	UCSC	catenin alpha 1	CAP102	1495	ENSG00000044115	13381.1	21395.1
GSHG0025673	FANCE	up	1.6	0.000406	0.0175	EASANA	chr6(+):35420127-35434881	UCSC	Fanconi anemia complementation group E	FAE	2178	ENSG00000112039	296.33	473.52
GSHG0010409	TRPM7	up	1.6	0.00136	0.0352	EASANA	chr15(-):50849358-50979012	UCSC	transient receptor potential cation channel subfamily M member 7	CHAK1, LTRPC7, TRP-PLIK	54822	ENSG00000092439	2810.01	4491.82
GSHG0027446	CLIP2	up	1.6	5.71e-05	0.00533	EASANA	chr7(+):73703796-73820273	UCSC	CAP-Gly domain containing linker protein 2	CLIP, CLIP-115, KIAA0291, WSCR3, WSCR4	7461	ENSG00000106665	18466	29511.3
GSHG0006144	--	up	1.6	0.00416	0.0638	EASANA	chr11(-):105863817-105874569	UCSC	--	NULL	--	--	963.98	1539.17
GSHG0012935	METRNL	up	1.6	0.0223	0.149	EASANA	chr17(+):81037567-81052870	UCSC	meteorin like, glial cell differentiation regulator	NULL	284207	ENSG00000176845	1199.85	1915.85
GSHG0030807	ZBTB5	up	1.6	0.00922	0.0942	EASANA	chr9(-):37438097-37465452	UCSC	zinc finger and BTB domain containing 5	KIAA0354	9925	ENSG00000168795	2620.38	4183.79
GSHG0145621	PRG2 // SLC43A3	up	1.6	0.0255	0.159	EASANA	chr11(-):57154260-57195053	UCSC	proteoglycan 2, pro eosinophil major basic protein // solute carrier family 43 member 3	BMPG, DKFZp762A227, Eeg1, FOAP-13, MBP, PRO1659, proMBP, SEEEG-1	29015, 5553	ENSG00000134802, ENSG00000186652	343.39	547.87
GSHG0014308	CXXC1	up	1.6	0.0489	0.218	EASANA	chr18(-):47808715-47814692	UCSC	CXXC finger protein 1	CFP1, CGBP, hCGBP, HsT2645, PCCX1, PHF18, SPP1, ZCGPC1	30827	ENSG00000154832	7391.97	11794.5
GSHG0134437	--	up	1.6	0.00219	0.0459	EASANA	chr1(-):68584896-68587734	UCSC	--	NULL	--	--	890.36	1420.21
GSHG0025966	--	up	1.59	0.0409	0.198	EASANA	chr6(+):111217337-111219955	UCSC	--	NULL	--	--	1152.94	1838.52
GSHG0031921	TAZ	up	1.59	0.0484	0.217	EASANA	chrX(+):153639854-153650061	UCSC	tafazzin	BTHS, G4.5, TAZ1, XAP-2	6901	ENSG00000102125	1315.29	2096.43
GSHG0027651	IFRD1	up	1.59	0.0288	0.168	EASANA	chr7(+):112063199-112117258	UCSC	interferon related developmental regulator 1	PC4, TIS7	3475	ENSG00000006652	4479.78	7139.35
GSHG0046211	AKT1S1 // IL4I1 // NUP62	up	1.59	0.00925	0.0944	EASANA	chr19(-):50372290-50449523	UCSC	AKT1 substrate 1 // interleukin 4 induced 1 // nucleoporin 62	DKFZp547L134, FIG1, FLJ20822, FLJ43869, IBSN, Lobe, MGC2865, MGC841, p62, PRAS40, SNDI	23636, 259307, 84335	ENSG00000104951, ENSG00000204673, ENSG00000213024	10036.6	15983
GSHG0017041	SSFA2	up	1.59	1.35e-05	0.00205	EASANA	chr2(+):182756443-182795462	UCSC	sperm specific antigen 2	CS-1, KIAA1927, KRAP, SPAG13	6744	ENSG00000138434	6112.01	9731.18
GSHG0043829	MPLKIP	up	1.59	0.0049	0.069	EASANA	chr7(-):40172342-40174355	UCSC	M-phase specific PLK1 interacting protein	ORF20, TTDN1	136647	ENSG00000168303	1578.01	2512.22
GSHG0145705	WHAMMP1	up	1.59	0.00218	0.0457	EASANA	chr15(-):32812049-32825942	UCSC	WAS protein homolog associated with actin, golgi membranes and microtubules pseudogene 1	NULL	100288615	--	994.69	1583.97
GSHG0023961	ZSWIM6	up	1.59	0.0366	0.188	EASANA	chr5(+):60628100-60841998	UCSC	zinc finger SWIM-type containing 6	KIAA1577	57688	ENSG00000130449	1935.34	3080.74
GSHG0018802	EYA2	up	1.59	0.0326	0.178	EASANA	chr20(+):45523263-45817492	UCSC	EYA transcriptional coactivator and phosphatase 2	EAB1	2139	ENSG00000064655	730.26	1161.51
GSHG0000338	TXLNA	up	1.59	0.00358	0.0594	EASANA	chr1(+):32645286-32663885	UCSC	taxilin alpha	DKFZp451J0118	200081	ENSG00000084652	2322.85	3694.75
GSHG0030044	MTAP // CDKN2B-AS1	up	1.59	4.07e-07	0.000166	EASANA	chr9(+):21802635-22121094	UCSC	methylthioadenosine phosphorylase // CDKN2B antisense RNA 1	ANRIL, c86fus, CDKN2B-AS, MSAP, NCRNA00089, p15AS, PCAT12, RP11-145E5.4	100048912, 4507	ENSG00000099810, ENSG00000240498	2206.44	3509.51
GSHG0033358	ZNF514	up	1.59	0.00887	0.0926	EASANA	chr2(-):95810747-95825506	UCSC	zinc finger protein 514	FLJ14457	84874	ENSG00000144026	6199.49	9857.71
GSHG0006995	TCHP	up	1.59	0.000617	0.0222	EASANA	chr12(+):110338079-110391074	UCSC	trichoplein keratin filament binding	MGC10854, TpMs	84260	ENSG00000139437	1492.81	2373.1
GSHG0008526	PCDH9	up	1.59	0.0126	0.112	EASANA	chr13(-):66876966-67804468	UCSC	protocadherin 9	NULL	5101	ENSG00000184226	11453.7	18166.1
GSHG0007338	BHLHE41	up	1.59	0.0365	0.187	EASANA	chr12(-):26272961-26278003	UCSC	basic helix-loop-helix family member e41	bHLHe41, DEC2, SHARP-1, SHARP1	79365	ENSG00000123095	17640	27972.8
GSHG0021270	TIPARP	up	1.58	0.0201	0.141	EASANA	chr3(+):156392205-156424555	UCSC	TCDD inducible poly(ADP-ribose) polymerase	DDF1, DKFZP434J214, DKFZp686N0351, PARP-1, PARP-7, PARP7, pART14, RM1	25976	ENSG00000163659	1542.97	2444.94
GSHG0029614	PDE7A	up	1.58	0.00554	0.0731	EASANA	chr8(-):66626571-66753969	UCSC	phosphodiesterase 7A	HCP1	5150	ENSG00000205268	3313.37	5248.15
GSHG0001972	STK40	up	1.58	0.0313	0.175	EASANA	chr1(-):36805220-36851528	UCSC	serine/threonine kinase 40	MGC4796, SgK495	83931	ENSG00000196182	1245.91	1972.18
GSHG0014346	KDSR	up	1.58	0.0122	0.11	EASANA	chr18(-):60994971-61034506	UCSC	3-ketodihydrosphingosine reductase	DHSR, SDR35C1	2531	ENSG00000119537	2388.97	3777.3
GSHG0009825	WDR76	up	1.58	0.0371	0.189	EASANA	chr15(+):44119112-44162759	UCSC	WD repeat domain 76	FLJ12973	79968	ENSG00000092470	295.98	468.71
GSHG0139951	--	up	1.58	0.0364	0.187	EASANA	chr21(+):35794433-35797650	UCSC	--	NULL	--	--	591.84	935.39
GSHG0026339	DEK	up	1.58	0.000216	0.0115	EASANA	chr6(-):18224400-18264799	UCSC	DEK proto-oncogene	D6S231E	7913	ENSG00000124795	3557.39	5624.31
GSHG0025291	UIMC1	up	1.58	0.00722	0.0839	EASANA	chr5(-):176332006-176433795	UCSC	ubiquitin interaction motif containing 1	RAP80	51720	ENSG00000087206	961.66	1519.64
GSHG0006600	ARID2	up	1.58	0.011	0.104	EASANA	chr12(+):46076512-46331951	UCSC	AT-rich interaction domain 2	BAF200, DKFZp686G052, FLJ30619, KIAA1557	196528	ENSG00000189079	472.42	746.53
GSHG0006298	FEZ1	up	1.58	0.0462	0.211	EASANA	chr11(-):125315641-125366206	UCSC	fasciculation and elongation protein zeta 1	UNC-76	9638	ENSG00000149557	25176.7	39768.2
GSHG0022925	TMEM131L	up	1.58	0.0434	0.205	EASANA	chr4(+):154387498-154557860	UCSC	transmembrane 131 like	DKFZp586H1322	23240	ENSG00000121210	635.09	1003.5
GSHG0019987	APOL1	up	1.58	0.00557	0.0732	EASANA	chr22(+):36649117-36663576	UCSC	apolipoprotein L1	NULL	8542	ENSG00000100342	595.35	939.38
GSHG0005724	PHF21A	up	1.58	0.00997	0.0986	EASANA	chr11(-):45950870-46142985	UCSC	PHD finger protein 21A	BHC80, BM-006, KIAA1696	51317	ENSG00000135365	2411.41	3808.02
GSHG0004324	FBXW4	up	1.58	0.0351	0.184	EASANA	chr10(-):103370421-103455052	UCSC	F-box and WD repeat domain containing 4	dactylin, Fbw4	6468	ENSG00000107829	5696.19	8994.22
GSHG0014795	CEBPG	up	1.58	5.04e-05	0.0049	EASANA	chr19(+):33864236-33873591	UCSC	CCAAT enhancer binding protein gamma	GPE1BP, IG/EBP-1	1054	ENSG00000153879	7405.61	11690.1
GSHG0012604	CALCOCO2	up	1.58	0.0216	0.146	EASANA	chr17(+):46908350-46942607	UCSC	calcium binding and coiled-coil domain 2	MGC17318, NDP52	10241	ENSG00000136436	5749.75	9075.9
GSHG0027590	SRRT	up	1.58	0.0343	0.183	EASANA	chr7(+):100472701-100486285	UCSC	serrate, RNA effector molecule	ARS2, Asr2, serrate	51593	ENSG00000087087	10389.8	16399
GSHG0000114	TARDBP	up	1.58	7.04e-05	0.00615	EASANA	chr1(+):11072679-11089240	UCSC	TAR DNA binding protein	ALS10, TDP-43	23435	ENSG00000120948	9158.32	14449.5
GSHG0029548	KAT6A	up	1.58	0.00398	0.0627	EASANA	chr8(-):41786998-41909544	UCSC	lysine acetyltransferase 6A	MOZ, ZC2HC6A	7994	ENSG00000083168	2599.06	4100.35
GSHG0001469	CAPN2	up	1.58	9.83e-05	0.00754	EASANA	chr1(+):223889254-223963724	UCSC	calpain 2	CANPL2, CANPml, mCANP	824	ENSG00000162909	13248.8	20898
GSHG0008912	ZBTB1	up	1.58	0.0138	0.117	EASANA	chr14(+):64970703-65000408	UCSC	zinc finger and BTB domain containing 1	KIAA0997, ZNF909	22890	ENSG00000126804	3456.78	5448.53
GSHG0008578	TGDS	up	1.58	0.0138	0.117	EASANA	chr13(-):95226276-95248529	UCSC	TDP-glucose 4, 6-dehydratase	SDR2E1, TDPGD	23483	ENSG00000088451	527.79	831.4
GSHG0027580	PCOLCE	up	1.57	0.00283	0.052	EASANA	chr7(+):100199882-100205798	UCSC	procollagen C-endopeptidase enhancer	PCPE, PCPE1	5118	ENSG00000106333	361.32	568.81
GSHG0031426	SAT1	up	1.57	0.0475	0.215	EASANA	chrX(+):23801275-23804340	UCSC	spermidine/spermine N1-acetyltransferase 1	SSAT	6303	ENSG00000130066	16612	26148.2
GSHG0032426	MECP2	up	1.57	0.00288	0.0523	EASANA	chrX(-):153287263-153363188	UCSC	methyl-CpG binding protein 2	NULL	4204	ENSG00000169057	2499.1	3931.79
GSHG0001102	USP21	up	1.57	0.0298	0.171	EASANA	chr1(+):161129254-161135516	UCSC	ubiquitin specific peptidase 21	USP16	27005	ENSG00000143258	6358.54	10001.6
GSHG0021966	IGSF11	up	1.57	0.0395	0.195	EASANA	chr3(-):118619477-118864915	UCSC	immunoglobulin superfamily member 11	BT-IgSF, CT119, Igsf13, MGC35227, VSIG3	152404	ENSG00000144847	1278.38	2009.53
GSHG0015323	TCF3	up	1.57	0.0346	0.183	EASANA	chr19(-):1609283-1652328	UCSC	transcription factor 3	bHLHb21, E2A, E47, ITF1, MGC129647, MGC129648, p75, VDIR	6929	ENSG00000071564	2155.4	3386.88
GSHG0014667	TPM4	up	1.57	0.00255	0.0495	EASANA	chr19(+):16178317-16213813	UCSC	tropomyosin 4	NULL	7171	ENSG00000167460	8608.84	13527.6
GSHG0017065	INPP1	up	1.57	0.0295	0.171	EASANA	chr2(+):191208196-191236390	UCSC	inositol polyphosphate-1-phosphatase	NULL	3628	ENSG00000151689	8316.88	13067.2
GSHG0014980	ZNF230	up	1.57	0.000214	0.0115	EASANA	chr19(+):44507077-44518075	UCSC	zinc finger protein 230	FDZF2	7773	ENSG00000159882	729.48	1146.07
GSHG0030746	TOPORS	up	1.57	0.0134	0.116	EASANA	chr9(-):32540543-32552626	UCSC	TOP1 binding arginine/serine rich protein	LUN, TP53BPL	10210	ENSG00000197579	3846.86	6042.74
GSHG0014908	SAMD4B	up	1.57	0.0258	0.16	EASANA	chr19(+):39833099-39875552	UCSC	sterile alpha motif domain containing 4B	FLJ10211, hSmaug2, MGC99832, SMGB	55095	ENSG00000179134	4985.19	7829.95
GSHG0031924	FAM50A	up	1.57	0.0332	0.18	EASANA	chrX(+):153672473-153679001	UCSC	family with sequence similarity 50 member A	9F, DXS9928E, HXC-26, XAP5	9130	ENSG00000071859	5087.07	7987.77
GSHG0023682	IRF2	up	1.57	0.037	0.189	EASANA	chr4(-):185308878-185395726	UCSC	interferon regulatory factor 2	NULL	3660	ENSG00000168310	3406.69	5347.95
GSHG0002347	DRAM2	up	1.57	0.00837	0.09	EASANA	chr1(-):111659792-111683075	UCSC	DNA damage regulated autophagy modulator 2	MGC54289, PRO180, RP5-1180E21.1, WWFQ154	128338	ENSG00000156171	1155.99	1813.99
GSHG0012201	ATP1B2	up	1.57	0.0209	0.144	EASANA	chr17(+):7548700-7561089	UCSC	ATPase Na+/K+ transporting subunit beta 2	AMOG	482	ENSG00000129244	56357.6	88366
GSHG0027751	CALD1	up	1.57	0.00166	0.0397	EASANA	chr7(+):134464164-134655480	UCSC	caldesmon 1	CDM, H-CAD, L-CAD	800	ENSG00000122786	5300.53	8308.59
GSHG0027481	MAGI2-AS3	up	1.57	0.00696	0.0822	EASANA	chr7(+):79082273-79100524	UCSC	MAGI2 antisense RNA 3	ENST00000414797	100505881	ENSG00000234456	12215.1	19140.3
GSHG0028973	GPAT4	up	1.57	0.000131	0.00871	EASANA	chr8(+):41435707-41482520	UCSC	glycerol-3-phosphate acyltransferase 4	DKFZp586M1819, LPAAT-zeta, TSARG7	137964	ENSG00000158669	3728.51	5840.69
GSHG0025656	ITPR3	up	1.57	0.0309	0.174	EASANA	chr6(+):33588522-33664346	UCSC	inositol 1, 4, 5-trisphosphate receptor type 3	IP3R3	3710	ENSG00000096433	2511.23	3932.71
GSHG0016068	ZNF614	up	1.56	0.037	0.189	EASANA	chr19(-):52516025-52531680	UCSC	zinc finger protein 614	FLJ21941	80110	ENSG00000142556	248.38	388.88
GSHG0009884	TCF12	up	1.56	0.0261	0.161	EASANA	chr15(+):57210288-57583459	UCSC	transcription factor 12	bHLHb20, HEB, HsT17266, HTF4, p64	6938	ENSG00000140262	3757.81	5878.56
GSHG0008425	SUPT20H	up	1.56	0.0275	0.165	EASANA	chr13(-):37583453-37633850	UCSC	SPT20 homolog, SAGA complex component	bA421P11.4, P38IP, SPT20	55578	ENSG00000102710	3410.77	5330.52
GSHG0019125	EIF2S2	up	1.56	1.07e-05	0.00172	EASANA	chr20(-):32676105-32700162	UCSC	eukaryotic translation initiation factor 2 subunit beta	EIF2beta, PPP1R67	8894	ENSG00000125977	10901.4	17033.5
GSHG0024302	PCDHB6	up	1.56	0.00139	0.0357	EASANA	chr5(+):140529603-140532868	UCSC	protocadherin beta 6	PCDH-BETA6	56130	ENSG00000113211	728.35	1138.61
GSHG0024530	ZNF879	up	1.56	0.0438	0.206	EASANA	chr5(+):178450753-178462041	UCSC	zinc finger protein 879	DKFZp686E2433	345462	ENSG00000234284	967	1508.95
GSHG0016291	UBXN2A	up	1.56	0.00476	0.0682	EASANA	chr2(+):24150155-24223691	UCSC	UBX domain protein 2A	NULL	165324	ENSG00000173960	444.74	694.01
GSHG0010551	TLE3	up	1.56	0.00603	0.0761	EASANA	chr15(-):70340132-70390256	UCSC	transducin like enhancer of split 3	ESG, ESG3, GRG3, HsT18976, KIAA1547	7090	ENSG00000140332	1757.69	2740.68
GSHG0024526	HNRNPAB	up	1.56	0.00232	0.0473	EASANA	chr5(+):177631506-177638183	UCSC	heterogeneous nuclear ribonucleoprotein A/B	ABBP1, FLJ40338	3182	ENSG00000197451	4999.34	7795.4
GSHG0015605	HAUS8	up	1.56	0.00534	0.0721	EASANA	chr19(-):17160541-17186415	UCSC	HAUS augmin like complex subunit 8	MGC20533, NY-SAR-48	93323	ENSG00000131351	171.46	267.09
GSHG0000645	DNAJB4	up	1.56	0.0058	0.075	EASANA	chr1(+):78444842-78483646	UCSC	DnaJ heat shock protein family (Hsp40) member B4	HLJ1	11080	ENSG00000162616	7027.54	10955.3
GSHG0010877	SRRM2	up	1.56	0.0321	0.177	EASANA	chr16(+):2802330-2821411	UCSC	serine/arginine repetitive matrix 2	Cwc21, KIAA0324, SRL300, SRm300	23524	ENSG00000167978	9328.3	14540.3
GSHG0019303	LAMA5	up	1.56	0.00988	0.0981	EASANA	chr20(-):60884113-60942368	UCSC	laminin subunit alpha 5	NULL	3911	ENSG00000130702	5295.76	8245.91
GSHG0003389	PHYHIPL	up	1.56	0.0294	0.17	EASANA	chr10(+):60936347-61047100	UCSC	phytanoyl-CoA 2-hydroxylase interacting protein like	Em:AC025038.1, KIAA1796	84457	ENSG00000165443	29102.1	45316.9
GSHG0008314	LAMP1	up	1.56	0.0234	0.152	EASANA	chr13(+):113951469-113977985	UCSC	lysosomal associated membrane protein 1	CD107a	3916	ENSG00000185896	28134.8	43804.6
GSHG0003982	KIF5B	up	1.56	0.00252	0.0494	EASANA	chr10(-):32297940-32345371	UCSC	kinesin family member 5B	KNS	3799	ENSG00000170759	4294.12	6684.87
GSHG0016140	FIZ1	up	1.56	0.0108	0.103	EASANA	chr19(-):56102738-56113336	UCSC	FLT3 interacting zinc finger 1	FLJ14768, ZNF798	84922	ENSG00000179943	3312.36	5156.16
GSHG0022725	HERC5	up	1.56	0.0439	0.206	EASANA	chr4(+):89378268-89427321	UCSC	HECT and RLD domain containing E3 ubiquitin protein ligase 5	CEB1	51191	ENSG00000138646	726.18	1130.37
GSHG0004982	FRMD8	up	1.56	0.0162	0.126	EASANA	chr11(+):65151172-65180993	UCSC	FERM domain containing 8	FKSG44, FLJ90369	83786	ENSG00000126391	1136.97	1769.22
GSHG0025249	FAM196B	up	1.56	0.0329	0.179	EASANA	chr5(-):169288310-169407761	UCSC	family with sequence similarity 196 member B	NULL	100131897	ENSG00000204767	642.88	1000.34
GSHG0005906	RNASEH2C	up	1.56	0.0129	0.114	EASANA	chr11(-):65485144-65489419	UCSC	ribonuclease H2 subunit C	AGS3, AYP1	84153	ENSG00000172922	7169.15	11152.7
GSHG0007411	HDAC7	up	1.56	0.00163	0.0392	EASANA	chr12(-):48176496-48213763	UCSC	histone deacetylase 7	DKFZP586J0917	51564	ENSG00000061273	2043.46	3177.45
GSHG0003163	RBM17	up	1.56	0.00421	0.0641	EASANA	chr10(+):6130949-6159422	UCSC	RNA binding motif protein 17	MGC14439, SPF45	84991	ENSG00000134453	14352.5	22319.8
GSHG0027028	EZR	up	1.55	0.011	0.104	EASANA	chr6(-):159186774-159240456	UCSC	ezrin	NULL	7430	ENSG00000092820	8108.74	12606.4
GSHG0022084	MSL2	up	1.55	0.00538	0.0721	EASANA	chr3(-):135867760-135914688	UCSC	MSL complex subunit 2	FLJ10546, KIAA1585, msl-2	55167	ENSG00000174579	4503.58	6997.92
GSHG0020012	PICK1	up	1.55	0.0307	0.174	EASANA	chr22(+):38453261-38471708	UCSC	protein interacting with PRKCA 1	dJ1039K5, MGC15204	9463	ENSG00000100151	4833.09	7507.55
GSHG0132703	KLF13	up	1.55	0.0207	0.143	EASANA	chr15(+):31619048-31727867	UCSC	Kruppel like factor 13	BTEB3, FKLF-2, NSLP1, RFLAT-1	51621	ENSG00000169926	30411.3	47231.1
GSHG0001912	TAF12	up	1.55	0.0321	0.177	EASANA	chr1(-):28929611-28969604	UCSC	TATA-box binding protein associated factor 12	TAFII20	6883	ENSG00000120656	1120.26	1740.02
GSHG0013740	TRIM65	up	1.55	0.0407	0.198	EASANA	chr17(-):73885043-73893084	UCSC	tripartite motif containing 65	NULL	201292	ENSG00000141569	4334.35	6731.37
GSHG0002597	RIT1	up	1.55	0.00394	0.0624	EASANA	chr1(-):155867601-155881193	UCSC	Ras like without CAAX 1	MGC125864, MGC125865, RIBB, ROC1	6016	ENSG00000143622	2288.07	3552.53
GSHG0018530	CDC25B	up	1.55	0.00136	0.0352	EASANA	chr20(+):3767419-3786768	UCSC	cell division cycle 25B	NULL	994	ENSG00000101224	3867.67	6004.49
GSHG0014256	ZNF24	up	1.55	0.0237	0.153	EASANA	chr18(-):32912172-32924431	UCSC	zinc finger protein 24	KOX17, Zfp191, ZSCAN3	7572	ENSG00000172466	1869.66	2901.99
GSHG0011285	CTCF	up	1.55	0.0029	0.0524	EASANA	chr16(+):67596310-67673093	UCSC	CCCTC-binding factor	NULL	10664	ENSG00000102974	2897.42	4495.91
GSHG0015145	ZNF766	up	1.55	0.0172	0.131	EASANA	chr19(+):52772823-52795977	UCSC	zinc finger protein 766	NULL	90321	ENSG00000196214	602.01	933.22
GSHG0015962	LIG1	up	1.55	0.0346	0.183	EASANA	chr19(-):48618703-48673860	UCSC	DNA ligase 1	NULL	3978	ENSG00000105486	2130.12	3300.98
GSHG0005086	INPPL1	up	1.55	0.00749	0.0851	EASANA	chr11(+):71935820-71950186	UCSC	inositol polyphosphate phosphatase like 1	SHIP2	3636	ENSG00000165458	12075.7	18702.8
GSHG0013727	SLC25A19	up	1.55	0.036	0.186	EASANA	chr17(-):73269062-73285530	UCSC	solute carrier family 25 member 19	DNC, MUP1, TPC	60386	ENSG00000125454	518.64	802.67
GSHG0024431	CCNG1	up	1.55	0.00579	0.0749	EASANA	chr5(+):162864575-162875203	UCSC	cyclin G1	NULL	900	ENSG00000113328	3518.54	5447.29
GSHG0013436	VAT1	up	1.55	0.00414	0.0637	EASANA	chr17(-):41166622-41174459	UCSC	vesicle amine transport 1	FLJ20230, VATI	10493	ENSG00000108828	2688.99	4160.32
GSHG0006969	RFX4	up	1.55	0.0161	0.126	EASANA	chr12(+):106976685-107156582	UCSC	regulatory factor X4	NULL	5992	ENSG00000111783	2424.17	3747.12
GSHG0013618	TUBD1	up	1.54	0.000423	0.0179	EASANA	chr17(-):57936849-57970306	UCSC	tubulin delta 1	FLJ12709, TUBD	51174	ENSG00000108423	324.75	501.83
GSHG0017427	PDIA6	up	1.54	0.0028	0.0517	EASANA	chr2(-):10923519-10978103	UCSC	protein disulfide isomerase family A member 6	ERp5, P5	10130	ENSG00000143870	7328.69	11316.4
GSHG0023866	TARS	up	1.54	3.05e-06	0.000699	EASANA	chr5(+):33440802-33468194	UCSC	threonyl-tRNA synthetase	NULL	6897	ENSG00000113407	4665.48	7203.63
GSHG0007096	SNRNP35	up	1.54	0.0482	0.217	EASANA	chr12(+):123942191-123956909	UCSC	small nuclear ribonucleoprotein U11/U12 subunit 35	U1SNRNPBP	11066	ENSG00000184209	3073.5	4743.07
GSHG0031591	EFNB1	up	1.54	0.00436	0.0654	EASANA	chrX(+):68048821-68062004	UCSC	ephrin B1	Elk-L, LERK2	1947	ENSG00000090776	2105.92	3247.82
GSHG0004984	DPF2	up	1.54	0.0146	0.12	EASANA	chr11(+):65101225-65121731	UCSC	double PHD fingers 2	BAF45d, ubi-d4	5977	ENSG00000133884	3772.09	5818.29
GSHG0001269	SWT1	up	1.54	0.0176	0.132	EASANA	chr1(+):185126192-185260912	UCSC	SWT1, RNA endoribonuclease homolog	FLJ20121, HsSwt1	54823	ENSG00000116668	487.64	751.94
GSHG0031497	LINC01560	up	1.54	0.0434	0.205	EASANA	chrX(+):47342115-47344618	UCSC	long intergenic non-protein coding RNA 1560	NULL	203414	ENSG00000196741	532.31	820.45
GSHG0013322	CWC25	up	1.54	1.54e-05	0.00224	EASANA	chr17(-):36956687-36981608	UCSC	CWC25 spliceosome associated protein homolog	FLJ20291	54883	ENSG00000273559	1571.87	2423.35
GSHG0132908	--	up	1.54	0.0439	0.206	EASANA	chr3(+):160285449-160287039	UCSC	--	NULL	--	--	534.5	823.27
GSHG0022728	--	up	1.54	0.0304	0.173	EASANA	chr4(+):89641067-89641766	UCSC	--	NULL	--	--	187.04	288.53
GSHG0026760	SYNCRIP	up	1.54	0.000145	0.00925	EASANA	chr6(-):86317502-86353043	UCSC	synaptotagmin binding cytoplasmic RNA interacting protein	dJ3J17.2, GRY-RBP, hnRNP-Q, HNRNPQ, HNRPQ1, NSAP1	10492	ENSG00000135316	5585.49	8601.82
GSHG0014751	ZNF431	up	1.54	0.0233	0.152	EASANA	chr19(+):21324813-21378854	UCSC	zinc finger protein 431	KIAA1969	170959	ENSG00000196705	783.51	1206.57
GSHG0033938	HSPE1-MOB4 // HSPE1 // MOB4	up	1.54	5.77e-05	0.00534	EASANA	chr2(+):198364721-198418423	UCSC	HSPE1-MOB4 readthrough // heat shock protein family E (Hsp10) member 1 // MOB family member 4, phocein	2C4D, CGI-95, CPN10, DKFZP564M112, EPF, GroES, HSP10, MOB3, PHOCN	100529241, 25843, 3336	ENSG00000115540, ENSG00000115541, ENSG00000270757	19432.8	29910.9
GSHG0145570	WAC	up	1.54	0.00226	0.0467	EASANA	chr10(+):28821700-28912041	UCSC	WW domain containing adaptor with coiled-coil	BM-016, FLJ31290, MGC10753, PRO1741, Wwp4	51322	ENSG00000095787	12167	18723.5
GSHG0010635	CTSH	up	1.54	0.0181	0.134	EASANA	chr15(-):79214092-79237440	UCSC	cathepsin H	ACC-4, ACC-5, ACC4, ACC5	1512	ENSG00000103811	5890.55	9062.8
GSHG0012801	SLC9A3R1	up	1.54	0.0486	0.218	EASANA	chr17(+):72744751-72765498	UCSC	SLC9A3 regulator 1	EBP50, NHERF, NHERF1	9368	ENSG00000109062	10642.1	16370.4
GSHG0008754	KHNYN	up	1.54	0.00762	0.0858	EASANA	chr14(+):24898492-24910550	UCSC	KH and NYN domain containing	NULL	23351	ENSG00000100441	1763.48	2712.05
GSHG0006362	WNK1	up	1.54	0.0307	0.174	EASANA	chr12(+):862089-1020618	UCSC	WNK lysine deficient protein kinase 1	HSAN2, PPP1R167	65125	ENSG00000060237	67006.7	103037
GSHG0019100	BCL2L1	up	1.54	0.00857	0.0911	EASANA	chr20(-):30252256-30311802	UCSC	BCL2 like 1	Bcl-X, bcl-xL, bcl-xS, BCL2L, BCLX, PPP1R52	598	ENSG00000171552	17553.5	26989.5
GSHG0019722	ZBTB21	up	1.54	0.00029	0.0143	EASANA	chr21(-):43406940-43430496	UCSC	zinc finger and BTB domain containing 21	KIAA1227	49854	ENSG00000173276	3521.61	5414.64
GSHG0018824	RNF114	up	1.54	0.0131	0.115	EASANA	chr20(+):48552914-48570420	UCSC	ring finger protein 114	PSORS12	55905	ENSG00000124226	2285.07	3510.72
GSHG0000760	PRPF38B	up	1.54	0.0378	0.191	EASANA	chr1(+):109234932-109245552	UCSC	pre-mRNA processing factor 38B	FLJ10330, NET1	55119	ENSG00000134186	10412.2	15984.1
GSHG0032608	SRSF10	up	1.53	0.0214	0.146	EASANA	chr1(-):24290837-24307417	UCSC	serine and arginine rich splicing factor 10	PPP1R149, SFRS13, SRp38, SRrp40, TASR1, TASR2	10772	ENSG00000188529	6560.67	10066.6
GSHG0030967	NINJ1	up	1.53	0.0174	0.131	EASANA	chr9(-):95883772-95896570	UCSC	ninjurin 1	NIN1	4814	ENSG00000131669	5567.72	8542.27
GSHG0019324	YTHDF1	up	1.53	0.00149	0.037	EASANA	chr20(-):61826784-61847538	UCSC	YTH N6-methyladenosine RNA binding protein 1	FLJ20391	54915	ENSG00000149658	9259.98	14198
GSHG0028200	COBL	up	1.53	0.021	0.144	EASANA	chr7(-):51083910-51384558	UCSC	cordon-bleu WH2 repeat protein	KIAA0633	23242	ENSG00000106078	4611.36	7069.35
GSHG0009578	ITPK1	up	1.53	1.62e-05	0.00232	EASANA	chr14(-):93403259-93582264	UCSC	inositol-tetrakisphosphate 1-kinase	NULL	3705	ENSG00000100605	12657.7	19402.1
GSHG0011444	ZC3H18	up	1.53	0.0316	0.176	EASANA	chr16(+):88636789-88698371	UCSC	zinc finger CCCH-type containing 18	NHN1	124245	ENSG00000158545	9627.44	14754.7
GSHG0006574	KIAA1551	up	1.53	0.0416	0.2	EASANA	chr12(+):32112353-32146039	UCSC	KIAA1551	FLJ10652, FLJ20696, GET, UTA2-1	55196	ENSG00000174718	4303.67	6595.55
GSHG0017775	TMEM150A	up	1.53	0.0406	0.198	EASANA	chr2(-):85825670-85829823	UCSC	transmembrane protein 150A	FLJ90024, TM6P1, TTN1	129303	ENSG00000168890	561.34	859.71
GSHG0139211	--	up	1.53	0.0265	0.162	EASANA	chr2(+):242381275-242386554	UCSC	--	NULL	--	--	1479.82	2265.95
GSHG0024311	--	up	1.53	0.00472	0.0678	EASANA	chr5(+):140593508-140596591	UCSC	--	NULL	--	--	365.05	558.09
GSHG0028891	SLC25A37	up	1.53	0.00727	0.084	EASANA	chr8(+):23386308-23485466	UCSC	solute carrier family 25 member 37	HT015, MFRN, MFRN1, MSCP	51312	ENSG00000147454	413.42	632.94
GSHG0006431	ATN1 // C12orf57	up	1.53	0.00466	0.0673	EASANA	chr12(+):7033626-7055166	UCSC	atrophin 1 // chromosome 12 open reading frame 57	B37, C10, GRCC10	113246, 1822	ENSG00000111676, ENSG00000111678	63982.2	97911.5
GSHG0012430	AATF	up	1.53	0.00685	0.0816	EASANA	chr17(+):35306175-35414170	UCSC	apoptosis antagonizing transcription factor	BFR2, CHE-1, CHE1, DED	26574	ENSG00000275700	3589.26	5489.3
GSHG0023164	LCORL	up	1.53	0.0409	0.198	EASANA	chr4(-):17842844-18023498	UCSC	ligand dependent nuclear receptor corepressor like	FLJ30696, MLR1	254251	ENSG00000178177	247.88	378.83
GSHG0002902	RAB29	up	1.53	0.00746	0.0849	EASANA	chr1(-):205737115-205744610	UCSC	RAB29, member RAS oncogene family	NULL	8934	ENSG00000117280	855.5	1307.77
GSHG0030791	TLN1	up	1.53	0.0403	0.197	EASANA	chr9(-):35696771-35732392	UCSC	talin 1	ILWEQ	7094	ENSG00000137076	20379.4	31154.8
GSHG0015426	GPR108	up	1.53	0.0108	0.103	EASANA	chr19(-):6729925-6737633	UCSC	G protein-coupled receptor 108	LUSTR2	56927	ENSG00000125734	3756.16	5741.4
GSHG0001896	MAP3K6	up	1.53	0.044	0.206	EASANA	chr1(-):27681670-27693357	UCSC	mitogen-activated protein kinase kinase kinase 6	ASK2, MAPKKK6, MEKK6	9064	ENSG00000142733	1540.54	2353.28
GSHG0009104	CCNK	up	1.53	0.0133	0.116	EASANA	chr14(+):99947739-100001381	UCSC	cyclin K	CPR4	8812	ENSG00000090061	1235.25	1886.74
GSHG0029675	ZNF704	up	1.53	0.0457	0.21	EASANA	chr8(-):81540687-81787016	UCSC	zinc finger protein 704	FLJ16218, Gig1	619279	ENSG00000164684	718.94	1098.04
GSHG0031020	ALG2	up	1.53	0.00306	0.0541	EASANA	chr9(-):101978707-101984246	UCSC	ALG2, alpha-1, 3/1, 6-mannosyltransferase	CDG1I, CDGIi, FLJ14511, hALPG2, NET38	85365	ENSG00000119523	3606.05	5504.18
GSHG0000505	OSBPL9	up	1.53	0.0165	0.128	EASANA	chr1(+):52042851-52254891	UCSC	oxysterol binding protein like 9	NULL	114883	ENSG00000117859	4382.59	6686.56
GSHG0009780	CHST14	up	1.52	0.0408	0.198	EASANA	chr15(+):40763160-40765355	UCSC	carbohydrate sulfotransferase 14	D4ST-1, HD4ST	113189	ENSG00000169105	918.2	1398.13
GSHG0021243	RNF13	up	1.52	0.0349	0.184	EASANA	chr3(+):149530475-149679926	UCSC	ring finger protein 13	RZF	11342	ENSG00000082996	3685.21	5611.3
GSHG0045799	TRNAU1AP	up	1.52	0.00735	0.0845	EASANA	chr1(+):28879529-28905056	UCSC	tRNA selenocysteine 1 associated protein 1	FLJ20503, SECP43	54952	ENSG00000180098	1260.36	1919.44
GSHG0013162	FLII	up	1.52	0.0104	0.101	EASANA	chr17(-):18148133-18162230	UCSC	FLII, actin remodeling protein	FLI, Fli1, FLIL, MGC39265	2314	ENSG00000177731	12658	19263.6
GSHG0145855	ZNF841	up	1.52	0.0269	0.163	EASANA	chr19(-):52561354-52599018	UCSC	zinc finger protein 841	LOC284371	284371	ENSG00000197608	3148.79	4791.99
GSHG0014215	ABHD3	up	1.52	0.00901	0.0933	EASANA	chr18(-):19230858-19284766	UCSC	abhydrolase domain containing 3	LABH3	171586	ENSG00000158201	687.32	1045.36
GSHG0017835	SEMA4C	up	1.52	0.0232	0.151	EASANA	chr2(-):97525474-97535735	UCSC	semaphorin 4C	Semacl1, Semaf	54910	ENSG00000168758	4140.03	6294.13
GSHG0021675	SETD2	up	1.52	0.0113	0.106	EASANA	chr3(-):47057900-47205467	UCSC	SET domain containing 2	FLJ23184, HIF-1, HYPB, KIAA1732, KMT3A	29072	ENSG00000181555	10762.3	16330.1
GSHG0118826	AK2	up	1.52	0.0227	0.15	EASANA	chr1(-):33473541-33502512	UCSC	adenylate kinase 2	NULL	204	ENSG00000004455	2644.89	4009.62
GSHG0011274	E2F4	up	1.52	0.00701	0.0824	EASANA	chr16(+):67226065-67232821	UCSC	E2F transcription factor 4	E2F-4	1874	ENSG00000205250	3394.31	5143.31
GSHG0010191	IGF1R	up	1.52	0.0276	0.165	EASANA	chr15(+):99191768-99507758	UCSC	insulin like growth factor 1 receptor	CD221, IGFIR, IGFR, JTK13, MGC18216	3480	ENSG00000140443	1669.31	2529.83
GSHG0007196	ZNF384	up	1.51	0.0103	0.101	EASANA	chr12(-):6775644-6798738	UCSC	zinc finger protein 384	CAGH1A, CIZ, NMP4, NP	171017	ENSG00000126746	2233.58	3383.64
GSHG0014800	LSM14A	up	1.51	0.0222	0.148	EASANA	chr19(+):34663352-34720420	UCSC	LSM14A, mRNA processing body assembly factor	DKFZP434D1335, RAP55, RAP55A	26065	ENSG00000257103	14520.6	21993.2
GSHG0027917	RBM33	up	1.51	0.00174	0.0409	EASANA	chr7(+):155437145-155574179	UCSC	RNA binding motif protein 33	DKFZp434D1319, DKFZp686F102, MGC20460	155435	ENSG00000184863	20253.1	30660.6
GSHG0014510	TNFSF9	up	1.51	0.0122	0.11	EASANA	chr19(+):6531010-6535939	UCSC	TNF superfamily member 9	4-1BB-L	8744	ENSG00000125657	551.55	834.67
GSHG0005257	NCAM1	up	1.51	0.0311	0.175	EASANA	chr11(+):112831969-113149158	UCSC	neural cell adhesion molecule 1	CD56, NCAM	4684	ENSG00000149294	11329	17148.9
GSHG0002497	CDC42SE1	up	1.51	0.00124	0.0337	EASANA	chr1(-):151023449-151032125	UCSC	CDC42 small effector 1	SCIP1, SPEC1	56882	ENSG00000197622	3015.29	4564.61
GSHG0015944	PRKD2	up	1.51	0.0401	0.196	EASANA	chr19(-):47177291-47220384	UCSC	protein kinase D2	DKFZP586E0820, HSPC187, PKD2	25865	ENSG00000105287	1547.57	2341.55
GSHG0031157	HSPA5	up	1.51	0.0302	0.172	EASANA	chr9(-):127997127-128003666	UCSC	heat shock protein family A (Hsp70) member 5	BiP	3309	ENSG00000044574	14283.4	21590.6
GSHG0019317	DIDO1	up	1.51	0.00457	0.0667	EASANA	chr20(-):61509090-61569304	UCSC	death inducer-obliterator 1	BYE1, DIO-1, DIO1, dJ885L7.8, FLJ11265, KIAA0333	11083	ENSG00000101191	4525.05	6833.52
GSHG0011124	SETD1A	up	1.51	0.0306	0.174	EASANA	chr16(+):30968615-30995981	UCSC	SET domain containing 1A	KIAA0339, KMT2F, Set1	9739	ENSG00000099381	5086.69	7674.8
GSHG0015542	HOOK2	up	1.51	0.016	0.126	EASANA	chr19(-):12873817-12886434	UCSC	hook microtubule tethering protein 2	HK2	29911	ENSG00000095066	3140.39	4735.91
GSHG0002553	DENND4B	up	1.51	0.0126	0.112	EASANA	chr1(-):153901977-153919154	UCSC	DENN domain containing 4B	NULL	9909	ENSG00000198837	4877.53	7351.43
GSHG0032044	BCOR	up	1.51	0.00567	0.074	EASANA	chrX(-):39910501-40036582	UCSC	BCL6 corepressor	FLJ20285, KIAA1575	54880	ENSG00000183337	613.41	923.98
GSHG0008850	MAPK1IP1L	up	1.51	0.00347	0.0583	EASANA	chr14(+):55518362-55536912	UCSC	mitogen-activated protein kinase 1 interacting protein 1 like	NULL	93487	ENSG00000168175	1884.06	2836.55
GSHG0138902	--	up	1.5	0.0232	0.151	EASANA	chr2(+):24225912-24227808	UCSC	--	NULL	--	--	715.21	1076.51
GSHG0014651	SYDE1	up	1.5	0.0256	0.16	EASANA	chr19(+):15218175-15225798	UCSC	synapse defective Rho GTPase homolog 1	7h3, FLJ13511, SYD1	85360	ENSG00000105137	606.25	911.55
GSHG0012134	CTNS	up	1.5	0.0127	0.113	EASANA	chr17(+):3539762-3566397	UCSC	cystinosin, lysosomal cystine transporter	CTNS-LSB, PQLC4	1497	ENSG00000040531	630.88	949.46
GSHG0007782	PHETA1	up	1.5	0.00352	0.0588	EASANA	chr12(-):111798455-111806925	UCSC	PH domain containing endocytic trafficking adaptor 1	FLJ32356, IPIP27A, SES1	144717	ENSG00000198324	198.26	298.2
GSHG0001595	EFCAB2	up	1.5	0.0191	0.137	EASANA	chr1(+):245133171-245288530	UCSC	EF-hand calcium binding domain 2	CFAP200, DRC8, MGC12458	84288	ENSG00000203666	1937.24	2911.18
GSHG0002201	FUBP1	up	1.5	0.000417	0.0177	EASANA	chr1(-):78409739-78444889	UCSC	far upstream element binding protein 1	FBP	8880	ENSG00000162613	9395.46	14112
GSHG0032087	TFE3	up	1.5	0.000261	0.0133	EASANA	chrX(-):48886240-48901043	UCSC	transcription factor binding to IGHM enhancer 3	bHLHe33, TFEA	7030	ENSG00000068323	15803.5	23726
GSHG0011942	NQO1	up	1.5	0.0454	0.209	EASANA	chr16(-):69743305-69760571	UCSC	NAD(P)H quinone dehydrogenase 1	DHQU, DTD, QR1	1728	ENSG00000181019	2498.32	3750.02
GSHG0015498	KEAP1	up	1.5	0.0244	0.155	EASANA	chr19(-):10596796-10614243	UCSC	kelch like ECH associated protein 1	INrf2, KIAA0132, KLHL19, MGC10630, MGC1114, MGC20887, MGC4407, MGC9454	9817	ENSG00000079999	10678.6	16025.8
GSHG0025107	PROB1	up	1.5	0.018	0.133	EASANA	chr5(-):138727635-138730885	UCSC	proline rich basic protein 1	NULL	389333	ENSG00000228672	896.68	1344.97
GSHG0132619	METTL16	up	1.5	0.0199	0.14	EASANA	chr17(-):2319343-2415200	UCSC	methyltransferase like 16	MGC3329	79066	ENSG00000127804	666.79	1000.41
GSHG0054899	--	down	11282.8	1.35e-06	0.000414	EASANA	chr6_ssto_hap7(-):3978426-3993139	UCSC	--	NULL	--	--	2108.52	0
GSHG0032855	--	down	10992.9	1.24e-05	0.00191	EASANA	chr6_cox_hap2(+):4487915-4499091	UCSC	--	NULL	--	--	2054.47	0
GSHG0032838	--	down	3407.32	4.51e-06	0.000923	EASANA	chr6_apd_hap1(+):1150195-1153434	UCSC	--	NULL	--	--	4731.36	1.36
GSHG0144642	--	down	97.14	0.00465	0.0672	EASANA	chrX(-):13397454-13397506	UCSC	--	NULL	--	--	18.18	0
GSHG0128904	--	down	92.51	0.0121	NA	EASANA	chr3(+):37318239-37318270	UCSC	--	NULL	--	--	17.27	0
GSHG0133850	OPN4	down	23.94	0.013	0.114	EASANA	chr10(+):88414314-88426615	UCSC	opsin 4	melanopsin, MOP	94233	ENSG00000122375	240.24	9.98
GSHG0052366	CT45A10	down	23.52	2.32e-05	0.003	EASANA	chrX(-):134945651-134975579	UCSC	cancer/testis antigen family 45 member A10	NULL	102723631	ENSG00000269586	215.39	9.08
GSHG0143367	--	down	22.64	0.0166	NA	EASANA	chr8(+):17678338-17678377	UCSC	--	NULL	--	--	4.21	0
GSHG0138073	--	down	19.69	0.0234	NA	EASANA	chr17(+):20827858-20827889	UCSC	--	NULL	--	--	3.68	0
GSHG0089526	MIR378I	down	14.8	0.0023	NA	EASANA	chr22(-):42319226-42319301	UCSC	microRNA 378i	hsa-mir-378i	100616259	ENSG00000283829	14.98	1.02
GSHG0021569	EFHB	down	13.33	0.00048	0.0192	EASANA	chr3(-):19920964-19988517	UCSC	EF-hand domain family member B	CFAP21, FLJ25200	151651	ENSG00000163576	337.48	25.32
GSHG0145217	--	down	12.68	0.0287	NA	EASANA	chr9(+):33602516-33602547	UCSC	--	NULL	--	--	6.35	0.45
GSHG0030840	--	down	11.46	0.000128	0.00863	EASANA	chr9(-):66517206-66520781	UCSC	--	NULL	--	--	147.28	12.71
GSHG0026170	FNDC1	down	10.76	0.00385	0.0618	EASANA	chr6(+):159590429-159693143	UCSC	fibronectin type III domain containing 1	bA243O10.1, dJ322A24.1, KIAA1866	84624	ENSG00000164694	733.13	68.06
GSHG0031459	SYTL5	down	9.44	0.000663	0.0232	EASANA	chrX(+):37865832-37988073	UCSC	synaptotagmin like 5	NULL	94122	ENSG00000147041	2182.57	231.08
GSHG0033168	HBG2	down	9.42	0.00341	0.0577	EASANA	chr11(-):5274421-5276041	UCSC	hemoglobin subunit gamma 2	HBG-T1	3048	ENSG00000196565	137.76	14.78
GSHG0047690	LOC100506476	down	9.09	8.37e-06	0.00143	EASANA	chr14(+):74254063-74270310	UCSC	uncharacterized LOC100506476	NULL	100506476	--	298.43	32.68
GSHG0136436	--	down	9.08	0.000135	0.00884	EASANA	chr15(+):87457674-87459386	UCSC	--	NULL	--	--	423.17	46.54
GSHG0022067	TMEM108-AS1	down	8.96	0.0229	0.151	EASANA	chr3(-):132965290-132975965	UCSC	TMEM108 antisense RNA 1	NULL	101927455	ENSG00000251011	591.91	66.12
GSHG0147836	--	down	8.52	0.044	NA	EASANA	chr14(+):101390851-101390896	UCSC	--	NULL	--	--	8.25	0.91
GSHG0144432	--	down	8.51	0.00778	0.0868	EASANA	chr1(-):1594984-1595015	UCSC	--	NULL	--	--	47.44	5.44
GSHG0022935	NPY2R	down	8.46	0.00011	0.00796	EASANA	chr4(+):156129778-156138229	UCSC	neuropeptide Y receptor Y2	NULL	4887	ENSG00000185149	1732.23	204.89
GSHG0027534	TAC1	down	8.08	0.000139	0.00903	EASANA	chr7(+):97361271-97369785	UCSC	tachykinin precursor 1	NPK	6863	ENSG00000006128	3237.84	400.75
GSHG0113123	--	down	7.94	0.0103	NA	EASANA	chr9(+):40028846-40028924	UCSC	--	NULL	--	--	11.92	1.48
GSHG0034166	MIR3117	down	7.43	0.0105	NA	EASANA	chr1(+):67094123-67094200	UCSC	microRNA 3117	hsa-mir-3117	100422871	ENSG00000264720	15.18	2.04
GSHG0019579	CYP4F29P	down	7.42	4.54e-07	0.000179	EASANA	chr21(-):15215455-15220685	UCSC	cytochrome P450 family 4 subfamily F member 29, pseudogene	CYP4F-se4[6:7:8]	54055	ENSG00000228314	335.72	45.19
GSHG0134628	--	down	7.42	0.00354	0.059	EASANA	chr1(-):234545768-234545793	UCSC	--	NULL	--	--	40.63	5.45
GSHG0028435	LINC01007	down	7.36	0.0451	0.209	EASANA	chr7(-):101206035-101212286	UCSC	long intergenic non-protein coding RNA 1007	NULL	100506527	ENSG00000233123	242.63	32.9
GSHG0134156	--	down	7.31	0.0284	NA	EASANA	chr1(+):181382579-181382716	UCSC	--	NULL	--	--	28.47	3.86
GSHG0003262	GAD2	down	7.04	0.0153	0.123	EASANA	chr10(+):26504786-26593491	UCSC	glutamate decarboxylase 2	GAD65	2572	ENSG00000136750	2261.6	321.04
GSHG0028272	METTL27	down	7.01	0.00141	0.0359	EASANA	chr7(-):73248920-73256865	UCSC	methyltransferase like 27	NULL	155368	ENSG00000165171	219.28	31.35
GSHG0052751	LOC101929497	down	6.93	7.61e-05	0.00645	EASANA	chr11(+):127140965-127206915	UCSC	uncharacterized LOC101929497	NULL	101929497	--	125.97	18.17
GSHG0137718	--	down	6.56	0.0331	NA	EASANA	chr17(-):6542445-6542474	UCSC	--	NULL	--	--	6.59	1.02
GSHG0002790	RGS8	down	6.5	0.000523	0.0203	EASANA	chr1(-):182610948-182642067	UCSC	regulator of G protein signaling 8	MGC119067, MGC119068, MGC119069	85397	ENSG00000135824	116.47	17.94
GSHG0029704	CALB1	down	6.33	0.000184	0.0107	EASANA	chr8(-):91070836-91095109	UCSC	calbindin 1	NULL	793	ENSG00000104327	919.48	145.09
GSHG0025790	C6orf141	down	6.3	0.0125	0.112	EASANA	chr6(+):49518113-49529625	UCSC	chromosome 6 open reading frame 141	NULL	135398	--	179.64	28.5
GSHG0022193	RARRES1	down	6.14	1.85e-06	0.000515	EASANA	chr3(-):158414899-158450275	UCSC	retinoic acid receptor responder 1	LXNL, TIG1	5918	ENSG00000118849	389.33	63.22
GSHG0001321	IGFN1	down	6.02	0.0466	0.213	EASANA	chr1(+):201159953-201198080	UCSC	immunoglobulin-like and fibronectin type III domain containing 1	DKFZp434B1231, EEF1A2BP1	91156	ENSG00000163395	736.7	122.3
GSHG0005956	ACY3	down	5.98	5.66e-05	0.00533	EASANA	chr11(-):67410027-67418130	UCSC	aminoacylase 3	ACY-3, HCBP1, MGC9740	91703	ENSG00000132744	979.81	163.75
GSHG0028469	EFCAB10	down	5.96	2.5e-05	0.00314	EASANA	chr7(-):105205555-105221989	UCSC	EF-hand calcium binding domain 10	NULL	100130771	ENSG00000185055	102.25	17.15
GSHG0133687	SCGN	down	5.9	0.00674	0.081	EASANA	chr6(+):25652374-25702008	UCSC	secretagogin, EF-hand calcium binding protein	CALBL, DJ501N12.8, SECRET, SEGN	10590	ENSG00000079689	123.69	21.01
GSHG0031092	KIF12	down	5.82	2.55e-05	0.00315	EASANA	chr9(-):116853920-116861337	UCSC	kinesin family member 12	NULL	113220	ENSG00000136883	931.51	159.86
GSHG0019275	CBLN4	down	5.81	0.0148	0.121	EASANA	chr20(-):54572413-54580530	UCSC	cerebellin 4 precursor	dJ885A10.1	140689	ENSG00000054803	8375.3	1440.29
GSHG0000642	ST6GALNAC5	down	5.8	1.85e-05	0.00255	EASANA	chr1(+):77333093-77533222	UCSC	ST6 N-acetylgalactosaminide alpha-2, 6-sialyltransferase 5	MGC3184, ST6GalNAcV	81849	ENSG00000117069	1764.33	303.98
GSHG0140924	--	down	5.73	0.0495	0.22	EASANA	chr1(-):1595036-1595072	UCSC	--	NULL	--	--	60.41	10.43
GSHG0020436	TNFRSF13C	down	5.6	1.79e-06	0.000506	EASANA	chr22(-):42321033-42322822	UCSC	TNF receptor superfamily member 13C	BAFFR, CD268	115650	ENSG00000159958	161.03	28.61
GSHG0001229	FAM163A	down	5.55	4.59e-05	0.00469	EASANA	chr1(+):179696898-179785331	UCSC	family with sequence similarity 163 member A	MGC16664, NDSP	148753	ENSG00000143340	425.97	77.04
GSHG0001691	HES5	down	5.46	1.8e-06	0.000506	EASANA	chr1(-):2460186-2461684	UCSC	hes family bHLH transcription factor 5	bHLHb38	388585	ENSG00000197921	497.36	91.2
GSHG0036796	SNORD113-2	down	5.45	0.0283	NA	EASANA	chr14(+):101393679-101393749	UCSC	small nucleolar RNA, C/D box 113-2	14q(I-2)	767562	ENSG00000212384	8.42	1.59
GSHG0135823	LOC100128276	down	5.38	0.000205	0.0112	EASANA	chr12(-):129333716-129337640	UCSC	uncharacterized LOC100128276	NULL	100128276	--	56.59	10.21
GSHG0028427	VGF	down	5.25	0.00221	0.046	EASANA	chr7(-):100805791-100808876	UCSC	VGF nerve growth factor inducible	SCG7, SgVII	7425	ENSG00000128564	10536.2	2006.81
GSHG0018984	ADRA1D	down	5.22	0.00391	0.0621	EASANA	chr20(-):4201278-4229662	UCSC	adrenoceptor alpha 1D	ADRA1, ADRA1A, ADRA1R	146	ENSG00000171873	1149.32	220.01
GSHG0134157	--	down	5.2	0.00495	0.0692	EASANA	chr1(+):181747294-181747423	UCSC	--	NULL	--	--	39.41	7.61
GSHG0005114	TPBGL	down	5.13	5.83e-05	0.00535	EASANA	chr11(+):74951950-74954748	UCSC	trophoblast glycoprotein like	NULL	100507050	ENSG00000261594	751.57	146.33
GSHG0003903	C1QL3	down	5.08	0.000547	0.0209	EASANA	chr10(-):16555742-16564004	UCSC	complement C1q like 3	C1ql, C1QTNF13, CTRP13, K100	389941	ENSG00000165985	8496.13	1673.66
GSHG0134872	--	down	5.08	5.52e-06	0.00105	EASANA	chr10(+):118934609-118936905	UCSC	--	NULL	--	--	218.45	42.66
GSHG0006097	GPR83	down	5.04	1.08e-05	0.00172	EASANA	chr11(-):94110477-94134589	UCSC	G protein-coupled receptor 83	NULL	10888	ENSG00000123901	2940.6	583.24
GSHG0030849	LOC440896	down	5.04	0.000768	0.0253	EASANA	chr9(-):69174196-69198044	UCSC	uncharacterized LOC440896	NULL	440896	--	8942.65	1775
GSHG0028912	PNOC	down	4.95	0.0176	0.132	EASANA	chr8(+):28174649-28200872	UCSC	prepronociceptin	N/OFQ, NOP, PPNOC	5368	ENSG00000168081	149.62	30.2
GSHG0005198	CNTN5	down	4.95	0.013	0.114	EASANA	chr11(+):98891706-100229616	UCSC	contactin 5	hNB-2, NB-2	53942	ENSG00000149972	1904.2	384.59
GSHG0031891	GABRQ	down	4.91	0.000662	0.0232	EASANA	chrX(+):151806637-151821825	UCSC	gamma-aminobutyric acid type A receptor theta subunit	THETA	55879	ENSG00000268089	640.41	130.12
GSHG0151002	LOC100128340	down	4.83	2.46e-08	2.23e-05	EASANA	chr5(+):177366528-177386801	UCSC	uncharacterized LOC100128340	NULL	100128340	--	195.68	40.18
GSHG0010958	RMI2	down	4.81	0.000937	0.0288	EASANA	chr16(+):11343506-11445620	UCSC	RecQ mediated genome instability 2	BLAP18, MGC24665	116028	ENSG00000175643	752.22	156.21
GSHG0005800	--	down	4.76	2.08e-06	0.000554	EASANA	chr11(-):58978092-58980455	UCSC	--	NULL	--	--	251.03	52.31
GSHG0140148	--	down	4.75	0.0479	0.216	EASANA	chr22(+):25855567-25855600	UCSC	--	NULL	--	--	30.77	6.47
GSHG0009488	SYNDIG1L	down	4.71	0.00779	0.0868	EASANA	chr14(-):74872596-74892805	UCSC	synapse differentiation inducing 1 like	capucin, DSPC1, IFITMD4	646658	ENSG00000183379	2631.9	558.7
GSHG0004410	WDR11-AS1	down	4.69	0.000762	0.0252	EASANA	chr10(-):122521324-122610691	UCSC	WDR11 antisense RNA 1	NULL	283089	ENSG00000227165	331.01	70.36
GSHG0145145	--	down	4.64	0.023	0.151	EASANA	chr8(-):67088612-67090826	UCSC	--	NULL	--	--	250.95	54.02
GSHG0027676	WNT16	down	4.61	0.0136	0.117	EASANA	chr7(+):120965421-120981157	UCSC	Wnt family member 16	NULL	51384	ENSG00000002745	61.56	13.4
GSHG0010291	GJD2	down	4.61	0.00253	0.0494	EASANA	chr15(-):35044642-35046782	UCSC	gap junction protein delta 2	CX36	57369	ENSG00000159248	145.02	31.58
GSHG0017587	KCNG3	down	4.6	4.29e-05	0.00453	EASANA	chr2(-):42669159-42721237	UCSC	potassium voltage-gated channel modifier subfamily G member 3	Kv6.3	170850	ENSG00000171126	398.83	86.6
GSHG0031774	ZCCHC12	down	4.57	0.000269	0.0136	EASANA	chrX(+):117957706-117960936	UCSC	zinc finger CCHC-type containing 12	FLJ16123, PNMA7A, SIZN, SIZN1	170261	ENSG00000174460	12123.4	2650.31
GSHG0113024	--	down	4.55	0.00456	0.0666	EASANA	chr9(+):69478575-69478622	UCSC	--	NULL	--	--	16.47	3.75
GSHG0040135	MIR641	down	4.5	0.00126	0.0337	EASANA	chr19(-):40788450-40788548	UCSC	microRNA 641	hsa-mir-641	693226	ENSG00000207631	27.36	6.13
GSHG0119037	COL5A2	down	4.48	0.000589	0.0216	EASANA	chr2(-):189896641-190044605	UCSC	collagen type V alpha 2 chain	NULL	1290	ENSG00000204262	6198.47	1384.81
GSHG0030464	CFAP157	down	4.47	0.034	0.182	EASANA	chr9(+):130469022-130478281	UCSC	cilia and flagella associated protein 157	NULL	286207	ENSG00000160401	483.37	108.32
GSHG0031032	GRIN3A	down	4.46	0.00702	0.0825	EASANA	chr9(-):104331634-104500862	UCSC	glutamate ionotropic receptor NMDA type subunit 3A	GluN3A	116443	ENSG00000198785	832.1	186.21
GSHG0016036	KLK5	down	4.46	0.0045	0.0661	EASANA	chr19(-):51446559-51456344	UCSC	kallikrein related peptidase 5	KLK-L2, SCTE	25818	ENSG00000167754	244.11	54.45
GSHG0024390	--	down	4.46	0.0191	0.137	EASANA	chr5(+):153166242-153167639	UCSC	--	NULL	--	--	248.64	55.72
GSHG0016980	GAD1	down	4.45	0.0153	0.123	EASANA	chr2(+):171673072-171717657	UCSC	glutamate decarboxylase 1	NULL	2571	ENSG00000128683	2518.95	566.56
GSHG0028099	NEUROD6	down	4.44	2.5e-05	0.00314	EASANA	chr7(-):31377075-31380538	UCSC	neuronal differentiation 6	Atoh2, bHLHa2, Math-2, Nex1, NEX1M	63974	ENSG00000164600	12060.4	2717.73
GSHG0008514	PCDH8	down	4.41	0.00252	0.0494	EASANA	chr13(-):53418111-53422775	UCSC	protocadherin 8	ARCADLIN, PAPC	5100	ENSG00000136099	1043.78	236.48
GSHG0023486	PRSS12	down	4.39	0.00283	0.052	EASANA	chr4(-):119201193-119273922	UCSC	serine protease 12	BSSP-3, MRT1	8492	ENSG00000164099	286.72	65.27
GSHG0023466	COL25A1	down	4.37	0.00675	0.081	EASANA	chr4(-):109731877-110223799	UCSC	collagen type XXV alpha 1 chain	NULL	84570	ENSG00000188517	469.58	107.36
GSHG0028938	UNC5D	down	4.36	0.0224	0.149	EASANA	chr8(+):35092975-35654067	UCSC	unc-5 netrin receptor D	KIAA1777, Unc5h4	137970	ENSG00000156687	666.25	152.88
GSHG0031214	FIBCD1	down	4.32	0.00869	0.0917	EASANA	chr9(-):133777825-133814455	UCSC	fibrinogen C domain containing 1	FLJ14810	84929	ENSG00000130720	1378.98	318.92
GSHG0022208	ZBBX	down	4.28	0.0074	0.0845	EASANA	chr3(-):166958107-167098085	UCSC	zinc finger B-box domain containing	FLJ23049	79740	ENSG00000169064	664.61	155.26
GSHG0011875	CNGB1	down	4.24	0.027	0.163	EASANA	chr16(-):57916244-58005020	UCSC	cyclic nucleotide gated channel beta 1	CNGB1B, GAR1, GARP, RCNC2, RCNCb, RP45	1258	ENSG00000070729	1554.24	366.07
GSHG0008458	CCDC122	down	4.24	0.000456	0.0186	EASANA	chr13(-):44410491-44453872	UCSC	coiled-coil domain containing 122	FLJ31846	160857	ENSG00000151773	155.71	36.67
GSHG0028882	LOC101929237	down	4.21	0.00781	0.0868	EASANA	chr8(+):22735485-22745535	UCSC	uncharacterized LOC101929237	NULL	101929237	--	488.29	115.88
GSHG0029502	DUSP4	down	4.2	0.0193	0.137	EASANA	chr8(-):29190579-29208267	UCSC	dual specificity phosphatase 4	HVH2, MKP-2, TYP	1846	ENSG00000120875	2980.4	709.29
GSHG0029933	PYCR3	down	4.19	2.44e-05	0.00312	EASANA	chr8(-):144685394-144691943	UCSC	pyrroline-5-carboxylate reductase 3	FLJ13852	65263	ENSG00000104524	530.07	126.22
GSHG0028373	DLX6-AS1	down	4.17	0.0192	0.137	EASANA	chr7(-):96596122-96643377	UCSC	DLX6 antisense RNA 1	Evf-2, FLJ34048	285987	ENSG00000231764	1387.85	332.36
GSHG0053829	USP46-AS1	down	4.16	0.000198	0.011	EASANA	chr4(+):53525573-53527665	UCSC	USP46 antisense RNA 1	NULL	643783	ENSG00000248866	255.42	61.18
GSHG0020917	FAM19A1	down	4.13	1.54e-05	0.00224	EASANA	chr3(+):68040734-68594769	UCSC	family with sequence similarity 19 member A1, C-C motif chemokine like	TAFA-1, TAFA1	407738	ENSG00000183662	3652.67	883.69
GSHG0005579	NRIP3	down	4.1	0.0104	0.101	EASANA	chr11(-):9002123-9025596	UCSC	nuclear receptor interacting protein 3	NULL	56675	ENSG00000175352	1159.06	282.56
GSHG0007722	IGF1	down	4.1	0.00216	0.0457	EASANA	chr12(-):102789645-102874423	UCSC	insulin like growth factor 1	IGF-I, IGF1A, IGFI	3479	ENSG00000017427	1262.31	308.07
GSHG0005271	HTR3A	down	4.08	0.00252	0.0494	EASANA	chr11(+):113845795-113861032	UCSC	5-hydroxytryptamine receptor 3A	5-HT3A, 5-HT3R	3359	ENSG00000166736	216.16	52.89
GSHG0011600	PPL	down	4.07	0.0137	0.117	EASANA	chr16(-):4932508-5010742	UCSC	periplakin	NULL	5493	ENSG00000118898	1441.05	354.24
GSHG0017223	INHA	down	4.07	7.55e-05	0.00642	EASANA	chr2(+):220436952-220440437	UCSC	inhibin alpha subunit	NULL	3623	ENSG00000123999	772.61	189.93
GSHG0151546	--	down	4.05	0.022	NA	EASANA	chr6(-):30175509-30175599	UCSC	--	NULL	--	--	10.06	2.5
GSHG0029052	BHLHE22	down	4.04	0.00162	0.039	EASANA	chr8(+):65490376-65496190	UCSC	basic helix-loop-helix family member e22	Beta3, bHLHe22, CAGL85	27319	ENSG00000180828	5588.55	1382.7
GSHG0013264	CCT6B	down	4.04	0.000165	0.00991	EASANA	chr17(-):33254878-33288528	UCSC	chaperonin containing TCP1 subunit 6B	Cctz2, TSA303	10693	ENSG00000132141	316.74	78.33
GSHG0118967	LOC400553	down	4.03	0.0101	0.0991	EASANA	chr16(-):88121647-88134591	UCSC	uncharacterized LOC400553	NULL	400553	--	531.15	131.57
GSHG0033836	SSTR1	down	4	0.00141	0.0359	EASANA	chr14(+):38677204-38682268	UCSC	somatostatin receptor 1	NULL	6751	ENSG00000139874	351.53	87.75
GSHG0016039	KLK7	down	3.95	0.000934	0.0288	EASANA	chr19(-):51479735-51487320	UCSC	kallikrein related peptidase 7	SCCE	5650	ENSG00000169035	4306.2	1088.77
GSHG0141483	--	down	3.93	0.0437	NA	EASANA	chr5(+):1348415-1348440	UCSC	--	NULL	--	--	7.95	2.04
GSHG0007257	STYK1	down	3.92	0.0113	0.105	EASANA	chr12(-):10771538-10826891	UCSC	serine/threonine/tyrosine kinase 1	DKFZp761P1010, NOK, SuRTK106	55359	ENSG00000060140	622.28	158.55
GSHG0008281	MYO16	down	3.9	0.00294	0.0528	EASANA	chr13(+):109248500-109860355	UCSC	myosin XVI	KIAA0865, Myo16b, MYR8, NYAP3, PPP1R107	23026	ENSG00000041515	1140.07	292.09
GSHG0001315	LOC101929224	down	3.88	0.000411	0.0177	EASANA	chr1(+):200638635-200663370	UCSC	uncharacterized LOC101929224	NULL	101929224	--	130.79	33.6
GSHG0017037	ITGA4	down	3.84	0.0409	0.198	EASANA	chr2(+):182321619-182403655	UCSC	integrin subunit alpha 4	CD49d	3676	ENSG00000115232	296.13	76.93
GSHG0031205	PTGES	down	3.81	0.000639	0.0227	EASANA	chr9(-):132500610-132515344	UCSC	prostaglandin E synthase	MGST-IV, MGST1-L1, PIG12, TP53I12	9536	ENSG00000148344	1141.87	299.39
GSHG0142396	--	down	3.79	0.000305	0.0146	EASANA	chr6(-):88875078-88876743	UCSC	--	NULL	--	--	639.58	168.33
GSHG0014335	CCBE1	down	3.79	0.0377	0.191	EASANA	chr18(-):57098172-57364644	UCSC	collagen and calcium binding EGF domains 1	FLJ30681, KIAA1983	147372	ENSG00000183287	164.94	43.34
GSHG0017332	ERFE	down	3.75	0.0208	0.143	EASANA	chr2(+):239067649-239077529	UCSC	erythroferrone	C1QTNF15, CTRP15, FLJ37034	151176	ENSG00000178752	336.03	89.38
GSHG0141480	--	down	3.75	0.042	NA	EASANA	chr5(+):1346096-1346126	UCSC	--	NULL	--	--	9.5	2.61
GSHG0016231	RSAD2	down	3.74	0.00653	0.0797	EASANA	chr2(+):7017796-7038363	UCSC	radical S-adenosyl methionine domain containing 2	cig5, vig1, viperin	91543	ENSG00000134321	242.88	64.96
GSHG0143768	LOC105375800	down	3.73	0.00814	0.0888	EASANA	chr8(-):144840662-144842678	UCSC	chromosome 12 open reading frame 49 pseudogene	NULL	105375800	--	158.62	42.19
GSHG0055375	NYAP2	down	3.72	0.00211	0.0451	EASANA	chr2(+):226265202-226595471	UCSC	neuronal tyrosine-phosphorylated phosphoinositide-3-kinase adaptor 2	NULL	57624	ENSG00000144460	188.77	50.63
GSHG0024925	HAPLN1	down	3.71	0.0242	0.155	EASANA	chr5(-):82934017-83016896	UCSC	hyaluronan and proteoglycan link protein 1	NULL	1404	ENSG00000145681	205.77	55.26
GSHG0003568	FFAR4	down	3.71	3.61e-05	0.00398	EASANA	chr10(+):95326422-95349829	UCSC	free fatty acid receptor 4	PGR4	338557	ENSG00000186188	531.87	143.29
GSHG0031410	PPEF1	down	3.7	0.00261	0.05	EASANA	chrX(+):18709042-18846039	UCSC	protein phosphatase with EF-hand domain 1	PPP7CA	5475	ENSG00000086717	550.37	148.44
GSHG0020211	SLC7A4	down	3.7	0.000383	0.017	EASANA	chr22(-):21382327-21387883	UCSC	solute carrier family 7 member 4	CAT-4, HCAT3, VH	6545	ENSG00000099960	1151.43	311.1
GSHG0024868	ENC1	down	3.7	0.0201	0.141	EASANA	chr5(-):73923231-73937249	UCSC	ectodermal-neural cortex 1	ENC-1, KLHL37, PIG10, TP53I10	8507	ENSG00000171617	20933.5	5663.26
GSHG0029591	PENK	down	3.68	0.0121	0.11	EASANA	chr8(-):57353515-57359293	UCSC	proenkephalin	NULL	5179	ENSG00000181195	721.75	196.38
GSHG0012736	PRR29	down	3.68	0.0144	0.119	EASANA	chr17(+):62075707-62081664	UCSC	proline rich 29	DKFZp761M2312, FLJ11724	92340	ENSG00000224383	1944.3	528.29
GSHG0144023	--	down	3.67	0.00622	0.0776	EASANA	chr9(+):138799866-138799936	UCSC	--	NULL	--	--	27.58	7.49
GSHG0014571	ICAM5	down	3.65	6.28e-05	0.00564	EASANA	chr19(+):10400655-10407454	UCSC	intercellular adhesion molecule 5	TLN	7087	ENSG00000105376	16741.3	4582.32
GSHG0017505	SLC30A3	down	3.65	0.00475	0.0681	EASANA	chr2(-):27476091-27498685	UCSC	solute carrier family 30 member 3	NULL	7781	ENSG00000115194	2394.5	656.07
GSHG0137478	--	down	3.64	0.00337	0.0575	EASANA	chr16(-):88110561-88112564	UCSC	--	NULL	--	--	2435.7	668.32
GSHG0018563	LAMP5	down	3.64	0.00696	0.0822	EASANA	chr20(+):9495005-9511171	UCSC	lysosomal associated membrane protein family member 5	BAD-LAMP, dJ1119D9.3, UNC-46	24141	ENSG00000125869	13280.7	3646.24
GSHG0032410	PNMA5	down	3.64	0.00542	0.0723	EASANA	chrX(-):152157368-152162671	UCSC	PNMA family member 5	KIAA1934	114824	ENSG00000198883	6093.9	1673.81
GSHG0028726	WDR86	down	3.64	0.0313	0.175	EASANA	chr7(-):151072995-151107791	UCSC	WD repeat domain 86	NULL	349136	ENSG00000187260	734.2	201.63
GSHG0027311	INHBA-AS1	down	3.63	0.000438	0.0181	EASANA	chr7(+):41733510-41818976	UCSC	INHBA antisense RNA 1	NULL	285954	ENSG00000224116	1650.74	454.64
GSHG0150602	LINC02283	down	3.62	0.0013	0.0341	EASANA	chr4(+):55199059-55222265	UCSC	long intergenic non-protein coding RNA 2283	NULL	105377656	ENSG00000248184	70.83	19.41
GSHG0031229	AK8	down	3.62	0.00233	0.0473	EASANA	chr9(-):135600965-135754198	UCSC	adenylate kinase 8	FLJ32704	158067	ENSG00000165695	250.91	69.4
GSHG0021668	LRRC2	down	3.62	0.00467	0.0674	EASANA	chr3(-):46556876-46621572	UCSC	leucine rich repeat containing 2	NULL	79442	ENSG00000163827	340.84	94.1
GSHG0028585	LINC-PINT	down	3.61	6.35e-07	0.000229	EASANA	chr7(-):130557251-130598072	UCSC	long intergenic non-protein coding RNA, p53 induced transcript	NULL	378805	--	3432.25	949.09
GSHG0005402	TMEM45B	down	3.6	0.039	0.194	EASANA	chr11(+):129685676-129729898	UCSC	transmembrane protein 45B	BC016153, FLJ40787	120224	ENSG00000151715	74.24	20.54
GSHG0014058	RAB27B	down	3.59	0.00124	0.0337	EASANA	chr18(+):52495430-52562747	UCSC	RAB27B, member RAS oncogene family	NULL	5874	ENSG00000041353	12069.1	3362.36
GSHG0018014	ANKRD30BL	down	3.58	0.00366	0.0601	EASANA	chr2(-):132905164-133015542	UCSC	ankyrin repeat domain 30B like	NULL	554226	ENSG00000163046	130.29	36.2
GSHG0002876	GOLT1A	down	3.58	0.0224	0.149	EASANA	chr1(-):204167286-204183220	UCSC	golgi transport 1A	CGI-141, FLJ42654, GOT1, MGC62027, YMR292W	127845	ENSG00000174567	350.17	97.66
GSHG0026903	SAMD3	down	3.57	0.033	0.18	EASANA	chr6(-):130465447-130686572	UCSC	sterile alpha motif domain containing 3	bA73O6.2, FLJ34032	154075	ENSG00000164483	120.57	33.58
GSHG0005425	LOC283177	down	3.56	0.0042	0.064	EASANA	chr11(+):134306376-134375555	UCSC	uncharacterized LOC283177	NULL	283177	--	246.84	69.22
GSHG0015429	ADGRE4P	down	3.54	0.0164	0.127	EASANA	chr19(-):6952511-6990857	UCSC	adhesion G protein-coupled receptor E4, pseudogene	PGR16	326342	ENSG00000268758	119.3	33.87
GSHG0141746	--	down	3.53	0.000557	0.021	EASANA	chr5(-):63254241-63254260	UCSC	--	NULL	--	--	78.2	21.78
GSHG0020264	LOC100128531	down	3.52	0.00266	0.0508	EASANA	chr22(-):25498384-25508663	UCSC	uncharacterized LOC100128531	NULL	100128531	--	112.07	31.54
GSHG0024689	CDH12	down	3.51	0.00911	0.0939	EASANA	chr5(-):21750975-22853734	UCSC	cadherin 12	Br-cadherin, CDHB	1010	ENSG00000154162	291.05	83.04
GSHG0024692	CDH9	down	3.51	0.001	0.0302	EASANA	chr5(-):26880709-27038693	UCSC	cadherin 9	NULL	1007	ENSG00000113100	1227.3	349.81
GSHG0008276	LINC00460	down	3.5	4.95e-05	0.00488	EASANA	chr13(+):107028909-107030941	UCSC	long intergenic non-protein coding RNA 460	NULL	728192	ENSG00000233532	388.73	110.68
GSHG0044896	FRG1JP	down	3.48	0.0233	0.152	EASANA	chr9(-):68427785-68455368	UCSC	FSHD region gene 1 family member J, pseudogene	NULL	642236	ENSG00000215548	290.7	83.64
GSHG0020465	SHISAL1	down	3.48	0.0196	0.139	EASANA	chr22(-):44639557-44708731	UCSC	shisa like 1	NULL	85352	ENSG00000138944	1118.54	321.44
GSHG0032218	PCDH19	down	3.46	0.0449	0.208	EASANA	chrX(-):99546641-99665271	UCSC	protocadherin 19	EIEE9, KIAA1313	57526	ENSG00000165194	310.24	89.56
GSHG0147503	--	down	3.45	0.00508	0.07	EASANA	chr12(-):49370965-49376404	UCSC	--	NULL	--	--	992.59	287.28
GSHG0044490	MIR491	down	3.45	0.0482	NA	EASANA	chr9(+):20716104-20716187	UCSC	microRNA 491	hsa-mir-491	574444	ENSG00000207609	13.37	3.74
GSHG0018740	SLC32A1	down	3.42	0.00322	0.0559	EASANA	chr20(+):37353105-37358015	UCSC	solute carrier family 32 member 1	bA122O1.1, VGAT	140679	ENSG00000101438	2772.94	810.48
GSHG0008226	HS6ST3	down	3.41	0.00434	0.0653	EASANA	chr13(+):96743093-97491814	UCSC	heparan sulfate 6-O-sulfotransferase 3	NULL	266722	ENSG00000185352	17988.2	5275.76
GSHG0030636	VLDLR-AS1	down	3.41	1.98e-06	0.000544	EASANA	chr9(-):2422702-2643359	UCSC	VLDLR antisense RNA 1	lincRNA-VLDLR	401491	ENSG00000236404	207.56	60.73
GSHG0013600	MPO	down	3.4	0.018	0.133	EASANA	chr17(-):56347202-56358296	UCSC	myeloperoxidase	NULL	4353	ENSG00000005381	212.29	62.17
GSHG0025161	HTR4 // SH3TC2	down	3.39	0.00453	0.0664	EASANA	chr5(-):147830594-148442737	UCSC	5-hydroxytryptamine receptor 4 // SH3 domain and tetratricopeptide repeats 2	5-HT4, CMT4C, KIAA1985	3360, 79628	ENSG00000164270, ENSG00000169247	196.81	57.88
GSHG0014145	KCNG2	down	3.39	6.09e-05	0.00552	EASANA	chr18(+):77623668-77660184	UCSC	potassium voltage-gated channel modifier subfamily G member 2	KCNF2, Kv6.2	26251	ENSG00000178342	162.22	47.32
GSHG0001250	CACNA1E	down	3.39	0.0168	0.129	EASANA	chr1(+):181452447-181775918	UCSC	calcium voltage-gated channel subunit alpha1 E	BII, CACH6, Cav2.3	777	ENSG00000198216	4289.3	1265.86
GSHG0048316	LOC101927168	down	3.39	0.00393	0.0622	EASANA	chr18(-):6728926-6729861	UCSC	uncharacterized LOC101927168	NULL	101927168	--	58.78	17.38
GSHG0026278	LY86-AS1	down	3.38	0.0262	0.161	EASANA	chr6(-):6346699-6623059	UCSC	LY86 antisense RNA 1	FLJ33708	285780	ENSG00000216863	427.77	126.56
GSHG0022939	TDO2	down	3.37	0.0197	0.139	EASANA	chr4(+):156824845-156841558	UCSC	tryptophan 2, 3-dioxygenase	TDO, TPH2	6999	ENSG00000151790	262.64	77.91
GSHG0052248	CTXND1	down	3.37	0.00434	0.0653	EASANA	chr15(-):80487821-80544603	UCSC	cortexin domain containing 1	NULL	100996492	ENSG00000259417	13446.2	3989.91
GSHG0009896	LIPC	down	3.36	0.000968	0.0295	EASANA	chr15(+):58702768-58861151	UCSC	lipase C, hepatic type	HL, HTGL	3990	ENSG00000166035	214.12	63.58
GSHG0021052	ZDHHC23	down	3.36	0.0358	0.186	EASANA	chr3(+):113666748-113682220	UCSC	zinc finger DHHC-type containing 23	MGC42530	254887	ENSG00000184307	868.23	258.15
GSHG0138006	--	down	3.36	0.00211	0.0452	EASANA	chr17(-):60552644-60552774	UCSC	--	NULL	--	--	30.12	8.97
GSHG0010002	ISLR2	down	3.35	0.00341	0.0577	EASANA	chr15(+):74421699-74429143	UCSC	immunoglobulin superfamily containing leucine rich repeat 2	KIAA1465	57611	ENSG00000167178	3441.35	1025.8
GSHG0015170	PRKCG	down	3.35	0.00257	0.0497	EASANA	chr19(+):54385430-54410901	UCSC	protein kinase C gamma	MGC57564, PKCC	5582	ENSG00000126583	16619.5	4957.58
GSHG0007974	MIPEPP3	down	3.35	6.84e-09	9.41e-06	EASANA	chr13(+):21872264-21967062	UCSC	mitochondrial intermediate peptidase pseudogene 3	NULL	650794	ENSG00000233325	589.18	176.02
GSHG0025872	PRSS35	down	3.35	0.000101	0.00764	EASANA	chr6(+):84222194-84235419	UCSC	serine protease 35	dJ223E3.1, MGC46520	167681	ENSG00000146250	1051.26	313.7
GSHG0001009	CHRNB2	down	3.34	0.0192	0.137	EASANA	chr1(+):154540257-154552351	UCSC	cholinergic receptor nicotinic beta 2 subunit	NULL	1141	ENSG00000160716	1287.29	385.01
GSHG0135860	--	down	3.34	0.00411	0.0637	EASANA	chr13(+):25328134-25329033	UCSC	--	NULL	--	--	195.21	58.07
GSHG0021762	SEMA3G	down	3.33	0.0422	0.202	EASANA	chr3(-):52467051-52479101	UCSC	semaphorin 3G	FLJ00014, sem2	56920	ENSG00000010319	1283.41	385
GSHG0003503	DYDC2	down	3.32	0.0103	0.1	EASANA	chr10(+):82104501-82127829	UCSC	DPY30 domain containing 2	bA36D19.6, MGC16186	84332	ENSG00000133665	486.66	146.28
GSHG0022192	LXN	down	3.32	0.0069	0.0819	EASANA	chr3(-):158384190-158390482	UCSC	latexin	NULL	56925	ENSG00000079257	1045.19	314.71
GSHG0055377	RTP5	down	3.32	0.000621	0.0222	EASANA	chr2(+):242808401-242815974	UCSC	receptor transporter protein 5 (putative)	FLJ33590, Z3CXXC5	285093	ENSG00000188011	12932.1	3894.81
GSHG0017371	LINC01238	down	3.32	0.00878	0.0919	EASANA	chr2(+):242912834-242919427	UCSC	long intergenic non-protein coding RNA 1238	FLJ40615	102723927	ENSG00000237940	305.41	92.24
GSHG0029888	COL22A1	down	3.32	0.0473	0.214	EASANA	chr8(-):139600478-139926249	UCSC	collagen type XXII alpha 1 chain	NULL	169044	ENSG00000169436	409.65	123.47
GSHG0134016	--	down	3.31	0.00213	0.0452	EASANA	chr1(+):108743035-108745365	UCSC	--	NULL	--	--	272.45	82.07
GSHG0009615	BCL11B	down	3.31	0.0192	0.137	EASANA	chr14(-):99635624-99738050	UCSC	B cell CLL/lymphoma 11B	CTIP-2, CTIP2, hRIT1-alpha	64919	ENSG00000127152	224.75	67.74
GSHG0007600	WIF1	down	3.3	0.00803	0.0885	EASANA	chr12(-):65444404-65515346	UCSC	WNT inhibitory factor 1	NULL	11197	ENSG00000156076	2517.82	763.05
GSHG0024828	--	down	3.3	0.00373	0.0605	EASANA	chr5(-):63255698-63257780	UCSC	--	NULL	--	--	1744.51	528.37
GSHG0020965	EPHA6	down	3.29	0.0392	0.194	EASANA	chr3(+):96533425-97467786	UCSC	EPH receptor A6	FLJ35246	285220	ENSG00000080224	227.67	69.24
GSHG0020719	ENTPD3	down	3.28	0.015	0.121	EASANA	chr3(+):40428647-40470117	UCSC	ectonucleoside triphosphate diphosphohydrolase 3	HB6, NTPDase-3	956	ENSG00000168032	1549.5	471.6
GSHG0018331	MARCH4	down	3.28	7.4e-05	0.00636	EASANA	chr2(-):217122586-217236750	UCSC	membrane associated ring-CH-type finger 4	KIAA1399, MARCH-IV, RNF174	57574	ENSG00000144583	3102.88	944.91
GSHG0141481	--	down	3.26	0.0489	NA	EASANA	chr5(+):1346565-1346594	UCSC	--	NULL	--	--	11.58	3.63
GSHG0141269	--	down	3.26	0.0259	NA	EASANA	chr4(-):418892-418923	UCSC	--	NULL	--	--	15.8	4.65
GSHG0004708	ANO3	down	3.26	0.022	0.148	EASANA	chr11(+):26210670-26684836	UCSC	anoctamin 3	DYT23, GENX-3947	63982	ENSG00000134343	1740.96	534.37
GSHG0145988	SIDT1	down	3.24	0.000496	0.0196	EASANA	chr3(+):113251218-113348421	UCSC	SID1 transmembrane family member 1	FLJ20174, SID-1	54847	ENSG00000072858	1499.18	462.19
GSHG0008049	SERTM1	down	3.24	0.00809	0.0888	EASANA	chr13(+):37248049-37271973	UCSC	serine rich and transmembrane domain containing 1	NULL	400120	ENSG00000180440	6661.21	2056.68
GSHG0013203	LYRM9	down	3.23	0.000275	0.0138	EASANA	chr17(-):26205341-26220409	UCSC	LYR motif containing 9	HSD24	201229	ENSG00000232859	7658.55	2368.06
GSHG0015269	ZSCAN1	down	3.23	0.00667	0.0806	EASANA	chr19(+):58545395-58565999	UCSC	zinc finger and SCAN domain containing 1	FLJ33779, ZNF915	284312	ENSG00000152467	403.91	124.82
GSHG0135845	--	down	3.21	4.58e-05	0.00469	EASANA	chr13(+):20438063-20439974	UCSC	--	NULL	--	--	370.11	115.12
GSHG0007433	WNT10B	down	3.21	0.000241	0.0125	EASANA	chr12(-):49359123-49365645	UCSC	Wnt family member 10B	SHFM6, WNT-12	7480	ENSG00000169884	1277.85	397.77
GSHG0024547	BTNL9	down	3.21	6.16e-08	4.19e-05	EASANA	chr5(+):180467208-180488523	UCSC	butyrophilin like 9	BTN8, FLJ32535	153579	ENSG00000165810	597.13	185.72
GSHG0144146	--	down	3.19	0.0462	NA	EASANA	chr9(-):45441101-45441155	UCSC	--	NULL	--	--	13.17	4.32
GSHG0033932	FAM95A // ANKRD20A8P	down	3.18	0.00541	0.0722	EASANA	chr2(-):95421073-95522820	UCSC	family with sequence similarity 95 member A // ankyrin repeat domain 20 family member A8, pseudogene	DKFZp434H0923	729171, 90499	ENSG00000229089	383.42	120.29
GSHG0004956	KCNK4 // KCNK4-TEX40 // CATSPERZ	down	3.18	2.83e-05	0.0034	EASANA	chr11(+):64058774-64072241	UCSC	potassium two pore domain channel subfamily K member 4 // KCNK4-TEX40 readthrough // catsper channel auxiliary subunit zeta	DKFZP566E164, K2p4.1, TRAAK	106780802, 25858, 50801	ENSG00000182450, ENSG00000219435	1140.73	358.68
GSHG0009079	PPP4R4	down	3.18	0.00641	0.0788	EASANA	chr14(+):94640649-94746072	UCSC	protein phosphatase 4 regulatory subunit 4	CFAP14, PP4R4	57718	ENSG00000119698	2411.58	759.03
GSHG0006271	SCN3B	down	3.17	0.0208	0.143	EASANA	chr11(-):123499895-123525315	UCSC	sodium voltage-gated channel beta subunit 3	HSA243396	55800	ENSG00000166257	2530.25	797.77
GSHG0147841	--	down	3.16	0.0213	NA	EASANA	chr14(+):101395201-101395248	UCSC	--	NULL	--	--	16.19	5.23
GSHG0003640	ELOVL3	down	3.15	0.000439	0.0181	EASANA	chr10(+):103986035-103989342	UCSC	ELOVL fatty acid elongase 3	CIG-30	83401	ENSG00000119915	123.46	38.94
GSHG0033947	LINC01547	down	3.15	5.85e-05	0.00535	EASANA	chr21(-):46352729-46359828	UCSC	long intergenic non-protein coding RNA 1547	NULL	84536	ENSG00000183250	747.65	236.87
GSHG0000726	PLPPR4	down	3.15	0.00594	0.0757	EASANA	chr1(+):99729848-99906130	UCSC	phospholipid phosphatase related 4	KIAA0455, LPPR4, PHP1, PRG-1	9890	ENSG00000117600	9841.56	3124.34
GSHG0024389	GRIA1	down	3.13	0.0129	0.113	EASANA	chr5(+):152869172-153193428	UCSC	glutamate ionotropic receptor AMPA type subunit 1	GluA1, GLURA	2890	ENSG00000155511	9584.31	3058.48
GSHG0017112	KIAA2012	down	3.13	0.000299	0.0145	EASANA	chr2(+):202937976-203069905	UCSC	KIAA2012	NULL	100652824	ENSG00000182329	640.07	204.52
GSHG0009559	GPR68	down	3.11	0.000358	0.0163	EASANA	chr14(-):91698876-91720224	UCSC	G protein-coupled receptor 68	OGR1	8111	ENSG00000119714	573.35	184.52
GSHG0005693	SLC1A2	down	3.11	0.0423	0.202	EASANA	chr11(-):35272753-35441610	UCSC	solute carrier family 1 member 2	EAAT2, GLT-1	6506	ENSG00000110436	20719.2	6663.82
GSHG0015702	LOC284395	down	3.11	0.00474	0.068	EASANA	chr19(-):29777918-30016662	UCSC	uncharacterized LOC284395	NULL	284395	--	294.68	94.94
GSHG0035886	VSTM5	down	3.1	0.0137	0.117	EASANA	chr11(-):93553735-93583668	UCSC	V-set and transmembrane domain containing 5	LOC387804	387804	ENSG00000214376	162.83	52.46
GSHG0020759	CLEC3B	down	3.1	0.0104	0.101	EASANA	chr3(+):45067751-45077564	UCSC	C-type lectin domain family 3 member B	TN	7123	ENSG00000163815	2284.7	735.99
GSHG0030616	NOXA1	down	3.1	0.000104	0.00777	EASANA	chr9(+):140317847-140328864	UCSC	NADPH oxidase activator 1	FLJ25475, NY-CO-31	10811	ENSG00000188747	2770.06	893.78
GSHG0052858	LOC101928416	down	3.09	7.05e-07	0.00025	EASANA	chr12(+):132906436-132908161	UCSC	uncharacterized LOC101928416	NULL	101928416	--	886.78	286.35
GSHG0016911	LYPD6B	down	3.09	0.0126	0.112	EASANA	chr2(+):149894981-150071772	UCSC	LY6/PLAUR domain containing 6B	CT116, LYPD7	130576	ENSG00000150556	366.29	118.25
GSHG0027467	ZP3	down	3.08	0.0124	0.111	EASANA	chr7(+):76026841-76074176	UCSC	zona pellucida glycoprotein 3	ZP3-372, ZP3-424, ZPC	7784	ENSG00000188372	223.78	72.52
GSHG0000737	GPR88	down	3.06	0.000518	0.0202	EASANA	chr1(+):101003693-101007583	UCSC	G protein-coupled receptor 88	NULL	54112	ENSG00000181656	1510.3	493.85
GSHG0008910	AKAP5	down	3.05	0.00278	0.0515	EASANA	chr14(+):64932217-64941221	UCSC	A-kinase anchoring protein 5	AKAP75, AKAP79	9495	ENSG00000179841	8119.53	2665.03
GSHG0140966	--	down	3.05	0.00015	0.00947	EASANA	chr3(-):112926242-112928310	UCSC	--	NULL	--	--	476.57	156.2
GSHG0010923	--	down	3.05	0.0115	0.107	EASANA	chr16(+):5289816-5650126	UCSC	--	NULL	--	--	187.11	61.42
GSHG0132484	LINC01119	down	3.05	0.00436	0.0654	EASANA	chr2(+):47055003-47086145	UCSC	long intergenic non-protein coding RNA 1119	NULL	100134259	ENSG00000239332	198.48	64.91
GSHG0024037	LOC441086	down	3.04	9.92e-05	0.00754	EASANA	chr5(+):74161718-74163092	UCSC	uncharacterized LOC441086	NULL	441086	--	620.91	204.06
GSHG0002301	--	down	3.04	0.00451	0.0662	EASANA	chr1(-):101003901-101004960	UCSC	--	NULL	--	--	320.06	105.36
GSHG0021623	CX3CR1	down	3.04	7.06e-05	0.00615	EASANA	chr3(-):39304985-39323226	UCSC	C-X3-C motif chemokine receptor 1	CCRL1, CMKDR1, V28	1524	ENSG00000168329	7432.49	2448.17
GSHG0011405	NECAB2	down	3.04	0.00363	0.0598	EASANA	chr16(+):84002237-84036380	UCSC	N-terminal EF-hand calcium binding protein 2	NULL	54550	ENSG00000103154	11150.1	3673.8
GSHG0002305	OLFM3	down	3.03	0.023	0.151	EASANA	chr1(-):102268125-102462790	UCSC	olfactomedin 3	NOE3	118427	ENSG00000118733	1226.94	404.51
GSHG0135964	--	down	3.03	0.000451	0.0185	EASANA	chr13(-):30770623-30771014	UCSC	--	NULL	--	--	63.41	21.13
GSHG0006024	KLHL35	down	3.03	5.32e-13	2.61e-09	EASANA	chr11(-):75133440-75141674	UCSC	kelch like family member 35	FLJ33790	283212	ENSG00000149243	706.19	232.72
GSHG0018311	C2orf80	down	3.01	0.000534	0.0206	EASANA	chr2(-):209030082-209054773	UCSC	chromosome 2 open reading frame 80	GONDA1, LOC389073	389073	ENSG00000188674	5921.39	1964.48
GSHG0022159	P2RY12	down	3.01	0.000122	0.00847	EASANA	chr3(-):151054631-151102600	UCSC	purinergic receptor P2Y12	HORK3, P2Y12, SP1999	64805	ENSG00000169313	6779.91	2255.19
GSHG0046053	--	down	3	0.0225	0.149	EASANA	chr12(+):25358311-25358402	UCSC	--	NULL	--	--	23.64	7.72
GSHG0001772	AGMAT	down	3	0.00359	0.0594	EASANA	chr1(-):15898194-15915043	UCSC	agmatinase	FLJ23384	79814	ENSG00000116771	180.09	59.83
GSHG0139214	--	down	2.99	0.0137	0.117	EASANA	chr2(+):242943360-242948160	UCSC	--	NULL	--	--	677.63	226.54
GSHG0115214	--	down	2.99	3.78e-08	2.99e-05	EASANA	chrX(+):71370734-71373135	UCSC	--	NULL	--	--	2599.12	868.19
GSHG0000158	FHAD1	down	2.99	0.0147	0.121	EASANA	chr1(+):15573721-15726858	UCSC	forkhead associated phosphopeptide binding domain 1	KIAA1937	114827	ENSG00000142621	266.63	89.27
GSHG0024716	CAPSL	down	2.99	0.00552	0.0729	EASANA	chr5(-):35904400-35938883	UCSC	calcyphosine like	MGC26610	133690	ENSG00000152611	210.44	70.54
GSHG0014365	NETO1	down	2.98	0.00332	0.0567	EASANA	chr18(-):70409549-70534907	UCSC	neuropilin and tolloid like 1	BCTL1, BTCL1	81832	ENSG00000166342	3195	1070.77
GSHG0146545	LINC01930	down	2.98	1.04e-07	6.22e-05	EASANA	chr1(-):98399030-98407296	UCSC	long intergenic non-protein coding RNA 1930	EU358092	109729128	ENSG00000269998	500.8	167.69
GSHG0017873	CREG2	down	2.98	0.0352	0.184	EASANA	chr2(-):101964816-102004057	UCSC	cellular repressor of E1A stimulated genes 2	NULL	200407	ENSG00000175874	15551.5	5219.93
GSHG0008003	ATP8A2	down	2.97	0.0334	0.181	EASANA	chr13(+):25946149-26703746	UCSC	ATPase phospholipid transporting 8A2	ATPIB, ML-1	51761	ENSG00000132932	2406.03	809.21
GSHG0039495	CBX3P2	down	2.97	0.0137	0.117	EASANA	chr18(-):2652169-2655394	UCSC	chromobox 3 pseudogene 2	NULL	645158	ENSG00000266405	164.97	55.37
GSHG0032165	CITED1	down	2.96	5.72e-05	0.00533	EASANA	chrX(-):71521223-71527037	UCSC	Cbp/p300 interacting transactivator with Glu/Asp rich carboxy-terminal domain 1	NULL	4435	ENSG00000125931	602.93	203.57
GSHG0029959	--	down	2.96	4.15e-07	0.000167	EASANA	chr8(-):145720841-145725663	UCSC	--	NULL	--	--	815.92	275.7
GSHG0052317	THPO	down	2.96	2.84e-05	0.0034	EASANA	chr3(-):184089719-184097476	UCSC	thrombopoietin	MPLLG, TPO	7066	ENSG00000090534	337.41	114.13
GSHG0025000	TRIM36	down	2.95	0.000235	0.0123	EASANA	chr5(-):114460460-114516243	UCSC	tripartite motif containing 36	HAPRIN, RBCC728, RNF98	55521	ENSG00000152503	2213.1	750.26
GSHG0043859	NUPR2	down	2.94	0.00115	0.0324	EASANA	chr7(-):56182375-56184090	UCSC	nuclear protein 2, transcriptional regulator	NULL	389493	ENSG00000185290	167.2	56.52
GSHG0009697	--	down	2.93	0.0015	0.037	EASANA	chr15(+):25500726-25502174	UCSC	--	NULL	--	--	1651.65	563.65
GSHG0024143	CAMK4	down	2.93	0.0323	0.177	EASANA	chr5(+):110559351-110830580	UCSC	calcium/calmodulin dependent protein kinase IV	CaMK-GR	814	ENSG00000152495	946.4	322.9
GSHG0009861	SLC27A2	down	2.93	0.00603	0.0761	EASANA	chr15(+):50466741-50528588	UCSC	solute carrier family 27 member 2	ACSVL1, FATP2, hFACVL1, HsT17226, VLACS, VLCS	11001	ENSG00000140284	748.57	255.64
GSHG0029307	MAPK15	down	2.92	0.0074	0.0845	EASANA	chr8(+):144796618-144804631	UCSC	mitogen-activated protein kinase 15	ERK7, ERK8	225689	ENSG00000181085	596.22	203.87
GSHG0024806	PLK2	down	2.92	0.002	0.0435	EASANA	chr5(-):57749812-57756087	UCSC	polo like kinase 2	SNK	10769	ENSG00000145632	11335.6	3884.43
GSHG0020400	NPTXR	down	2.92	0.006	0.076	EASANA	chr22(-):39214456-39240017	UCSC	neuronal pentraxin receptor	NULL	23467	ENSG00000221890	4318.42	1480.45
GSHG0019872	RAB36	down	2.91	0.000129	0.0087	EASANA	chr22(+):23487511-23507828	UCSC	RAB36, member RAS oncogene family	NULL	9609	ENSG00000100228	611.9	209.9
GSHG0144137	--	down	2.9	0.0185	0.135	EASANA	chr9(-):45440183-45440231	UCSC	--	NULL	--	--	14.9	5.23
GSHG0031127	LHX6	down	2.9	0.00757	0.0854	EASANA	chr9(-):124964857-124991125	UCSC	LIM homeobox 6	LHX6.1	26468	ENSG00000106852	488.33	168.14
GSHG0011005	ACSM5	down	2.9	0.0205	0.142	EASANA	chr16(+):20420852-20452655	UCSC	acyl-CoA synthetase medium chain family member 5	FLJ20581	54988	ENSG00000183549	497.78	171.36
GSHG0133185	ST20-AS1	down	2.9	5.64e-06	0.00106	EASANA	chr15(+):80215113-80217196	UCSC	ST20 antisense RNA 1	FLJ33788	283687	ENSG00000259642	441.55	152.14
GSHG0029459	EGR3	down	2.89	8.81e-05	0.00705	EASANA	chr8(-):22545174-22550815	UCSC	early growth response 3	PILOT	1960	ENSG00000179388	6590.03	2277.32
GSHG0001409	CAMK1G	down	2.89	0.000173	0.0103	EASANA	chr1(+):209757045-209787283	UCSC	calcium/calmodulin dependent protein kinase IG	CLICKIII, dJ272L16.1, VWS1	57172	ENSG00000008118	5486.71	1900
GSHG0024513	RGS14	down	2.89	0.000151	0.00948	EASANA	chr5(+):176784842-176799598	UCSC	regulator of G protein signaling 14	NULL	10636	ENSG00000169220	5145.75	1782.27
GSHG0021585	NEK10	down	2.88	0.0161	0.126	EASANA	chr3(-):27152395-27410951	UCSC	NIMA related kinase 10	FLJ32685	152110	ENSG00000163491	351.28	121.8
GSHG0009700	LINC02346	down	2.88	0.00131	0.0342	EASANA	chr15(+):26147507-26298267	UCSC	long intergenic non-protein coding RNA 2346	NULL	100128714	ENSG00000206187	254.13	87.94
GSHG0000488	CYP4X1	down	2.87	0.00259	0.0499	EASANA	chr1(+):47427036-47516426	UCSC	cytochrome P450 family 4 subfamily X member 1	MGC40051	260293	ENSG00000186377	1844.84	642.9
GSHG0026023	RSPO3	down	2.87	0.00843	0.0903	EASANA	chr6(+):127439819-127520626	UCSC	R-spondin 3	FLJ14440	84870	ENSG00000146374	656.92	229.05
GSHG0132494	CMPK2	down	2.86	0.00613	0.0769	EASANA	chr2(-):6980503-7006766	UCSC	cytidine/uridine monophosphate kinase 2	NDK, TYKi, UMP-CMPK2	129607	ENSG00000134326	387.48	135.35
GSHG0089701	--	down	2.86	0.0494	NA	EASANA	chr22(-):50637434-50637470	UCSC	--	NULL	--	--	12.78	4.31
GSHG0014032	RNF165	down	2.86	0.0186	0.135	EASANA	chr18(+):43906773-44040783	UCSC	ring finger protein 165	ARKL2, RNF111L2	494470	ENSG00000141622	200.65	70.04
GSHG0024894	DMGDH	down	2.86	0.00158	0.0382	EASANA	chr5(-):78293387-78365497	UCSC	dimethylglycine dehydrogenase	NULL	29958	ENSG00000132837	389.62	136.09
GSHG0002069	KNCN	down	2.86	0.00176	0.041	EASANA	chr1(-):47011310-47017329	UCSC	kinocilin	FLJ32011, KINO, L5	148930	ENSG00000162456	526.78	183.8
GSHG0030358	--	down	2.86	9.94e-05	0.00754	EASANA	chr9(+):113341513-113343658	UCSC	--	NULL	--	--	359.4	125.8
GSHG0011883	CDH8	down	2.85	0.00168	0.04	EASANA	chr16(-):61685915-62070739	UCSC	cadherin 8	NULL	1006	ENSG00000150394	3873.5	1359.97
GSHG0143303	--	down	2.85	0.0468	0.213	EASANA	chr7(-):151080084-151082009	UCSC	--	NULL	--	--	404.96	142.02
GSHG0023748	--	down	2.84	0.0061	0.0766	EASANA	chr5(+):6134416-6137284	UCSC	--	NULL	--	--	524.88	184.73
GSHG0053983	LINC01411	down	2.84	0.00417	0.0638	EASANA	chr5(+):173763357-173954134	UCSC	long intergenic non-protein coding RNA 1411	RP11-267A15.1	101928176	ENSG00000249306	373.79	131.54
GSHG0027424	GALNT17	down	2.84	0.0133	0.116	EASANA	chr7(+):70597520-71178586	UCSC	polypeptide N-acetylgalactosaminyltransferase 17	GalNAc-T17, GalNAc-T19, GalNAc-T5L, GALNTL3, ppGalNAc-T17	64409	ENSG00000185274	7677.99	2707.85
GSHG0032404	GABRA3	down	2.83	0.0262	0.161	EASANA	chrX(-):151335634-151867197	UCSC	gamma-aminobutyric acid type A receptor alpha3 subunit	NULL	2556	ENSG00000011677	2011.83	710.8
GSHG0032352	SMIM10L2B	down	2.83	0.00734	0.0844	EASANA	chrX(-):134229015-134232664	UCSC	small integral membrane protein 10 like 2B	RP11-85L21.2	644596	ENSG00000196972	2121.36	749.28
GSHG0001228	TDRD5	down	2.82	0.0423	0.202	EASANA	chr1(+):179560748-179660407	UCSC	tudor domain containing 5	FLJ34823, TUDOR3	163589	ENSG00000162782	366.89	129.77
GSHG0052784	LINC02552	down	2.82	0.0369	0.189	EASANA	chr11(-):104439217-104480030	UCSC	long intergenic non-protein coding RNA 2552	NULL	102723895	ENSG00000256422	90.16	31.9
GSHG0006201	LINC00900	down	2.82	0.000395	0.0173	EASANA	chr11(-):115624966-115631345	UCSC	long intergenic non-protein coding RNA 900	NULL	283143	ENSG00000246100	501.07	177.59
GSHG0031287	CCDC183-AS1	down	2.82	0.000417	0.0177	EASANA	chr9(-):139698379-139703300	UCSC	CCDC183 antisense RNA 1	NULL	100131193	ENSG00000228544	472.36	167.78
GSHG0016000	SLC17A7	down	2.82	0.00273	0.051	EASANA	chr19(-):49932656-49945617	UCSC	solute carrier family 17 member 7	BNPI, VGLUT1	57030	ENSG00000104888	32202.7	11425.3
GSHG0019724	UMODL1-AS1	down	2.82	0.00156	0.0379	EASANA	chr21(-):43522244-43528644	UCSC	UMODL1 antisense RNA 1	FLJ33471	150147	ENSG00000184385	347.18	123.33
GSHG0017730	EGR4	down	2.81	0.0181	0.134	EASANA	chr2(-):73518052-73520837	UCSC	early growth response 4	NGFI-C, PAT133	1961	ENSG00000135625	1050.88	373.36
GSHG0015444	CLEC4G	down	2.81	0.0196	0.139	EASANA	chr19(-):7793844-7797057	UCSC	C-type lectin domain family 4 member G	LSECtin, UNQ431	339390	ENSG00000182566	358.68	127.35
GSHG0021541	GRIP2	down	2.81	0.00576	0.0747	EASANA	chr3(-):14530619-14581850	UCSC	glutamate receptor interacting protein 2	KIAA1719	80852	ENSG00000144596	1053.15	374.8
GSHG0001706	NPHP4	down	2.8	0.0081	0.0888	EASANA	chr1(-):5922868-6052534	UCSC	nephrocystin 4	KIAA0673, POC10, SLSN4	261734	ENSG00000131697	849.48	303.01
GSHG0000774	GPR61	down	2.8	0.0103	0.1	EASANA	chr1(+):110082494-110091028	UCSC	G protein-coupled receptor 61	BALGR	83873	ENSG00000156097	1232.42	440
GSHG0004698	NELL1	down	2.8	0.00813	0.0888	EASANA	chr11(+):20691097-21597232	UCSC	neural EGFL like 1	FLJ45906, IDH3GL	4745	ENSG00000165973	1578.95	563.84
GSHG0007627	PTPRR	down	2.8	0.0182	0.134	EASANA	chr12(-):71031854-71314586	UCSC	protein tyrosine phosphatase, receptor type R	EC-PTP, PCPTP1, PTP-SL, PTPBR7	5801	ENSG00000153233	1977.31	706.79
GSHG0014316	CCDC68	down	2.8	0.0401	0.196	EASANA	chr18(-):52568736-52626739	UCSC	coiled-coil domain containing 68	SE57-1	80323	ENSG00000166510	275.25	98.46
GSHG0026356	RIPOR2	down	2.8	0.00231	0.0472	EASANA	chr6(-):24804510-25042516	UCSC	RHO family interacting cell polarization regulator 2	DIFF48, KIAA0386, MYONAP	9750	ENSG00000111913	2442.91	873.63
GSHG0004089	ZWINT	down	2.8	5.34e-08	3.85e-05	EASANA	chr10(-):58117017-58121034	UCSC	ZW10 interacting kinetochore protein	KNTC2AP, SIP30, Zwint1	11130	ENSG00000122952	405.48	145.24
GSHG0028791	FAM86B3P	down	2.79	0.00943	0.0954	EASANA	chr8(+):8086092-8102387	UCSC	family with sequence similarity 86 member B3, pseudogene	NULL	286042	ENSG00000173295	645.6	230.85
GSHG0013269	--	down	2.79	6.26e-05	0.00564	EASANA	chr17(-):33558469-33569346	UCSC	--	NULL	--	--	205.43	73.82
GSHG0054841	CNR1	down	2.79	3.6e-05	0.00398	EASANA	chr6(-):88849583-88875767	UCSC	cannabinoid receptor 1	CANN6, CB-R, CB1, CB1A, CB1K5	1268	ENSG00000118432	23245.2	8331.26
GSHG0145398	CENPVL3	down	2.79	6.33e-05	0.00566	EASANA	chrX(-):51359873-51361770	UCSC	centromere protein V like 3	NULL	347549	ENSG00000224109	541	193.62
GSHG0135906	--	down	2.79	0.0125	0.112	EASANA	chr13(+):99049409-99050152	UCSC	--	NULL	--	--	280.68	100.72
GSHG0017380	ALKAL2	down	2.79	0.00206	0.0444	EASANA	chr2(-):279558-288308	UCSC	ALK and LTK ligand 2	AUGA	285016	ENSG00000189292	766.57	275.04
GSHG0004255	RBP4	down	2.78	0.000978	0.0297	EASANA	chr10(-):95351593-95361501	UCSC	retinol binding protein 4	NULL	5950	ENSG00000138207	2868.28	1030.86
GSHG0030955	OMD	down	2.78	0.00442	0.0657	EASANA	chr9(-):95176527-95186836	UCSC	osteomodulin	osteoadherin, SLRR2C	4958	ENSG00000127083	697.51	250.56
GSHG0029870	KCNQ3	down	2.78	0.0359	0.186	EASANA	chr8(-):133133106-133493004	UCSC	potassium voltage-gated channel subfamily Q member 3	Kv7.3	3786	ENSG00000184156	1740.72	626.17
GSHG0132568	ANKRD20A5P	down	2.78	0.0198	0.14	EASANA	chr18(+):14179095-14227049	UCSC	ankyrin repeat domain 20 family member A5, pseudogene	MGC26718	440482	ENSG00000186481	601.97	216.62
GSHG0007823	NOS1	down	2.77	0.0304	0.173	EASANA	chr12(-):117645947-117799607	UCSC	nitric oxide synthase 1	nNOS	4842	ENSG00000089250	816.12	294.16
GSHG0005037	CARNS1	down	2.77	0.0245	0.156	EASANA	chr11(+):67183144-67193076	UCSC	carnosine synthase 1	KIAA1394	57571	ENSG00000172508	6152.26	2218.85
GSHG0021729	CAMKV	down	2.77	0.006	0.076	EASANA	chr3(-):49895415-49907655	UCSC	CaM kinase like vesicle associated	MGC8407, VACAMKL	79012	ENSG00000164076	13406.4	4839.78
GSHG0017748	M1AP	down	2.77	0.000111	0.00796	EASANA	chr2(-):74785011-74875465	UCSC	meiosis 1 associated protein	D6Mm5e, SPATA37	130951	ENSG00000159374	203.51	72.97
GSHG0006649	GPD1	down	2.77	0.00236	0.0476	EASANA	chr12(+):50497602-50505103	UCSC	glycerol-3-phosphate dehydrogenase 1	NULL	2819	ENSG00000167588	2941.58	1063.12
GSHG0137196	--	down	2.77	0.0261	0.161	EASANA	chr16(+):89607427-89607454	UCSC	--	NULL	--	--	19.92	7.39
GSHG0146055	RAB3C	down	2.76	0.00845	0.0904	EASANA	chr5(+):57878015-58155221	UCSC	RAB3C, member RAS oncogene family	NULL	115827	ENSG00000152932	35380	12798.5
GSHG0022309	SST	down	2.76	0.0323	0.177	EASANA	chr3(-):187386696-187388201	UCSC	somatostatin	SMST	6750	ENSG00000157005	4001.21	1447.66
GSHG0007563	TAC3	down	2.76	0.00647	0.0792	EASANA	chr12(-):57403781-57410344	UCSC	tachykinin 3	NKB, ZNEUROK1	6866	ENSG00000166863	1029.31	373.06
GSHG0051671	RASGRF2-AS1	down	2.76	0.000248	0.0128	EASANA	chr5(-):80243512-80256726	UCSC	RASGRF2 antisense RNA 1	CTC-459I6.1	102524628	ENSG00000251450	167.46	60.64
GSHG0030269	SUSD3	down	2.76	0.00732	0.0844	EASANA	chr9(+):95820970-95847417	UCSC	sushi domain containing 3	MGC26847	203328	ENSG00000157303	197.42	71.8
GSHG0027643	SLC26A4	down	2.76	0.00258	0.0497	EASANA	chr7(+):107301080-107358254	UCSC	solute carrier family 26 member 4	PDS	5172	ENSG00000091137	446.57	162.02
GSHG0012004	--	down	2.76	8e-05	0.00664	EASANA	chr16(-):79236520-79238839	UCSC	--	NULL	--	--	900.4	326.83
GSHG0005510	HBB	down	2.75	0.0483	0.217	EASANA	chr11(-):5246695-5248302	UCSC	hemoglobin subunit beta	beta-globin, CD113t-C	3043	ENSG00000244734	15564.4	5656.86
GSHG0144669	--	down	2.75	0.0335	NA	EASANA	chrX(-):45604997-45605035	UCSC	--	NULL	--	--	18.24	6.59
GSHG0027260	PPP1R17	down	2.75	0.0178	0.133	EASANA	chr7(+):31726631-31748069	UCSC	protein phosphatase 1 regulatory subunit 17	GSBS	10842	ENSG00000106341	219.07	79.71
GSHG0013483	--	down	2.73	0.000114	0.00813	EASANA	chr17(-):43315395-43319101	UCSC	--	NULL	--	--	2096.92	767.03
GSHG0001793	MST1L // LOC102724562	down	2.73	0.007	0.0824	EASANA	chr1(-):17081129-17090975	UCSC	macrophage stimulating 1 like // macrophage stimulating 1 pseudogene	D1F15S1A, MSPL-7, MSPL7	102724562, 11223	ENSG00000186715	380.29	139
GSHG0139341	--	down	2.73	0.01	0.0987	EASANA	chr2(-):70885990-70886021	UCSC	--	NULL	--	--	111.37	40.76
GSHG0000611	IL12RB2	down	2.73	0.0208	0.143	EASANA	chr1(+):67773047-67862583	UCSC	interleukin 12 receptor subunit beta 2	NULL	3595	ENSG00000081985	711.49	260.98
GSHG0135146	--	down	2.72	0.00785	0.0872	EASANA	chr11(+):18727034-18727107	UCSC	--	NULL	--	--	26.87	9.65
GSHG0008430	TRPC4	down	2.72	0.0174	0.131	EASANA	chr13(-):38206200-38444563	UCSC	transient receptor potential cation channel subfamily C member 4	HTRP4, TRP4	7223	ENSG00000133107	414.51	152.16
GSHG0025175	CAMK2A	down	2.72	0.00622	0.0776	EASANA	chr5(-):149599055-149669403	UCSC	calcium/calmodulin dependent protein kinase II alpha	CaMKIINalpha, KIAA0968	815	ENSG00000070808	51320.7	18876.7
GSHG0033950	FAM182B	down	2.72	0.0209	0.144	EASANA	chr20(-):25744088-25781927	UCSC	family with sequence similarity 182 member B	NULL	728882	ENSG00000175170	301.22	110.98
GSHG0004491	--	down	2.72	0.00977	0.0975	EASANA	chr11(+):318653-325629	UCSC	--	NULL	--	--	339.7	125.16
GSHG0032281	LHFPL1	down	2.72	0.0232	0.151	EASANA	chrX(-):111873873-111923408	UCSC	LHFPL tetraspan subfamily member 1	NULL	340596	ENSG00000182508	176.42	64.67
GSHG0018642	ZNF337-AS1	down	2.71	0.000231	0.0122	EASANA	chr20(+):25604681-25658690	UCSC	ZNF337 antisense RNA 1	NULL	102724826	ENSG00000213742	218.44	80.5
GSHG0002819	KCNT2	down	2.71	0.0105	0.102	EASANA	chr1(-):196194909-196577706	UCSC	potassium sodium-activated channel subfamily T member 2	KCa4.2, SLICK, SLO2.1	343450	ENSG00000162687	1294.77	477.2
GSHG0009876	CERNA1	down	2.71	0.0218	0.147	EASANA	chr15(+):52472223-52498076	UCSC	competing endogenous lncRNA 1 for miR-4707-5p and miR-4767	LOC100129973	100129973	ENSG00000259577	470.89	173.79
GSHG0015369	ZFR2	down	2.71	0.00417	0.0638	EASANA	chr19(-):3804022-3869031	UCSC	zinc finger RNA binding protein 2	NULL	23217	ENSG00000105278	753.97	277.97
GSHG0005663	BDNF	down	2.71	0.0294	0.171	EASANA	chr11(-):27676440-27743605	UCSC	brain derived neurotrophic factor	NULL	627	ENSG00000176697	1646.92	608.23
GSHG0132643	TMEM272	down	2.7	0.000174	0.0103	EASANA	chr13(-):52387483-52419288	UCSC	transmembrane protein 272	FLJ37307	283521	ENSG00000281106	949.87	351.27
GSHG0028383	TMEM130	down	2.7	0.00637	0.0786	EASANA	chr7(-):98444111-98467691	UCSC	transmembrane protein 130	DKFZp761L1417, FLJ42643	222865	ENSG00000166448	21081.2	7798.28
GSHG0001877	AUNIP	down	2.7	0.00682	0.0815	EASANA	chr1(-):26158404-26185949	UCSC	aurora kinase A and ninein interacting protein	AIBp, MGC2603	79000	ENSG00000127423	257.37	95.27
GSHG0008810	LRFN5	down	2.69	0.0126	0.112	EASANA	chr14(+):42076059-42373750	UCSC	leucine rich repeat and fibronectin type III domain containing 5	FIGLER8, SALM5	145581	ENSG00000165379	1801.21	670.24
GSHG0018873	ZNF831	down	2.69	1.25e-06	0.000389	EASANA	chr20(+):57766075-57834165	UCSC	zinc finger protein 831	dJ492J12.1	128611	ENSG00000124203	1806.87	672.02
GSHG0049540	SEMA3B-AS1	down	2.69	0.0278	0.166	EASANA	chr3(-):50304075-50304803	UCSC	SEMA3B antisense RNA 1 (head to head)	NULL	101928931	ENSG00000232352	170.28	63.22
GSHG0022160	IGSF10	down	2.69	0.0198	0.139	EASANA	chr3(-):151153778-151176501	UCSC	immunoglobulin superfamily member 10	CMF608, FLJ25972	285313	ENSG00000152580	1143.11	425.34
GSHG0017076	SLC39A10	down	2.68	0.038	0.192	EASANA	chr2(+):196521532-196602425	UCSC	solute carrier family 39 member 10	DKFZp564L2123, FLJ90515, KIAA1265	57181	ENSG00000196950	3272.62	1219.68
GSHG0133988	--	down	2.68	0.000314	0.0149	EASANA	chr1(+):67863729-67866317	UCSC	--	NULL	--	--	1553.69	578.66
GSHG0024109	GPR150	down	2.68	0.00464	0.0671	EASANA	chr5(+):94955782-94957850	UCSC	G protein-coupled receptor 150	PGR11	285601	ENSG00000178015	698.67	260.99
GSHG0030202	GCNT1	down	2.68	0.000181	0.0106	EASANA	chr9(+):79034752-79122330	UCSC	glucosaminyl (N-acetyl) transferase 1, core 2	C2GNT, NAGCT2	2650	ENSG00000187210	1342.79	501.38
GSHG0118850	MIR137HG	down	2.68	0.000237	0.0124	EASANA	chr1(-):98453556-98515249	UCSC	MIR137 host gene	NULL	400765	ENSG00000225206	538.09	201.1
GSHG0022390	MYL5	down	2.67	0.000203	0.0112	EASANA	chr4(+):667369-675817	UCSC	myosin light chain 5	NULL	4636	ENSG00000215375	570.11	212.98
GSHG0027167	NXPH1	down	2.67	0.0342	0.182	EASANA	chr7(+):8473239-8792593	UCSC	neurexophilin 1	NULL	30010	ENSG00000122584	561.59	209.92
GSHG0141848	--	down	2.67	0.00392	0.0622	EASANA	chr5(-):176020206-176020902	UCSC	--	NULL	--	--	199.4	74.22
GSHG0000053	PLCH2	down	2.67	0.000708	0.0241	EASANA	chr1(+):2357419-2436969	UCSC	phospholipase C eta 2	KIAA0450, PLC-eta2, PLCeta2, RP3-395M20.1	9651	ENSG00000149527	2011.35	752.39
GSHG0097003	--	down	2.67	0.0408	0.198	EASANA	chr5(+):53751309-53752123	UCSC	--	NULL	--	--	313.54	117.44
GSHG0038374	HBQ1	down	2.67	0.00123	0.0335	EASANA	chr16(+):230333-231178	UCSC	hemoglobin subunit theta 1	HBQ	3049	ENSG00000086506	288.47	107.44
GSHG0016944	SLC4A10	down	2.67	0.0292	0.17	EASANA	chr2(+):162480845-162841792	UCSC	solute carrier family 4 member 10	NBCn2, NCBE	57282	ENSG00000144290	14944.5	5602.82
GSHG0016450	EPCAM	down	2.66	0.0261	0.161	EASANA	chr2(+):47596287-47614165	UCSC	epithelial cell adhesion molecule	17-1A, 323/A3, CD326, CO-17A, EGP-2, EGP34, EGP40, Ep-CAM, ESA, GA733-2, HEA125, KS1/4, KSA, Ly74, MH99, MK-1, MOC31, TACST-1, TROP1	4072	ENSG00000119888	1050.2	393.88
GSHG0007728	NT5DC3	down	2.66	0.0146	0.12	EASANA	chr12(-):104164231-104234975	UCSC	5'-nucleotidase domain containing 3	FLJ11266, TU12B1-TY	51559	ENSG00000111696	1464.54	550.86
GSHG0146506	LOC105378696	down	2.66	0.00256	0.0497	EASANA	chr1(-):46998666-47001187	UCSC	uncharacterized LOC105378696	NULL	105378696	--	274.34	102.95
GSHG0031896	PNMA3	down	2.65	0.00692	0.082	EASANA	chrX(+):152224766-152228827	UCSC	PNMA family member 3	MA3, MA5, MGC132756, MGC132758	29944	ENSG00000183837	5472.55	2061.95
GSHG0013031	PITPNM3	down	2.65	0.00921	0.0942	EASANA	chr17(-):6354584-6459877	UCSC	PITPNM family member 3	ACKR6, NIR1, RDGBA3	83394	ENSG00000091622	6500.99	2453.33
GSHG0018086	CCDC148	down	2.65	0.000163	0.00983	EASANA	chr2(-):159027869-159313265	UCSC	coiled-coil domain containing 148	MGC125588	130940	ENSG00000153237	148.49	55.85
GSHG0010579	LOC283731	down	2.65	0.0229	0.151	EASANA	chr15(-):74417597-74421619	UCSC	uncharacterized LOC283731	NULL	283731	--	551.58	208.45
GSHG0005850	CHRM1	down	2.65	0.000684	0.0236	EASANA	chr11(-):62676152-62689027	UCSC	cholinergic receptor muscarinic 1	NULL	1128	ENSG00000168539	13851.1	5235.03
GSHG0011504	CCDC78	down	2.64	0.000179	0.0105	EASANA	chr16(-):772582-776880	UCSC	coiled-coil domain containing 78	FLJ34512	124093	ENSG00000162004	556.84	211
GSHG0008381	FLT3	down	2.64	0.00389	0.062	EASANA	chr13(-):28577411-28674729	UCSC	fms related tyrosine kinase 3	CD135, FLK2, STK1	2322	ENSG00000122025	486.62	184.44
GSHG0035311	LRRC10B	down	2.64	0.00011	0.00796	EASANA	chr11(+):61276272-61278488	UCSC	leucine rich repeat containing 10B	NULL	390205	ENSG00000204950	2756.89	1044.93
GSHG0007588	FAM19A2	down	2.63	0.0269	0.163	EASANA	chr12(-):62102029-62586620	UCSC	family with sequence similarity 19 member A2, C-C motif chemokine like	TAFA-2, TAFA2	338811	ENSG00000198673	7350.81	2792.48
GSHG0028003	ICA1	down	2.63	0.0058	0.0749	EASANA	chr7(-):8152814-8302242	UCSC	islet cell autoantigen 1	ICA69, ICAp69	3382	ENSG00000003147	3352.9	1274.19
GSHG0027602	COL26A1	down	2.63	0.0198	0.139	EASANA	chr7(+):101006101-101202304	UCSC	collagen type XXVI alpha 1 chain	EMI6, Emu2	136227	ENSG00000160963	1833.04	698.22
GSHG0006555	ARNTL2	down	2.62	0.0108	0.103	EASANA	chr12(+):27485787-27578746	UCSC	aryl hydrocarbon receptor nuclear translocator like 2	bHLHe6, BMAL2, CLIF, MOP9, PASD9	56938	ENSG00000029153	732.71	279.3
GSHG0011469	CPNE7	down	2.62	0.00827	0.0895	EASANA	chr16(+):89642176-89663653	UCSC	copine 7	NULL	27132	ENSG00000178773	3675.88	1400.63
GSHG0007434	DDN	down	2.62	0.00334	0.0571	EASANA	chr12(-):49388933-49393092	UCSC	dendrin	KIAA0749	23109	ENSG00000181418	117115	44634.5
GSHG0007427	--	down	2.62	0.00927	0.0945	EASANA	chr12(-):49175034-49175795	UCSC	--	NULL	--	--	239.25	91.02
GSHG0135220	--	down	2.62	0.0486	NA	EASANA	chr11(+):70196109-70196215	UCSC	--	NULL	--	--	12.99	4.88
GSHG0004665	NCR3LG1	down	2.62	0.0439	0.206	EASANA	chr11(+):17373309-17398869	UCSC	natural killer cell cytotoxicity receptor 3 ligand 1	B7-H6, DKFZp686O24166	374383	ENSG00000188211	294.53	112.54
GSHG0020553	GRM7	down	2.61	0.0132	0.115	EASANA	chr3(+):6902802-7783218	UCSC	glutamate metabotropic receptor 7	GLUR7, GPRC1G, mGlu7, MGLUR7, PPP1R87	2917	ENSG00000196277	1873.42	716.78
GSHG0023150	PROM1	down	2.61	0.00661	0.0804	EASANA	chr4(-):15969849-16085668	UCSC	prominin 1	AC133, CD133, CORD12, RP41	8842	ENSG00000007062	558.53	214.24
GSHG0005988	ALG1L9P	down	2.6	0.00481	0.0685	EASANA	chr11(-):71505409-71524905	UCSC	asparagine-linked glycosylation 1-like 9, pseudogene	NULL	285407	ENSG00000254978	104.65	40.32
GSHG0029091	GDAP1	down	2.6	0.011	0.104	EASANA	chr8(+):75262618-75279333	UCSC	ganglioside induced differentiation associated protein 1	CMT2K, CMT4	54332	ENSG00000104381	1773.19	680.92
GSHG0023659	HPGD	down	2.6	0.0293	0.17	EASANA	chr4(-):175411328-175444049	UCSC	15-hydroxyprostaglandin dehydrogenase	SDR36C1	3248	ENSG00000164120	81.09	31.11
GSHG0001446	SPATA17	down	2.6	0.0296	0.171	EASANA	chr1(+):217804663-218041491	UCSC	spermatogenesis associated 17	IQCH	128153	ENSG00000162814	138.11	53.15
GSHG0042409	CETN4P	down	2.6	0.00105	0.0309	EASANA	chr4(-):123651344-123653613	UCSC	centrin 4, pseudogene	NULL	729338	ENSG00000224786	196.62	75.74
GSHG0141334	--	down	2.6	0.0143	0.119	EASANA	chr18(-):12073224-12076467	UCSC	--	NULL	--	--	557.19	214.44
GSHG0002086	AGBL4	down	2.6	0.011	0.104	EASANA	chr1(-):48998527-50489626	UCSC	ATP/GTP binding protein like 4	CCP6, FLJ14442	84871	ENSG00000186094	343.25	132.15
GSHG0011503	FBXL16	down	2.6	0.000916	0.0284	EASANA	chr16(-):742500-755825	UCSC	F-box and leucine rich repeat protein 16	Fbl16, MGC33974	146330	ENSG00000127585	23628.7	9104.56
GSHG0005059	LOC102724265	down	2.59	5.65e-06	0.00106	EASANA	chr11(+):69240439-69244389	UCSC	uncharacterized LOC102724265	NULL	102724265	--	274.75	105.93
GSHG0020591	SYN2	down	2.59	0.0254	0.159	EASANA	chr3(+):12045834-12233532	UCSC	synapsin II	SYNII, SYNIIa, SYNIIb	6854	ENSG00000157152	11670	4504.2
GSHG0001826	SH2D5	down	2.59	0.0318	0.177	EASANA	chr1(-):21046225-21059330	UCSC	SH2 domain containing 5	NULL	400745	ENSG00000189410	1104.56	426.69
GSHG0001376	MFSD4A	down	2.59	0.0111	0.105	EASANA	chr1(+):205538112-205572046	UCSC	major facilitator superfamily domain containing 4A	DKFZp761N1114, FLJ25004, FLJ34577, UNQ3064	148808	ENSG00000174514	2711.44	1047.9
GSHG0002141	DAB1	down	2.59	0.0136	0.117	EASANA	chr1(-):57460451-58716219	UCSC	DAB1, reelin adaptor protein	NULL	1600	ENSG00000173406	1040.76	402.36
GSHG0003890	CDNF	down	2.59	0.0269	0.163	EASANA	chr10(-):14861251-14880577	UCSC	cerebral dopamine neurotrophic factor	NULL	441549	ENSG00000185267	209.44	81.09
GSHG0031304	--	down	2.58	8.01e-05	0.00664	EASANA	chr9(-):140118567-140122265	UCSC	--	NULL	--	--	431.44	166.91
GSHG0139142	--	down	2.58	0.0325	0.178	EASANA	chr2(+):210554505-210557061	UCSC	--	NULL	--	--	1180.67	457.29
GSHG0052241	SVOP	down	2.58	0.00404	0.063	EASANA	chr12(-):109301905-109459045	UCSC	SV2 related protein	DKFZp761H039	55530	ENSG00000166111	16655.4	6456.99
GSHG0013145	--	down	2.58	0.00422	0.0641	EASANA	chr17(-):16915231-16918304	UCSC	--	NULL	--	--	3174.27	1231.57
GSHG0029912	LOC100288181	down	2.57	0.0254	0.159	EASANA	chr8(-):143783671-143808392	UCSC	uncharacterized LOC100288181	NULL	100288181	--	1481.65	576.69
GSHG0139339	--	down	2.57	0.0215	0.146	EASANA	chr2(-):70885781-70885812	UCSC	--	NULL	--	--	41	15.89
GSHG0011829	LINC02192	down	2.57	0.0439	0.206	EASANA	chr16(-):47883225-47921043	UCSC	long intergenic non-protein coding RNA 2192	NULL	100507534	ENSG00000261325	154.08	60.22
GSHG0007867	MORN3	down	2.57	0.00884	0.0924	EASANA	chr12(-):122089295-122110537	UCSC	MORN repeat containing 3	NULL	283385	ENSG00000139714	247.99	96.62
GSHG0118794	LOC102724593	down	2.56	0.00821	0.0891	EASANA	chr10(+):46951472-46966835	UCSC	uncharacterized LOC102724593	NULL	102724593	--	1860.12	725.53
GSHG0026336	NHLRC1	down	2.56	3.75e-08	2.99e-05	EASANA	chr6(-):18120575-18123384	UCSC	NHL repeat containing E3 ubiquitin protein ligase 1	bA204B7.2, EPM2B	378884	ENSG00000187566	823.25	321.34
GSHG0021269	KCNAB1	down	2.55	0.0194	0.138	EASANA	chr3(+):155838337-156256927	UCSC	potassium voltage-gated channel subfamily A member regulatory beta subunit 1	AKR6A3, hKvb3, hKvBeta3, KCNA1B, Kvb1.3	7881	ENSG00000169282	3148.45	1232.76
GSHG0008470	SIAH3	down	2.55	0.00749	0.0851	EASANA	chr13(-):46354418-46425846	UCSC	siah E3 ubiquitin protein ligase family member 3	FLJ39203	283514	ENSG00000215475	694.54	272.17
GSHG0011935	SMPD3	down	2.55	0.00258	0.0497	EASANA	chr16(-):68392230-68482591	UCSC	sphingomyelin phosphodiesterase 3	NSMASE2	55512	ENSG00000103056	843.84	330.57
GSHG0023663	SPATA4	down	2.55	0.00594	0.0757	EASANA	chr4(-):177105725-177116822	UCSC	spermatogenesis associated 4	SPEF1B, TSARG2	132851	ENSG00000150628	84.34	33.04
GSHG0029575	OPRK1	down	2.55	0.0456	0.21	EASANA	chr8(-):54138276-54164257	UCSC	opioid receptor kappa 1	KOR, OPRK	4986	ENSG00000082556	93.65	36.93
GSHG0037155	SNORD115-45	down	2.55	0.0158	0.125	EASANA	chr15(+):25509674-25509726	UCSC	small nucleolar RNA, C/D box 115-45	HBII-52-45, SNORD115-48	100036566	ENSG00000212380	35.08	13.62
GSHG0023267	HOPX	down	2.54	0.00104	0.0307	EASANA	chr4(-):57514154-57547872	UCSC	HOP homeobox	HOP, LAGY, NECC1, OB1, SMAP31	84525	ENSG00000171476	21115.9	8301.05
GSHG0145099	SMIM18	down	2.54	0.00144	0.0363	EASANA	chr8(+):30436031-30515738	UCSC	small integral membrane protein 18	NULL	100507341	ENSG00000253457	517.68	203.43
GSHG0017253	DAW1	down	2.54	0.0268	0.163	EASANA	chr2(+):228735770-228789057	UCSC	dynein assembly factor with WD repeats 1	FLJ25955, ODA16	164781	ENSG00000123977	769.97	302.46
GSHG0011793	PYDC1	down	2.53	0.00201	0.0435	EASANA	chr16(-):31227283-31228414	UCSC	pyrin domain containing 1	ASC2, POP1	260434	ENSG00000169900	515.49	203.36
GSHG0032227	TAF7L	down	2.53	0.0244	0.155	EASANA	chrX(-):100523242-100548059	UCSC	TATA-box binding protein associated factor 7 like	CT40	54457	ENSG00000102387	149.69	58.76
GSHG0132926	MAN1B1-AS1 // MAN1B1-DT	down	2.53	0.00315	0.0552	EASANA	chr9(-):139979398-139981269	UCSC	MAN1B1 antisense RNA 1 (head to head) // MAN1B1 divergent transcript	NULL	100289341	ENSG00000268996	792.41	312.95
GSHG0007078	WDR66	down	2.53	0.000429	0.018	EASANA	chr12(+):122356463-122441830	UCSC	WD repeat domain 66	CaM-IP4, MGC33630	144406	ENSG00000158023	481.03	189.93
GSHG0012147	ZMYND15	down	2.52	2.57e-07	0.000109	EASANA	chr17(+):4643310-4649414	UCSC	zinc finger MYND-type containing 15	DKFZp434N127	84225	ENSG00000141497	601.75	238.56
GSHG0027221	SNX10	down	2.52	0.0292	0.17	EASANA	chr7(+):26331515-26413938	UCSC	sorting nexin 10	NULL	29887	ENSG00000086300	2484.25	987.11
GSHG0007923	RIMBP2	down	2.51	0.0219	0.147	EASANA	chr12(-):130880681-131118406	UCSC	RIMS binding protein 2	KIAA0318, MGC15831, PPP1R133, RBP2, RIM-BP2	23504	ENSG00000060709	4161.59	1654.91
GSHG0006906	PLXNC1	down	2.51	0.0126	0.112	EASANA	chr12(+):94542499-94701451	UCSC	plexin C1	CD232, VESPR	10154	ENSG00000136040	2277.75	908.5
GSHG0062176	--	down	2.51	0.00417	0.0638	EASANA	chr10(-):69990391-69991947	UCSC	--	NULL	--	--	632.89	252.14
GSHG0005227	C11orf87	down	2.5	0.0141	0.118	EASANA	chr11(+):109292846-109299893	UCSC	chromosome 11 open reading frame 87	LOC399947, LOH11CR1A, NEURIM1	399947	ENSG00000185742	13489.7	5386.82
GSHG0009729	CHRNA7	down	2.5	0.0215	0.146	EASANA	chr15(+):32322686-32462383	UCSC	cholinergic receptor nicotinic alpha 7 subunit	NULL	1139	ENSG00000175344	227.23	90.71
GSHG0013441	LINC00910	down	2.5	0.00797	0.0882	EASANA	chr17(-):41447213-41466266	UCSC	long intergenic non-protein coding RNA 910	NULL	100130581	ENSG00000188825	78.14	31.23
GSHG0032093	SYP	down	2.5	0.0182	0.134	EASANA	chrX(-):49044265-49056661	UCSC	synaptophysin	MRX96	6855	ENSG00000102003	39539.7	15807.2
GSHG0031506	RBM3	down	2.5	0.0289	0.169	EASANA	chrX(+):48432741-48439553	UCSC	RNA binding motif protein 3	IS1-RNPL	5935	ENSG00000102317	3298.1	1318.85
GSHG0040408	B3GALT1	down	2.5	0.0156	0.124	EASANA	chr2(+):168675182-168727366	UCSC	beta-1, 3-galactosyltransferase 1	beta3Gal-T1	8708	ENSG00000172318	582.19	232.73
GSHG0013179	B9D1	down	2.5	0.000242	0.0125	EASANA	chr17(-):19238690-19281506	UCSC	B9 domain containing 1	B9, EPPB9, MKS9	27077	ENSG00000108641	1648.86	659.05
GSHG0144218	--	down	2.5	0.0027	0.0509	EASANA	chr9(-):69946490-69949107	UCSC	--	NULL	--	--	1113.53	445.59
GSHG0009154	TDRD9	down	2.5	0.0106	0.102	EASANA	chr14(+):104394817-104519002	UCSC	tudor domain containing 9	DKFZp434N0820, FLJ36164, NET54	122402	ENSG00000156414	2042.8	817.57
GSHG0039041	--	down	2.5	0.0375	NA	EASANA	chr17(-):7380039-7380064	UCSC	--	NULL	--	--	14.79	5.79
GSHG0139417	--	down	2.5	0.026	NA	EASANA	chr2(-):96494030-96494066	UCSC	--	NULL	--	--	17.52	7.04
GSHG0034218	FALEC	down	2.5	4.89e-05	0.00485	EASANA	chr1(+):150488233-150490508	UCSC	focally amplified long non-coding RNA in epithelial cancer	FAL1, ncRNA-a1	100874054	ENSG00000228126	116.41	46.79
GSHG0031826	ZNF449	down	2.49	0.0335	0.181	EASANA	chrX(+):134477628-134497338	UCSC	zinc finger protein 449	FLJ23614, ZSCAN19	203523	ENSG00000173275	434.47	174.18
GSHG0020985	NIT2	down	2.49	0.000107	0.00789	EASANA	chr3(+):100053562-100074478	UCSC	nitrilase family member 2	NULL	56954	ENSG00000114021	2794.01	1121.57
GSHG0134443	--	down	2.49	0.00101	0.0303	EASANA	chr1(-):85639995-85642563	UCSC	--	NULL	--	--	441.78	177.34
GSHG0053077	THSD4-AS1	down	2.49	0.0467	0.213	EASANA	chr15(-):71459151-71481398	UCSC	THSD4 antisense RNA 1	NULL	101929196	ENSG00000259964	219.07	88.13
GSHG0020177	PRODH	down	2.49	0.00263	0.0503	EASANA	chr22(-):18900288-18924066	UCSC	proline dehydrogenase 1	HSPOX2, PIG6, PRODH1, PRODH2, TP53I6	5625	ENSG00000100033	15876.8	6383.17
GSHG0006892	ATP2B1-AS1	down	2.49	0.00136	0.0353	EASANA	chr12(+):90102732-90105729	UCSC	ATP2B1 antisense RNA 1	NULL	338758	ENSG00000271614	2789.83	1122.03
GSHG0032245	RAB40A	down	2.49	0.00189	0.0422	EASANA	chrX(-):102754682-102774417	UCSC	RAB40A, member RAS oncogene family	Rar-2, RAR2A	142684	ENSG00000172476	152.71	61.55
GSHG0026633	LRRC73	down	2.48	0.007	0.0824	EASANA	chr6(-):43474705-43478081	UCSC	leucine rich repeat containing 73	dJ337H4.2	221424	ENSG00000204052	1377.74	554.55
GSHG0052247	LINC01197	down	2.48	0.0341	0.182	EASANA	chr15(-):95822521-95870329	UCSC	long intergenic non-protein coding RNA 1197	NULL	400456	ENSG00000248441	202.38	81.39
GSHG0009532	--	down	2.48	0.0248	0.157	EASANA	chr14(-):85991477-85996332	UCSC	--	NULL	--	--	676.52	272.36
GSHG0137628	--	down	2.48	0.00338	0.0575	EASANA	chr17(+):56084035-56085548	UCSC	--	NULL	--	--	268.34	107.81
GSHG0024371	SLC6A7	down	2.48	0.0236	0.152	EASANA	chr5(+):149569424-149602351	UCSC	solute carrier family 6 member 7	PROT	6534	ENSG00000011083	3462.71	1395.11
[truncated: 1,199 more rows]

## Sheet: HIERARCHICAL CLUSTERING
Customer name:	Stefan Stamm
Project name:	H vs. L (Entorhinal)
Organism:	Human
Analysis level:	Gene
Date:	2021-02-19
Algorithm version:	EASANA 2018_1
GS contact (name/email/phone):	Pierre de la Grange	pierre.delagrange@genosplice.com	+ 33 (0) 6 99 06 12 93
Hierarchical Clustering of the Regulated Genes

## Sheet: PATHWAY ANALYSIS (KEGG)
Customer name:	Stefan Stamm
Project name:	H vs. L (Entorhinal)
Organism:	Human
Analysis level:	Gene
Date:	2021-02-19
Algorithm version:	EASANA 2018_1
GS contact (name/email/phone):	Pierre de la Grange	pierre.delagrange@genosplice.com	+ 33 (0) 6 99 06 12 93
KEGG Pathway Analysis on Regulated Genes
Significant Pathways (140)
Link to KEGG Pathway	Pathway Description (KEGG)	Nb Genes in Pathway	Nb Regulated Genes (Up / Down)	P-Value (All)	P-Value (Up)	P-Value (Down)	Min P-Value	min FDR
hsa04010	MAPK signaling pathway	295	70 (51/19)	7.99805e-12	8.88178e-16	0.242176	8.88178e-16	1.13802e-12
hsa05200	Pathways in cancer	526	93 (64/29)	6.28858e-08	4.70424e-12	0.474915	4.70424e-12	2.41102e-09
hsa05202	Transcriptional misregulation in cancer	186	44 (34/10)	6.29446e-08	1.07292e-11	0.547836	1.07292e-11	5.0916e-09
hsa04218	Cellular senescence	160	34 (31/3)	2.23973e-05	1.83011e-11	0.992803	1.83011e-11	7.32789e-09
hsa05166	Human T-cell leukemia virus 1 infection	255	46 (39/7)	7.64363e-05	9.73023e-11	0.985632	9.73023e-11	2.6227e-08
hsa05212	Pancreatic cancer	75	20 (19/1)	3.88412e-05	1.32388e-09	0.984342	1.32388e-09	1.69629e-07
hsa04014	Ras signaling pathway	232	52 (34/18)	2.8857e-08	4.70801e-09	0.0771103	4.70801e-09	4.91803e-07
hsa05220	Chronic myeloid leukemia	76	19 (18/1)	0.000153797	1.14031e-08	0.985187	1.14031e-08	9.93934e-07
hsa04210	Apoptosis	136	27 (24/3)	0.000474204	2.31945e-08	0.979512	2.31945e-08	1.80116e-06
hsa05210	Colorectal cancer	86	20 (18/2)	0.000298584	8.86656e-08	0.94975	8.86656e-08	5.82601e-06
hsa05225	Hepatocellular carcinoma	168	34 (26/8)	6.37874e-05	9.83845e-08	0.688709	9.83845e-08	6.33467e-06
hsa04151	PI3K-Akt signaling pathway	354	57 (41/16)	0.000286443	1.27918e-07	0.798002	1.27918e-07	7.89679e-06
hsa04380	Osteoclast differentiation	128	25 (22/3)	0.000964794	1.43259e-07	0.971256	1.43259e-07	8.69941e-06
hsa05418	Fluid shear stress and atherosclerosis	139	28 (23/5)	0.00029337	1.54026e-07	0.874408	1.54026e-07	9.22216e-06
hsa05167	Kaposi sarcoma-associated herpesvirus infection	186	33 (27/6)	0.000987923	2.15316e-07	0.939172	2.15316e-07	1.1943e-05
hsa05222	Small cell lung cancer	93	20 (18/2)	0.000872099	3.09251e-07	0.963623	3.09251e-07	1.57325e-05
hsa05163	Human cytomegalovirus infection	225	40 (30/10)	0.000295927	3.12316e-07	0.775866	3.12316e-07	1.5817e-05
hsa05033	Nicotine addiction	40	12 (0/12)	0.000416911	NA	7.7521e-07	7.7521e-07	0.000179143
hsa04933	AGE-RAGE signaling pathway in diabetic complications	99	18 (18/0)	0.00994517	8.16216e-07	NA	8.16216e-07	3.3736e-05
hsa04668	TNF signaling pathway	110	23 (19/4)	0.000567752	9.2446e-07	0.84972	9.2446e-07	3.73663e-05
hsa05169	Epstein-Barr virus infection	201	33 (27/6)	0.00362818	1.03387e-06	0.962649	1.03387e-06	4.09367e-05
hsa05205	Proteoglycans in cancer	201	33 (26/7)	0.00362818	3.31894e-06	0.920379	3.31894e-06	0.000108761
hsa04068	FoxO signaling pathway	132	27 (20/7)	0.000288244	4.00444e-06	0.571019	4.00444e-06	0.000124839
hsa05161	Hepatitis B	144	27 (21/6)	0.00118071	4.3211e-06	0.793436	4.3211e-06	0.000133735
hsa04110	Cell cycle	124	26 (19/7)	0.000245652	5.85431e-06	0.504173	5.85431e-06	0.000172517
hsa05145	Toxoplasmosis	113	20 (18/2)	0.00921523	5.85693e-06	0.98585	5.85693e-06	0.000172517
hsa04510	Focal adhesion	199	35 (25/10)	0.000831959	8.56184e-06	0.633868	8.56184e-06	0.000234408
hsa05215	Prostate cancer	97	19 (16/3)	0.00359068	1.20973e-05	0.899748	1.20973e-05	0.000311672
hsa05206	MicroRNAs in cancer	299	36 (32/4)	0.154857	1.54034e-05	0.99994	1.54034e-05	0.000379545
hsa05211	Renal cell carcinoma	69	18 (13/5)	0.000126772	1.81198e-05	0.314007	1.81198e-05	0.000433152
hsa05224	Breast cancer	147	28 (20/8)	0.000750632	2.07002e-05	0.538994	2.07002e-05	0.000477894
hsa05214	Glioma	71	19 (13/6)	5.70563e-05	2.49535e-05	0.182627	2.49535e-05	0.000555086
hsa05226	Gastric cancer	149	24 (20/4)	0.0147569	2.52786e-05	0.962421	2.52786e-05	0.000561342
hsa04721	Synaptic vesicle cycle	63	14 (1/13)	0.00359665	0.95287	2.54392e-05	2.54392e-05	0.00336033
hsa05170	Human immunodeficiency virus 1 infection	212	37 (25/12)	0.000698895	2.56199e-05	0.471601	2.56199e-05	0.000566956
hsa04115	p53 signaling pathway	72	15 (13/2)	0.00503122	2.91463e-05	0.905517	2.91463e-05	0.000624501
hsa04724	Glutamatergic synapse	114	26 (8/18)	5.71699e-05	0.171958	3.78009e-05	3.78009e-05	0.00151822
hsa05140	Leishmaniasis	74	15 (13/2)	0.00655681	3.94108e-05	0.913548	3.94108e-05	0.000802815
hsa04015	Rap1 signaling pathway	206	36 (24/12)	0.000798431	4.48866e-05	0.431932	4.48866e-05	0.000882104
hsa04722	Neurotrophin signaling pathway	119	25 (17/8)	0.000310316	4.50435e-05	0.31105	4.50435e-05	0.000883832
hsa04360	Axon guidance	175	35 (17/18)	6.46679e-05	0.00398643	0.00647032	6.46679e-05	0.00165058
hsa04727	GABAergic synapse	88	20 (5/15)	0.000412056	0.40325	6.68357e-05	6.68357e-05	0.00676015
hsa04066	HIF-1 signaling pathway	100	19 (15/4)	0.00508242	7.03607e-05	0.793182	7.03607e-05	0.00124866
hsa05213	Endometrial cancer	58	12 (11/1)	0.0120801	7.42191e-05	0.959785	7.42191e-05	0.00129914
hsa04670	Leukocyte transendothelial migration	112	22 (16/6)	0.00174837	7.46934e-05	0.564073	7.46934e-05	0.00130566
hsa05323	Rheumatoid arthritis	90	18 (14/4)	0.00358283	8.11557e-05	0.720713	8.11557e-05	0.00139764
hsa05203	Viral carcinogenesis	201	29 (23/6)	0.0320679	8.46187e-05	0.962649	8.46187e-05	0.00144178
hsa04141	Protein processing in endoplasmic reticulum	165	23 (20/3)	0.0706682	0.000108846	0.994241	0.000108846	0.00175426
hsa04625	C-type lectin receptor signaling pathway	104	19 (15/4)	0.00782736	0.000111094	0.817595	0.000111094	0.00178154
hsa04662	B cell receptor signaling pathway	71	13 (12/1)	0.0245948	0.000114243	0.98045	0.000114243	0.00181838
hsa05152	Tuberculosis	179	27 (21/6)	0.0227573	0.000118626	0.924257	0.000118626	0.00186497
hsa04621	NOD-like receptor signaling pathway	168	26 (20/6)	0.0186473	0.000139599	0.894335	0.000139599	0.00211929
hsa04071	Sphingolipid signaling pathway	118	20 (16/4)	0.01462	0.000140211	0.884988	0.000140211	0.00212356
hsa04064	NF-kappa B signaling pathway	95	18 (14/4)	0.00647039	0.000147376	0.759053	0.000147376	0.00221635
hsa04810	Regulation of actin cytoskeleton	213	36 (23/13)	0.00147619	0.000202399	0.361478	0.000202399	0.00281675
hsa04142	Lysosome	123	26 (10/16)	0.00021448	0.0665417	0.000939671	0.00021448	0.00413088
hsa05134	Legionellosis	55	10 (10/0)	0.0471647	0.000225549	NA	0.000225549	0.00306465
hsa05221	Acute myeloid leukemia	66	15 (11/4)	0.00208073	0.000247849	0.478284	0.000247849	0.00331213
hsa01521	EGFR tyrosine kinase inhibitor resistance	79	17 (12/5)	0.00204381	0.000322928	0.421948	0.000322928	0.00418369
hsa04020	Calcium signaling pathway	183	31 (9/22)	0.00291055	0.500119	0.000360473	0.000360473	0.0274925
hsa04530	Tight junction	170	25 (19/6)	0.0361374	0.00045504	0.900431	0.00045504	0.00546944
hsa05160	Hepatitis C	131	19 (16/3)	0.0687273	0.000469837	0.974667	0.000469837	0.0056186
hsa05164	Influenza A	171	24 (19/5)	0.0619471	0.000489698	0.956298	0.000489698	0.00578295
hsa05162	Measles	132	18 (16/2)	0.117198	0.000511622	0.99436	0.000511622	0.00598668
hsa04931	Insulin resistance	107	19 (14/5)	0.0105873	0.000518675	0.689238	0.000518675	0.00602519
hsa05218	Melanoma	72	14 (11/3)	0.0121906	0.00053864	0.751693	0.00053864	0.00622326
hsa04350	TGF-beta signaling pathway	84	14 (12/2)	0.041739	0.000573854	0.944936	0.000573854	0.00655913
hsa05146	Amoebiasis	96	15 (13/2)	0.0584152	0.000582056	0.968367	0.000582056	0.00664104
hsa05217	Basal cell carcinoma	63	14 (10/4)	0.00359665	0.000700203	0.442342	0.000700203	0.00780148
hsa04725	Cholinergic synapse	112	23 (9/14)	0.000739501	0.0835996	0.00277948	0.000739501	0.0104513
hsa05321	Inflammatory bowel disease (IBD)	65	11 (10/1)	0.060274	0.000900613	0.972726	0.000900613	0.00958435
hsa05131	Shigellosis	65	13 (10/3)	0.0122265	0.000900613	0.6871	0.000900613	0.00958435
hsa04211	Longevity regulating pathway	89	17 (12/5)	0.00736564	0.000971339	0.526496	0.000971339	0.0101931
hsa05223	Non-small cell lung cancer	66	12 (10/2)	0.0315773	0.00101718	0.877047	0.00101718	0.0105841
hsa04390	Hippo signaling pathway	154	24 (17/7)	0.0213982	0.00101851	0.728847	0.00101851	0.0105841
hsa04723	Retrograde endocannabinoid signaling	148	22 (4/18)	0.0424807	0.923603	0.00103802	0.00103802	0.0581222
hsa05142	Chagas disease (American trypanosomiasis)	102	15 (13/2)	0.0889323	0.00103939	0.976131	0.00103939	0.0107574
hsa00330	Arginine and proline metabolism	50	13 (7/6)	0.00110081	0.00876425	0.0508489	0.00110081	0.0137205
hsa04666	Fc gamma R-mediated phagocytosis	91	16 (12/4)	0.01963	0.00118429	0.728726	0.00118429	0.0118828
hsa04926	Relaxin signaling pathway	130	21 (15/6)	0.0208813	0.00125792	0.706905	0.00125792	0.0125041
hsa05168	Herpes simplex infection	185	23 (19/4)	0.175244	0.00127411	0.990945	0.00127411	0.0126258
hsa04657	IL-17 signaling pathway	93	14 (12/2)	0.084299	0.00143453	0.963623	0.00143453	0.0140096
hsa04920	Adipocytokine signaling pathway	69	12 (10/2)	0.0428048	0.00144292	0.892152	0.00144292	0.0140701
hsa00561	Glycerolipid metabolism	61	12 (2/10)	0.0178136	0.790482	0.0014523	0.0014523	0.0719367
hsa05216	Thyroid cancer	37	8 (7/1)	0.0290107	0.00153675	0.87116	0.00153675	0.0147383
hsa04917	Prolactin signaling pathway	70	12 (10/2)	0.0470951	0.00161335	0.896791	0.00161335	0.015358
hsa04070	Phosphatidylinositol signaling system	99	20 (12/8)	0.00195217	0.00245875	0.164184	0.00195217	0.0210574
hsa04611	Platelet activation	123	17 (14/3)	0.114387	0.00204948	0.964588	0.00204948	0.0183636
hsa04012	ErbB signaling pathway	85	17 (11/6)	0.00456653	0.00217781	0.30797	0.00217781	0.0191256
hsa01522	Endocrine resistance	98	16 (12/4)	0.0367237	0.00225563	0.780023	0.00225563	0.0196475
hsa04720	Long-term potentiation	67	15 (6/9)	0.0024347	0.0964902	0.00949647	0.0024347	0.0246218
hsa05100	Bacterial invasion of epithelial cells	74	13 (10/3)	0.0334495	0.00246547	0.768053	0.00246547	0.0211222
hsa05133	Pertussis	76	13 (10/3)	0.0404985	0.00300961	0.783522	0.00300961	0.0247988
hsa00650	Butanoate metabolism	28	7 (1/6)	0.018886	0.742517	0.00326488	0.00326488	0.108078
hsa04137	Mitophagy	65	10 (9/1)	0.117103	0.00337767	0.972726	0.00337767	0.027236
hsa04922	Glucagon signaling pathway	103	16 (12/4)	0.054243	0.00342543	0.811724	0.00342543	0.0274313
hsa05032	Morphine addiction	91	17 (5/12)	0.00920994	0.431492	0.00348295	0.00348295	0.0648406
hsa05231	Choline metabolism in cancer	99	19 (11/8)	0.00453718	0.00708774	0.164184	0.00453718	0.0384999
hsa04911	Insulin secretion	85	17 (6/11)	0.00456653	0.213725	0.00582088	0.00456653	0.0385488
hsa04659	Th17 cell differentiation	107	12 (12/0)	0.397874	0.00467776	NA	0.00467776	0.0356847
hsa04726	Serotonergic synapse	115	21 (8/13)	0.00539261	0.177728	0.00899764	0.00539261	0.0434017
hsa04910	Insulin signaling pathway	137	19 (14/5)	0.0971025	0.0054809	0.866437	0.0054809	0.0400841
hsa00512	Mucin type O-glycan biosynthesis	31	7 (1/6)	0.0321544	0.777374	0.00556045	0.00556045	0.158021
hsa03430	Mismatch repair	23	7 (4/3)	0.00611394	0.0214583	0.124034	0.00611394	0.047767
hsa04934	Cushing syndrome	154	26 (15/11)	0.00630419	0.0064292	0.208435	0.00630419	0.0449724
hsa00310	Lysine degradation	59	10 (8/2)	0.0704812	0.00635228	0.833931	0.00635228	0.0446716
hsa04713	Circadian entrainment	96	18 (7/11)	0.00722907	0.16893	0.014124	0.00722907	0.054199
hsa05132	Salmonella infection	86	14 (10/4)	0.0494946	0.00731865	0.686919	0.00731865	0.0490706
hsa05031	Amphetamine addiction	68	14 (5/9)	0.00735438	0.218381	0.0104364	0.00735438	0.0549336
hsa04971	Gastric acid secretion	75	15 (8/7)	0.00744778	0.0250641	0.10857	0.00744778	0.0554816
hsa04913	Ovarian steroidogenesis	49	10 (7/3)	0.0229433	0.00784993	0.495656	0.00784993	0.0521416
hsa05144	Malaria	49	9 (7/2)	0.0548238	0.00784993	0.748693	0.00784993	0.0521416
hsa04514	Cell adhesion molecules (CAMs)	144	19 (14/5)	0.138428	0.00842551	0.892585	0.00842551	0.0553337
hsa05030	Cocaine addiction	49	11 (4/7)	0.00862198	0.200436	0.0153212	0.00862198	0.0619068
hsa04979	Cholesterol metabolism	50	10 (7/3)	0.0261623	0.00876425	0.509286	0.00876425	0.0570902
hsa04072	Phospholipase D signaling pathway	146	23 (14/9)	0.0213056	0.00946332	0.387384	0.00946332	0.0604319
hsa04978	Mineral absorption	51	10 (7/3)	0.0296916	0.00975431	0.52272	0.00975431	0.061995
hsa04620	Toll-like receptor signaling pathway	104	14 (11/3)	0.164287	0.0101468	0.923623	0.0101468	0.0639187
hsa04392	Hippo signaling pathway	29	5 (5/0)	0.163683	0.010796	NA	0.010796	0.0674775
hsa04658	Th1 and Th2 cell differentiation	92	12 (10/2)	0.217383	0.0115818	0.961894	0.0115818	0.071448
hsa04928	Parathyroid hormone synthesis, secretion and action	106	16 (11/5)	0.0671649	0.0116207	0.681282	0.0116207	0.0715845
hsa05219	Bladder cancer	41	8 (6/2)	0.0502239	0.0120243	0.655575	0.0120243	0.0735056
hsa03440	Homologous recombination	41	7 (6/1)	0.114992	0.0120243	0.89678	0.0120243	0.0735056
hsa04610	Complement and coagulation cascades	79	12 (9/3)	0.0991635	0.0121211	0.805117	0.0121211	0.073991
hsa04915	Estrogen signaling pathway	137	16 (13/3)	0.309665	0.0131518	0.980369	0.0131518	0.0773
hsa04730	Long-term depression	60	12 (4/8)	0.0157135	0.315244	0.014693	0.014693	0.0940196
hsa04215	Apoptosis	33	5 (5/0)	0.237218	0.0184796	NA	0.0184796	0.1008
hsa04660	T cell receptor signaling pathway	101	13 (10/3)	0.219009	0.0211782	0.914109	0.0211782	0.110622
hsa00565	Ether lipid metabolism	47	8 (6/2)	0.0972802	0.0226375	0.727677	0.0226375	0.116068
hsa00600	Sphingolipid metabolism	47	9 (6/3)	0.0435405	0.0226375	0.467844	0.0226375	0.116068
hsa00562	Inositol phosphate metabolism	74	13 (8/5)	0.0334495	0.0233225	0.367936	0.0233225	0.118678
hsa04918	Thyroid hormone synthesis	74	12 (8/4)	0.0671758	0.0233225	0.569065	0.0233225	0.118678
hsa03030	DNA replication	36	8 (5/3)	0.0248745	0.0261494	0.306067	0.0248745	0.129514
hsa00590	Arachidonic acid metabolism	63	11 (7/4)	0.0498029	0.0287237	0.442342	0.0287237	0.13925
hsa00790	Folate biosynthesis	26	5 (4/1)	0.115803	0.0324144	0.762992	0.0324144	0.151117
hsa00515	Mannose type O-glycan biosynthesis	23	4 (0/4)	0.198046	NA	0.0326663	0.0326663	0.458438
hsa05230	Central carbon metabolism in cancer	65	10 (7/3)	0.117103	0.0333608	0.6871	0.0333608	0.154706
hsa00250	Alanine, aspartate and glutamate metabolism	35	7 (2/5)	0.0578654	0.497711	0.0380783	0.0380783	0.23148
hsa04961	Endocrine and other factor-regulated calcium reabsorption	47	7 (1/6)	0.192913	0.897543	0.0392876	0.0392876	0.488998
hsa05150	Staphylococcus aureus infection	56	6 (6/0)	0.504804	0.048074	NA	0.048074	0.201561
Regulated Genes in Pathways
Link to KEGG Pathway	Pathway Description (KEGG)	FAST DB STABLE ID	Gene Symbol	Gene Name	Link to Entrez Gene	Regulation	Fold-Change	P-Value
hsa04010	MAPK signaling pathway	GSHG0011047	CACNG3	calcium voltage-gated channel auxiliary subunit gamma 3	10368	down	2.02485	0.026493
hsa04010	MAPK signaling pathway	GSHG0020030	SYNGR1 // TAB1 // LOC100506472	synaptogyrin 1 // TGF-beta activated kinase 1 (MAP3K7) binding protein 1 // uncharacterized LOC100506472	10454	down	1.66154	0.0203159
hsa04010	MAPK signaling pathway	GSHG0000782	CSF1	colony stimulating factor 1	1435	up	2.78679	0.00153727
hsa04010	MAPK signaling pathway	GSHG0000614	GADD45A	growth arrest and DNA damage inducible alpha	1647	up	4.26243	0.000160423
hsa04010	MAPK signaling pathway	GSHG0029502	DUSP4	dual specificity phosphatase 4	1846	down	4.20165	0.0192514
hsa04010	MAPK signaling pathway	GSHG0021755	DUSP7	dual specificity phosphatase 7	1849	up	1.76441	0.010961
hsa04010	MAPK signaling pathway	GSHG0001017	EFNA1	ephrin A1	1942	up	2.52675	0.0114028
hsa04010	MAPK signaling pathway	GSHG0022788	EGF	epidermal growth factor	1950	up	2.12101	0.0280825
hsa04010	MAPK signaling pathway	GSHG0002900	ELK4 // SLC45A3	ELK4, ETS transcription factor // solute carrier family 45 member 3	2005	up	2.39458	0.0447679
hsa04010	MAPK signaling pathway	GSHG0025144	FGF1	fibroblast growth factor 1	2246	up	1.89507	0.0366401
hsa04010	MAPK signaling pathway	GSHG0022405	FGFR3	fibroblast growth factor receptor 3	2261	down	1.78472	0.0113171
hsa04010	MAPK signaling pathway	GSHG0031987	PIR-FIGF // VEGFD // PIR	PIR-FIGF readthrough // vascular endothelial growth factor D // pirin	2277	up	1.63438	0.0220948
hsa04010	MAPK signaling pathway	GSHG0032430	FLNA	filamin A	2316	up	1.86742	0.00469851
hsa04010	MAPK signaling pathway	GSHG0008381	FLT3	fms related tyrosine kinase 3	2322	down	2.63907	0.00389176
hsa04010	MAPK signaling pathway	GSHG0132429	FLT3LG	fms related tyrosine kinase 3 ligand	2323	up	1.63868	0.0348695
hsa04010	MAPK signaling pathway	GSHG0008999	FOS	Fos proto-oncogene, AP-1 transcription factor subunit	2353	up	8.27711	1.66026e-07
hsa04010	MAPK signaling pathway	GSHG0020145	MAPK8IP2	mitogen-activated protein kinase 8 interacting protein 2	23542	down	1.53483	0.0189028
hsa04010	MAPK signaling pathway	GSHG0132405	RASGRP3	RAS guanyl releasing protein 3	25780	up	2.24718	0.0190223
hsa04010	MAPK signaling pathway	GSHG0012743	CACNG4	calcium voltage-gated channel auxiliary subunit gamma 4	27092	down	1.71133	0.0345901
hsa04010	MAPK signaling pathway	GSHG0032205	RPS6KA6	ribosomal protein S6 kinase A6	27330	down	2.07857	0.0290838
hsa04010	MAPK signaling pathway	GSHG0029780	ANGPT1	angiopoietin 1	284	up	2.15423	0.0275999
hsa04010	MAPK signaling pathway	GSHG0029360	ANGPT2	angiopoietin 2	285	up	4.78131	0.00463235
hsa04010	MAPK signaling pathway	GSHG0015331	MKNK2	MAP kinase interacting serine/threonine kinase 2	2872	up	2.77514	0.000432143
hsa04010	MAPK signaling pathway	GSHG0026481	HSPA1L	heat shock protein family A (Hsp70) member 1 like	3305	up	2.4788	2.52479e-05
hsa04010	MAPK signaling pathway	GSHG0133504	HSPB1	heat shock protein family B (small) member 1	3315	up	7.09421	2.04752e-06
hsa04010	MAPK signaling pathway	GSHG0007722	IGF1	insulin like growth factor 1	3479	down	4.0958	0.00216242
hsa04010	MAPK signaling pathway	GSHG0010191	IGF1R	insulin like growth factor 1 receptor	3480	up	1.51505	0.0276264
hsa04010	MAPK signaling pathway	GSHG0017932	IL1B	interleukin 1 beta	3553	up	6.58554	0.0374331
hsa04010	MAPK signaling pathway	GSHG0005903	MAP3K11	mitogen-activated protein kinase kinase kinase 11	4296	up	1.87498	0.0243748
hsa04010	MAPK signaling pathway	GSHG0029250	MYC	MYC proto-oncogene, bHLH transcription factor	4609	up	2.30988	0.0344319
hsa04010	MAPK signaling pathway	GSHG0014450	GADD45B	growth arrest and DNA damage inducible beta	4616	up	3.94881	0.00402789
hsa04010	MAPK signaling pathway	GSHG0020038	ATF4	activating transcription factor 4	468	up	1.8974	0.000315613
hsa04010	MAPK signaling pathway	GSHG0014139	NFATC1	nuclear factor of activated T cells 1	4772	up	1.76209	0.0246768
hsa04010	MAPK signaling pathway	GSHG0011299	NFATC3	nuclear factor of activated T cells 3	4775	up	1.94296	0.00239897
hsa04010	MAPK signaling pathway	GSHG0022759	NFKB1	nuclear factor kappa B subunit 1	4790	up	1.87989	2.77843e-05
hsa04010	MAPK signaling pathway	GSHG0003646	NFKB2	nuclear factor kappa B subunit 2	4791	up	2.52159	0.00323345
hsa04010	MAPK signaling pathway	GSHG0012616	NGFR	nerve growth factor receptor	4804	up	10.1235	2.2533e-05
hsa04010	MAPK signaling pathway	GSHG0021459	PAK2	p21 (RAC1) activated kinase 2	5062	up	1.78557	0.00121321
hsa04010	MAPK signaling pathway	GSHG0027944	PDGFA	platelet derived growth factor subunit A	5154	up	1.80587	0.0128967
hsa04010	MAPK signaling pathway	GSHG0020405	PDGFB	platelet derived growth factor subunit B	5155	down	1.72774	0.0266827
hsa04010	MAPK signaling pathway	GSHG0015170	PRKCG	protein kinase C gamma	5582	down	3.35212	0.00257228
hsa04010	MAPK signaling pathway	GSHG0002169	GNG12	G protein subunit gamma 12	55970	up	1.67719	0.00371118
hsa04010	MAPK signaling pathway	GSHG0009948	MAP2K1	mitogen-activated protein kinase kinase 1	5604	down	1.75477	0.0389162
hsa04010	MAPK signaling pathway	GSHG0012319	MAP2K3	mitogen-activated protein kinase kinase 3	5606	up	1.74176	8.60771e-05
hsa04010	MAPK signaling pathway	GSHG0007627	PTPRR	protein tyrosine phosphatase, receptor type R	5801	down	2.79697	0.0181512
hsa04010	MAPK signaling pathway	GSHG0000809	RAP1A	RAP1A, member of RAS oncogene family	5906	up	1.64238	0.0119738
hsa04010	MAPK signaling pathway	GSHG0015172	CACNG8	calcium voltage-gated channel auxiliary subunit gamma 8	59283	down	1.89466	0.0321941
hsa04010	MAPK signaling pathway	GSHG0005905	RELA	RELA proto-oncogene, NF-kB subunit	5970	up	3.64111	0.000130144
hsa04010	MAPK signaling pathway	GSHG0000280	RPS6KA1	ribosomal protein S6 kinase A1	6195	up	1.80252	0.0196578
hsa04010	MAPK signaling pathway	GSHG0005663	BDNF	brain derived neurotrophic factor	627	down	2.70708	0.0294411
hsa04010	MAPK signaling pathway	GSHG0145901	TGFA	transforming growth factor alpha	7039	up	1.91276	0.0399118
hsa04010	MAPK signaling pathway	GSHG0015842	TGFB1	transforming growth factor beta 1	7040	up	1.7732	0.035845
hsa04010	MAPK signaling pathway	GSHG0001451	TGFB2	transforming growth factor beta 2	7042	up	1.78653	0.0193754
hsa04010	MAPK signaling pathway	GSHG0009505	TGFB3	transforming growth factor beta 3	7043	up	2.6557	0.0298264
hsa04010	MAPK signaling pathway	GSHG0007197	TNFRSF1A	TNF receptor superfamily member 1A	7132	up	2.87747	0.000417629
hsa04010	MAPK signaling pathway	GSHG0013057	TP53	tumor protein p53	7157	up	2.06817	0.00188487
hsa04010	MAPK signaling pathway	GSHG0030596	TRAF2	TNF receptor associated factor 2	7186	up	1.71136	0.00224906
hsa04010	MAPK signaling pathway	GSHG0025760	VEGFA	vascular endothelial growth factor A	7422	up	2.2648	0.00855776
hsa04010	MAPK signaling pathway	GSHG0004952	VEGFB	vascular endothelial growth factor B	7423	up	1.60169	0.0180615
hsa04010	MAPK signaling pathway	GSHG0030624	CACNA1B	calcium voltage-gated channel subunit alpha1 B	774	down	2.08386	0.0313307
hsa04010	MAPK signaling pathway	GSHG0001250	CACNA1E	calcium voltage-gated channel subunit alpha1 E	777	down	3.38833	0.016847
hsa04010	MAPK signaling pathway	GSHG0013327	CACNB1	calcium voltage-gated channel auxiliary subunit beta 1	782	down	2.01235	0.0314339
hsa04010	MAPK signaling pathway	GSHG0007284	DUSP16	dual specificity phosphatase 16	80824	up	2.03037	2.32167e-06
hsa04010	MAPK signaling pathway	GSHG0005638	PTPN5	protein tyrosine phosphatase, non-receptor type 5	84867	down	2.18453	0.0358902
hsa04010	MAPK signaling pathway	GSHG0015961	PLA2G4C	phospholipase A2 group IVC	8605	up	1.76953	0.00314947
hsa04010	MAPK signaling pathway	GSHG0001896	MAP3K6	mitogen-activated protein kinase kinase kinase 6	9064	up	1.52804	0.0440446
hsa04010	MAPK signaling pathway	GSHG0001393	MAPKAPK2	mitogen-activated protein kinase-activated protein kinase 2	9261	up	2.00891	0.00142412
hsa04010	MAPK signaling pathway	GSHG0025121	CD14	CD14 molecule	929	up	4.16356	0.000729919
hsa04010	MAPK signaling pathway	GSHG0016720	MAP4K4	mitogen-activated protein kinase kinase kinase kinase 4	9448	up	2.16257	0.0174311
hsa04010	MAPK signaling pathway	GSHG0018530	CDC25B	cell division cycle 25B	994	up	1.55242	0.00135637
hsa05200	Pathways in cancer	GSHG0016771	BCL2L11	BCL2 like 11	10018	up	2.13157	0.000369923
hsa05200	Pathways in cancer	GSHG0025686	CDKN1A	cyclin dependent kinase inhibitor 1A	1026	up	6.195	0.0004376
hsa05200	Pathways in cancer	GSHG0006492	CDKN1B	cyclin dependent kinase inhibitor 1B	1027	up	1.73182	0.000175471
hsa05200	Pathways in cancer	GSHG0030724	CDKN2A	cyclin dependent kinase inhibitor 2A	1029	up	2.04775	0.046513
hsa05200	Pathways in cancer	GSHG0030725	CDKN2B	cyclin dependent kinase inhibitor 2B	1030	up	2.54945	3.65109e-06
hsa05200	Pathways in cancer	GSHG0013670	GNA13	G protein subunit alpha 13	10672	up	1.78162	0.00936993
hsa05200	Pathways in cancer	GSHG0014916	DLL3	delta like canonical Notch ligand 3	10683	down	1.74478	0.0019482
hsa05200	Pathways in cancer	GSHG0007426	ADCY6	adenylate cyclase 6	112	down	1.86895	0.000706022
hsa05200	Pathways in cancer	GSHG0022027	TXNRD3NB // TXNRD3	thioredoxin reductase 3 neighbor // thioredoxin reductase 3	114112	down	1.62087	0.0421704
hsa05200	Pathways in cancer	GSHG0001010	CKS1B	CDC28 protein kinase regulatory subunit 1B	1163	up	2.07098	0.00591863
hsa05200	Pathways in cancer	GSHG0030249	CKS2	CDC28 protein kinase regulatory subunit 2	1164	up	2.65044	0.00109547
hsa05200	Pathways in cancer	GSHG0032973	CSF2RA	colony stimulating factor 2 receptor alpha subunit	1438	down	1.8875	0.01499
hsa05200	Pathways in cancer	GSHG0024272	CTNNA1	catenin alpha 1	1495	up	1.59889	0.00514618
hsa05200	Pathways in cancer	GSHG0004801	DDB2	damage specific DNA binding protein 2	1643	up	1.65593	0.0189219
hsa05200	Pathways in cancer	GSHG0000614	GADD45A	growth arrest and DNA damage inducible alpha	1647	up	4.26243	0.000160423
hsa05200	Pathways in cancer	GSHG0011942	NQO1	NAD(P)H quinone dehydrogenase 1	1728	up	1.50113	0.0453858
hsa05200	Pathways in cancer	GSHG0022788	EGF	epidermal growth factor	1950	up	2.12101	0.0280825
hsa05200	Pathways in cancer	GSHG0025144	FGF1	fibroblast growth factor 1	2246	up	1.89507	0.0366401
hsa05200	Pathways in cancer	GSHG0022405	FGFR3	fibroblast growth factor receptor 3	2261	down	1.78472	0.0113171
hsa05200	Pathways in cancer	GSHG0003081	FH	fumarate hydratase	2271	down	1.54854	0.00622923
hsa05200	Pathways in cancer	GSHG0031987	PIR-FIGF // VEGFD // PIR	PIR-FIGF readthrough // vascular endothelial growth factor D // pirin	2277	up	1.63438	0.0220948
hsa05200	Pathways in cancer	GSHG0008381	FLT3	fms related tyrosine kinase 3	2322	down	2.63907	0.00389176
hsa05200	Pathways in cancer	GSHG0132429	FLT3LG	fms related tyrosine kinase 3 ligand	2323	up	1.63868	0.0348695
hsa05200	Pathways in cancer	GSHG0029668	HEY1	hes related family bHLH transcription factor with YRPW motif 1	23462	down	1.60772	0.00493117
hsa05200	Pathways in cancer	GSHG0026016	HEY2	hes related family bHLH transcription factor with YRPW motif 2	23493	up	2.5957	0.000895854
hsa05200	Pathways in cancer	GSHG0008999	FOS	Fos proto-oncogene, AP-1 transcription factor subunit	2353	up	8.27711	1.66026e-07
hsa05200	Pathways in cancer	GSHG0132405	RASGRP3	RAS guanyl releasing protein 3	25780	up	2.24718	0.0190223
hsa05200	Pathways in cancer	GSHG0028141	GLI3	GLI family zinc finger 3	2737	down	1.75563	0.0254969
hsa05200	Pathways in cancer	GSHG0004927	GNG3	G protein subunit gamma 3	2785	down	1.75664	0.0244922
hsa05200	Pathways in cancer	GSHG0003063	GNG4	G protein subunit gamma 4	2786	down	2.03756	0.00255766
hsa05200	Pathways in cancer	GSHG0002208	GNG5	G protein subunit gamma 5	2787	up	2.55397	7.27745e-05
hsa05200	Pathways in cancer	GSHG0013542	GNGT2	G protein subunit gamma transducin 2	2793	up	2.04293	0.0235138
hsa05200	Pathways in cancer	GSHG0027093	DLL1	delta like canonical Notch ligand 1	28514	up	2.61768	0.00482271
hsa05200	Pathways in cancer	GSHG0026683	GSTA4	glutathione S-transferase alpha 4	2941	down	1.73298	8.22637e-05
hsa05200	Pathways in cancer	GSHG0016455	MSH6	mutS homolog 6	2956	up	1.60869	0.0150988
hsa05200	Pathways in cancer	GSHG0009633	HSP90AA1	heat shock protein 90 alpha family class A member 1	3320	up	1.96285	1.48664e-06
hsa05200	Pathways in cancer	GSHG0007722	IGF1	insulin like growth factor 1	3479	down	4.0958	0.00216242
hsa05200	Pathways in cancer	GSHG0010191	IGF1R	insulin like growth factor 1 receptor	3480	up	1.51505	0.0276264
hsa05200	Pathways in cancer	GSHG0000611	IL12RB2	interleukin 12 receptor subunit beta 2	3595	down	2.72514	0.0208229
hsa05200	Pathways in cancer	GSHG0003846	IL15RA	interleukin 15 receptor subunit alpha	3601	up	2.59834	0.00123963
hsa05200	Pathways in cancer	GSHG0003987	ITGB1	integrin subunit beta 1	3688	up	1.94458	0.0019196
hsa05200	Pathways in cancer	GSHG0001691	HES5	hes family bHLH transcription factor 5	388585	down	5.45801	1.79603e-06
hsa05200	Pathways in cancer	GSHG0019303	LAMA5	laminin subunit alpha 5	3911	up	1.55722	0.00987513
hsa05200	Pathways in cancer	GSHG0028484	LAMB1	laminin subunit beta 1	3912	down	2.4818	0.0101059
hsa05200	Pathways in cancer	GSHG0016451	MSH2	mutS homolog 2	4436	down	1.80725	0.0011322
hsa05200	Pathways in cancer	GSHG0029250	MYC	MYC proto-oncogene, bHLH transcription factor	4609	up	2.30988	0.0344319
hsa05200	Pathways in cancer	GSHG0014450	GADD45B	growth arrest and DNA damage inducible beta	4616	up	3.94881	0.00402789
hsa05200	Pathways in cancer	GSHG0018179	NFE2L2 // LOC100130691	nuclear factor, erythroid 2 like 2 // uncharacterized LOC100130691	4780	up	2.05607	0.00240729
hsa05200	Pathways in cancer	GSHG0022759	NFKB1	nuclear factor kappa B subunit 1	4790	up	1.87989	2.77843e-05
hsa05200	Pathways in cancer	GSHG0003646	NFKB2	nuclear factor kappa B subunit 2	4791	up	2.52159	0.00323345
hsa05200	Pathways in cancer	GSHG0009307	NFKBIA	NFKB inhibitor alpha	4792	up	2.70347	0.00209379
hsa05200	Pathways in cancer	GSHG0027676	WNT16	Wnt family member 16	51384	down	4.61372	0.0136355
hsa05200	Pathways in cancer	GSHG0027944	PDGFA	platelet derived growth factor subunit A	5154	up	1.80587	0.0128967
hsa05200	Pathways in cancer	GSHG0020405	PDGFB	platelet derived growth factor subunit B	5155	down	1.72774	0.0266827
hsa05200	Pathways in cancer	GSHG0025692	PIM1	Pim-1 proto-oncogene, serine/threonine kinase	5292	up	2.90788	0.0134879
hsa05200	Pathways in cancer	GSHG0014702	PIK3R2 // IFI30	phosphoinositide-3-kinase regulatory subunit 2 // IFI30, lysosomal thiol reductase	5296	up	3.33054	0.00368253
hsa05200	Pathways in cancer	GSHG0022235	PLD1	phospholipase D1	5337	up	2.71668	0.00320312
hsa05200	Pathways in cancer	GSHG0008832	GNG2	G protein subunit gamma 2	54331	down	2.40875	4.41381e-05
hsa05200	Pathways in cancer	GSHG0009792	DLL4	delta like canonical Notch ligand 4	54567	up	1.89092	0.0325725
hsa05200	Pathways in cancer	GSHG0015170	PRKCG	protein kinase C gamma	5582	down	3.35212	0.00257228
hsa05200	Pathways in cancer	GSHG0002169	GNG12	G protein subunit gamma 12	55970	up	1.67719	0.00371118
hsa05200	Pathways in cancer	GSHG0009948	MAP2K1	mitogen-activated protein kinase kinase 1	5604	down	1.75477	0.0389162
hsa05200	Pathways in cancer	GSHG0133834	PLEKHG5	pleckstrin homology and RhoGEF domain containing G5	57449	down	2.01012	0.0234521
hsa05200	Pathways in cancer	GSHG0031232	RALGDS // GBGT1	ral guanine nucleotide dissociation stimulator // globoside alpha-1,3-N-acetylgalactosaminyltransferase 1 (FORS blood group)	5900	up	2.34014	0.00406247
hsa05200	Pathways in cancer	GSHG0005905	RELA	RELA proto-oncogene, NF-kB subunit	5970	up	3.64111	0.000130144
hsa05200	Pathways in cancer	GSHG0019100	BCL2L1	BCL2 like 1	598	up	1.53757	0.00857293
hsa05200	Pathways in cancer	GSHG0018555	BMP2	bone morphogenetic protein 2	650	up	1.95888	0.00152653
hsa05200	Pathways in cancer	GSHG0009375	BMP4	bone morphogenetic protein 4	652	up	3.656	9.93732e-05
hsa05200	Pathways in cancer	GSHG0006690	SP1	Sp1 transcription factor	6667	up	1.82483	0.0144149
hsa05200	Pathways in cancer	GSHG0013420	STAT3	signal transducer and activator of transcription 3	6774	up	1.66212	0.00598596
hsa05200	Pathways in cancer	GSHG0145901	TGFA	transforming growth factor alpha	7039	up	1.91276	0.0399118
hsa05200	Pathways in cancer	GSHG0015842	TGFB1	transforming growth factor beta 1	7040	up	1.7732	0.035845
hsa05200	Pathways in cancer	GSHG0001451	TGFB2	transforming growth factor beta 2	7042	up	1.78653	0.0193754
hsa05200	Pathways in cancer	GSHG0009505	TGFB3	transforming growth factor beta 3	7043	up	2.6557	0.0298264
hsa05200	Pathways in cancer	GSHG0013057	TP53	tumor protein p53	7157	up	2.06817	0.00188487
hsa05200	Pathways in cancer	GSHG0006949	HSP90B1	heat shock protein 90 beta family member 1	7184	up	1.61101	0.00291335
hsa05200	Pathways in cancer	GSHG0030596	TRAF2	TNF receptor associated factor 2	7186	up	1.71136	0.00224906
hsa05200	Pathways in cancer	GSHG0001425	TRAF5	TNF receptor associated factor 5	7188	down	2.1435	0.0341283
hsa05200	Pathways in cancer	GSHG0006953	TXNRD1	thioredoxin reductase 1	7296	up	1.67577	0.0171563
hsa05200	Pathways in cancer	GSHG0025760	VEGFA	vascular endothelial growth factor A	7422	up	2.2648	0.00855776
hsa05200	Pathways in cancer	GSHG0004952	VEGFB	vascular endothelial growth factor B	7423	up	1.60169	0.0180615
hsa05200	Pathways in cancer	GSHG0007433	WNT10B	Wnt family member 10B	7480	down	3.20975	0.000240555
hsa05200	Pathways in cancer	GSHG0005272	ZBTB16	zinc finger and BTB domain containing 16	7704	up	1.72178	0.0318035
hsa05200	Pathways in cancer	GSHG0018035	CXCR4	C-X-C motif chemokine receptor 4	7852	up	3.75821	0.00356109
hsa05200	Pathways in cancer	GSHG0018303	FZD5	frizzled class receptor 5	7855	up	2.89316	0.00910574
hsa05200	Pathways in cancer	GSHG0015038	CALM3	calmodulin 3	808	down	1.75349	0.0303239
hsa05200	Pathways in cancer	GSHG0006371	WNT5B	Wnt family member 5B	81029	down	2.09043	0.000846993
hsa05200	Pathways in cancer	GSHG0025175	CAMK2A	calcium/calmodulin dependent protein kinase II alpha	815	down	2.71872	0.00621567
hsa05200	Pathways in cancer	GSHG0011489	AXIN1	axin 1	8312	up	1.79354	0.0100048
hsa05200	Pathways in cancer	GSHG0016616	TCF7L1	transcription factor 7 like 1	83439	up	1.79145	0.00386314
hsa05200	Pathways in cancer	GSHG0008048	CCNA1	cyclin A1	8900	down	1.76894	0.0475832
hsa05200	Pathways in cancer	GSHG0010540	CALML4	calmodulin like 4	91860	up	1.71938	0.0146441
hsa05200	Pathways in cancer	GSHG0015498	KEAP1	kelch like ECH associated protein 1	9817	up	1.50072	0.0243553
hsa05202	Transcriptional misregulation in cancer	GSHG0003246	COMMD3-BMI1 // COMMD3 // BMI1	COMMD3-BMI1 readthrough // COMM domain containing 3 // BMI1 proto-oncogene, polycomb ring finger	100532731	up	2.06951	0.00229369
hsa05202	Transcriptional misregulation in cancer	GSHG0025686	CDKN1A	cyclin dependent kinase inhibitor 1A	1026	up	6.195	0.0004376
hsa05202	Transcriptional misregulation in cancer	GSHG0006492	CDKN1B	cyclin dependent kinase inhibitor 1B	1027	up	1.73182	0.000175471
hsa05202	Transcriptional misregulation in cancer	GSHG0000501	CDKN2C	cyclin dependent kinase inhibitor 2C	1031	up	3.16019	8.50658e-05
hsa05202	Transcriptional misregulation in cancer	GSHG0004801	DDB2	damage specific DNA binding protein 2	1643	up	1.65593	0.0189219
hsa05202	Transcriptional misregulation in cancer	GSHG0000614	GADD45A	growth arrest and DNA damage inducible alpha	1647	up	4.26243	0.000160423
hsa05202	Transcriptional misregulation in cancer	GSHG0002900	ELK4 // SLC45A3	ELK4, ETS transcription factor // solute carrier family 45 member 3	2005	up	2.39458	0.0447679
hsa05202	Transcriptional misregulation in cancer	GSHG0013442	ETV4	ETS variant 4	2118	up	3.57502	0.00224452
hsa05202	Transcriptional misregulation in cancer	GSHG0006485	ETV6	ETS variant 6	2120	up	1.71282	0.0106562
hsa05202	Transcriptional misregulation in cancer	GSHG0008381	FLT3	fms related tyrosine kinase 3	2322	down	2.63907	0.00389176
hsa05202	Transcriptional misregulation in cancer	GSHG0011738	NUPR1	nuclear protein 1, transcriptional regulator	26471	up	3.02073	0.0059202
hsa05202	Transcriptional misregulation in cancer	GSHG0001488	H3F3A // H3F3AP4	H3 histone family member 3A // H3 histone, family 3A, pseudogene 4	3020	up	1.65855	0.0193973
hsa05202	Transcriptional misregulation in cancer	GSHG0023659	HPGD	15-hydroxyprostaglandin dehydrogenase	3248	down	2.60278	0.029282
hsa05202	Transcriptional misregulation in cancer	GSHG0007722	IGF1	insulin like growth factor 1	3479	down	4.0958	0.00216242
hsa05202	Transcriptional misregulation in cancer	GSHG0010191	IGF1R	insulin like growth factor 1 receptor	3480	up	1.51505	0.0276264
hsa05202	Transcriptional misregulation in cancer	GSHG0013600	MPO	myeloperoxidase	4353	down	3.40459	0.0179719
hsa05202	Transcriptional misregulation in cancer	GSHG0029250	MYC	MYC proto-oncogene, bHLH transcription factor	4609	up	2.30988	0.0344319
hsa05202	Transcriptional misregulation in cancer	GSHG0016272	MYCN	MYCN proto-oncogene, bHLH transcription factor	4613	up	1.76788	0.026233
hsa05202	Transcriptional misregulation in cancer	GSHG0014450	GADD45B	growth arrest and DNA damage inducible beta	4616	up	3.94881	0.00402789
hsa05202	Transcriptional misregulation in cancer	GSHG0006658	ATF1	activating transcription factor 1	466	up	1.64082	0.00382545
hsa05202	Transcriptional misregulation in cancer	GSHG0022759	NFKB1	nuclear factor kappa B subunit 1	4790	up	1.87989	2.77843e-05
hsa05202	Transcriptional misregulation in cancer	GSHG0012616	NGFR	nerve growth factor receptor	4804	up	10.1235	2.2533e-05
hsa05202	Transcriptional misregulation in cancer	GSHG0000198	PAX7	paired box 7	5081	down	2.04275	0.034729
hsa05202	Transcriptional misregulation in cancer	GSHG0030449	PBX3	PBX homeobox 3	5090	up	1.92295	0.0012812
hsa05202	Transcriptional misregulation in cancer	GSHG0027676	WNT16	Wnt family member 16	51384	down	4.61372	0.0136355
hsa05202	Transcriptional misregulation in cancer	GSHG0027944	PDGFA	platelet derived growth factor subunit A	5154	up	1.80587	0.0128967
hsa05202	Transcriptional misregulation in cancer	GSHG0010642	BCL2A1	BCL2 related protein A1	597	up	6.91702	0.00253419
hsa05202	Transcriptional misregulation in cancer	GSHG0005905	RELA	RELA proto-oncogene, NF-kB subunit	5970	up	3.64111	0.000130144
hsa05202	Transcriptional misregulation in cancer	GSHG0019100	BCL2L1	BCL2 like 1	598	up	1.53757	0.00857293
hsa05202	Transcriptional misregulation in cancer	GSHG0022311	BCL6	B cell CLL/lymphoma 6	604	up	2.89712	0.000153835
hsa05202	Transcriptional misregulation in cancer	GSHG0003246	COMMD3-BMI1 // COMMD3 // BMI1	COMMD3-BMI1 readthrough // COMM domain containing 3 // BMI1 proto-oncogene, polycomb ring finger	648	up	2.06951	0.00229369
hsa05202	Transcriptional misregulation in cancer	GSHG0009615	BCL11B	B cell CLL/lymphoma 11B	64919	down	3.3101	0.019195
hsa05202	Transcriptional misregulation in cancer	GSHG0006690	SP1	Sp1 transcription factor	6667	up	1.82483	0.0144149
hsa05202	Transcriptional misregulation in cancer	GSHG0015323	TCF3	transcription factor 3	6929	up	1.57147	0.0345525
hsa05202	Transcriptional misregulation in cancer	GSHG0032087	TFE3	transcription factor binding to IGHM enhancer 3	7030	up	1.50135	0.00026079
hsa05202	Transcriptional misregulation in cancer	GSHG0031461	TSPAN7	tetraspanin 7	7102	down	1.9965	0.00527429
hsa05202	Transcriptional misregulation in cancer	GSHG0013057	TP53	tumor protein p53	7157	up	2.06817	0.00188487
hsa05202	Transcriptional misregulation in cancer	GSHG0031477	KDM6A	lysine demethylase 6A	7403	up	1.9137	0.0276337
hsa05202	Transcriptional misregulation in cancer	GSHG0005272	ZBTB16	zinc finger and BTB domain containing 16	7704	up	1.72178	0.0318035
hsa05202	Transcriptional misregulation in cancer	GSHG0014441	DOT1L	DOT1 like histone lysine methyltransferase	84444	up	1.70624	0.00949682
hsa05202	Transcriptional misregulation in cancer	GSHG0002900	ELK4 // SLC45A3	ELK4, ETS transcription factor // solute carrier family 45 member 3	85414	up	2.39458	0.0447679
hsa05202	Transcriptional misregulation in cancer	GSHG0023150	PROM1	prominin 1	8842	down	2.60548	0.00661363
hsa05202	Transcriptional misregulation in cancer	GSHG0008048	CCNA1	cyclin A1	8900	down	1.76894	0.0475832
hsa05202	Transcriptional misregulation in cancer	GSHG0025121	CD14	CD14 molecule	929	up	4.16356	0.000729919
hsa04218	Cellular senescence	GSHG0025686	CDKN1A	cyclin dependent kinase inhibitor 1A	1026	up	6.195	0.0004376
hsa04218	Cellular senescence	GSHG0030724	CDKN2A	cyclin dependent kinase inhibitor 2A	1029	up	2.04775	0.046513
hsa04218	Cellular senescence	GSHG0030725	CDKN2B	cyclin dependent kinase inhibitor 2B	1030	up	2.54945	3.65109e-06
hsa04218	Cellular senescence	GSHG0020283	CHEK2	checkpoint kinase 2	11200	up	1.95583	0.0303764
hsa04218	Cellular senescence	GSHG0000614	GADD45A	growth arrest and DNA damage inducible alpha	1647	up	4.26243	0.000160423
hsa04218	Cellular senescence	GSHG0011274	E2F4	E2F transcription factor 4	1874	up	1.51523	0.00701003
hsa04218	Cellular senescence	GSHG0028950	EIF4EBP1	eukaryotic translation initiation factor 4E binding protein 1	1978	up	2.27989	0.00395907
hsa04218	Cellular senescence	GSHG0003406	SIRT1	sirtuin 1	23411	up	1.60967	0.0150396
hsa04218	Cellular senescence	GSHG0002996	LIN9	lin-9 DREAM MuvB core complex component	286826	up	1.74301	0.00665688
hsa04218	Cellular senescence	GSHG0028628	HIPK2	homeodomain interacting protein kinase 2	28996	up	2.00589	0.0283966
hsa04218	Cellular senescence	GSHG0025656	ITPR3	inositol 1,4,5-trisphosphate receptor type 3	3710	up	1.56625	0.0309001
hsa04218	Cellular senescence	GSHG0029250	MYC	MYC proto-oncogene, bHLH transcription factor	4609	up	2.30988	0.0344319
hsa04218	Cellular senescence	GSHG0014450	GADD45B	growth arrest and DNA damage inducible beta	4616	up	3.94881	0.00402789
hsa04218	Cellular senescence	GSHG0014139	NFATC1	nuclear factor of activated T cells 1	4772	up	1.76209	0.0246768
hsa04218	Cellular senescence	GSHG0011299	NFATC3	nuclear factor of activated T cells 3	4775	up	1.94296	0.00239897
hsa04218	Cellular senescence	GSHG0022759	NFKB1	nuclear factor kappa B subunit 1	4790	up	1.87989	2.77843e-05
hsa04218	Cellular senescence	GSHG0027598	SERPINE1	serpin family E member 1	5054	up	2.11646	0.0401926
hsa04218	Cellular senescence	GSHG0014702	PIK3R2 // IFI30	phosphoinositide-3-kinase regulatory subunit 2 // IFI30, lysosomal thiol reductase	5296	up	3.33054	0.00368253
hsa04218	Cellular senescence	GSHG0010409	TRPM7	transient receptor potential cation channel subfamily M member 7	54822	up	1.59846	0.00136076
hsa04218	Cellular senescence	GSHG0009948	MAP2K1	mitogen-activated protein kinase kinase 1	5604	down	1.75477	0.0389162
hsa04218	Cellular senescence	GSHG0012319	MAP2K3	mitogen-activated protein kinase kinase 3	5606	up	1.74176	8.60771e-05
hsa04218	Cellular senescence	GSHG0005905	RELA	RELA proto-oncogene, NF-kB subunit	5970	up	3.64111	0.000130144
hsa04218	Cellular senescence	GSHG0119023	ZFP36L1	ZFP36 ring finger protein like 1	677	up	2.40899	0.00184903
hsa04218	Cellular senescence	GSHG0015842	TGFB1	transforming growth factor beta 1	7040	up	1.7732	0.035845
hsa04218	Cellular senescence	GSHG0001451	TGFB2	transforming growth factor beta 2	7042	up	1.78653	0.0193754
hsa04218	Cellular senescence	GSHG0009505	TGFB3	transforming growth factor beta 3	7043	up	2.6557	0.0298264
hsa04218	Cellular senescence	GSHG0013057	TP53	tumor protein p53	7157	up	2.06817	0.00188487
hsa04218	Cellular senescence	GSHG0015038	CALM3	calmodulin 3	808	down	1.75349	0.0303239
hsa04218	Cellular senescence	GSHG0001469	CAPN2	calpain 2	824	up	1.57738	9.82654e-05
hsa04218	Cellular senescence	GSHG0024539	SQSTM1	sequestosome 1	8878	up	1.67071	1.60453e-07
hsa04218	Cellular senescence	GSHG0023506	CCNA2	cyclin A2	890	up	3.92076	0.00357822
hsa04218	Cellular senescence	GSHG0008048	CCNA1	cyclin A1	8900	down	1.76894	0.0475832
hsa04218	Cellular senescence	GSHG0010540	CALML4	calmodulin like 4	91860	up	1.71938	0.0146441
hsa04218	Cellular senescence	GSHG0001393	MAPKAPK2	mitogen-activated protein kinase-activated protein kinase 2	9261	up	2.00891	0.00142412
hsa05166	Human T-cell leukemia virus 1 infection	GSHG0025686	CDKN1A	cyclin dependent kinase inhibitor 1A	1026	up	6.195	0.0004376
hsa05166	Human T-cell leukemia virus 1 infection	GSHG0030724	CDKN2A	cyclin dependent kinase inhibitor 2A	1029	up	2.04775	0.046513
hsa05166	Human T-cell leukemia virus 1 infection	GSHG0030725	CDKN2B	cyclin dependent kinase inhibitor 2B	1030	up	2.54945	3.65109e-06
hsa05166	Human T-cell leukemia virus 1 infection	GSHG0000501	CDKN2C	cyclin dependent kinase inhibitor 2C	1031	up	3.16019	8.50658e-05
hsa05166	Human T-cell leukemia virus 1 infection	GSHG0007426	ADCY6	adenylate cyclase 6	112	down	1.86895	0.000706022
hsa05166	Human T-cell leukemia virus 1 infection	GSHG0020283	CHEK2	checkpoint kinase 2	11200	up	1.95583	0.0303764
hsa05166	Human T-cell leukemia virus 1 infection	GSHG0020436	TNFRSF13C	TNF receptor superfamily member 13C	115650	down	5.59864	1.79215e-06
hsa05166	Human T-cell leukemia virus 1 infection	GSHG0002554	CRTC2	CREB regulated transcription coactivator 2	200186	up	1.81607	0.00710645
hsa05166	Human T-cell leukemia virus 1 infection	GSHG0002900	ELK4 // SLC45A3	ELK4, ETS transcription factor // solute carrier family 45 member 3	2005	up	2.39458	0.0447679
hsa05166	Human T-cell leukemia virus 1 infection	GSHG0008999	FOS	Fos proto-oncogene, AP-1 transcription factor subunit	2353	up	8.27711	1.66026e-07
hsa05166	Human T-cell leukemia virus 1 infection	GSHG0026497	HLA-DRB5	major histocompatibility complex, class II, DR beta 5	3127	up	105.635	0.00115224
hsa05166	Human T-cell leukemia virus 1 infection	GSHG0055260	ICAM1 // ICAM4	intercellular adhesion molecule 1 // intercellular adhesion molecule 4 (Landsteiner-Wiener blood group)	3383	up	2.99726	0.0178745
hsa05166	Human T-cell leukemia virus 1 infection	GSHG0003846	IL15RA	interleukin 15 receptor subunit alpha	3601	up	2.59834	0.00123963
hsa05166	Human T-cell leukemia virus 1 infection	GSHG0029250	MYC	MYC proto-oncogene, bHLH transcription factor	4609	up	2.30988	0.0344319
hsa05166	Human T-cell leukemia virus 1 infection	GSHG0006658	ATF1	activating transcription factor 1	466	up	1.64082	0.00382545
hsa05166	Human T-cell leukemia virus 1 infection	GSHG0001432	ATF3	activating transcription factor 3	467	up	3.65575	0.000803681
hsa05166	Human T-cell leukemia virus 1 infection	GSHG0020038	ATF4	activating transcription factor 4	468	up	1.8974	0.000315613
hsa05166	Human T-cell leukemia virus 1 infection	GSHG0014139	NFATC1	nuclear factor of activated T cells 1	4772	up	1.76209	0.0246768
hsa05166	Human T-cell leukemia virus 1 infection	GSHG0011299	NFATC3	nuclear factor of activated T cells 3	4775	up	1.94296	0.00239897
hsa05166	Human T-cell leukemia virus 1 infection	GSHG0022759	NFKB1	nuclear factor kappa B subunit 1	4790	up	1.87989	2.77843e-05
hsa05166	Human T-cell leukemia virus 1 infection	GSHG0003646	NFKB2	nuclear factor kappa B subunit 2	4791	up	2.52159	0.00323345
hsa05166	Human T-cell leukemia virus 1 infection	GSHG0009307	NFKBIA	NFKB inhibitor alpha	4792	up	2.70347	0.00209379
hsa05166	Human T-cell leukemia virus 1 infection	GSHG0027676	WNT16	Wnt family member 16	51384	down	4.61372	0.0136355
hsa05166	Human T-cell leukemia virus 1 infection	GSHG0027944	PDGFA	platelet derived growth factor subunit A	5154	up	1.80587	0.0128967
hsa05166	Human T-cell leukemia virus 1 infection	GSHG0020405	PDGFB	platelet derived growth factor subunit B	5155	down	1.72774	0.0266827
hsa05166	Human T-cell leukemia virus 1 infection	GSHG0014702	PIK3R2 // IFI30	phosphoinositide-3-kinase regulatory subunit 2 // IFI30, lysosomal thiol reductase	5296	up	3.33054	0.00368253
hsa05166	Human T-cell leukemia virus 1 infection	GSHG0015117	POLD1	DNA polymerase delta 1, catalytic subunit	5424	up	1.70408	0.0452095
hsa05166	Human T-cell leukemia virus 1 infection	GSHG0005905	RELA	RELA proto-oncogene, NF-kB subunit	5970	up	3.64111	0.000130144
hsa05166	Human T-cell leukemia virus 1 infection	GSHG0019100	BCL2L1	BCL2 like 1	598	up	1.53757	0.00857293
hsa05166	Human T-cell leukemia virus 1 infection	GSHG0010153	CRTC3	CREB regulated transcription coactivator 3	64784	up	1.74319	0.0238039
hsa05166	Human T-cell leukemia virus 1 infection	GSHG0015323	TCF3	transcription factor 3	6929	up	1.57147	0.0345525
hsa05166	Human T-cell leukemia virus 1 infection	GSHG0009768	BUB1B // BUB1B-PAK6 // PAK6	BUB1 mitotic checkpoint serine/threonine kinase B // BUB1B-PAK6 readthrough // p21 (RAC1) activated kinase 6	701	down	2.24316	0.0251857
hsa05166	Human T-cell leukemia virus 1 infection	GSHG0015842	TGFB1	transforming growth factor beta 1	7040	up	1.7732	0.035845
hsa05166	Human T-cell leukemia virus 1 infection	GSHG0001451	TGFB2	transforming growth factor beta 2	7042	up	1.78653	0.0193754
hsa05166	Human T-cell leukemia virus 1 infection	GSHG0009505	TGFB3	transforming growth factor beta 3	7043	up	2.6557	0.0298264
hsa05166	Human T-cell leukemia virus 1 infection	GSHG0030791	TLN1	talin 1	7094	up	1.52875	0.0402548
hsa05166	Human T-cell leukemia virus 1 infection	GSHG0007197	TNFRSF1A	TNF receptor superfamily member 1A	7132	up	2.87747	0.000417629
hsa05166	Human T-cell leukemia virus 1 infection	GSHG0013057	TP53	tumor protein p53	7157	up	2.06817	0.00188487
hsa05166	Human T-cell leukemia virus 1 infection	GSHG0007433	WNT10B	Wnt family member 10B	7480	down	3.20975	0.000240555
hsa05166	Human T-cell leukemia virus 1 infection	GSHG0020284	XBP1	X-box binding protein 1	7494	up	1.76207	0.00590175
hsa05166	Human T-cell leukemia virus 1 infection	GSHG0017651	XPO1	exportin 1	7514	up	1.79499	0.00994829
hsa05166	Human T-cell leukemia virus 1 infection	GSHG0014910	ZFP36	ZFP36 ring finger protein	7538	up	7.31249	0.0010369
hsa05166	Human T-cell leukemia virus 1 infection	GSHG0018303	FZD5	frizzled class receptor 5	7855	up	2.89316	0.00910574
hsa05166	Human T-cell leukemia virus 1 infection	GSHG0005912	FOSL1	FOS like 1, AP-1 transcription factor subunit	8061	up	5.75733	8.91201e-06
hsa05166	Human T-cell leukemia virus 1 infection	GSHG0006371	WNT5B	Wnt family member 5B	81029	down	2.09043	0.000846993
hsa05166	Human T-cell leukemia virus 1 infection	GSHG0003752	BUB3	BUB3, mitotic checkpoint protein	9184	up	1.62885	0.00255285
hsa05212	Pancreatic cancer	GSHG0025686	CDKN1A	cyclin dependent kinase inhibitor 1A	1026	up	6.195	0.0004376
hsa05212	Pancreatic cancer	GSHG0030724	CDKN2A	cyclin dependent kinase inhibitor 2A	1029	up	2.04775	0.046513
hsa05212	Pancreatic cancer	GSHG0004801	DDB2	damage specific DNA binding protein 2	1643	up	1.65593	0.0189219
hsa05212	Pancreatic cancer	GSHG0000614	GADD45A	growth arrest and DNA damage inducible alpha	1647	up	4.26243	0.000160423
hsa05212	Pancreatic cancer	GSHG0022788	EGF	epidermal growth factor	1950	up	2.12101	0.0280825
hsa05212	Pancreatic cancer	GSHG0014450	GADD45B	growth arrest and DNA damage inducible beta	4616	up	3.94881	0.00402789
hsa05212	Pancreatic cancer	GSHG0022759	NFKB1	nuclear factor kappa B subunit 1	4790	up	1.87989	2.77843e-05
hsa05212	Pancreatic cancer	GSHG0014702	PIK3R2 // IFI30	phosphoinositide-3-kinase regulatory subunit 2 // IFI30, lysosomal thiol reductase	5296	up	3.33054	0.00368253
hsa05212	Pancreatic cancer	GSHG0022235	PLD1	phospholipase D1	5337	up	2.71668	0.00320312
hsa05212	Pancreatic cancer	GSHG0009948	MAP2K1	mitogen-activated protein kinase kinase 1	5604	down	1.75477	0.0389162
hsa05212	Pancreatic cancer	GSHG0031232	RALGDS // GBGT1	ral guanine nucleotide dissociation stimulator // globoside alpha-1,3-N-acetylgalactosaminyltransferase 1 (FORS blood group)	5900	up	2.34014	0.00406247
hsa05212	Pancreatic cancer	GSHG0005905	RELA	RELA proto-oncogene, NF-kB subunit	5970	up	3.64111	0.000130144
hsa05212	Pancreatic cancer	GSHG0019100	BCL2L1	BCL2 like 1	598	up	1.53757	0.00857293
hsa05212	Pancreatic cancer	GSHG0013420	STAT3	signal transducer and activator of transcription 3	6774	up	1.66212	0.00598596
hsa05212	Pancreatic cancer	GSHG0145901	TGFA	transforming growth factor alpha	7039	up	1.91276	0.0399118
hsa05212	Pancreatic cancer	GSHG0015842	TGFB1	transforming growth factor beta 1	7040	up	1.7732	0.035845
hsa05212	Pancreatic cancer	GSHG0001451	TGFB2	transforming growth factor beta 2	7042	up	1.78653	0.0193754
hsa05212	Pancreatic cancer	GSHG0009505	TGFB3	transforming growth factor beta 3	7043	up	2.6557	0.0298264
hsa05212	Pancreatic cancer	GSHG0013057	TP53	tumor protein p53	7157	up	2.06817	0.00188487
hsa05212	Pancreatic cancer	GSHG0025760	VEGFA	vascular endothelial growth factor A	7422	up	2.2648	0.00855776
hsa04014	Ras signaling pathway	GSHG0014903	PAK4	p21 (RAC1) activated kinase 4	10298	up	1.70308	0.0151819
hsa04014	Ras signaling pathway	GSHG0009768	BUB1B // BUB1B-PAK6 // PAK6	BUB1 mitotic checkpoint serine/threonine kinase B // BUB1B-PAK6 readthrough // p21 (RAC1) activated kinase 6	106821730	down	2.24316	0.0251857
hsa04014	Ras signaling pathway	GSHG0005858	PLA2G16	phospholipase A2 group XVI	11145	up	1.96046	0.0462419
hsa04014	Ras signaling pathway	GSHG0000782	CSF1	colony stimulating factor 1	1435	up	2.78679	0.00153727
hsa04014	Ras signaling pathway	GSHG0001017	EFNA1	ephrin A1	1942	up	2.52675	0.0114028
hsa04014	Ras signaling pathway	GSHG0022788	EGF	epidermal growth factor	1950	up	2.12101	0.0280825
hsa04014	Ras signaling pathway	GSHG0025144	FGF1	fibroblast growth factor 1	2246	up	1.89507	0.0366401
hsa04014	Ras signaling pathway	GSHG0022405	FGFR3	fibroblast growth factor receptor 3	2261	down	1.78472	0.0113171
hsa04014	Ras signaling pathway	GSHG0031987	PIR-FIGF // VEGFD // PIR	PIR-FIGF readthrough // vascular endothelial growth factor D // pirin	2277	up	1.63438	0.0220948
hsa04014	Ras signaling pathway	GSHG0008381	FLT3	fms related tyrosine kinase 3	2322	down	2.63907	0.00389176
hsa04014	Ras signaling pathway	GSHG0132429	FLT3LG	fms related tyrosine kinase 3 ligand	2323	up	1.63868	0.0348695
hsa04014	Ras signaling pathway	GSHG0022877	GAB1	GRB2 associated binding protein 1	2549	up	2.3905	0.00239848
hsa04014	Ras signaling pathway	GSHG0132405	RASGRP3	RAS guanyl releasing protein 3	25780	up	2.24718	0.0190223
hsa04014	Ras signaling pathway	GSHG0004927	GNG3	G protein subunit gamma 3	2785	down	1.75664	0.0244922
hsa04014	Ras signaling pathway	GSHG0003063	GNG4	G protein subunit gamma 4	2786	down	2.03756	0.00255766
hsa04014	Ras signaling pathway	GSHG0002208	GNG5	G protein subunit gamma 5	2787	up	2.55397	7.27745e-05
hsa04014	Ras signaling pathway	GSHG0013542	GNGT2	G protein subunit gamma transducin 2	2793	up	2.04293	0.0235138
hsa04014	Ras signaling pathway	GSHG0029780	ANGPT1	angiopoietin 1	284	up	2.15423	0.0275999
hsa04014	Ras signaling pathway	GSHG0029360	ANGPT2	angiopoietin 2	285	up	4.78131	0.00463235
hsa04014	Ras signaling pathway	GSHG0030606	GRIN1	glutamate ionotropic receptor NMDA type subunit 1	2902	down	2.11322	0.014207
hsa04014	Ras signaling pathway	GSHG0007722	IGF1	insulin like growth factor 1	3479	down	4.0958	0.00216242
hsa04014	Ras signaling pathway	GSHG0010191	IGF1R	insulin like growth factor 1 receptor	3480	up	1.51505	0.0276264
hsa04014	Ras signaling pathway	GSHG0010397	SHC4	SHC adaptor protein 4	399694	up	2.67208	0.022781
hsa04014	Ras signaling pathway	GSHG0031605	FOXO4	forkhead box O4	4303	up	2.21625	0.0147828
hsa04014	Ras signaling pathway	GSHG0022759	NFKB1	nuclear factor kappa B subunit 1	4790	up	1.87989	2.77843e-05
hsa04014	Ras signaling pathway	GSHG0012616	NGFR	nerve growth factor receptor	4804	up	10.1235	2.2533e-05
hsa04014	Ras signaling pathway	GSHG0021459	PAK2	p21 (RAC1) activated kinase 2	5062	up	1.78557	0.00121321
hsa04014	Ras signaling pathway	GSHG0027944	PDGFA	platelet derived growth factor subunit A	5154	up	1.80587	0.0128967
hsa04014	Ras signaling pathway	GSHG0020405	PDGFB	platelet derived growth factor subunit B	5155	down	1.72774	0.0266827
hsa04014	Ras signaling pathway	GSHG0014702	PIK3R2 // IFI30	phosphoinositide-3-kinase regulatory subunit 2 // IFI30, lysosomal thiol reductase	5296	up	3.33054	0.00368253
hsa04014	Ras signaling pathway	GSHG0022235	PLD1	phospholipase D1	5337	up	2.71668	0.00320312
hsa04014	Ras signaling pathway	GSHG0008832	GNG2	G protein subunit gamma 2	54331	down	2.40875	4.41381e-05
hsa04014	Ras signaling pathway	GSHG0015170	PRKCG	protein kinase C gamma	5582	down	3.35212	0.00257228
hsa04014	Ras signaling pathway	GSHG0002169	GNG12	G protein subunit gamma 12	55970	up	1.67719	0.00371118
hsa04014	Ras signaling pathway	GSHG0009948	MAP2K1	mitogen-activated protein kinase kinase 1	5604	down	1.75477	0.0389162
hsa04014	Ras signaling pathway	GSHG0009768	BUB1B // BUB1B-PAK6 // PAK6	BUB1 mitotic checkpoint serine/threonine kinase B // BUB1B-PAK6 readthrough // p21 (RAC1) activated kinase 6	56924	down	2.24316	0.0251857
hsa04014	Ras signaling pathway	GSHG0031232	RALGDS // GBGT1	ral guanine nucleotide dissociation stimulator // globoside alpha-1,3-N-acetylgalactosaminyltransferase 1 (FORS blood group)	5900	up	2.34014	0.00406247
hsa04014	Ras signaling pathway	GSHG0000809	RAP1A	RAP1A, member of RAS oncogene family	5906	up	1.64238	0.0119738
hsa04014	Ras signaling pathway	GSHG0005905	RELA	RELA proto-oncogene, NF-kB subunit	5970	up	3.64111	0.000130144
hsa04014	Ras signaling pathway	GSHG0019100	BCL2L1	BCL2 like 1	598	up	1.53757	0.00857293
hsa04014	Ras signaling pathway	GSHG0005663	BDNF	brain derived neurotrophic factor	627	down	2.70708	0.0294411
hsa04014	Ras signaling pathway	GSHG0145901	TGFA	transforming growth factor alpha	7039	up	1.91276	0.0399118
hsa04014	Ras signaling pathway	GSHG0025760	VEGFA	vascular endothelial growth factor A	7422	up	2.2648	0.00855776
hsa04014	Ras signaling pathway	GSHG0004952	VEGFB	vascular endothelial growth factor B	7423	up	1.60169	0.0180615
hsa04014	Ras signaling pathway	GSHG0015038	CALM3	calmodulin 3	808	down	1.75349	0.0303239
hsa04014	Ras signaling pathway	GSHG0007795	RASAL1	RAS protein activator like 1	8437	down	1.70483	0.0298977
hsa04014	Ras signaling pathway	GSHG0015961	PLA2G4C	phospholipase A2 group IVC	8605	up	1.76953	0.00314947
hsa04014	Ras signaling pathway	GSHG0133434	SYNGAP1 // ZBTB9	synaptic Ras GTPase activating protein 1 // zinc finger and BTB domain containing 9	8831	down	1.63279	0.0300449
hsa04014	Ras signaling pathway	GSHG0010540	CALML4	calmodulin like 4	91860	up	1.71938	0.0146441
hsa04014	Ras signaling pathway	GSHG0001216	RASAL2	RAS protein activator like 2	9462	down	1.99748	0.0348111
hsa04014	Ras signaling pathway	GSHG0005923	RIN1	Ras and Rab interactor 1	9610	down	2.35732	0.00011832
hsa04014	Ras signaling pathway	GSHG0006048	GAB2	GRB2 associated binding protein 2	9846	up	1.96892	0.0095234
hsa05220	Chronic myeloid leukemia	GSHG0025686	CDKN1A	cyclin dependent kinase inhibitor 1A	1026	up	6.195	0.0004376
hsa05220	Chronic myeloid leukemia	GSHG0006492	CDKN1B	cyclin dependent kinase inhibitor 1B	1027	up	1.73182	0.000175471
hsa05220	Chronic myeloid leukemia	GSHG0030724	CDKN2A	cyclin dependent kinase inhibitor 2A	1029	up	2.04775	0.046513
hsa05220	Chronic myeloid leukemia	GSHG0004801	DDB2	damage specific DNA binding protein 2	1643	up	1.65593	0.0189219
hsa05220	Chronic myeloid leukemia	GSHG0000614	GADD45A	growth arrest and DNA damage inducible alpha	1647	up	4.26243	0.000160423
hsa05220	Chronic myeloid leukemia	GSHG0010397	SHC4	SHC adaptor protein 4	399694	up	2.67208	0.022781
hsa05220	Chronic myeloid leukemia	GSHG0029250	MYC	MYC proto-oncogene, bHLH transcription factor	4609	up	2.30988	0.0344319
hsa05220	Chronic myeloid leukemia	GSHG0014450	GADD45B	growth arrest and DNA damage inducible beta	4616	up	3.94881	0.00402789
hsa05220	Chronic myeloid leukemia	GSHG0022759	NFKB1	nuclear factor kappa B subunit 1	4790	up	1.87989	2.77843e-05
hsa05220	Chronic myeloid leukemia	GSHG0009307	NFKBIA	NFKB inhibitor alpha	4792	up	2.70347	0.00209379
hsa05220	Chronic myeloid leukemia	GSHG0014702	PIK3R2 // IFI30	phosphoinositide-3-kinase regulatory subunit 2 // IFI30, lysosomal thiol reductase	5296	up	3.33054	0.00368253
hsa05220	Chronic myeloid leukemia	GSHG0009948	MAP2K1	mitogen-activated protein kinase kinase 1	5604	down	1.75477	0.0389162
hsa05220	Chronic myeloid leukemia	GSHG0005905	RELA	RELA proto-oncogene, NF-kB subunit	5970	up	3.64111	0.000130144
hsa05220	Chronic myeloid leukemia	GSHG0019100	BCL2L1	BCL2 like 1	598	up	1.53757	0.00857293
hsa05220	Chronic myeloid leukemia	GSHG0015842	TGFB1	transforming growth factor beta 1	7040	up	1.7732	0.035845
hsa05220	Chronic myeloid leukemia	GSHG0001451	TGFB2	transforming growth factor beta 2	7042	up	1.78653	0.0193754
hsa05220	Chronic myeloid leukemia	GSHG0009505	TGFB3	transforming growth factor beta 3	7043	up	2.6557	0.0298264
hsa05220	Chronic myeloid leukemia	GSHG0013057	TP53	tumor protein p53	7157	up	2.06817	0.00188487
hsa05220	Chronic myeloid leukemia	GSHG0006048	GAB2	GRB2 associated binding protein 2	9846	up	1.96892	0.0095234
hsa04210	Apoptosis	GSHG0016771	BCL2L11	BCL2 like 11	10018	up	2.13157	0.000369923
hsa04210	Apoptosis	GSHG0010635	CTSH	cathepsin H	1512	up	1.53861	0.0181419
hsa04210	Apoptosis	GSHG0030240	CTSL	cathepsin L	1514	up	1.65301	0.000154826
hsa04210	Apoptosis	GSHG0023608	CTSO	cathepsin O	1519	down	2.14064	0.0440582
hsa04210	Apoptosis	GSHG0000614	GADD45A	growth arrest and DNA damage inducible alpha	1647	up	4.26243	0.000160423
hsa04210	Apoptosis	GSHG0008999	FOS	Fos proto-oncogene, AP-1 transcription factor subunit	2353	up	8.27711	1.66026e-07
hsa04210	Apoptosis	GSHG0025656	ITPR3	inositol 1,4,5-trisphosphate receptor type 3	3710	up	1.56625	0.0309001
hsa04210	Apoptosis	GSHG0001037	LMNA	lamin A/C	4000	up	2.45459	8.14716e-05
hsa04210	Apoptosis	GSHG0133813	MCL1	MCL1, BCL2 family apoptosis regulator	4170	up	1.79888	0.00773701
hsa04210	Apoptosis	GSHG0014450	GADD45B	growth arrest and DNA damage inducible beta	4616	up	3.94881	0.00402789
hsa04210	Apoptosis	GSHG0020038	ATF4	activating transcription factor 4	468	up	1.8974	0.000315613
hsa04210	Apoptosis	GSHG0022759	NFKB1	nuclear factor kappa B subunit 1	4790	up	1.87989	2.77843e-05
hsa04210	Apoptosis	GSHG0009307	NFKBIA	NFKB inhibitor alpha	4792	up	2.70347	0.00209379
hsa04210	Apoptosis	GSHG0014702	PIK3R2 // IFI30	phosphoinositide-3-kinase regulatory subunit 2 // IFI30, lysosomal thiol reductase	5296	up	3.33054	0.00368253
hsa04210	Apoptosis	GSHG0005448	PIDD1	p53-induced death domain protein 1	55367	up	2.27942	0.00857949
hsa04210	Apoptosis	GSHG0009948	MAP2K1	mitogen-activated protein kinase kinase 1	5604	down	1.75477	0.0389162
hsa04210	Apoptosis	GSHG0022706	PTPN13	protein tyrosine phosphatase, non-receptor type 13	5783	up	1.76939	0.00086847
hsa04210	Apoptosis	GSHG0010642	BCL2A1	BCL2 related protein A1	597	up	6.91702	0.00253419
hsa04210	Apoptosis	GSHG0005905	RELA	RELA proto-oncogene, NF-kB subunit	5970	up	3.64111	0.000130144
hsa04210	Apoptosis	GSHG0019100	BCL2L1	BCL2 like 1	598	up	1.53757	0.00857293
hsa04210	Apoptosis	GSHG0007197	TNFRSF1A	TNF receptor superfamily member 1A	7132	up	2.87747	0.000417629
hsa04210	Apoptosis	GSHG0013057	TP53	tumor protein p53	7157	up	2.06817	0.00188487
hsa04210	Apoptosis	GSHG0030596	TRAF2	TNF receptor associated factor 2	7186	up	1.71136	0.00224906
hsa04210	Apoptosis	GSHG0001469	CAPN2	calpain 2	824	up	1.57738	9.82654e-05
hsa04210	Apoptosis	GSHG0027817	CASP2	caspase 2	835	up	1.65068	0.0134372
hsa04210	Apoptosis	GSHG0007817	HRK	harakiri, BCL2 interacting protein	8739	down	2.19186	0.0126983
hsa04210	Apoptosis	GSHG0133146	TNFRSF10B	TNF receptor superfamily member 10b	8795	up	1.61996	0.0376477
hsa05210	Colorectal cancer	GSHG0016771	BCL2L11	BCL2 like 11	10018	up	2.13157	0.000369923
hsa05210	Colorectal cancer	GSHG0025686	CDKN1A	cyclin dependent kinase inhibitor 1A	1026	up	6.195	0.0004376
hsa05210	Colorectal cancer	GSHG0004801	DDB2	damage specific DNA binding protein 2	1643	up	1.65593	0.0189219
hsa05210	Colorectal cancer	GSHG0000614	GADD45A	growth arrest and DNA damage inducible alpha	1647	up	4.26243	0.000160423
hsa05210	Colorectal cancer	GSHG0022788	EGF	epidermal growth factor	1950	up	2.12101	0.0280825
hsa05210	Colorectal cancer	GSHG0008999	FOS	Fos proto-oncogene, AP-1 transcription factor subunit	2353	up	8.27711	1.66026e-07
hsa05210	Colorectal cancer	GSHG0016455	MSH6	mutS homolog 6	2956	up	1.60869	0.0150988
hsa05210	Colorectal cancer	GSHG0016451	MSH2	mutS homolog 2	4436	down	1.80725	0.0011322
hsa05210	Colorectal cancer	GSHG0029250	MYC	MYC proto-oncogene, bHLH transcription factor	4609	up	2.30988	0.0344319
hsa05210	Colorectal cancer	GSHG0014450	GADD45B	growth arrest and DNA damage inducible beta	4616	up	3.94881	0.00402789
hsa05210	Colorectal cancer	GSHG0014702	PIK3R2 // IFI30	phosphoinositide-3-kinase regulatory subunit 2 // IFI30, lysosomal thiol reductase	5296	up	3.33054	0.00368253
hsa05210	Colorectal cancer	GSHG0009948	MAP2K1	mitogen-activated protein kinase kinase 1	5604	down	1.75477	0.0389162
hsa05210	Colorectal cancer	GSHG0031232	RALGDS // GBGT1	ral guanine nucleotide dissociation stimulator // globoside alpha-1,3-N-acetylgalactosaminyltransferase 1 (FORS blood group)	5900	up	2.34014	0.00406247
hsa05210	Colorectal cancer	GSHG0145901	TGFA	transforming growth factor alpha	7039	up	1.91276	0.0399118
hsa05210	Colorectal cancer	GSHG0015842	TGFB1	transforming growth factor beta 1	7040	up	1.7732	0.035845
hsa05210	Colorectal cancer	GSHG0001451	TGFB2	transforming growth factor beta 2	7042	up	1.78653	0.0193754
hsa05210	Colorectal cancer	GSHG0009505	TGFB3	transforming growth factor beta 3	7043	up	2.6557	0.0298264
hsa05210	Colorectal cancer	GSHG0013057	TP53	tumor protein p53	7157	up	2.06817	0.00188487
hsa05210	Colorectal cancer	GSHG0011489	AXIN1	axin 1	8312	up	1.79354	0.0100048
hsa05210	Colorectal cancer	GSHG0016616	TCF7L1	transcription factor 7 like 1	83439	up	1.79145	0.00386314
hsa05225	Hepatocellular carcinoma	GSHG0025686	CDKN1A	cyclin dependent kinase inhibitor 1A	1026	up	6.195	0.0004376
hsa05225	Hepatocellular carcinoma	GSHG0030724	CDKN2A	cyclin dependent kinase inhibitor 2A	1029	up	2.04775	0.046513
hsa05225	Hepatocellular carcinoma	GSHG0022027	TXNRD3NB // TXNRD3	thioredoxin reductase 3 neighbor // thioredoxin reductase 3	114112	down	1.62087	0.0421704
hsa05225	Hepatocellular carcinoma	GSHG0004801	DDB2	damage specific DNA binding protein 2	1643	up	1.65593	0.0189219
hsa05225	Hepatocellular carcinoma	GSHG0000614	GADD45A	growth arrest and DNA damage inducible alpha	1647	up	4.26243	0.000160423
hsa05225	Hepatocellular carcinoma	GSHG0011942	NQO1	NAD(P)H quinone dehydrogenase 1	1728	up	1.50113	0.0453858
hsa05225	Hepatocellular carcinoma	GSHG0006600	ARID2	AT-rich interaction domain 2	196528	up	1.57986	0.01098
hsa05225	Hepatocellular carcinoma	GSHG0022877	GAB1	GRB2 associated binding protein 1	2549	up	2.3905	0.00239848
hsa05225	Hepatocellular carcinoma	GSHG0026683	GSTA4	glutathione S-transferase alpha 4	2941	down	1.73298	8.22637e-05
hsa05225	Hepatocellular carcinoma	GSHG0010191	IGF1R	insulin like growth factor 1 receptor	3480	up	1.51505	0.0276264
hsa05225	Hepatocellular carcinoma	GSHG0010397	SHC4	SHC adaptor protein 4	399694	up	2.67208	0.022781
hsa05225	Hepatocellular carcinoma	GSHG0029250	MYC	MYC proto-oncogene, bHLH transcription factor	4609	up	2.30988	0.0344319
hsa05225	Hepatocellular carcinoma	GSHG0014450	GADD45B	growth arrest and DNA damage inducible beta	4616	up	3.94881	0.00402789
hsa05225	Hepatocellular carcinoma	GSHG0018179	NFE2L2 // LOC100130691	nuclear factor, erythroid 2 like 2 // uncharacterized LOC100130691	4780	up	2.05607	0.00240729
hsa05225	Hepatocellular carcinoma	GSHG0027676	WNT16	Wnt family member 16	51384	down	4.61372	0.0136355
hsa05225	Hepatocellular carcinoma	GSHG0028419	ACTL6B	actin like 6B	51412	down	1.80891	0.0169178
hsa05225	Hepatocellular carcinoma	GSHG0014702	PIK3R2 // IFI30	phosphoinositide-3-kinase regulatory subunit 2 // IFI30, lysosomal thiol reductase	5296	up	3.33054	0.00368253
hsa05225	Hepatocellular carcinoma	GSHG0015170	PRKCG	protein kinase C gamma	5582	down	3.35212	0.00257228
hsa05225	Hepatocellular carcinoma	GSHG0009948	MAP2K1	mitogen-activated protein kinase kinase 1	5604	down	1.75477	0.0389162
hsa05225	Hepatocellular carcinoma	GSHG0019100	BCL2L1	BCL2 like 1	598	up	1.53757	0.00857293
hsa05225	Hepatocellular carcinoma	GSHG0021683	SMARCC1	SWI/SNF related, matrix associated, actin dependent regulator of chromatin subfamily c member 1	6599	up	1.65726	0.00791021
hsa05225	Hepatocellular carcinoma	GSHG0145901	TGFA	transforming growth factor alpha	7039	up	1.91276	0.0399118
hsa05225	Hepatocellular carcinoma	GSHG0015842	TGFB1	transforming growth factor beta 1	7040	up	1.7732	0.035845
hsa05225	Hepatocellular carcinoma	GSHG0001451	TGFB2	transforming growth factor beta 2	7042	up	1.78653	0.0193754
hsa05225	Hepatocellular carcinoma	GSHG0009505	TGFB3	transforming growth factor beta 3	7043	up	2.6557	0.0298264
hsa05225	Hepatocellular carcinoma	GSHG0013057	TP53	tumor protein p53	7157	up	2.06817	0.00188487
hsa05225	Hepatocellular carcinoma	GSHG0006953	TXNRD1	thioredoxin reductase 1	7296	up	1.67577	0.0171563
hsa05225	Hepatocellular carcinoma	GSHG0007433	WNT10B	Wnt family member 10B	7480	down	3.20975	0.000240555
hsa05225	Hepatocellular carcinoma	GSHG0018303	FZD5	frizzled class receptor 5	7855	up	2.89316	0.00910574
hsa05225	Hepatocellular carcinoma	GSHG0006371	WNT5B	Wnt family member 5B	81029	down	2.09043	0.000846993
hsa05225	Hepatocellular carcinoma	GSHG0011489	AXIN1	axin 1	8312	up	1.79354	0.0100048
hsa05225	Hepatocellular carcinoma	GSHG0016616	TCF7L1	transcription factor 7 like 1	83439	up	1.79145	0.00386314
hsa05225	Hepatocellular carcinoma	GSHG0021350	ACTL6A	actin like 6A	86	up	1.93178	0.028481
hsa05225	Hepatocellular carcinoma	GSHG0015498	KEAP1	kelch like ECH associated protein 1	9817	up	1.50072	0.0243553
hsa04151	PI3K-Akt signaling pathway	GSHG0016771	BCL2L11	BCL2 like 11	10018	up	2.13157	0.000369923
hsa04151	PI3K-Akt signaling pathway	GSHG0025686	CDKN1A	cyclin dependent kinase inhibitor 1A	1026	up	6.195	0.0004376
hsa04151	PI3K-Akt signaling pathway	GSHG0006492	CDKN1B	cyclin dependent kinase inhibitor 1B	1027	up	1.73182	0.000175471
hsa04151	PI3K-Akt signaling pathway	GSHG0005850	CHRM1	cholinergic receptor muscarinic 1	1128	down	2.64582	0.000684316
hsa04151	PI3K-Akt signaling pathway	GSHG0019565	COL6A2	collagen type VI alpha 2 chain	1292	up	1.71492	0.00413224
hsa04151	PI3K-Akt signaling pathway	GSHG0000782	CSF1	colony stimulating factor 1	1435	up	2.78679	0.00153727
hsa04151	PI3K-Akt signaling pathway	GSHG0001017	EFNA1	ephrin A1	1942	up	2.52675	0.0114028
hsa04151	PI3K-Akt signaling pathway	GSHG0022788	EGF	epidermal growth factor	1950	up	2.12101	0.0280825
hsa04151	PI3K-Akt signaling pathway	GSHG0028950	EIF4EBP1	eukaryotic translation initiation factor 4E binding protein 1	1978	up	2.27989	0.00395907
hsa04151	PI3K-Akt signaling pathway	GSHG0002554	CRTC2	CREB regulated transcription coactivator 2	200186	up	1.81607	0.00710645
hsa04151	PI3K-Akt signaling pathway	GSHG0025144	FGF1	fibroblast growth factor 1	2246	up	1.89507	0.0366401
hsa04151	PI3K-Akt signaling pathway	GSHG0022405	FGFR3	fibroblast growth factor receptor 3	2261	down	1.78472	0.0113171
hsa04151	PI3K-Akt signaling pathway	GSHG0031987	PIR-FIGF // VEGFD // PIR	PIR-FIGF readthrough // vascular endothelial growth factor D // pirin	2277	up	1.63438	0.0220948
hsa04151	PI3K-Akt signaling pathway	GSHG0008381	FLT3	fms related tyrosine kinase 3	2322	down	2.63907	0.00389176
hsa04151	PI3K-Akt signaling pathway	GSHG0132429	FLT3LG	fms related tyrosine kinase 3 ligand	2323	up	1.63868	0.0348695
hsa04151	PI3K-Akt signaling pathway	GSHG0004927	GNG3	G protein subunit gamma 3	2785	down	1.75664	0.0244922
hsa04151	PI3K-Akt signaling pathway	GSHG0003063	GNG4	G protein subunit gamma 4	2786	down	2.03756	0.00255766
hsa04151	PI3K-Akt signaling pathway	GSHG0002208	GNG5	G protein subunit gamma 5	2787	up	2.55397	7.27745e-05
hsa04151	PI3K-Akt signaling pathway	GSHG0013542	GNGT2	G protein subunit gamma transducin 2	2793	up	2.04293	0.0235138
hsa04151	PI3K-Akt signaling pathway	GSHG0029780	ANGPT1	angiopoietin 1	284	up	2.15423	0.0275999
hsa04151	PI3K-Akt signaling pathway	GSHG0029360	ANGPT2	angiopoietin 2	285	up	4.78131	0.00463235
hsa04151	PI3K-Akt signaling pathway	GSHG0030488	PKN3	protein kinase N3	29941	up	1.74345	0.0138008
hsa04151	PI3K-Akt signaling pathway	GSHG0009633	HSP90AA1	heat shock protein 90 alpha family class A member 1	3320	up	1.96285	1.48664e-06
hsa04151	PI3K-Akt signaling pathway	GSHG0031098	TNC	tenascin C	3371	up	2.57576	0.0367799
hsa04151	PI3K-Akt signaling pathway	GSHG0007722	IGF1	insulin like growth factor 1	3479	down	4.0958	0.00216242
hsa04151	PI3K-Akt signaling pathway	GSHG0010191	IGF1R	insulin like growth factor 1 receptor	3480	up	1.51505	0.0276264
hsa04151	PI3K-Akt signaling pathway	GSHG0017037	ITGA4	integrin subunit alpha 4	3676	down	3.84393	0.0408862
hsa04151	PI3K-Akt signaling pathway	GSHG0003987	ITGB1	integrin subunit beta 1	3688	up	1.94458	0.0019196
hsa04151	PI3K-Akt signaling pathway	GSHG0019303	LAMA5	laminin subunit alpha 5	3911	up	1.55722	0.00987513
hsa04151	PI3K-Akt signaling pathway	GSHG0028484	LAMB1	laminin subunit beta 1	3912	down	2.4818	0.0101059
hsa04151	PI3K-Akt signaling pathway	GSHG0133813	MCL1	MCL1, BCL2 family apoptosis regulator	4170	up	1.79888	0.00773701
hsa04151	PI3K-Akt signaling pathway	GSHG0029250	MYC	MYC proto-oncogene, bHLH transcription factor	4609	up	2.30988	0.0344319
hsa04151	PI3K-Akt signaling pathway	GSHG0020038	ATF4	activating transcription factor 4	468	up	1.8974	0.000315613
hsa04151	PI3K-Akt signaling pathway	GSHG0022759	NFKB1	nuclear factor kappa B subunit 1	4790	up	1.87989	2.77843e-05
hsa04151	PI3K-Akt signaling pathway	GSHG0012616	NGFR	nerve growth factor receptor	4804	up	10.1235	2.2533e-05
hsa04151	PI3K-Akt signaling pathway	GSHG0027944	PDGFA	platelet derived growth factor subunit A	5154	up	1.80587	0.0128967
hsa04151	PI3K-Akt signaling pathway	GSHG0020405	PDGFB	platelet derived growth factor subunit B	5155	down	1.72774	0.0266827
hsa04151	PI3K-Akt signaling pathway	GSHG0014702	PIK3R2 // IFI30	phosphoinositide-3-kinase regulatory subunit 2 // IFI30, lysosomal thiol reductase	5296	up	3.33054	0.00368253
hsa04151	PI3K-Akt signaling pathway	GSHG0008832	GNG2	G protein subunit gamma 2	54331	down	2.40875	4.41381e-05
hsa04151	PI3K-Akt signaling pathway	GSHG0015144	PPP2R1A	protein phosphatase 2 scaffold subunit Aalpha	5518	down	1.60776	0.0117076
hsa04151	PI3K-Akt signaling pathway	GSHG0002169	GNG12	G protein subunit gamma 12	55970	up	1.67719	0.00371118
hsa04151	PI3K-Akt signaling pathway	GSHG0009948	MAP2K1	mitogen-activated protein kinase kinase 1	5604	down	1.75477	0.0389162
hsa04151	PI3K-Akt signaling pathway	GSHG0005905	RELA	RELA proto-oncogene, NF-kB subunit	5970	up	3.64111	0.000130144
hsa04151	PI3K-Akt signaling pathway	GSHG0019100	BCL2L1	BCL2 like 1	598	up	1.53757	0.00857293
hsa04151	PI3K-Akt signaling pathway	GSHG0005663	BDNF	brain derived neurotrophic factor	627	down	2.70708	0.0294411
hsa04151	PI3K-Akt signaling pathway	GSHG0026926	SGK1	serum/glucocorticoid regulated kinase 1	6446	up	2.92046	0.00734072
hsa04151	PI3K-Akt signaling pathway	GSHG0022720	SPP1	secreted phosphoprotein 1	6696	up	5.6529	0.000215855
hsa04151	PI3K-Akt signaling pathway	GSHG0145901	TGFA	transforming growth factor alpha	7039	up	1.91276	0.0399118
hsa04151	PI3K-Akt signaling pathway	GSHG0002581	THBS3	thrombospondin 3	7059	down	1.67794	0.00686476
hsa04151	PI3K-Akt signaling pathway	GSHG0022928	TLR2	toll like receptor 2	7097	up	2.62908	0.0263209
hsa04151	PI3K-Akt signaling pathway	GSHG0013057	TP53	tumor protein p53	7157	up	2.06817	0.00188487
hsa04151	PI3K-Akt signaling pathway	GSHG0006949	HSP90B1	heat shock protein 90 beta family member 1	7184	up	1.61101	0.00291335
hsa04151	PI3K-Akt signaling pathway	GSHG0025760	VEGFA	vascular endothelial growth factor A	7422	up	2.2648	0.00855776
hsa04151	PI3K-Akt signaling pathway	GSHG0004952	VEGFB	vascular endothelial growth factor B	7423	up	1.60169	0.0180615
hsa04151	PI3K-Akt signaling pathway	GSHG0028298	YWHAG	tyrosine 3-monooxygenase/tryptophan 5-monooxygenase activation protein gamma	7532	down	1.67353	0.038966
hsa04151	PI3K-Akt signaling pathway	GSHG0019965	YWHAH	tyrosine 3-monooxygenase/tryptophan 5-monooxygenase activation protein eta	7533	down	1.80087	0.00942275
hsa04151	PI3K-Akt signaling pathway	GSHG0027239	CREB5	cAMP responsive element binding protein 5	9586	up	1.95801	0.0423585
hsa04380	Osteoclast differentiation	GSHG0020030	SYNGR1 // TAB1 // LOC100506472	synaptogyrin 1 // TGF-beta activated kinase 1 (MAP3K7) binding protein 1 // uncharacterized LOC100506472	10454	down	1.66154	0.0203159
hsa04380	Osteoclast differentiation	GSHG0145858	LILRB3	leukocyte immunoglobulin like receptor B3	11025	up	4.45716	0.00676652
hsa04380	Osteoclast differentiation	GSHG0015186	LILRA2	leukocyte immunoglobulin like receptor A2	11027	up	1.85139	0.0136436
hsa04380	Osteoclast differentiation	GSHG0000782	CSF1	colony stimulating factor 1	1435	up	2.78679	0.00153727
hsa04380	Osteoclast differentiation	GSHG0001112	FCGR2A	Fc fragment of IgG receptor IIa	2212	up	2.64107	0.0457795
hsa04380	Osteoclast differentiation	GSHG0145505	FCGR2B	Fc fragment of IgG receptor IIb	2213	up	8.55639	9.46317e-05
hsa04380	Osteoclast differentiation	GSHG0008999	FOS	Fos proto-oncogene, AP-1 transcription factor subunit	2353	up	8.27711	1.66026e-07
hsa04380	Osteoclast differentiation	GSHG0016110	LILRA4	leukocyte immunoglobulin like receptor A4	23547	up	3.46727	0.000187467
hsa04380	Osteoclast differentiation	GSHG0017932	IL1B	interleukin 1 beta	3553	up	6.58554	0.0374331
hsa04380	Osteoclast differentiation	GSHG0014139	NFATC1	nuclear factor of activated T cells 1	4772	up	1.76209	0.0246768
hsa04380	Osteoclast differentiation	GSHG0022759	NFKB1	nuclear factor kappa B subunit 1	4790	up	1.87989	2.77843e-05
hsa04380	Osteoclast differentiation	GSHG0003646	NFKB2	nuclear factor kappa B subunit 2	4791	up	2.52159	0.00323345
hsa04380	Osteoclast differentiation	GSHG0009307	NFKBIA	NFKB inhibitor alpha	4792	up	2.70347	0.00209379
hsa04380	Osteoclast differentiation	GSHG0014702	PIK3R2 // IFI30	phosphoinositide-3-kinase regulatory subunit 2 // IFI30, lysosomal thiol reductase	5296	up	3.33054	0.00368253
hsa04380	Osteoclast differentiation	GSHG0009948	MAP2K1	mitogen-activated protein kinase kinase 1	5604	down	1.75477	0.0389162
hsa04380	Osteoclast differentiation	GSHG0005905	RELA	RELA proto-oncogene, NF-kB subunit	5970	up	3.64111	0.000130144
hsa04380	Osteoclast differentiation	GSHG0015842	TGFB1	transforming growth factor beta 1	7040	up	1.7732	0.035845
hsa04380	Osteoclast differentiation	GSHG0001451	TGFB2	transforming growth factor beta 2	7042	up	1.78653	0.0193754
hsa04380	Osteoclast differentiation	GSHG0007197	TNFRSF1A	TNF receptor superfamily member 1A	7132	up	2.87747	0.000417629
hsa04380	Osteoclast differentiation	GSHG0030596	TRAF2	TNF receptor associated factor 2	7186	up	1.71136	0.00224906
hsa04380	Osteoclast differentiation	GSHG0005912	FOSL1	FOS like 1, AP-1 transcription factor subunit	8061	up	5.75733	8.91201e-06
hsa04380	Osteoclast differentiation	GSHG0024143	CAMK4	calcium/calmodulin dependent protein kinase IV	814	down	2.92989	0.0323279
hsa04380	Osteoclast differentiation	GSHG0024539	SQSTM1	sequestosome 1	8878	up	1.67071	1.60453e-07
hsa04380	Osteoclast differentiation	GSHG0013774	SOCS3	suppressor of cytokine signaling 3	9021	up	7.74866	0.0231648
hsa04380	Osteoclast differentiation	GSHG0006048	GAB2	GRB2 associated binding protein 2	9846	up	1.96892	0.0095234
hsa05418	Fluid shear stress and atherosclerosis	GSHG0030240	CTSL	cathepsin L	1514	up	1.65301	0.000154826
hsa05418	Fluid shear stress and atherosclerosis	GSHG0011942	NQO1	NAD(P)H quinone dehydrogenase 1	1728	up	1.50113	0.0453858
hsa05418	Fluid shear stress and atherosclerosis	GSHG0008999	FOS	Fos proto-oncogene, AP-1 transcription factor subunit	2353	up	8.27711	1.66026e-07
hsa05418	Fluid shear stress and atherosclerosis	GSHG0026683	GSTA4	glutathione S-transferase alpha 4	2941	down	1.73298	8.22637e-05
hsa05418	Fluid shear stress and atherosclerosis	GSHG0009633	HSP90AA1	heat shock protein 90 alpha family class A member 1	3320	up	1.96285	1.48664e-06
hsa05418	Fluid shear stress and atherosclerosis	GSHG0055260	ICAM1 // ICAM4	intercellular adhesion molecule 1 // intercellular adhesion molecule 4 (Landsteiner-Wiener blood group)	3383	up	2.99726	0.0178745
hsa05418	Fluid shear stress and atherosclerosis	GSHG0017932	IL1B	interleukin 1 beta	3553	up	6.58554	0.0374331
hsa05418	Fluid shear stress and atherosclerosis	GSHG0030516	ASS1	argininosuccinate synthase 1	445	down	1.86144	0.0486302
hsa05418	Fluid shear stress and atherosclerosis	GSHG0018179	NFE2L2 // LOC100130691	nuclear factor, erythroid 2 like 2 // uncharacterized LOC100130691	4780	up	2.05607	0.00240729
hsa05418	Fluid shear stress and atherosclerosis	GSHG0022759	NFKB1	nuclear factor kappa B subunit 1	4790	up	1.87989	2.77843e-05
hsa05418	Fluid shear stress and atherosclerosis	GSHG0027944	PDGFA	platelet derived growth factor subunit A	5154	up	1.80587	0.0128967
hsa05418	Fluid shear stress and atherosclerosis	GSHG0020405	PDGFB	platelet derived growth factor subunit B	5155	down	1.72774	0.0266827
hsa05418	Fluid shear stress and atherosclerosis	GSHG0014473	PIAS4	protein inhibitor of activated STAT 4	51588	up	1.91962	0.00132319
hsa05418	Fluid shear stress and atherosclerosis	GSHG0014702	PIK3R2 // IFI30	phosphoinositide-3-kinase regulatory subunit 2 // IFI30, lysosomal thiol reductase	5296	up	3.33054	0.00368253
hsa05418	Fluid shear stress and atherosclerosis	GSHG0005905	RELA	RELA proto-oncogene, NF-kB subunit	5970	up	3.64111	0.000130144
hsa05418	Fluid shear stress and atherosclerosis	GSHG0012398	CCL2	C-C motif chemokine ligand 2	6347	up	14.3848	2.54686e-07
hsa05418	Fluid shear stress and atherosclerosis	GSHG0019205	SDC4	syndecan 4	6385	up	1.75232	0.0448249
hsa05418	Fluid shear stress and atherosclerosis	GSHG0009375	BMP4	bone morphogenetic protein 4	652	up	3.656	9.93732e-05
hsa05418	Fluid shear stress and atherosclerosis	GSHG0007197	TNFRSF1A	TNF receptor superfamily member 1A	7132	up	2.87747	0.000417629
hsa05418	Fluid shear stress and atherosclerosis	GSHG0013057	TP53	tumor protein p53	7157	up	2.06817	0.00188487
hsa05418	Fluid shear stress and atherosclerosis	GSHG0006949	HSP90B1	heat shock protein 90 beta family member 1	7184	up	1.61101	0.00291335
hsa05418	Fluid shear stress and atherosclerosis	GSHG0025760	VEGFA	vascular endothelial growth factor A	7422	up	2.2648	0.00855776
hsa05418	Fluid shear stress and atherosclerosis	GSHG0015038	CALM3	calmodulin 3	808	down	1.75349	0.0303239
hsa05418	Fluid shear stress and atherosclerosis	GSHG0027661	CAV1	caveolin 1	857	up	2.4908	0.00271766
hsa05418	Fluid shear stress and atherosclerosis	GSHG0024539	SQSTM1	sequestosome 1	8878	up	1.67071	1.60453e-07
hsa05418	Fluid shear stress and atherosclerosis	GSHG0010540	CALML4	calmodulin like 4	91860	up	1.71938	0.0146441
hsa05418	Fluid shear stress and atherosclerosis	GSHG0016905	ACVR2A	activin A receptor type 2A	92	down	1.61094	0.0281138
hsa05418	Fluid shear stress and atherosclerosis	GSHG0015498	KEAP1	kelch like ECH associated protein 1	9817	up	1.50072	0.0243553
hsa05167	Kaposi sarcoma-associated herpesvirus infection	GSHG0025686	CDKN1A	cyclin dependent kinase inhibitor 1A	1026	up	6.195	0.0004376
hsa05167	Kaposi sarcoma-associated herpesvirus infection	GSHG0021666	CCR1	C-C motif chemokine receptor 1	1230	up	2.56338	0.0397039
hsa05167	Kaposi sarcoma-associated herpesvirus infection	GSHG0020769	CCR5	C-C motif chemokine receptor 5 (gene/pseudogene)	1234	up	4.95531	0.00585988
hsa05167	Kaposi sarcoma-associated herpesvirus infection	GSHG0008999	FOS	Fos proto-oncogene, AP-1 transcription factor subunit	2353	up	8.27711	1.66026e-07
hsa05167	Kaposi sarcoma-associated herpesvirus infection	GSHG0004927	GNG3	G protein subunit gamma 3	2785	down	1.75664	0.0244922
hsa05167	Kaposi sarcoma-associated herpesvirus infection	GSHG0003063	GNG4	G protein subunit gamma 4	2786	down	2.03756	0.00255766
hsa05167	Kaposi sarcoma-associated herpesvirus infection	GSHG0002208	GNG5	G protein subunit gamma 5	2787	up	2.55397	7.27745e-05
hsa05167	Kaposi sarcoma-associated herpesvirus infection	GSHG0013542	GNGT2	G protein subunit gamma transducin 2	2793	up	2.04293	0.0235138
hsa05167	Kaposi sarcoma-associated herpesvirus infection	GSHG0029360	ANGPT2	angiopoietin 2	285	up	4.78131	0.00463235
hsa05167	Kaposi sarcoma-associated herpesvirus infection	GSHG0055260	ICAM1 // ICAM4	intercellular adhesion molecule 1 // intercellular adhesion molecule 4 (Landsteiner-Wiener blood group)	3383	up	2.99726	0.0178745
hsa05167	Kaposi sarcoma-associated herpesvirus infection	GSHG0005441	IRF7	interferon regulatory factor 7	3665	up	2.39429	0.0185935
hsa05167	Kaposi sarcoma-associated herpesvirus infection	GSHG0025656	ITPR3	inositol 1,4,5-trisphosphate receptor type 3	3710	up	1.56625	0.0309001
hsa05167	Kaposi sarcoma-associated herpesvirus infection	GSHG0029250	MYC	MYC proto-oncogene, bHLH transcription factor	4609	up	2.30988	0.0344319
hsa05167	Kaposi sarcoma-associated herpesvirus infection	GSHG0014139	NFATC1	nuclear factor of activated T cells 1	4772	up	1.76209	0.0246768
hsa05167	Kaposi sarcoma-associated herpesvirus infection	GSHG0011299	NFATC3	nuclear factor of activated T cells 3	4775	up	1.94296	0.00239897
hsa05167	Kaposi sarcoma-associated herpesvirus infection	GSHG0022759	NFKB1	nuclear factor kappa B subunit 1	4790	up	1.87989	2.77843e-05
hsa05167	Kaposi sarcoma-associated herpesvirus infection	GSHG0009307	NFKBIA	NFKB inhibitor alpha	4792	up	2.70347	0.00209379
hsa05167	Kaposi sarcoma-associated herpesvirus infection	GSHG0020405	PDGFB	platelet derived growth factor subunit B	5155	down	1.72774	0.0266827
hsa05167	Kaposi sarcoma-associated herpesvirus infection	GSHG0014702	PIK3R2 // IFI30	phosphoinositide-3-kinase regulatory subunit 2 // IFI30, lysosomal thiol reductase	5296	up	3.33054	0.00368253
hsa05167	Kaposi sarcoma-associated herpesvirus infection	GSHG0008832	GNG2	G protein subunit gamma 2	54331	down	2.40875	4.41381e-05
hsa05167	Kaposi sarcoma-associated herpesvirus infection	GSHG0002169	GNG12	G protein subunit gamma 12	55970	up	1.67719	0.00371118
hsa05167	Kaposi sarcoma-associated herpesvirus infection	GSHG0009948	MAP2K1	mitogen-activated protein kinase kinase 1	5604	down	1.75477	0.0389162
hsa05167	Kaposi sarcoma-associated herpesvirus infection	GSHG0019240	PREX1	phosphatidylinositol-3,4,5-trisphosphate dependent Rac exchange factor 1	57580	up	2.39874	0.0026657
hsa05167	Kaposi sarcoma-associated herpesvirus infection	GSHG0005905	RELA	RELA proto-oncogene, NF-kB subunit	5970	up	3.64111	0.000130144
hsa05167	Kaposi sarcoma-associated herpesvirus infection	GSHG0013420	STAT3	signal transducer and activator of transcription 3	6774	up	1.66212	0.00598596
hsa05167	Kaposi sarcoma-associated herpesvirus infection	GSHG0007197	TNFRSF1A	TNF receptor superfamily member 1A	7132	up	2.87747	0.000417629
hsa05167	Kaposi sarcoma-associated herpesvirus infection	GSHG0013057	TP53	tumor protein p53	7157	up	2.06817	0.00188487
hsa05167	Kaposi sarcoma-associated herpesvirus infection	GSHG0030596	TRAF2	TNF receptor associated factor 2	7186	up	1.71136	0.00224906
hsa05167	Kaposi sarcoma-associated herpesvirus infection	GSHG0025760	VEGFA	vascular endothelial growth factor A	7422	up	2.2648	0.00855776
hsa05167	Kaposi sarcoma-associated herpesvirus infection	GSHG0014910	ZFP36	ZFP36 ring finger protein	7538	up	7.31249	0.0010369
hsa05167	Kaposi sarcoma-associated herpesvirus infection	GSHG0015038	CALM3	calmodulin 3	808	down	1.75349	0.0303239
hsa05167	Kaposi sarcoma-associated herpesvirus infection	GSHG0010540	CALML4	calmodulin like 4	91860	up	1.71938	0.0146441
hsa05167	Kaposi sarcoma-associated herpesvirus infection	GSHG0001393	MAPKAPK2	mitogen-activated protein kinase-activated protein kinase 2	9261	up	2.00891	0.00142412
hsa05222	Small cell lung cancer	GSHG0025686	CDKN1A	cyclin dependent kinase inhibitor 1A	1026	up	6.195	0.0004376
hsa05222	Small cell lung cancer	GSHG0006492	CDKN1B	cyclin dependent kinase inhibitor 1B	1027	up	1.73182	0.000175471
hsa05222	Small cell lung cancer	GSHG0030725	CDKN2B	cyclin dependent kinase inhibitor 2B	1030	up	2.54945	3.65109e-06
hsa05222	Small cell lung cancer	GSHG0001010	CKS1B	CDC28 protein kinase regulatory subunit 1B	1163	up	2.07098	0.00591863
hsa05222	Small cell lung cancer	GSHG0030249	CKS2	CDC28 protein kinase regulatory subunit 2	1164	up	2.65044	0.00109547
hsa05222	Small cell lung cancer	GSHG0004801	DDB2	damage specific DNA binding protein 2	1643	up	1.65593	0.0189219
hsa05222	Small cell lung cancer	GSHG0000614	GADD45A	growth arrest and DNA damage inducible alpha	1647	up	4.26243	0.000160423
hsa05222	Small cell lung cancer	GSHG0003987	ITGB1	integrin subunit beta 1	3688	up	1.94458	0.0019196
hsa05222	Small cell lung cancer	GSHG0019303	LAMA5	laminin subunit alpha 5	3911	up	1.55722	0.00987513
hsa05222	Small cell lung cancer	GSHG0028484	LAMB1	laminin subunit beta 1	3912	down	2.4818	0.0101059
hsa05222	Small cell lung cancer	GSHG0029250	MYC	MYC proto-oncogene, bHLH transcription factor	4609	up	2.30988	0.0344319
hsa05222	Small cell lung cancer	GSHG0014450	GADD45B	growth arrest and DNA damage inducible beta	4616	up	3.94881	0.00402789
hsa05222	Small cell lung cancer	GSHG0022759	NFKB1	nuclear factor kappa B subunit 1	4790	up	1.87989	2.77843e-05
hsa05222	Small cell lung cancer	GSHG0009307	NFKBIA	NFKB inhibitor alpha	4792	up	2.70347	0.00209379
hsa05222	Small cell lung cancer	GSHG0014702	PIK3R2 // IFI30	phosphoinositide-3-kinase regulatory subunit 2 // IFI30, lysosomal thiol reductase	5296	up	3.33054	0.00368253
hsa05222	Small cell lung cancer	GSHG0005905	RELA	RELA proto-oncogene, NF-kB subunit	5970	up	3.64111	0.000130144
hsa05222	Small cell lung cancer	GSHG0019100	BCL2L1	BCL2 like 1	598	up	1.53757	0.00857293
[truncated: 2,147 more rows]

## Sheet: PATHWAY ANALYSIS (REACTOME)
Customer name:	Stefan Stamm
[truncated: 4,760 more rows]

[truncated: 6 more sheets: GO ANALYSIS (3), GO ANALYSIS (2), GO ANALYSIS, PHENOTYPE ANALYSIS, GSEA ANALYSIS, REGULATED PATTERNS-EXONS]
