# Supplementary material for: Alzheimer’s disease pathogenetic progression is associated with changes in regulated retained introns and editing of circular RNAs
Source: Front Mol Neurosci. 2023 May 5;16:1141079. doi: 10.3389/fnmol.2023.1141079 (PMC10231643; doi:10.3389/fnmol.2023.1141079)
Supplement: Supplementary file 3 [file Table_3.XLSX]

## Sheet: REGULATED GENES
					Data Overview: Regulated Genes
Customer name:	Stefan Stamm					Up-regulated	Down-regulated	All
Project name:	H vs. L (Grey)				Number of regulated genes	1109	1087	2196
Organism:	Human				Min fold-change	1.5	1.5	1.5
Analysis level:	Gene				Average fold-change	2.11	35.3	18.54
Date:	2021-02-19				Median of fold-change	1.77	1.94	1.84
Algorithm version:	EASANA 2018_1				Max fold-change	98.3	24682	24682
GS contact (name/email/phone):	Pierre de la Grange	pierre.delagrange@genosplice.com	+ 33 (0) 6 99 06 12 93		Gene with the max fold-change	HLA-DRB5	GSHG0032838	GSHG0032838
List of the 2,196 Regulated Genes (Fold-change ≥ 1.5; Unadjusted P-Value ≤ 0,05)
FAST DB STABLE ID	Gene Symbol	Regulation	Fold-Change	P-Value	Adjusted P-Value	Link to EASANA	Gene Coordinates (hg19)	UCSC Link	Gene Name	Aliases and Synonyms	Entrez Gene ID	EnsEMBL ID	Expression L	Expression H
GSHG0026497	HLA-DRB5	up	98.3	0.00141	0.0354	EASANA	chr6(-):32485163-32498058	UCSC	major histocompatibility complex, class II, DR beta 5	NULL	3127	ENSG00000198502	19.71	1942.45
GSHG0145505	FCGR2B	up	13.47	5.1e-06	0.00088	EASANA	chr1(+):161632905-161648442	UCSC	Fc fragment of IgG receptor IIb	CD32, CD32B	2213	ENSG00000072694	13.01	172.85
GSHG0025621	--	up	9.88	1.26e-05	0.0016	EASANA	chr6(+):31783320-31785722	UCSC	--	NULL	--	--	9388.99	92742.5
GSHG0137566	--	up	9.7	0.0017	NA	EASANA	chr17(+):34211431-34211537	UCSC	--	NULL	--	--	1.89	17.86
GSHG0034262	--	up	9.58	0.0046	0.0709	EASANA	chr1(+):161494335-161496582	UCSC	--	NULL	--	--	255.13	2442.63
GSHG0026255	--	up	9.5	0.00146	0.0361	EASANA	chr6(-):3019215-3024130	UCSC	--	NULL	--	--	65.78	626.78
GSHG0018035	CXCR4	up	8.31	3.16e-06	0.000667	EASANA	chr2(-):136871919-136875725	UCSC	C-X-C motif chemokine receptor 4	NULL	7852	--	632.08	5252.61
GSHG0121117	--	up	8.2	0.048	NA	EASANA	chr15(-):23190016-23190047	UCSC	--	NULL	--	--	0.75	6.01
GSHG0008364	LINC00463	up	7.94	1.59e-06	0.000433	EASANA	chr13(-):25746962-25754139	UCSC	long intergenic non-protein coding RNA 463	TCONS_l2_00007499	101928922	ENSG00000234056	121.26	961.1
GSHG0011404	OSGIN1	up	7.14	1.84e-10	5.01e-07	EASANA	chr16(+):83982672-83999937	UCSC	oxidative stress induced growth inhibitor 1	BDGI, OKL38	29948	ENSG00000140961	242.26	1724.84
GSHG0001290	RGS1	up	6.8	0.00984	0.11	EASANA	chr1(+):192544857-192549159	UCSC	regulator of G protein signaling 1	1R20, BL34, IR20	5996	ENSG00000090104	937.07	6366.91
GSHG0017932	IL1B	up	6.34	0.0416	0.244	EASANA	chr2(-):113587332-113594357	UCSC	interleukin 1 beta	IL-1B, IL1-BETA, IL1F2	3553	ENSG00000125538	155.22	983.99
GSHG0025623	--	up	6.22	0.000345	0.014	EASANA	chr6(+):31795514-31797946	UCSC	--	NULL	--	--	12716.6	79138.9
GSHG0029360	ANGPT2	up	6.18	0.000974	0.028	EASANA	chr8(-):6357172-6420784	UCSC	angiopoietin 2	Ang2	285	ENSG00000091879	371.52	2295.02
GSHG0028166	NPC1L1	up	6.09	0.0449	0.254	EASANA	chr7(-):44552137-44580914	UCSC	NPC1 like intracellular cholesterol transporter 1	SLC65A2	29881	ENSG00000015520	80.49	489.31
GSHG0132738	SERPINA5	up	6.06	0.000131	0.00723	EASANA	chr14(+):95047706-95059462	UCSC	serpin family A member 5	PAI3, PROCI	5104	ENSG00000188488	40.24	242.5
GSHG0012616	NGFR	up	5.75	0.00135	0.0344	EASANA	chr17(+):47572655-47592382	UCSC	nerve growth factor receptor	CD271, p75NTR, TNFRSF16	4804	ENSG00000064300	408.12	2343.72
GSHG0038695	--	up	5.73	0.0105	NA	EASANA	chr1(-):148853955-148853980	UCSC	--	NULL	--	--	2.67	16.02
GSHG0020013	MAFF	up	5.55	2.18e-07	9.55e-05	EASANA	chr22(+):38597939-38612515	UCSC	MAF bZIP transcription factor F	hMafF	23764	ENSG00000185022	1814.6	10078
GSHG0007219	CD163	up	5.55	0.005	0.0739	EASANA	chr12(-):7623412-7656414	UCSC	CD163 molecule	M130, MM130, SCARI1	9332	ENSG00000177575	785.29	4356.23
GSHG0120813	--	up	5.31	8.71e-05	0.00544	EASANA	chr14(+):75747486-76176131	UCSC	--	NULL	--	--	301.34	1598.19
GSHG0008999	FOS	up	5.19	4.55e-05	0.00367	EASANA	chr14(+):75745481-75748937	UCSC	Fos proto-oncogene, AP-1 transcription factor subunit	AP-1, c-fos	2353	ENSG00000170345	3969.31	20595.4
GSHG0004753	CD44	up	5.09	0.000223	0.0102	EASANA	chr11(+):35160417-35253942	UCSC	CD44 molecule (Indian blood group)	CD44R, CSPG8, HCELL, IN, MC56, Pgp1	960	ENSG00000026508	460.21	2340.48
GSHG0076867	--	up	5.06	0.0197	NA	EASANA	chr17(+):14134695-14134739	UCSC	--	NULL	--	--	1.63	8.9
GSHG0009569	TC2N	up	5.03	0.00096	0.0279	EASANA	chr14(-):92246095-92333880	UCSC	tandem C2 domains, nuclear	C2CD1, FLJ36557, Tac2-N	123036	ENSG00000165929	118.87	600.52
GSHG0072533	--	up	4.72	0.0152	NA	EASANA	chr15(+):30799988-30800041	UCSC	--	NULL	--	--	2.35	10.57
GSHG0015049	C5AR1	up	4.64	0.00306	0.0561	EASANA	chr19(+):47813075-47825327	UCSC	complement C5a receptor 1	C5A, C5AR, CD88	728	ENSG00000197405	412.22	1912.28
GSHG0029424	MSR1	up	4.56	6.52e-05	0.00452	EASANA	chr8(-):15965387-16050300	UCSC	macrophage scavenger receptor 1	CD204, SCARA1, SR-A, SR-AI, SR-AII, SR-AIII	4481	ENSG00000038945	91.61	417.43
GSHG0009200	RPPH1	up	4.49	0.00027	0.0118	EASANA	chr14(-):20811230-20811570	UCSC	ribonuclease P RNA component H1	H1RNA, RPPH1-1	85495	ENSG00000277209	61.8	275.69
GSHG0006227	MPZL2	up	4.16	0.0104	0.114	EASANA	chr11(-):118124133-118135251	UCSC	myelin protein zero like 2	EVA	10205	ENSG00000149573	86.56	360.67
GSHG0146780	--	up	4.13	0.0156	0.143	EASANA	chr10(+):79398256-79399163	UCSC	--	NULL	--	--	55.08	226.81
GSHG0141742	--	up	4.11	0.0037	0.062	EASANA	chr5(-):44302472-44304183	UCSC	--	NULL	--	--	84.06	345.8
GSHG0026388	--	up	4.1	0.00108	0.03	EASANA	chr6(-):27075060-27100576	UCSC	--	NULL	--	--	87.78	358.72
GSHG0150310	--	up	4.1	0.00391	0.0638	EASANA	chr3(+):181427825-181427851	UCSC	--	NULL	--	--	13.81	55.07
GSHG0010056	CHRNA5	up	4.03	0.0106	0.115	EASANA	chr15(+):78857862-78887610	UCSC	cholinergic receptor nicotinic alpha 5 subunit	NULL	1138	ENSG00000169684	64.49	258.33
GSHG0134933	--	up	3.97	0.0494	NA	EASANA	chr10(-):27233236-27233282	UCSC	--	NULL	--	--	2.85	11.49
GSHG0132279	--	up	3.91	0.0394	0.237	EASANA	chr22(-):24273950-24313557	UCSC	--	NULL	--	--	211.82	828.59
GSHG0010887	TNFRSF12A	up	3.88	0.000362	0.0144	EASANA	chr16(+):3070313-3072381	UCSC	TNF receptor superfamily member 12A	CD266, FN14, TweakR	51330	ENSG00000006327	266.22	1033.33
GSHG0134629	--	up	3.87	0.000118	0.00675	EASANA	chr1(-):235270014-235271890	UCSC	--	NULL	--	--	234.82	910.49
GSHG0054650	CXCL8	up	3.84	0.0361	0.226	EASANA	chr4(+):74606223-74609431	UCSC	C-X-C motif chemokine ligand 8	3-10C, AMCF-I, b-ENAP, GCP-1, GCP1, IL-8, K60, LECT, LUCT, LYNAP, MDNCF, MONAP, NAF, NAP-1, NAP1, SCYB8, TSG-1	3576	ENSG00000169429	82.66	317.28
GSHG0005219	RAB39A	up	3.61	7.73e-05	0.00509	EASANA	chr11(+):107799201-107834206	UCSC	RAB39A, member RAS oncogene family	NULL	54734	ENSG00000179331	180.13	652.34
GSHG0027598	SERPINE1	up	3.61	0.000457	0.017	EASANA	chr7(+):100770370-100782546	UCSC	serpin family E member 1	PAI	5054	ENSG00000106366	318.99	1150.54
GSHG0017820	ADRA2B	up	3.58	0.0293	0.203	EASANA	chr2(-):96778623-96781984	UCSC	adrenoceptor alpha 2B	ADRARL1	151	ENSG00000274286	197.98	707.91
GSHG0004637	ADM	up	3.54	0.00222	0.0461	EASANA	chr11(+):10326527-10328949	UCSC	adrenomedullin	AM	133	ENSG00000148926	898.69	3183.18
GSHG0100534	--	up	3.39	0.00181	0.0407	EASANA	chr6(+):52860617-52860691	UCSC	--	NULL	--	--	172.82	583.3
GSHG0114800	--	up	3.38	0.0194	NA	EASANA	chr15(-):23190544-23190604	UCSC	--	NULL	--	--	4.65	15.81
GSHG0007400	SLC38A2	up	3.36	9.67e-08	5.64e-05	EASANA	chr12(-):46751971-46766645	UCSC	solute carrier family 38 member 2	ATA2, KIAA1382, SAT2, SNAT2	54407	ENSG00000134294	4635.9	15579.3
GSHG0006269	CLMP	up	3.27	0.01	0.111	EASANA	chr11(-):122942714-123066013	UCSC	CXADR like membrane protein	ACAM, ASAM, FLJ22415	79827	ENSG00000166250	109.36	358.23
GSHG0032280	TRPC5	up	3.24	0.0143	0.138	EASANA	chrX(-):111017542-111326004	UCSC	transient receptor potential cation channel subfamily C member 5	PPP1R159	7224	ENSG00000072315	234.87	762.91
GSHG0014338	RNF152	up	3.24	2.86e-05	0.0027	EASANA	chr18(-):59480603-59560992	UCSC	ring finger protein 152	FLJ39176	220441	ENSG00000176641	309.81	1005.26
GSHG0015570	DNAJB1	up	3.24	0.000761	0.024	EASANA	chr19(-):14625576-14640134	UCSC	DnaJ heat shock protein family (Hsp40) member B1	Hsp40, RSPH16B, Sis1	3337	ENSG00000132002	18844.8	60965
GSHG0000344	FAM167B	up	3.23	5.15e-05	0.00393	EASANA	chr1(+):32712818-32714459	UCSC	family with sequence similarity 167 member B	MGC10820	84734	ENSG00000183615	131.57	424.94
GSHG0135834	--	up	3.23	0.0216	0.173	EASANA	chr12(-):132849279-132851810	UCSC	--	NULL	--	--	214.42	691.37
GSHG0136026	--	up	3.23	4.57e-05	0.00367	EASANA	chr13(-):67787977-67789866	UCSC	--	NULL	--	--	369.26	1190.71
GSHG0152933	--	up	3.22	0.00231	0.0466	EASANA	chrX(-):103375409-103375442	UCSC	--	NULL	--	--	6.25	20.04
GSHG0150311	--	up	3.2	0.0339	0.219	EASANA	chr3(+):181427965-181427991	UCSC	--	NULL	--	--	9.18	28.2
GSHG0006188	TMPRSS5	up	3.2	1.15e-06	0.000341	EASANA	chr11(-):113558269-113577099	UCSC	transmembrane serine protease 5	MGC141886, MGC148044	80975	ENSG00000166682	706.54	2262.05
GSHG0010168	--	up	3.13	0.00235	0.0471	EASANA	chr15(+):92694301-92696480	UCSC	--	NULL	--	--	228.18	713.88
GSHG0001112	FCGR2A	up	3.13	0.0194	0.163	EASANA	chr1(+):161475205-161489360	UCSC	Fc fragment of IgG receptor IIa	CD32, CD32A, CDw32, IGFR2	2212	ENSG00000143226	242.37	757.11
GSHG0003416	SRGN	up	3.1	0.00228	0.0465	EASANA	chr10(+):70847202-70864565	UCSC	serglycin	PPG	5552	ENSG00000122862	3968.35	12307.2
GSHG0022921	FHDC1	up	3.06	1.49e-05	0.0018	EASANA	chr4(+):153864135-153900848	UCSC	FH2 domain containing 1	KIAA1727	85462	ENSG00000137460	82.09	253.4
GSHG0142868	--	up	3.04	0.0192	NA	EASANA	chr7(+):149580752-149580827	UCSC	--	NULL	--	--	5.9	18.37
GSHG0024771	--	up	3.04	0.00107	0.0299	EASANA	chr5(-):43586469-43587648	UCSC	--	NULL	--	--	78.17	238.78
GSHG0029465	TNFRSF10D	up	3.03	0.0238	0.182	EASANA	chr8(-):22993106-23021543	UCSC	TNF receptor superfamily member 10d	CD264, DcR2, TRAILR4, TRUNDD	8793	ENSG00000173530	124.39	376.96
GSHG0006089	CHORDC1	up	3.02	4.79e-05	0.00379	EASANA	chr11(-):89933600-89956532	UCSC	cysteine and histidine rich domain containing 1	CHP-1, CHP1	26973	ENSG00000110172	3745.17	11321
GSHG0014355	CDH19	up	3.02	0.0003	0.0127	EASANA	chr18(-):64168424-64271413	UCSC	cadherin 19	CDH7	28513	ENSG00000071991	325.44	982.19
GSHG0019062	CD93	up	3.02	0.0233	0.181	EASANA	chr20(-):23059993-23066977	UCSC	CD93 molecule	C1qR(P), C1qRP, CDw93, dJ737E23.1, ECSM3	22918	ENSG00000125810	910.7	2748.65
GSHG0027635	PIK3CG	up	2.99	0.00464	0.0713	EASANA	chr7(+):106505723-106549423	UCSC	phosphatidylinositol-4, 5-bisphosphate 3-kinase catalytic subunit gamma	NULL	5294	ENSG00000105851	61.01	183.85
GSHG0138786	--	up	2.99	8.67e-05	0.00543	EASANA	chr19(-):40311841-40313698	UCSC	--	NULL	--	--	160.19	480.56
GSHG0026805	BVES	up	2.98	0.00194	0.0428	EASANA	chr6(-):105544701-105585049	UCSC	blood vessel epicardial substance	HBVES, POP1, POPDC1	11149	ENSG00000112276	148.34	440.92
GSHG0010152	IQGAP1	up	2.97	8.06e-07	0.00026	EASANA	chr15(+):90931450-91045475	UCSC	IQ motif containing GTPase activating protein 1	HUMORFA01, KIAA0051, p195, SAR1	8826	ENSG00000140575	457.7	1362.02
GSHG0134292	--	up	2.97	0.0173	0.152	EASANA	chr1(-):1208672-1208738	UCSC	--	NULL	--	--	14.32	41.71
GSHG0143944	--	up	2.94	0.000674	0.0222	EASANA	chr9(+):115380306-115383070	UCSC	--	NULL	--	--	206.09	606.76
GSHG0148687	--	up	2.93	0.0245	0.185	EASANA	chr17(-):36352767-36352852	UCSC	--	NULL	--	--	20.92	61.37
GSHG0003900	ITGA8	up	2.93	0.00585	0.0807	EASANA	chr10(-):15555949-15762334	UCSC	integrin subunit alpha 8	NULL	8516	ENSG00000077943	411.96	1207.73
GSHG0038510	MT1A	up	2.92	0.0461	0.257	EASANA	chr16(+):56672578-56673997	UCSC	metallothionein 1A	NULL	4489	ENSG00000205362	82.9	242.27
GSHG0017240	KCNE4	up	2.91	0.00144	0.0359	EASANA	chr2(+):223916648-223920353	UCSC	potassium voltage-gated channel subfamily E regulatory subunit 4	MiRP3	23704	ENSG00000152049	871.18	2538.42
GSHG0014122	CNDP1	up	2.91	0.00324	0.0578	EASANA	chr18(+):72201670-72252259	UCSC	carnosine dipeptidase 1	CN1, CPGL2, HsT2308, MGC10825	84735	ENSG00000150656	11192.1	32556.7
GSHG0017938	DDX11L2	up	2.9	0.0337	0.218	EASANA	chr2(-):114356606-114361294	UCSC	DEAD/H-box helicase 11 like 2	NULL	84771	ENSG00000236397	557.17	1616.24
GSHG0023837	GUSBP1	up	2.9	0.0255	0.19	EASANA	chr5(+):21459589-21589479	UCSC	glucuronidase, beta pseudogene 1	NULL	728411	ENSG00000183666	2093.66	6070.51
GSHG0006811	IRAK3	up	2.9	0.00466	0.0714	EASANA	chr12(+):66582978-66648392	UCSC	interleukin 1 receptor associated kinase 3	IRAK-M	11213	ENSG00000090376	88.34	256.91
GSHG0025492	--	up	2.88	0.00887	0.103	EASANA	chr6(+):26129222-26132360	UCSC	--	NULL	--	--	303.37	874.62
GSHG0031776	LONRF3	up	2.88	7.86e-05	0.00514	EASANA	chrX(+):118108577-118152318	UCSC	LON peptidase N-terminal domain and ring finger 3	FLJ22612	79836	ENSG00000175556	103.31	300.16
GSHG0013968	--	up	2.83	0.0111	0.118	EASANA	chr18(+):21977240-21981171	UCSC	--	NULL	--	--	280.44	791.65
GSHG0138041	--	up	2.82	0.0487	NA	EASANA	chr17(-):74713451-74713477	UCSC	--	NULL	--	--	4.16	11.46
GSHG0021826	ADAMTS9	up	2.78	0.0448	0.254	EASANA	chr3(-):64501333-64673676	UCSC	ADAM metallopeptidase with thrombospondin type 1 motif 9	KIAA1312	56999	ENSG00000163638	921.93	2566.07
GSHG0140222	--	up	2.78	0.000646	0.0216	EASANA	chr22(+):39871439-39873553	UCSC	--	NULL	--	--	249.9	693.67
GSHG0017222	--	up	2.75	0.00499	0.0739	EASANA	chr2(+):220418800-220420566	UCSC	--	NULL	--	--	111.82	306.6
GSHG0001432	ATF3	up	2.75	0.00908	0.104	EASANA	chr1(+):212738676-212794118	UCSC	activating transcription factor 3	NULL	467	ENSG00000162772	207.55	569.25
GSHG0020650	NR1D2	up	2.74	0.00142	0.0355	EASANA	chr3(+):23986751-24022109	UCSC	nuclear receptor subfamily 1 group D member 2	BD73, EAR-1r, Hs.37288, HZF2, REVERBB, REVERBbeta, RVR	9975	ENSG00000174738	3161.52	8675.59
GSHG0016067	ZNF615	up	2.74	3.36e-07	0.000133	EASANA	chr19(-):52494586-52511483	UCSC	zinc finger protein 615	FLJ33710	284370	ENSG00000197619	158.29	435.12
GSHG0016959	CERS6	up	2.74	0.0413	0.243	EASANA	chr2(+):169312759-169631643	UCSC	ceramide synthase 6	NULL	253782	ENSG00000172292	554.52	1520.66
GSHG0027189	ITGB8	up	2.72	7.91e-05	0.00514	EASANA	chr7(+):20370325-20455381	UCSC	integrin subunit beta 8	NULL	3696	ENSG00000105855	301.89	824.25
GSHG0133504	HSPB1	up	2.72	0.0154	0.143	EASANA	chr7(+):75931875-75933622	UCSC	heat shock protein family B (small) member 1	CMT2F, Hs.76067, Hsp25, HSP27, HSP28	3315	ENSG00000106211	26279.7	71439.1
GSHG0024148	APC	up	2.71	0.000907	0.0272	EASANA	chr5(+):112043202-112181936	UCSC	APC, WNT signaling pathway regulator	DP2, DP2.5, DP3, PPP1R46	324	ENSG00000134982	2363.01	6402.16
GSHG0004304	--	up	2.7	9.82e-06	0.00137	EASANA	chr10(-):101376349-101379138	UCSC	--	NULL	--	--	630.57	1703.1
GSHG0148535	--	up	2.69	0.0355	0.224	EASANA	chr17(+):19349241-19350166	UCSC	--	NULL	--	--	133.59	357.58
GSHG0030249	CKS2	up	2.69	0.000931	0.0275	EASANA	chr9(+):91926110-91931617	UCSC	CDC28 protein kinase regulatory subunit 2	NULL	1164	ENSG00000123975	434.21	1164.86
GSHG0028324	SEMA3E	up	2.68	0.0237	0.182	EASANA	chr7(-):82993222-83278479	UCSC	semaphorin 3E	coll-5, KIAA0331, M-SemaK	9723	ENSG00000170381	197.92	530.43
GSHG0006457	KLRG1	up	2.65	0.000658	0.0218	EASANA	chr12(+):9102640-9163343	UCSC	killer cell lectin like receptor G1	2F1, CLEC15A, MAFA, MAFA-L	10219	ENSG00000139187	240.27	636.26
GSHG0011393	LOC100129617	up	2.65	0.000289	0.0124	EASANA	chr16(+):81698959-81700877	UCSC	uncharacterized LOC100129617	NULL	100129617	--	138.99	367.4
GSHG0030360	ZNF483	up	2.63	0.00312	0.0565	EASANA	chr9(+):114287439-114340397	UCSC	zinc finger protein 483	KIAA1962, ZKSCAN16, ZSCAN48	158399	ENSG00000173258	242.68	639.68
GSHG0002812	PTGS2	up	2.6	0.0189	0.161	EASANA	chr1(-):186640945-186649559	UCSC	prostaglandin-endoperoxide synthase 2	COX2	5743	ENSG00000073756	117.97	307.63
GSHG0015023	GIPR	up	2.6	0.0416	0.244	EASANA	chr19(+):46171502-46186982	UCSC	gastric inhibitory polypeptide receptor	NULL	2696	ENSG00000010310	279.56	724.58
GSHG0030066	DNAJA1	up	2.58	1.8e-07	8.33e-05	EASANA	chr9(+):33025201-33039903	UCSC	DnaJ heat shock protein family (Hsp40) member A1	dj-2, hdj-2, HSPF4, NEDD7	3301	ENSG00000086061	15240	39358.5
GSHG0142410	--	up	2.58	0.0224	0.177	EASANA	chr6(-):116590507-116592627	UCSC	--	NULL	--	--	197.73	508.71
GSHG0025984	DSE	up	2.57	0.0065	0.0858	EASANA	chr6(+):116575315-116759453	UCSC	dermatan sulfate epimerase	DS-Epi1, DSEPI	29940	ENSG00000111817	203.61	525.49
GSHG0004280	PIK3AP1	up	2.57	0.037	0.229	EASANA	chr10(-):98353069-98480279	UCSC	phosphoinositide-3-kinase adaptor protein 1	BCAP, FLJ35564	118788	ENSG00000155629	156.61	403.1
GSHG0002752	RC3H1	up	2.57	1.63e-05	0.00191	EASANA	chr1(-):173900222-173962210	UCSC	ring finger and CCCH-type domains 1	KIAA2025, RNF198, roquin, RP5-1198E17.5	149041	ENSG00000135870	319.45	824.06
GSHG0051924	ATP6V1B1-AS1	up	2.56	0.0128	0.129	EASANA	chr2(-):71169143-71175741	UCSC	ATP6V1B1 antisense RNA 1	NULL	101927750	ENSG00000239322	55.12	140.48
GSHG0021981	HGD	up	2.56	0.0073	0.0917	EASANA	chr3(-):120347015-120401418	UCSC	homogentisate 1, 2-dioxygenase	HGO	3081	ENSG00000113924	91.29	232.62
GSHG0016576	MTHFD2	up	2.55	0.0217	0.174	EASANA	chr2(+):74425690-74442422	UCSC	methylenetetrahydrofolate dehydrogenase (NADP+ dependent) 2, methenyltetrahydrofolate cyclohydrolase	NULL	10797	ENSG00000065911	331.67	846.37
GSHG0026070	HECA	up	2.54	0.000813	0.0251	EASANA	chr6(+):139456241-139501946	UCSC	hdc homolog, cell cycle regulator	dJ225E12.1, HDC, HDCL, hHDC	51696	ENSG00000112406	658.9	1678.77
GSHG0020814	SEMA3F	up	2.54	0.00025	0.0112	EASANA	chr3(+):50192478-50226507	UCSC	semaphorin 3F	Sema4, SEMAK	6405	ENSG00000001617	717.18	1820.23
GSHG0007258	YBX3	up	2.53	0.0456	0.256	EASANA	chr12(-):10851676-10875953	UCSC	Y-box binding protein 3	CSDA1, dbpA, ZONAB	8531	ENSG00000060138	3359.33	8509.78
GSHG0006149	GUCY1A2	up	2.53	0.0396	0.237	EASANA	chr11(-):106544740-106889171	UCSC	guanylate cyclase 1 soluble subunit alpha 2	GC-SA2	2977	ENSG00000152402	554.87	1405.96
GSHG0027545	NPTX2	up	2.53	0.00981	0.11	EASANA	chr7(+):98246597-98259181	UCSC	neuronal pentraxin 2	NULL	4885	ENSG00000106236	1618.87	4092.37
GSHG0030867	PTAR1	up	2.52	0.000102	0.00607	EASANA	chr9(-):72324432-72374876	UCSC	protein prenyltransferase alpha subunit repeat containing 1	NULL	375743	ENSG00000188647	185.97	471.46
GSHG0002726	SELL	up	2.51	0.04	0.238	EASANA	chr1(-):169659802-169680843	UCSC	selectin L	CD62L, hLHRc, LAM-1, LAM1, Leu-8, LSEL, Lyam-1, PLNHR	6402	ENSG00000188404	115.92	290.92
GSHG0142867	--	up	2.51	7.98e-05	0.00514	EASANA	chr7(+):149578453-149579194	UCSC	--	NULL	--	--	76.78	193.37
GSHG0007833	KSR2	up	2.51	0.0285	0.201	EASANA	chr12(-):117890817-118406028	UCSC	kinase suppressor of ras 2	FLJ25965	283455	ENSG00000171435	179.79	452.13
GSHG0026738	HTR1B	up	2.5	0.0247	0.186	EASANA	chr6(-):78170565-78173739	UCSC	5-hydroxytryptamine receptor 1B	5-HT1B, 5-HT1DB, HTR1D2, S12	3351	ENSG00000135312	774.79	1938.71
GSHG0002788	RGS16	up	2.5	0.0244	0.185	EASANA	chr1(-):182567758-182573548	UCSC	regulator of G protein signaling 16	A28-RGS14, RGS-r	6004	ENSG00000143333	725.39	1813.82
GSHG0000645	DNAJB4	up	2.5	1.25e-08	1.23e-05	EASANA	chr1(+):78444842-78483646	UCSC	DnaJ heat shock protein family (Hsp40) member B4	HLJ1	11080	ENSG00000162616	6230.52	15574.5
GSHG0008404	HSPH1	up	2.49	1.23e-06	0.000349	EASANA	chr13(-):31709111-31736525	UCSC	heat shock protein family H (Hsp110) member 1	HSP105A, HSP105B, KIAA0201, NY-CO-25	10808	ENSG00000120694	27427.2	68261.9
GSHG0007390	PUS7L	up	2.47	0.00575	0.0801	EASANA	chr12(-):44122414-44152620	UCSC	pseudouridylate synthase 7 like	DKFZP434G1415	83448	ENSG00000129317	457.3	1131.51
GSHG0008383	FLT1	up	2.46	0.00389	0.0637	EASANA	chr13(-):28874483-29069265	UCSC	fms related tyrosine kinase 1	VEGFR1	2321	ENSG00000102755	1289.95	3177.1
GSHG0011900	RRAD	up	2.45	0.0107	0.116	EASANA	chr16(-):66955582-66959439	UCSC	RRAD, Ras related glycolysis inhibitor and calcium channel regulator	RAD, REM3	6236	ENSG00000166592	120.08	292.88
GSHG0024246	JADE2	up	2.45	1.8e-06	0.000464	EASANA	chr5(+):133861340-133918920	UCSC	jade family PHD finger 2	JADE-2, KIAA0239	23338	ENSG00000043143	2012.93	4928.01
GSHG0003833	AKR1C2	up	2.44	0.0324	0.214	EASANA	chr10(-):5029970-5060225	UCSC	aldo-keto reductase family 1 member C2	BABP, DD, DD2, HAKRD, MCDR2	1646	ENSG00000151632	832.25	2034.53
GSHG0000668	CYR61	up	2.44	0.0269	0.195	EASANA	chr1(+):86045883-86049650	UCSC	cysteine rich angiogenic inducer 61	CCN1, GIG1	3491	ENSG00000142871	2741.25	6679.4
GSHG0010191	IGF1R	up	2.43	2.49e-06	0.000558	EASANA	chr15(+):99191768-99507758	UCSC	insulin like growth factor 1 receptor	CD221, IGFIR, IGFR, JTK13, MGC18216	3480	ENSG00000140443	1345.32	3274.07
GSHG0001600	CNST	up	2.43	0.016	0.146	EASANA	chr1(+):246729639-246831884	UCSC	consortin, connexin sorting protein	FLJ32001, PPP1R64	163882	ENSG00000162852	1892.4	4601.84
GSHG0011383	GAN	up	2.42	0.000484	0.0177	EASANA	chr16(+):81348571-81413940	UCSC	gigaxonin	GAN1, KLHL16	8139	ENSG00000261609	128.32	312.59
GSHG0014256	ZNF24	up	2.42	5.61e-06	0.000935	EASANA	chr18(-):32912172-32924431	UCSC	zinc finger protein 24	KOX17, Zfp191, ZSCAN3	7572	ENSG00000172466	1111.26	2694.01
GSHG0010390	SLC30A4	up	2.42	0.000552	0.0194	EASANA	chr15(-):45771820-45815002	UCSC	solute carrier family 30 member 4	NULL	7782	ENSG00000104154	135.93	331.18
GSHG0022771	NPNT	up	2.42	0.0273	0.197	EASANA	chr4(+):106796308-106892828	UCSC	nephronectin	EGFL6L, POEM	255743	ENSG00000168743	153.26	371.73
GSHG0135444	--	up	2.42	0.0107	0.116	EASANA	chr11(-):89921093-89923139	UCSC	--	NULL	--	--	1234.93	2982.96
GSHG0026895	SOGA3 // KIAA0408	up	2.41	0.00507	0.0745	EASANA	chr6(-):127759551-127840500	UCSC	SOGA family member 3 // KIAA0408	dJ403A15.3	387104, 9729	ENSG00000189367, ENSG00000214338	3454.3	8332.74
GSHG0013544	ZNF652	up	2.41	0.0283	0.2	EASANA	chr17(-):47366568-47439835	UCSC	zinc finger protein 652	KIAA0924	22834	ENSG00000198740	788.73	1900.59
GSHG0030977	FANCC	up	2.41	0.000735	0.0235	EASANA	chr9(-):97861337-98079991	UCSC	Fanconi anemia complementation group C	FA3, FAC	2176	ENSG00000158169	151.69	364.26
GSHG0025494	HIST1H2BD	up	2.41	0.00855	0.101	EASANA	chr6(+):26158349-26171574	UCSC	histone cluster 1 H2B family member d	NULL	3017	--	719.37	1730.42
GSHG0029466	TNFRSF10A	up	2.4	0.0141	0.137	EASANA	chr8(-):23048971-23082680	UCSC	TNF receptor superfamily member 10a	Apo2, CD261, DR4, TRAILR-1, TRAILR1	8797	ENSG00000104689	64.54	155.24
GSHG0026050	EYA4	up	2.4	0.033	0.216	EASANA	chr6(+):133561736-133853258	UCSC	EYA transcriptional coactivator and phosphatase 4	NULL	2070	ENSG00000112319	92.9	224.52
GSHG0009818	TUBGCP4	up	2.4	0.00799	0.0969	EASANA	chr15(+):43663257-43699291	UCSC	tubulin gamma complex associated protein 4	76P, FLJ14797	27229	ENSG00000137822	1078.07	2587.23
GSHG0007163	SLC6A12	up	2.4	0.000931	0.0275	EASANA	chr12(-):299243-323741	UCSC	solute carrier family 6 member 12	BGT-1	6539	ENSG00000111181	2079.99	4980.87
GSHG0026410	ZSCAN31	up	2.39	0.0231	0.18	EASANA	chr6(-):28292514-28324048	UCSC	zinc finger and SCAN domain containing 31	NULL	64288	ENSG00000235109	369.41	884.51
GSHG0118571	PPP1R26-AS1	up	2.39	0.00204	0.0437	EASANA	chr9(-):138354573-138372564	UCSC	PPP1R26 antisense RNA 1	NULL	100506599	ENSG00000225361	451.26	1079.44
GSHG0013907	ANKRD12	up	2.39	0.000109	0.00637	EASANA	chr18(+):9136751-9285982	UCSC	ankyrin repeat domain 12	FLJ20053, GAC-1, KIAA0874	23253	ENSG00000101745	348.99	838.02
GSHG0002996	LIN9	up	2.39	2.29e-05	0.00234	EASANA	chr1(-):226418850-226497449	UCSC	lin-9 DREAM MuvB core complex component	TGS	286826	ENSG00000183814	224.71	537.33
GSHG0018305	PLEKHM3	up	2.38	0.0139	0.135	EASANA	chr2(-):208686012-208890284	UCSC	pleckstrin homology domain containing M3	DAPR	389072	ENSG00000178385	699.41	1665.61
GSHG0015247	ZNF460	up	2.38	0.000855	0.0262	EASANA	chr19(+):57791335-57805436	UCSC	zinc finger protein 460	HZF8	10794	ENSG00000197714	141.84	336.81
GSHG0015480	ZNF121	up	2.38	3.08e-07	0.000126	EASANA	chr19(-):9672859-9695209	UCSC	zinc finger protein 121	ZHC32, ZNF20	7675	ENSG00000197961	190.04	451.87
GSHG0021014	BBX	up	2.37	0.000331	0.0136	EASANA	chr3(+):107241783-107530175	UCSC	BBX, HMG-box containing	HBP2, HSPC339, MDS001	56987	ENSG00000114439	406.3	965.88
GSHG0023403	GPRIN3	up	2.36	0.0336	0.218	EASANA	chr4(-):90165429-90229161	UCSC	GPRIN family member 3	FLJ42625, GRIN3	285513	ENSG00000185477	509.41	1205.19
GSHG0008929	ARG2	up	2.36	0.00248	0.0488	EASANA	chr14(+):68086579-68118437	UCSC	arginase 2	NULL	384	ENSG00000081181	1307.87	3087.05
GSHG0023565	OTUD4	up	2.36	7.64e-06	0.00112	EASANA	chr4(-):146054802-146100832	UCSC	OTU deubiquitinase 4	DUBA6, HSHIN1, KIAA1046	54726	ENSG00000164164	1055.26	2489.04
GSHG0003395	ARID5B	up	2.35	0.000483	0.0177	EASANA	chr10(+):63661013-63856707	UCSC	AT-rich interaction domain 5B	FLJ21150, MRF2	84159	ENSG00000150347	386.92	913.48
GSHG0022838	HSPA4L	up	2.34	0.00505	0.0744	EASANA	chr4(+):128702976-128755226	UCSC	heat shock protein family A (Hsp70) member 4 like	APG-1, HSPH3, Osp94	22824	ENSG00000164070	3524.47	8261.2
GSHG0005107	RNF169	up	2.34	0.000248	0.0112	EASANA	chr11(+):74459913-74553457	UCSC	ring finger protein 169	KIAA1991	254225	ENSG00000166439	109.62	258.59
GSHG0032189	MAGEE2	up	2.34	0.00012	0.00678	EASANA	chrX(-):75002823-75005079	UCSC	MAGE family member E2	HCA3	139599	ENSG00000186675	956.72	2238.17
GSHG0024024	TNPO1	up	2.34	3.56e-05	0.00313	EASANA	chr5(+):72112418-72210215	UCSC	transportin 1	IPO2, MIP, MIP1, TRN	3842	ENSG00000083312	2714.02	6350.06
GSHG0151327	--	up	2.33	0.0282	0.199	EASANA	chr6(+):143663376-143664727	UCSC	--	NULL	--	--	306.26	713.59
GSHG0022259	PEX5L	up	2.33	0.000407	0.0157	EASANA	chr3(-):179512766-179754841	UCSC	peroxisomal biogenesis factor 5 like	PEX5R, PXR2, TRIP8b	51555	ENSG00000114757	3400.98	7923.12
GSHG0008925	MPP5	up	2.33	2.84e-06	0.000616	EASANA	chr14(+):67707826-67802778	UCSC	membrane palmitoylated protein 5	FLJ12615, PALS1	64398	ENSG00000072415	1937.58	4507
GSHG0017489	ASXL2	up	2.32	0.00331	0.0583	EASANA	chr2(-):25956623-26101385	UCSC	additional sex combs like 2, transcriptional regulator	ASXH2, FLJ10898, KIAA1685	55252	ENSG00000143970	229.08	533.2
GSHG0016590	HK2	up	2.31	0.0328	0.215	EASANA	chr2(+):75059782-75120479	UCSC	hexokinase 2	NULL	3099	ENSG00000159399	318.9	735.32
GSHG0016910	KIF5C	up	2.3	0.00899	0.104	EASANA	chr2(+):149632792-149883273	UCSC	kinesin family member 5C	NULL	3800	ENSG00000168280	22668.7	52046.9
GSHG0002189	CRYZ	up	2.29	0.000965	0.0279	EASANA	chr1(-):75171174-75199092	UCSC	crystallin zeta	NULL	1429	ENSG00000116791	1152.39	2634.11
GSHG0034642	MIR29B2CHG	up	2.28	0.000413	0.0158	EASANA	chr1(-):207974864-207996048	UCSC	MIR29B2 and MIR29C host gene	FLJ35650	100128537	ENSG00000203709	102.8	235.45
GSHG0001205	ZBTB37	up	2.28	0.00922	0.105	EASANA	chr1(+):173837220-173855774	UCSC	zinc finger and BTB domain containing 37	MGC2629, ZNF908	84614	ENSG00000185278	149.14	342.28
GSHG0013230	NUFIP2	up	2.28	1.22e-06	0.000349	EASANA	chr17(-):27582855-27621166	UCSC	NUFIP2, FMR1 interacting protein 2	182-FIP, 82-FIP, FIP-82, KIAA1321, MGC117262, PIG1	57532	ENSG00000108256	1781.3	4058
GSHG0009097	PAPOLA	up	2.27	4.86e-07	0.000175	EASANA	chr14(+):96968713-97033452	UCSC	poly(A) polymerase alpha	PAP	10914	ENSG00000090060	6861.86	15606.8
GSHG0020998	CEP97	up	2.27	5.73e-07	0.000198	EASANA	chr3(+):101443435-101489406	UCSC	centrosomal protein 97	FLJ23047	79598	ENSG00000182504	932.17	2117.8
GSHG0025822	PHF3	up	2.27	1.45e-05	0.00177	EASANA	chr6(+):64345707-64425418	UCSC	PHD finger protein 3	NULL	23469	ENSG00000118482	1330.74	3020
GSHG0120363	--	up	2.27	0.0354	0.223	EASANA	chr12(+):53866488-53866590	UCSC	--	NULL	--	--	11.93	27.1
GSHG0029678	PAG1	up	2.26	0.0113	0.119	EASANA	chr8(-):81880048-82024303	UCSC	phosphoprotein membrane anchor with glycosphingolipid microdomains 1	CBP, PAG	55824	ENSG00000076641	212.65	482.63
GSHG0024057	JMY	up	2.26	0.000144	0.00767	EASANA	chr5(+):78531925-78623036	UCSC	junction mediating and regulatory protein, p53 cofactor	FLJ37870, WHAMM2	133746	ENSG00000152409	549.21	1243.22
GSHG0016485	REL	up	2.26	0.01	0.112	EASANA	chr2(+):61108630-61155289	UCSC	REL proto-oncogene, NF-kB subunit	c-Rel, I-Rel	5966	ENSG00000162924	92.66	210.6
GSHG0001226	SOAT1	up	2.25	0.000162	0.00823	EASANA	chr1(+):179262849-179327812	UCSC	sterol O-acyltransferase 1	ACAT	6646	ENSG00000057252	566.39	1278.61
GSHG0018323	IKZF2	up	2.25	0.0294	0.203	EASANA	chr2(-):213827845-214016333	UCSC	IKAROS family zinc finger 2	Helios	22807	ENSG00000030419	174.04	391.99
GSHG0141634	--	up	2.25	0.0132	0.131	EASANA	chr5(+):175801813-175801925	UCSC	--	NULL	--	--	29.8	68.91
GSHG0028917	HMBOX1	up	2.25	4.49e-05	0.00366	EASANA	chr8(+):28747887-28910785	UCSC	homeobox containing 1	FLJ21616, HNF1LA, HOT1, PBHNF	79618	ENSG00000147421	1031.95	2324.03
GSHG0028633	KDM7A	up	2.25	0.00032	0.0134	EASANA	chr7(-):139784546-139908915	UCSC	lysine demethylase 7A	KIAA1718	80853	ENSG00000006459	279.83	632.26
GSHG0142067	--	up	2.25	0.00604	0.0823	EASANA	chr6(+):38114345-38117186	UCSC	--	NULL	--	--	213.21	478.62
GSHG0000308	RCC1 // SNHG3	up	2.24	0.0179	0.156	EASANA	chr1(+):28832455-28865708	UCSC	regulator of chromosome condensation 1 // small nucleolar RNA host gene 3	NCRNA00014, U17HG, U17HG-A	1104, 8420	ENSG00000180198, ENSG00000242125	493.65	1106.53
GSHG0002244	GBP2 // GBP7	up	2.24	0.00472	0.0718	EASANA	chr1(-):89571818-89641723	UCSC	guanylate binding protein 2 // guanylate binding protein 7	FLJ38822, GBP4L	2634, 388646	ENSG00000162645, ENSG00000213512	898.38	2014.33
GSHG0008026	ALOX5AP	up	2.24	0.0358	0.224	EASANA	chr13(+):31287615-31338564	UCSC	arachidonate 5-lipoxygenase activating protein	FLAP	241	ENSG00000132965	1039.1	2330.67
GSHG0018589	--	up	2.24	0.0208	0.17	EASANA	chr20(+):17438271-17440908	UCSC	--	NULL	--	--	191.01	429.56
GSHG0013687	ABCA8	up	2.24	0.0369	0.228	EASANA	chr17(-):66863429-66951538	UCSC	ATP binding cassette subfamily A member 8	KIAA0822	10351	ENSG00000141338	2193.6	4913.02
GSHG0025408	SNRNP48	up	2.24	0.000543	0.0192	EASANA	chr6(+):7590431-7612200	UCSC	small nuclear ribonucleoprotein U11/U12 subunit 48	dJ336K20B.1, dJ512B11.2, FLJ32234	154007	ENSG00000168566	698.95	1562.48
GSHG0005228	ZC3H12C	up	2.23	0.000509	0.0184	EASANA	chr11(+):109963521-110042566	UCSC	zinc finger CCCH-type containing 12C	KIAA1726, MCPIP3	85463	ENSG00000149289	250.72	561.72
GSHG0021572	ZNF385D	up	2.23	0.0288	0.202	EASANA	chr3(-):21462490-22414123	UCSC	zinc finger protein 385D	FLJ22419	79750	ENSG00000151789	680.52	1517.28
GSHG0024235	HSPA4	up	2.23	9.31e-07	0.000282	EASANA	chr5(+):132387662-132440766	UCSC	heat shock protein family A (Hsp70) member 4	HS24/P52, HSPH2	3308	ENSG00000170606	8965.77	19976
GSHG0031819	PHF6	up	2.22	7e-07	0.000232	EASANA	chrX(+):133507342-133562821	UCSC	PHD finger protein 6	CENP-31, KIAA1823, MGC14797	84295	ENSG00000156531	793.33	1762.35
GSHG0017973	MAP3K2	up	2.22	0.00135	0.0344	EASANA	chr2(-):128056245-128146042	UCSC	mitogen-activated protein kinase kinase kinase 2	MEKK2B	10746	ENSG00000169967	331.39	737.3
GSHG0023352	CNOT6L	up	2.21	0.000343	0.0139	EASANA	chr4(-):78634541-78740544	UCSC	CCR4-NOT transcription complex subunit 6 like	Ccr4b, DKFZp434K098	246175	ENSG00000138767	385.86	855.04
GSHG0010445	NEDD4	up	2.21	0.000355	0.0143	EASANA	chr15(-):56119115-56285944	UCSC	neural precursor cell expressed, developmentally down-regulated 4, E3 ubiquitin protein ligase	KIAA0093, MGC176705, NEDD4-1, RPF1	4734	ENSG00000069869	266.96	588.95
GSHG0133638	SLC9A3	up	2.21	0.0284	0.2	EASANA	chr5(-):472101-524549	UCSC	solute carrier family 9 member A3	NULL	6550	ENSG00000066230	150.68	331.55
GSHG0028351	CDK6	up	2.2	0.0055	0.0782	EASANA	chr7(-):92234237-92465941	UCSC	cyclin dependent kinase 6	PLSTIRE	1021	ENSG00000105810	96.53	214.06
GSHG0006953	TXNRD1	up	2.2	0.000278	0.0121	EASANA	chr12(+):104606481-104744083	UCSC	thioredoxin reductase 1	GRIM-12, Trxr1, TXNR	7296	ENSG00000198431	2933.44	6451.01
GSHG0009633	HSP90AA1	up	2.2	1.94e-08	1.76e-05	EASANA	chr14(-):102547073-102606086	UCSC	heat shock protein 90 alpha family class A member 1	FLJ31884, Hsp89, Hsp90, HSP90N	3320	ENSG00000080824	275443	605113
GSHG0015152	ZNF808	up	2.2	2.39e-06	0.00055	EASANA	chr19(+):53030903-53067717	UCSC	zinc finger protein 808	NULL	388558	ENSG00000198482	645.93	1421.57
GSHG0000109	KIF1B	up	2.19	0.0039	0.0637	EASANA	chr1(+):10270764-10441661	UCSC	kinesin family member 1B	HMSNII, KIAA0591, KLP	23095	ENSG00000054523	5247.34	11514.3
GSHG0004394	PDZD8	up	2.19	0.00203	0.0436	EASANA	chr10(-):119040000-119163912	UCSC	PDZ domain containing 8	bA129M16.2, FLJ34427	118987	ENSG00000165650	728.96	1597.27
GSHG0003246	COMMD3-BMI1 // COMMD3 // BMI1	up	2.18	0.00109	0.0303	EASANA	chr10(+):22605312-22620414	UCSC	COMMD3-BMI1 readthrough // COMM domain containing 3 // BMI1 proto-oncogene, polycomb ring finger	BUP, RNF51	100532731, 23412, 648	ENSG00000148444, ENSG00000168283, ENSG00000269897	2165.76	4720.32
GSHG0019612	N6AMT1	up	2.18	8.88e-07	0.000277	EASANA	chr21(-):30244513-30257697	UCSC	N-6 adenine-specific DNA methyltransferase 1	MTQ2, N6AMT, PRED28	29104	ENSG00000156239	363.16	790.59
GSHG0006654	LARP4	up	2.17	0.000595	0.0204	EASANA	chr12(+):50794592-50873788	UCSC	La ribonucleoprotein domain family member 4	PP13296	113251	ENSG00000161813	909.34	1979.33
GSHG0051704	TCAF2 // TCAF2P1	up	2.17	0.0103	0.113	EASANA	chr7(+):143318045-143533810	UCSC	TRPM8 channel associated factor 2 // TRPM8 channel associated factor 2 pseudogene 1	FLJ40722, FLJ40722-like, GATD9, TCAF2BP	285966, 653691	ENSG00000159860, ENSG00000170379	223.17	484.53
GSHG0038894	MIR4523	up	2.16	0.0494	0.267	EASANA	chr17(+):27717680-27717748	UCSC	microRNA 4523	hsa-mir-4523	100616122	ENSG00000284162	16.45	36.98
GSHG0030372	KIAA1958	up	2.16	0.00692	0.0887	EASANA	chr9(+):115249247-115427591	UCSC	KIAA1958	FLJ39294	158405	ENSG00000165185	329.9	712.3
GSHG0032291	KLHL13	up	2.16	0.00793	0.0965	EASANA	chrX(-):117031777-117250828	UCSC	kelch like family member 13	FLJ10262	90293	ENSG00000003096	295.07	637.84
GSHG0022950	FNIP2	up	2.15	0.00594	0.0816	EASANA	chr4(+):159690147-159832527	UCSC	folliculin interacting protein 2	FNIPL, KIAA1450, MAPO1	57600	ENSG00000052795	455.35	983.02
GSHG0019038	LINC00652	up	2.15	0.0141	0.137	EASANA	chr20(-):18766709-18775228	UCSC	long intergenic non-protein coding RNA 652	HSPC072	29075	ENSG00000179935	534.21	1146.6
GSHG0009898	MINDY2	up	2.15	0.000882	0.0268	EASANA	chr15(+):59063389-59154096	UCSC	MINDY lysine 48 deubiquitinase 2	KIAA1164	54629	ENSG00000128923	458.22	986.87
GSHG0004153	P4HA1	up	2.15	0.00579	0.0803	EASANA	chr10(-):74766982-74856732	UCSC	prolyl 4-hydroxylase subunit alpha 1	C-P4Halpha(I)	5033	ENSG00000122884	1806.08	3876.47
GSHG0026063	TNFAIP3	up	2.14	0.00903	0.104	EASANA	chr6(+):138188325-138204450	UCSC	TNF alpha induced protein 3	A20, OTUD7C	7128	ENSG00000118503	56.59	122.06
GSHG0028430	PLOD3	up	2.14	0.0334	0.217	EASANA	chr7(-):100849259-100861275	UCSC	procollagen-lysine, 2-oxoglutarate 5-dioxygenase 3	LH3	8985	ENSG00000106397	3990.78	8551.63
GSHG0024207	SLC12A2	up	2.14	0.0222	0.176	EASANA	chr5(+):127419458-127525379	UCSC	solute carrier family 12 member 2	BSC, BSC2, NKCC1, PPP1R141	6558	ENSG00000064651	2904.91	6226.2
GSHG0016553	SPR	up	2.14	0.00451	0.0699	EASANA	chr2(+):73114512-73119289	UCSC	sepiapterin reductase	SDR38C1	6697	ENSG00000116096	2776.69	5946.58
GSHG0031370	CLCN4	up	2.14	0.00335	0.0587	EASANA	chrX(+):10124985-10205700	UCSC	chloride voltage-gated channel 4	ClC-4, CLC4	1183	ENSG00000073464	4614.03	9870.46
GSHG0018241	PGAP1	up	2.14	0.0302	0.206	EASANA	chr2(-):197697728-197792519	UCSC	post-GPI attachment to proteins 1	Bst1, FLJ12377, SPG67	80055	ENSG00000197121	521.2	1115.44
GSHG0012013	C16orf46	up	2.14	0.00014	0.0075	EASANA	chr16(-):81087103-81110872	UCSC	chromosome 16 open reading frame 46	FLJ32702	123775	ENSG00000166455	306.87	655.51
GSHG0136115	--	up	2.13	0.0173	0.152	EASANA	chr14(+):75911418-75914911	UCSC	--	NULL	--	--	1316.22	2809.33
GSHG0010978	PDXDC1	up	2.13	1.06e-05	0.00141	EASANA	chr16(+):15068592-15233267	UCSC	pyridoxal dependent decarboxylase domain containing 1	KIAA0251	23042	ENSG00000179889	3440.6	7325.42
GSHG0136193	--	up	2.13	0.0103	0.113	EASANA	chr14(-):21673924-21673985	UCSC	--	NULL	--	--	86.89	186.33
GSHG0027525	PPP1R9A	up	2.13	0.0301	0.205	EASANA	chr7(+):94536949-94925727	UCSC	protein phosphatase 1 regulatory subunit 9A	FLJ20068, KIAA1222, Neurabin-I	55607	ENSG00000158528	1080.14	2297.53
GSHG0023022	ANKRD37	up	2.12	6.4e-05	0.0045	EASANA	chr4(+):186317838-186321782	UCSC	ankyrin repeat domain 37	Lrp2bp	353322	ENSG00000186352	1236.45	2624.61
GSHG0030004	CD274	up	2.12	0.0394	0.237	EASANA	chr9(+):5450499-5470567	UCSC	CD274 molecule	B7-H, B7-H1, B7H1, PD-L1, PDL1	29126	ENSG00000120217	129.8	275.61
GSHG0016637	RMND5A	up	2.12	1.01e-05	0.00138	EASANA	chr2(+):86947414-87005164	UCSC	required for meiotic nuclear division 5 homolog A	FLJ13910, GID2, GID2A, p44CTLH, RMD5	64795	ENSG00000153561	1548.1	3281.1
GSHG0013762	JMJD6	up	2.12	0.00203	0.0436	EASANA	chr17(-):74708914-74722881	UCSC	arginine demethylase and lysine hydroxylase	KIAA0585, PTDSR1	23210	ENSG00000070495	5942.5	12578
GSHG0018215	TFPI	up	2.12	0.000685	0.0224	EASANA	chr2(-):188328960-188419232	UCSC	tissue factor pathway inhibitor	EPI, TFI, TFPI1	7035	ENSG00000003436	66.55	141.03
GSHG0010064	ANKRD34C	up	2.12	0.0405	0.241	EASANA	chr15(+):79575146-79590580	UCSC	ankyrin repeat domain 34C	NULL	390616	ENSG00000235711	1318.7	2790.64
GSHG0016110	LILRA4	up	2.11	0.0271	0.196	EASANA	chr19(-):54844456-54850440	UCSC	leukocyte immunoglobulin like receptor A4	CD85g, ILT7	23547	ENSG00000239961	107.64	227.71
GSHG0023159	--	up	2.11	0.0117	0.122	EASANA	chr4(-):17490006-17492238	UCSC	--	NULL	--	--	3054.69	6455.62
GSHG0022356	UBXN7	up	2.11	0.000652	0.0217	EASANA	chr3(-):196080361-196159345	UCSC	UBX domain protein 7	KIAA0794	26043	ENSG00000163960	428.16	907.79
GSHG0025058	AFF4	up	2.11	0.0141	0.137	EASANA	chr5(-):132211071-132299354	UCSC	AF4/FMR2 family member 4	AF5Q31, MCEF	27125	ENSG00000072364	806.19	1701.13
GSHG0024742	RICTOR	up	2.11	0.00334	0.0587	EASANA	chr5(-):38938021-39074510	UCSC	RPTOR independent companion of MTOR complex 2	AVO3, KIAA1999, MGC39830, PIA	253260	ENSG00000164327	214.46	453.61
GSHG0029470	NKX3-1	up	2.1	0.0315	0.212	EASANA	chr8(-):23536206-23541802	UCSC	NK3 homeobox 1	BAPX2, NKX3.1	4824	ENSG00000167034	99.04	208.49
GSHG0145508	SFT2D2	up	2.1	0.000908	0.0272	EASANA	chr1(+):168195246-168212378	UCSC	SFT2 domain containing 2	dJ747L4.C1.2, UNQ512	375035	ENSG00000213064	156.28	329.41
GSHG0035473	SNORD97	up	2.09	0.00477	0.0722	EASANA	chr11(-):10823014-10823155	UCSC	small nucleolar RNA, C/D box 97	U97	692223	ENSG00000238622	30.57	63.75
GSHG0023525	PCDH18	up	2.09	0.0041	0.066	EASANA	chr4(-):138440076-138453653	UCSC	protocadherin 18	KIAA1562, PCDH68L	54510	ENSG00000189184	220.97	463.33
GSHG0008763	G2E3	up	2.09	5.27e-05	0.00396	EASANA	chr14(+):31028329-31089265	UCSC	G2/M-phase specific E3 ubiquitin protein ligase	FLJ20333, PHF7B	55632	ENSG00000092140	759.41	1590.54
GSHG0009871	TMOD2	up	2.09	0.05	0.269	EASANA	chr15(+):52043758-52108560	UCSC	tropomodulin 2	NTMOD	29767	ENSG00000128872	3362.69	7022.81
GSHG0023164	LCORL	up	2.09	0.000462	0.0171	EASANA	chr4(-):17842844-18023498	UCSC	ligand dependent nuclear receptor corepressor like	FLJ30696, MLR1	254251	ENSG00000178177	174.13	364.35
GSHG0031727	TBC1D8B	up	2.09	0.000305	0.0128	EASANA	chrX(+):106045919-106119375	UCSC	TBC1 domain family member 8B	FLJ20298, GRAMD8B, RP11-321G1.1	54885	ENSG00000133138	164.7	344.58
GSHG0003590	LCOR	up	2.08	0.0104	0.114	EASANA	chr10(+):98592017-98745969	UCSC	ligand dependent nuclear receptor corepressor	DKFZP564P1916, FLJ13022, FLJ38026, KIAA1795, MLR2	84458	ENSG00000196233	124.06	259.89
GSHG0031797	XIAP	up	2.08	0.00526	0.0766	EASANA	chrX(+):122993662-123047828	UCSC	X-linked inhibitor of apoptosis	hILP	331	ENSG00000101966	537.73	1123.36
GSHG0007395	PLEKHA8P1	up	2.08	0.000206	0.00967	EASANA	chr12(-):45566818-45611004	UCSC	pleckstrin homology domain containing A8 pseudogene 1	FLJ14156	51054	ENSG00000134297	252.46	525.09
GSHG0028645	KIAA1147	up	2.08	3.25e-05	0.00293	EASANA	chr7(-):141356528-141401963	UCSC	KIAA1147	LCHN	57189	ENSG00000257093	911.01	1898.32
GSHG0011002	CCP110	up	2.08	0.00526	0.0766	EASANA	chr16(+):19535179-19564730	UCSC	centriolar coiled-coil protein 110	CP110, KIAA0419	9738	ENSG00000103540	6272.86	13050.6
GSHG0146331	--	up	2.08	0.00448	0.0696	EASANA	chr1(+):174982094-174992591	UCSC	--	NULL	--	--	766.93	1593.12
GSHG0027751	CALD1	up	2.08	3.28e-07	0.000132	EASANA	chr7(+):134464164-134655480	UCSC	caldesmon 1	CDM, H-CAD, L-CAD	800	ENSG00000122786	3871.91	8042.13
GSHG0022224	PHC3	up	2.08	0.0062	0.0835	EASANA	chr3(-):169805368-169899537	UCSC	polyhomeotic homolog 3	EDR3, FLJ12729, FLJ12967, HPH3	80012	ENSG00000173889	206.51	430.27
GSHG0019926	CCDC117	up	2.07	0.000125	0.00701	EASANA	chr22(+):29168662-29185289	UCSC	coiled-coil domain containing 117	FLJ33814	150275	ENSG00000159873	323.08	671.95
GSHG0029887	FAM135B	up	2.07	0.0429	0.248	EASANA	chr8(-):139142266-139509065	UCSC	family with sequence similarity 135 member B	C8ORFK32	51059	ENSG00000147724	2526.38	5237.24
GSHG0008371	RNF6	up	2.07	0.0039	0.0637	EASANA	chr13(-):26706253-26796508	UCSC	ring finger protein 6	DKFZp686P0776	6049	ENSG00000127870	1062.33	2202.6
GSHG0028797	TNKS	up	2.07	0.029	0.202	EASANA	chr8(+):9413422-9639858	UCSC	tankyrase	PARP-5a, PARP5A, pART5, TIN1, TINF1, TNKS1	8658	ENSG00000173273	439.33	912.03
GSHG0033993	AK9	up	2.07	3.65e-06	0.000715	EASANA	chr6(-):109814059-110012420	UCSC	adenylate kinase 9	dJ70A9.1, FLJ25791, FLJ42177, MGC26954	221264	ENSG00000155085	588.4	1220.39
GSHG0016413	PLEKHH2	up	2.07	0.0179	0.156	EASANA	chr2(+):43864412-43995125	UCSC	pleckstrin homology, MyTH4 and FERM domain containing H2	KIAA2028, PLEKHH1L	130271	ENSG00000152527	719.25	1489.56
GSHG0005290	IL10RA	up	2.07	0.0346	0.221	EASANA	chr11(+):117857106-117872196	UCSC	interleukin 10 receptor subunit alpha	CD210, CD210a, CDW210A, HIL-10R	3587	ENSG00000110324	150.45	311.49
GSHG0020579	IRAK2	up	2.07	0.00449	0.0697	EASANA	chr3(+):10206563-10285427	UCSC	interleukin 1 receptor associated kinase 2	NULL	3656	ENSG00000134070	649.91	1343.98
GSHG0141872	--	up	2.07	0.0228	0.179	EASANA	chr5(-):179345912-179347229	UCSC	--	NULL	--	--	683.21	1413.9
GSHG0118480	RPL23AP7	up	2.06	0.00902	0.104	EASANA	chr2(-):114368816-114384715	UCSC	ribosomal protein L23a pseudogene 7	bA395L14.9, RPL23AL1	118433	ENSG00000240356	764.61	1577.76
GSHG0031585	AR	up	2.06	0.0469	0.259	EASANA	chrX(+):66764457-66976752	UCSC	androgen receptor	AIS, HUMARA, NR3C4, SMAX1	367	ENSG00000169083	122.5	252.89
GSHG0025249	FAM196B	up	2.06	0.000503	0.0182	EASANA	chr5(-):169288310-169407761	UCSC	family with sequence similarity 196 member B	NULL	100131897	ENSG00000204767	555.64	1144.64
GSHG0015885	PLAUR	up	2.06	0.0157	0.144	EASANA	chr19(-):44150248-44174699	UCSC	plasminogen activator, urokinase receptor	CD87, UPAR, URKR	5329	ENSG00000011422	273.95	562.66
GSHG0024870	FAM169A	up	2.06	0.025	0.187	EASANA	chr5(-):74073399-74191788	UCSC	family with sequence similarity 169 member A	KIAA0888, SLAP75	26049	ENSG00000198780	1466.44	3019.29
GSHG0028345	CYP51A1 // LRRD1	up	2.06	0.00136	0.0345	EASANA	chr7(-):91741463-91808849	UCSC	cytochrome P450 family 51 subfamily A member 1 // leucine rich repeats and death domain containing 1	CP51, CYPL1, IMAGE:4798971, LDM, P450-14DM, P450L1	1595, 401387	ENSG00000001630, ENSG00000240720	4576.78	9418.93
GSHG0023476	TIFA	up	2.06	0.00966	0.109	EASANA	chr4(-):113196783-113207061	UCSC	TRAF interacting protein with forkhead associated domain	MGC20791, T2BP, T6BP, TIFAA	92610	ENSG00000145365	1026.02	2109.99
GSHG0019440	MRPS6 // SLC5A3	up	2.05	0.000857	0.0262	EASANA	chr21(+):35445823-35515334	UCSC	mitochondrial ribosomal protein S6 // solute carrier family 5 member 3	MRP-S6, RPMS6, SMIT, SMIT1	64968, 6526	ENSG00000198743, ENSG00000243927	13648	28032.7
GSHG0000383	AGO3	up	2.05	0.00201	0.0434	EASANA	chr1(+):36396319-36522062	UCSC	argonaute 3, RISC catalytic component	FLJ12765, hAGO3	192669	ENSG00000126070	342.26	702.73
GSHG0015930	IGFL4	up	2.05	0.0073	0.0917	EASANA	chr19(-):46543006-46544274	UCSC	IGF like family member 4	NULL	444882	ENSG00000204869	118.91	242.85
GSHG0134143	--	up	2.05	0.0292	0.203	EASANA	chr1(+):166820598-166820619	UCSC	--	NULL	--	--	12.42	25.44
GSHG0021218	PLS1	up	2.05	0.0374	0.23	EASANA	chr3(+):142294319-142432503	UCSC	plastin 1	I-plastin, Plastin-1	5357	ENSG00000120756	676.31	1387.44
GSHG0145497	BTBD8 // KIAA1107	up	2.05	0.0061	0.0826	EASANA	chr1(+):92545861-92650282	UCSC	BTB domain containing 8 // KIAA1107	NULL	23285, 284697	ENSG00000069712, ENSG00000189195, ENSG00000284413	275.37	566.77
GSHG0021459	PAK2	up	2.05	6.4e-05	0.0045	EASANA	chr3(+):196466728-196559518	UCSC	p21 (RAC1) activated kinase 2	PAK65, PAKgamma	5062	ENSG00000180370	2222.06	4551.74
GSHG0009332	MIS18BP1	up	2.05	0.0138	0.135	EASANA	chr14(-):45672394-45722605	UCSC	MIS18 binding protein 1	FLJ11186, KIAA1903, KNL2, M18BP1	55320	ENSG00000129534	281.34	577.28
GSHG0024531	ZNF354C	up	2.05	0.00197	0.0431	EASANA	chr5(+):178487416-178510978	UCSC	zinc finger protein 354C	KID3	30832	ENSG00000177932	77.16	159.73
GSHG0019743	SIK1B // SIK1	up	2.05	0.0355	0.224	EASANA	chr21(-):44834363-44847069	UCSC	salt inducible kinase 1B (putative) // salt inducible kinase 1	msk	102724428, 150094	ENSG00000142178, ENSG00000275993	3962.68	8115.39
GSHG0009923	RAB8B	up	2.05	0.000351	0.0142	EASANA	chr15(+):63481728-63559975	UCSC	RAB8B, member RAS oncogene family	NULL	51762	ENSG00000166128	698.93	1432.18
GSHG0015159	ZNF845	up	2.04	8.64e-05	0.00542	EASANA	chr19(+):53836972-53859372	UCSC	zinc finger protein 845	NULL	91664	ENSG00000213799	641.82	1309.35
GSHG0016549	ZNF638	up	2.04	5.46e-05	0.00404	EASANA	chr2(+):71503723-71662190	UCSC	zinc finger protein 638	MGC26130, NP220, Zfp638	27332	ENSG00000075292	1687.42	3446.29
GSHG0028053	FAM126A	up	2.04	0.00148	0.0363	EASANA	chr7(-):22980899-23053770	UCSC	family with sequence similarity 126 member A	DRCTNNB1A, HCC, HYCC1, hyccin	84668	ENSG00000122591	352.09	719.18
GSHG0023687	ACSL1	up	2.04	0.0458	0.256	EASANA	chr4(-):185676750-185747268	UCSC	acyl-CoA synthetase long chain family member 1	ACS1, FACL1, LACS, LACS1, LACS2	2180	ENSG00000151726	4453.01	9088.61
GSHG0018463	LOC100130449	up	2.04	2.76e-05	0.00262	EASANA	chr2(-):241388831-241396131	UCSC	uncharacterized LOC100130449	NULL	100130449	--	228.69	465.78
GSHG0007425	CCNT1	up	2.04	0.0222	0.176	EASANA	chr12(-):49063289-49110781	UCSC	cyclin T1	CCNT, CYCT1	904	ENSG00000129315	133.14	273.33
GSHG0005204	CEP126	up	2.03	0.00584	0.0807	EASANA	chr11(+):101785745-101871796	UCSC	centrosomal protein 126	NULL	57562	ENSG00000110318	1652.75	3364.56
GSHG0002372	RSBN1	up	2.03	0.00389	0.0637	EASANA	chr1(-):114304455-114355098	UCSC	round spermatid basic protein 1	FLJ11220, ROSBIN	54665	ENSG00000081019	453.27	923.65
GSHG0151941	--	up	2.03	0.0165	0.148	EASANA	chr8(+):63951549-63952787	UCSC	--	NULL	--	--	165.17	335.98
GSHG0022256	GNB4	up	2.03	0.0455	0.255	EASANA	chr3(-):179113876-179169371	UCSC	G protein subunit beta 4	NULL	59345	ENSG00000114450	208.09	424.26
GSHG0029040	CLVS1	up	2.03	0.0362	0.226	EASANA	chr8(+):62200525-62414202	UCSC	clavesin 1	C6orf212L, CRALBPL, MGC34646	157807	ENSG00000177182	1008.12	2047.14
GSHG0018562	PLCB4	up	2.03	0.0458	0.256	EASANA	chr20(+):9049701-9461460	UCSC	phospholipase C beta 4	NULL	5332	ENSG00000101333	1943.77	3943.57
GSHG0017144	CREB1	up	2.02	0.000397	0.0154	EASANA	chr2(+):208394461-208470713	UCSC	cAMP responsive element binding protein 1	NULL	1385	ENSG00000118260	656.68	1330.8
GSHG0000635	TYW3	up	2.02	2.7e-05	0.0026	EASANA	chr1(+):75198836-75232358	UCSC	tRNA-yW synthesizing protein 3 homolog	FLJ40918	127253	ENSG00000162623	766.02	1550.06
GSHG0025265	DUSP1	up	2.02	0.0135	0.133	EASANA	chr5(-):172195095-172198231	UCSC	dual specificity phosphatase 1	CL100, HVH1, MKP-1	1843	ENSG00000120129	10619.5	21466.4
GSHG0030949	NFIL3	up	2.02	0.00127	0.0333	EASANA	chr9(-):94171328-94186908	UCSC	nuclear factor, interleukin 3 regulated	E4BP4, NF-IL3A, NFIL3A	4783	ENSG00000165030	2208.27	4460.39
GSHG0008353	SACS	up	2.02	0.000394	0.0153	EASANA	chr13(-):23902962-24007867	UCSC	sacsin molecular chaperone	ARSACS, DKFZp686B15167, DNAJC29, KIAA0730, PPP1R138, SPAX6	26278	ENSG00000151835	1034.46	2091.37
GSHG0027262	--	up	2.02	8.91e-08	5.6e-05	EASANA	chr7(+):32768504-32794385	UCSC	--	NULL	--	--	522.22	1054.54
GSHG0012719	TANC2	up	2.02	0.0338	0.219	EASANA	chr17(+):61151303-61508450	UCSC	tetratricopeptide repeat, ankyrin repeat and coiled-coil containing 2	DKFZP564D166, FLJ10215, FLJ11824, KIAA1148, KIAA1636, rols, ROLSA	26115	ENSG00000170921	1873.07	3780.15
GSHG0002787	RNASEL	up	2.02	0.0486	0.265	EASANA	chr1(-):182542770-182558394	UCSC	ribonuclease L	NULL	6041	ENSG00000135828	667.93	1348.61
GSHG0007363	DENND5B	up	2.01	0.0482	0.264	EASANA	chr12(-):31535157-31743952	UCSC	DENN domain containing 5B	MGC24039	160518	ENSG00000170456	3141.96	6330.53
GSHG0005339	JHY	up	2.01	0.0217	0.174	EASANA	chr11(+):122753236-122830429	UCSC	junctional cadherin complex regulator	FLJ23554, Jhy	79864	ENSG00000109944	110.26	222.04
GSHG0034007	RAPGEF5	up	2.01	0.0127	0.129	EASANA	chr7(-):22157908-22396533	UCSC	Rap guanine nucleotide exchange factor 5	GFR, KIAA0277, MR-GEF	9771	ENSG00000136237	4356.03	8751.61
GSHG0022936	GUCY1A1	up	2.01	0.0321	0.214	EASANA	chr4(+):156587862-156658207	UCSC	guanylate cyclase 1 soluble subunit alpha 1	GC-SA3	2982	ENSG00000164116	1342.58	2698.35
GSHG0030248	C9orf47 // S1PR3	up	2	0.000703	0.0229	EASANA	chr9(+):91605778-91620067	UCSC	chromosome 9 open reading frame 47 // sphingosine-1-phosphate receptor 3	bA791O21.3, EDG-3, FLJ37523	1903, 286223	ENSG00000186354, ENSG00000213694	1610.27	3229.41
GSHG0134939	--	up	2	0.0125	0.127	EASANA	chr10(-):33176191-33177408	UCSC	--	NULL	--	--	229.85	458.7
GSHG0013594	VEZF1	up	2	0.000273	0.012	EASANA	chr17(-):56048909-56065625	UCSC	vascular endothelial zinc finger 1	DB1	7716	ENSG00000136451	1026.42	2056.19
GSHG0006890	TMTC3	up	2	0.0127	0.129	EASANA	chr12(+):88536073-88593664	UCSC	transmembrane and tetratricopeptide repeat containing 3	FLJ90492, SMILE	160418	ENSG00000139324	592.88	1186.99
GSHG0003982	KIF5B	up	2	2.36e-06	0.00055	EASANA	chr10(-):32297940-32345371	UCSC	kinesin family member 5B	KNS	3799	ENSG00000170759	3389.53	6770.09
GSHG0024119	LNPEP	up	2	0.0277	0.198	EASANA	chr5(+):96271098-96367600	UCSC	leucyl and cystinyl aminopeptidase	CAP, IRAP, P-LAP, PLAP	4012	ENSG00000113441	756.99	1513.65
GSHG0008776	AKAP6	up	2	0.0351	0.222	EASANA	chr14(+):32798479-33302267	UCSC	A-kinase anchoring protein 6	ADAP6, AKAP100, KIAA0311, mAKAP, PRKA6	9472	ENSG00000151320	5238.62	10456.5
GSHG0011175	PAPD5	up	1.99	5.33e-06	0.000913	EASANA	chr16(+):50186829-50269221	UCSC	poly(A) RNA polymerase D5, non-canonical	TRF4-2, TUT3	64282	ENSG00000121274	838.22	1670.25
GSHG0028477	NAMPT	up	1.99	0.00516	0.0756	EASANA	chr7(-):105888734-105925638	UCSC	nicotinamide phosphoribosyltransferase	PBEF	10135	ENSG00000105835	2898.89	5768.9
GSHG0004240	PANK1	up	1.99	0.038	0.232	EASANA	chr10(-):91339254-91412078	UCSC	pantothenate kinase 1	MGC24596, PANK1a, PANK1b	53354	ENSG00000152782	582.66	1160.03
GSHG0027847	ZNF398	up	1.99	0.00174	0.0399	EASANA	chr7(+):148823508-148880116	UCSC	zinc finger protein 398	KIAA1339, P51, P71, ZER6	57541	ENSG00000197024	200.59	400.39
GSHG0050780	LOC101409256	up	1.99	0.046	0.257	EASANA	chr7(+):90025606-90027550	UCSC	cell division cycle 42 pseudogene	NULL	101409256	--	213.53	422.92
GSHG0018986	RASSF2	up	1.99	0.0103	0.113	EASANA	chr20(-):4760670-4804291	UCSC	Ras association domain family member 2	CENP-34, KIAA0168	9770	ENSG00000101265	2406.03	4775.54
GSHG0026990	LATS1	up	1.98	2.31e-05	0.00235	EASANA	chr6(-):149979289-150039392	UCSC	large tumor suppressor kinase 1	WARTS	9113	ENSG00000131023	394.99	786.15
GSHG0006535	ETNK1	up	1.98	0.0393	0.237	EASANA	chr12(+):22778009-22843608	UCSC	ethanolamine kinase 1	EKI, EKI1	55500	ENSG00000139163	854.54	1693.95
GSHG0016879	MGAT5	up	1.98	0.0167	0.149	EASANA	chr2(+):135011825-135212191	UCSC	mannosyl (alpha-1, 6-)-glycoprotein beta-1, 6-N-acetyl-glucosaminyltransferase	GNT-V	4249	ENSG00000152127	1888.12	3734.76
GSHG0009597	CLMN	up	1.98	0.0355	0.224	EASANA	chr14(-):95648276-95786245	UCSC	calmin	FLJ12383, KIAA0500, KIAA1188	79789	ENSG00000165959	3226.57	6377.65
GSHG0002615	NES	up	1.98	0.024	0.183	EASANA	chr1(-):156638558-156647199	UCSC	nestin	FLJ21841	10763	ENSG00000132688	660.65	1306.53
GSHG0022121	XRN1	up	1.98	0.000356	0.0143	EASANA	chr3(-):142025449-142166904	UCSC	5'-3' exoribonuclease 1	2001-09-01	54464	ENSG00000114127	377.35	748.58
GSHG0012356	TAOK1	up	1.98	0.0246	0.186	EASANA	chr17(+):27717943-27878920	UCSC	TAO kinase 1	FLJ14314, KIAA1361, MAP3K16, MARKK, PSK2, TAO1	57551	ENSG00000160551	1152.38	2279.12
GSHG0022053	TMCC1	up	1.98	4.88e-08	3.73e-05	EASANA	chr3(-):129366635-129773749	UCSC	transmembrane and coiled-coil domain family 1	KIAA0779	23023	ENSG00000172765	1021.2	2020.19
GSHG0140382	--	up	1.98	0.0325	0.214	EASANA	chr22(-):26917964-26920144	UCSC	--	NULL	--	--	704.96	1391.09
GSHG0022235	PLD1	up	1.97	0.0451	0.254	EASANA	chr3(-):171318195-171528740	UCSC	phospholipase D1	NULL	5337	ENSG00000075651	716.2	1412.87
GSHG0132619	METTL16	up	1.97	0.000107	0.0063	EASANA	chr17(-):2319343-2415200	UCSC	methyltransferase like 16	MGC3329	79066	ENSG00000127804	452.12	893.24
GSHG0022142	TM4SF18	up	1.97	0.000944	0.0277	EASANA	chr3(-):149036285-149051548	UCSC	transmembrane 4 L six family member 18	L6D	116441	ENSG00000163762	301.41	596.28
GSHG0003704	NHLRC2	up	1.97	0.00214	0.0448	EASANA	chr10(+):115614391-115672264	UCSC	NHL repeat containing 2	DKFZp779F115, FLJ20147, FLJ25621, FLJ33312, MGC45492	374354	ENSG00000196865	251.37	497.37
GSHG0021903	ZBTB11	up	1.97	0.00212	0.0448	EASANA	chr3(-):101368282-101395988	UCSC	zinc finger and BTB domain containing 11	ZNF-U69274, ZNF913	27107	ENSG00000066422	1441.97	2842.93
GSHG0118354	SETD7	up	1.97	0.000368	0.0146	EASANA	chr4(-):140417088-140477923	UCSC	SET domain containing lysine methyltransferase 7	KIAA1717, KMT7, SET7, SET7/9, Set9	80854	ENSG00000145391	945.11	1863.52
GSHG0024476	CREBRF	up	1.97	0.00733	0.092	EASANA	chr5(+):172483353-172566291	UCSC	CREB3 regulatory factor	LRF	153222	ENSG00000164463	819.51	1615.57
GSHG0025545	NKAPL	up	1.97	0.00803	0.0973	EASANA	chr6(+):28226862-28229007	UCSC	NFKB activating protein like	bA424I5.1	222698	ENSG00000189134	622.26	1222.87
GSHG0010478	RORA	up	1.97	0.0424	0.246	EASANA	chr15(-):60780483-61521502	UCSC	RAR related orphan receptor A	NR1F1, ROR1, ROR2, ROR3, RZRA	6095	ENSG00000069667	327.8	646.1
GSHG0010561	MYO9A	up	1.97	0.0358	0.224	EASANA	chr15(-):72118363-72410440	UCSC	myosin IXA	FLJ11061, FLJ13244, MGC71859	4649	ENSG00000066933	481.33	947.88
GSHG0006236	DDX6	up	1.96	0.00639	0.085	EASANA	chr11(-):118618475-118661972	UCSC	DEAD-box helicase 6	RCK	1656	ENSG00000110367	513.96	1011.82
GSHG0003237	PLXDC2	up	1.96	0.0248	0.187	EASANA	chr10(+):20105366-20578782	UCSC	plexin domain containing 2	FLJ14623, TEM7R	84898	ENSG00000120594	878.73	1723.1
GSHG0002768	ABL2	up	1.96	0.0013	0.0338	EASANA	chr1(-):179068463-179198819	UCSC	ABL proto-oncogene 2, non-receptor tyrosine kinase	ARG	27	ENSG00000143322	527.73	1037.06
GSHG0003019	HIST3H2A	up	1.96	0.00118	0.0318	EASANA	chr1(-):228644682-228645573	UCSC	histone cluster 3 H2A	MGC3165	92815	ENSG00000181218	1455.47	2849.59
GSHG0014858	--	up	1.96	0.0282	0.199	EASANA	chr19(+):36706136-36707380	UCSC	--	NULL	--	--	293.06	573
GSHG0025092	FAM13B	up	1.96	0.0227	0.178	EASANA	chr5(-):137273612-137368802	UCSC	family with sequence similarity 13 member B	ARHGAP49, KHCHP, N61	51306	ENSG00000031003	3388.87	6637.92
GSHG0029618	MYBL1	up	1.96	0.0036	0.061	EASANA	chr8(-):67474410-67525484	UCSC	MYB proto-oncogene like 1	A-myb, AMYB	4603	ENSG00000185697	329.52	644.72
GSHG0028986	POMK	up	1.96	0.0153	0.143	EASANA	chr8(+):42948649-42978323	UCSC	protein-O-mannose kinase	FLJ23356, SgK196	84197	ENSG00000185900	225.24	443.17
GSHG0018346	USP37	up	1.95	0.00143	0.0356	EASANA	chr2(-):219314974-219433084	UCSC	ubiquitin specific peptidase 37	KIAA1594	57695	ENSG00000135913	407.87	799.46
GSHG0013587	TRIM25	up	1.95	0.0342	0.22	EASANA	chr17(-):54965270-54991409	UCSC	tripartite motif containing 25	EFP, RNF147	7706	ENSG00000121060	354.72	694.11
GSHG0008224	DNAJC3	up	1.95	0.000599	0.0205	EASANA	chr13(+):96329393-96447243	UCSC	DnaJ heat shock protein family (Hsp40) member C3	ERdj6, HP58, P58, P58IPK	5611	ENSG00000102580	589.04	1152.87
GSHG0132710	SNORD116-20 // SNORD116-21	up	1.95	0.0498	0.268	EASANA	chr15(+):25332808-25334043	UCSC	small nucleolar RNA, C/D box 116-20 // small nucleolar RNA, C/D box 116-21	HBII-85-20, HBII-85-21	100033431, 100033432	ENSG00000277785, ENSG00000278715	302.7	591.45
GSHG0017148	PIKFYVE	up	1.95	0.0362	0.226	EASANA	chr2(+):209130987-209223475	UCSC	phosphoinositide kinase, FYVE-type zinc finger containing	FAB1, KIAA0981, MGC40423, p235, PIKfyve, PIP5K, ZFYVE29	200576	ENSG00000115020	385.37	753.63
GSHG0007745	CRY1	up	1.95	0.000773	0.0243	EASANA	chr12(-):107385145-107487635	UCSC	cryptochrome circadian regulator 1	NULL	1407	ENSG00000008405	2019.48	3936.68
GSHG0025213	ADAM19	up	1.95	0.0163	0.147	EASANA	chr5(-):156822536-157002831	UCSC	ADAM metallopeptidase domain 19	MLTNB	8728	ENSG00000135074	2928.31	5709.21
GSHG0012363	CPD	up	1.95	0.0253	0.188	EASANA	chr17(+):28705942-28796674	UCSC	carboxypeptidase D	GP180	1362	ENSG00000108582	2761.62	5386.78
GSHG0009146	EIF5	up	1.95	6.57e-05	0.00454	EASANA	chr14(+):103798459-103811359	UCSC	eukaryotic translation initiation factor 5	NULL	1983	ENSG00000100664	13066.6	25467.9
GSHG0002892	DSTYK	up	1.95	0.0418	0.245	EASANA	chr1(-):205111632-205180727	UCSC	dual serine/threonine and tyrosine protein kinase	DustyPK, KIAA0472, RIP5	25778	ENSG00000133059	1789.27	3486.84
GSHG0010356	TTBK2	up	1.95	0.024	0.183	EASANA	chr15(-):43036546-43213008	UCSC	tau tubulin kinase 2	KIAA0847	146057	ENSG00000128881	2411.13	4698.17
GSHG0029384	PPP1R3B	up	1.95	0.0152	0.142	EASANA	chr8(-):8993776-9009152	UCSC	protein phosphatase 1 regulatory subunit 3B	FLJ14005, GL, PPP1R4	79660	ENSG00000173281	908.99	1769.18
GSHG0025043	P4HA2	up	1.95	0.000149	0.00778	EASANA	chr5(-):131528303-131563556	UCSC	prolyl 4-hydroxylase subunit alpha 2	C-P4Halpha(II)	8974	ENSG00000072682	1413.33	2751.19
GSHG0029515	PURG	up	1.95	0.0262	0.193	EASANA	chr8(-):30853315-30891231	UCSC	purine rich element binding protein G	PURG-A, PURG-B	29942	ENSG00000172733	391.46	760.74
GSHG0014334	LMAN1	up	1.94	0.0119	0.123	EASANA	chr18(-):56995058-57026508	UCSC	lectin, mannose binding 1	ERGIC-53, ERGIC53, FMFD1, gp58, MCFD1, MR60	3998	ENSG00000074695	516.14	1005.68
GSHG0008301	ATP11A	up	1.94	0.00443	0.0692	EASANA	chr13(+):113344643-113541482	UCSC	ATPase phospholipid transporting 11A	ATPIH, ATPIS, KIAA1021	23250	ENSG00000068650	2034.36	3956.75
GSHG0017114	BMPR2	up	1.94	0.036	0.225	EASANA	chr2(+):203241050-203432473	UCSC	bone morphogenetic protein receptor type 2	BMPR-II, BMPR3, BRK-3, T-ALK	659	ENSG00000204217	2742.82	5334.86
GSHG0005905	RELA	up	1.94	0.0492	0.266	EASANA	chr11(-):65421066-65430620	UCSC	RELA proto-oncogene, NF-kB subunit	p65	5970	ENSG00000173039	3019.78	5868.13
GSHG0014551	ZNF317	up	1.94	2.24e-05	0.00231	EASANA	chr19(+):9251056-9274090	UCSC	zinc finger protein 317	NULL	57693	ENSG00000130803	362.43	705.93
GSHG0002891	RBBP5	up	1.94	0.00931	0.106	EASANA	chr1(-):205055272-205091150	UCSC	RB binding protein 5, histone lysine methyltransferase complex subunit	RBQ3, SWD1	5929	ENSG00000117222	1422.2	2763.32
GSHG0000336	KPNA6	up	1.94	0.0269	0.195	EASANA	chr1(+):32573644-32642169	UCSC	karyopherin subunit alpha 6	FLJ11249, IPOA7, KPNA7, MGC17918	23633	ENSG00000025800	1138.87	2212.28
GSHG0003414	DDX21	up	1.94	0.003	0.0554	EASANA	chr10(+):70715879-70744825	UCSC	DExD-box helicase 21	GURDB, RH-II/GU	9188	ENSG00000165732	1337.64	2596.2
GSHG0146019	PDGFRA	up	1.94	0.0456	0.256	EASANA	chr4(+):55095256-55164418	UCSC	platelet derived growth factor receptor alpha	CD140a, GAS9, PDGFR2	5156	ENSG00000134853	640.19	1241.94
GSHG0021193	ESYT3	up	1.94	0.0149	0.141	EASANA	chr3(+):138153415-138198783	UCSC	extended synaptotagmin 3	CHR3SYT	83850	ENSG00000158220	1527.77	2958.99
GSHG0021392	MAP3K13	up	1.94	0.03	0.205	EASANA	chr3(+):185000729-185206882	UCSC	mitogen-activated protein kinase kinase kinase 13	LZK, MEKK13	9175	ENSG00000073803	155.27	302.25
GSHG0000865	HIST2H2BA	up	1.94	0.0327	0.215	EASANA	chr1(+):120906033-120914842	UCSC	histone cluster 2 H2B family member a (pseudogene)	NULL	337875	ENSG00000223345	81.03	157.34
GSHG0015331	MKNK2	up	1.93	0.0229	0.179	EASANA	chr19(-):2037469-2051243	UCSC	MAP kinase interacting serine/threonine kinase 2	MNK2	2872	ENSG00000099875	2514.1	4862.9
GSHG0026017	NCOA7	up	1.93	0.019	0.161	EASANA	chr6(+):126102307-126253176	UCSC	nuclear receptor coactivator 7	dJ187J11.3, ERAP140, TLDC4	135112	ENSG00000111912	7060.48	13625
GSHG0026132	MYCT1	up	1.93	0.00685	0.0884	EASANA	chr6(+):153019030-153045713	UCSC	MYC target 1	FLJ21269, MTLC	80177	ENSG00000120279	220.23	422.95
GSHG0025146	NR3C1	up	1.93	0.0385	0.234	EASANA	chr5(-):142657496-142815077	UCSC	nuclear receptor subfamily 3 group C member 1	GR	2908	ENSG00000113580	824.4	1588.51
GSHG0004586	TRIM22	up	1.92	0.0155	0.143	EASANA	chr11(+):5687321-5821759	UCSC	tripartite motif containing 22	GPSTAF50, RNF94, STAF50	10346	ENSG00000132274	897.8	1728.24
GSHG0027242	CHN2	up	1.92	0.0273	0.197	EASANA	chr7(+):29186163-29553950	UCSC	chimerin 2	ARHGAP3, RhoGAP3	1124	ENSG00000106069	1807.46	3476.05
GSHG0022386	ZNF141	up	1.92	0.00276	0.0525	EASANA	chr4(+):331568-378652	UCSC	zinc finger protein 141	pHZ-44	7700	ENSG00000131127	176.59	340.7
GSHG0001414	SYT14	up	1.92	0.0384	0.233	EASANA	chr1(+):210111519-210337636	UCSC	synaptotagmin 14	FLJ34198, sytXIV	255928	ENSG00000143469	194.7	375.51
GSHG0008526	PCDH9	up	1.92	0.000411	0.0158	EASANA	chr13(-):66876966-67804468	UCSC	protocadherin 9	NULL	5101	ENSG00000184226	9166.91	17618.3
GSHG0024874	COL4A3BP	up	1.92	0.0434	0.25	EASANA	chr5(-):74666928-74807963	UCSC	collagen type IV alpha 3 binding protein	CERT, GPBP, STARD11	10087	ENSG00000113163	2798.72	5377.65
GSHG0024947	LYSMD3	up	1.92	3.52e-06	0.000698	EASANA	chr5(-):89811443-89825401	UCSC	LysM domain containing 3	FLJ13542	116068	ENSG00000176018	360.34	694.37
GSHG0033363	MGAT4A	up	1.92	0.0156	0.143	EASANA	chr2(-):99235569-99347589	UCSC	mannosyl (alpha-1, 3-)-glycoprotein beta-1, 4-N-acetylglucosaminyltransferase, isozyme A	GnT-4a, GnT-Iva	11320	ENSG00000071073	592.5	1137.77
GSHG0014055	C18orf54	up	1.92	0.0199	0.166	EASANA	chr18(+):51884287-51908405	UCSC	chromosome 18 open reading frame 54	LAS2, MGC33382	162681	ENSG00000166845	102.81	198.32
GSHG0021362	ATP11B	up	1.92	0.000148	0.00777	EASANA	chr3(+):182511291-182639419	UCSC	ATPase phospholipid transporting 11B (putative)	ATPIF, ATPIR, KIAA0956	23200	ENSG00000058063	978.87	1878.31
GSHG0025324	ADAMTS2	up	1.92	0.00124	0.0328	EASANA	chr5(-):178537852-178772431	UCSC	ADAM metallopeptidase with thrombospondin type 1 motif 2	ADAM-TS2, ADAMTS-3, hPCPNI, NPI, PCINP	9509	ENSG00000087116	603.26	1154.54
GSHG0021002	--	up	1.92	0.000643	0.0216	EASANA	chr3(+):101547088-101547650	UCSC	--	NULL	--	--	121.25	231.67
GSHG0014222	NPC1	up	1.92	0.0266	0.194	EASANA	chr18(-):21108363-21166581	UCSC	NPC intracellular cholesterol transporter 1	SLC65A1	4864	ENSG00000141458	2675.96	5125.23
GSHG0027733	MKLN1	up	1.91	0.00948	0.108	EASANA	chr7(+):130794854-131181398	UCSC	muskelin 1	TWA2	4289	ENSG00000128585	2157.87	4126.14
GSHG0007618	CPM	up	1.91	0.0326	0.214	EASANA	chr12(-):69244958-69380788	UCSC	carboxypeptidase M	NULL	1368	ENSG00000135678	615.79	1175.86
GSHG0030366	UGCG	up	1.91	0.0362	0.226	EASANA	chr9(+):114659046-114697653	UCSC	UDP-glucose ceramide glucosyltransferase	GCS	7357	ENSG00000148154	986.68	1885.43
GSHG0133627	KLHL8	up	1.91	0.00781	0.0957	EASANA	chr4(-):88081258-88141760	UCSC	kelch like family member 8	KIAA1378	57563	ENSG00000145332	572.67	1095.09
GSHG0018078	NR4A2	up	1.91	0.0466	0.259	EASANA	chr2(-):157180944-157189287	UCSC	nuclear receptor subfamily 4 group A member 2	HZF-3, NOT, RNR1, TINUR	4929	ENSG00000153234	604.08	1153.14
GSHG0008858	PELI2	up	1.91	0.00233	0.047	EASANA	chr14(+):56585093-56768030	UCSC	pellino E3 ubiquitin protein ligase family member 2	NULL	57161	ENSG00000139946	168.07	320.89
GSHG0002801	EDEM3	up	1.91	0.00528	0.0767	EASANA	chr1(-):184659627-184724041	UCSC	ER degradation enhancing alpha-mannosidase like protein 3	NULL	80267	ENSG00000116406	1392.94	2659.48
GSHG0020045	TNRC6B	up	1.91	0.000198	0.00945	EASANA	chr22(+):40440845-40731811	UCSC	trinucleotide repeat containing 6B	KIAA1093	23112	ENSG00000100354	513.9	980.51
GSHG0023613	PPID	up	1.91	4.28e-05	0.00355	EASANA	chr4(-):159630280-159644553	UCSC	peptidylprolyl isomerase D	CYP-40	5481	ENSG00000171497	5343.37	10186
GSHG0034693	MIR3916	up	1.9	0.0203	0.168	EASANA	chr1(-):247365269-247365362	UCSC	microRNA 3916	hsa-mir-3916	100500849	ENSG00000283881	19.16	36.95
GSHG0004857	ZFP91-CNTF // ZFP91 // CNTF	up	1.9	2.1e-05	0.00222	EASANA	chr11(+):58346584-58393206	UCSC	ZFP91-CNTF readthrough (NMD candidate) // ZFP91 zinc finger protein // ciliary neurotrophic factor	HCNTF, PZF, ZNF757	1270, 386607, 80829	ENSG00000186660, ENSG00000242689, ENSG00000255073	2599.6	4950.77
GSHG0004948	STIP1	up	1.9	0.000142	0.00759	EASANA	chr11(+):63925117-63972020	UCSC	stress induced phosphoprotein 1	HOP, STI1	10963	ENSG00000168439	23482.2	44660.5
GSHG0029898	AGO2	up	1.9	0.00543	0.0777	EASANA	chr8(-):141530250-141645645	UCSC	argonaute 2, RISC catalytic component	hAGO2, LINC00980, Q10	27161	ENSG00000123908	524.59	998.43
GSHG0031614	GCNA	up	1.9	0.0282	0.199	EASANA	chrX(+):70797874-70833433	UCSC	germ cell nuclear acidic peptidase	NAAR1	93953	ENSG00000147174	520.34	988.26
GSHG0030013	UHRF2	up	1.9	3.09e-05	0.00287	EASANA	chr9(+):6413151-6507051	UCSC	ubiquitin like with PHD and ring finger domains 2	MGC33463, NIRF, RNF107, TDRD23, URF2	115426	ENSG00000147854	1045.72	1988.9
GSHG0033826	DIP2B	up	1.9	0.00898	0.104	EASANA	chr12(+):50898768-51142452	UCSC	disco interacting protein 2 homolog B	FLJ34278, KIAA1463	57609	ENSG00000066084	4109.58	7806.72
GSHG0023012	STOX2	up	1.9	0.00211	0.0446	EASANA	chr4(+):184719175-184944683	UCSC	storkhead box 2	DKFZp762K222	56977	ENSG00000173320	1797.12	3409.76
GSHG0029132	OSGIN2	up	1.89	0.0153	0.143	EASANA	chr8(+):90914096-90940113	UCSC	oxidative stress induced growth inhibitor family member 2	hT41	734	ENSG00000164823	596.17	1130.29
GSHG0145678	AHSA1	up	1.89	0.0033	0.0583	EASANA	chr14(+):77924373-77935807	UCSC	activator of HSP90 ATPase activity 1	Aha1, hAha1, p38	10598	ENSG00000100591	23548.2	44539.9
GSHG0017045	DUSP19	up	1.89	0.00204	0.0437	EASANA	chr2(+):183943281-183965371	UCSC	dual specificity phosphatase 19	DUSP17, SKRP1	142679	ENSG00000162999	339.51	641.85
GSHG0007689	TMCC3	up	1.89	0.0278	0.199	EASANA	chr12(-):94960896-95044338	UCSC	transmembrane and coiled-coil domain family 3	KIAA1145	57458	ENSG00000057704	695.89	1315.06
GSHG0149371	--	up	1.89	0.00412	0.0661	EASANA	chr2(+):198575433-198582768	UCSC	--	NULL	--	--	1609.31	3040.51
GSHG0005327	ARHGEF12	up	1.89	0.0314	0.211	EASANA	chr11(+):120207212-120360645	UCSC	Rho guanine nucleotide exchange factor 12	KIAA0382, LARG	23365	ENSG00000196914	7244.96	13683.6
GSHG0029720	GEM	up	1.89	0.0145	0.139	EASANA	chr8(-):95261486-95274547	UCSC	GTP binding protein overexpressed in skeletal muscle	KIR	2669	ENSG00000164949	259.67	488.9
GSHG0021651	ZNF852	up	1.89	0.0111	0.118	EASANA	chr3(-):44540462-44552132	UCSC	zinc finger protein 852	NULL	285346	ENSG00000178917	177.67	334.78
GSHG0002324	SORT1	up	1.89	0.00506	0.0744	EASANA	chr1(-):109852190-109940567	UCSC	sortilin 1	Gp95, NT3	6272	ENSG00000134243	16910.2	31890.8
GSHG0008036	PDS5B	up	1.88	0.0363	0.226	EASANA	chr13(+):33160564-33352158	UCSC	PDS5 cohesin associated factor B	AS3, CG008, FLJ23236, KIAA0979	23047	ENSG00000083642	1560.54	2942.17
GSHG0005237	SIK2	up	1.88	0.00546	0.0779	EASANA	chr11(+):111473115-111618936	UCSC	salt inducible kinase 2	DKFZp434K1115, KIAA0781, LOH11CR1I, QIK	23235	ENSG00000170145	1137.42	2144.62
GSHG0008838	GPR137C	up	1.88	0.015	0.142	EASANA	chr14(+):53019858-53104431	UCSC	G protein-coupled receptor 137C	DKFZp762F0713, TM7SF1L2	283554	ENSG00000180998	555.3	1047.65
GSHG0007557	PTGES3	up	1.88	3.99e-05	0.00336	EASANA	chr12(-):57057127-57082192	UCSC	prostaglandin E synthase 3	cPGES, p23, TEBP	10728	ENSG00000110958	34294.1	64544.2
GSHG0139018	--	up	1.88	0.00266	0.0513	EASANA	chr2(+):113293961-113296688	UCSC	--	NULL	--	--	538.58	1012.63
GSHG0032374	ATP11C	up	1.88	0.0295	0.204	EASANA	chrX(-):138808506-139015176	UCSC	ATPase phospholipid transporting 11C	ATPIG, ATPIQ	286410	ENSG00000101974	146.71	276.71
GSHG0023221	BEND4	up	1.88	0.0228	0.179	EASANA	chr4(-):42112870-42154895	UCSC	BEN domain containing 4	FLJ35632, FLJ43965	389206	ENSG00000188848	615.35	1158.07
GSHG0032305	LAMP2	up	1.88	0.0254	0.189	EASANA	chrX(-):119560004-119603204	UCSC	lysosomal associated membrane protein 2	CD107b	3920	ENSG00000005893	13040.6	24524.1
GSHG0132472	TNS1	up	1.88	0.0017	0.0395	EASANA	chr2(-):218664512-218843542	UCSC	tensin 1	DKFZp586K0617, PPP1R155	7145	ENSG00000079308	927.35	1744.04
GSHG0017116	FAM117B	up	1.88	0.0214	0.172	EASANA	chr2(+):203499901-203634479	UCSC	family with sequence similarity 117 member B	FLJ38771	150864	ENSG00000138439	206.96	390.28
GSHG0031157	HSPA5	up	1.88	0.000935	0.0275	EASANA	chr9(-):127997127-128003666	UCSC	heat shock protein family A (Hsp70) member 5	BiP	3309	ENSG00000044574	13262.9	24920.6
GSHG0001516	HIST3H2BB	up	1.88	0.00184	0.0412	EASANA	chr1(+):228645744-228648171	UCSC	histone cluster 3 H2B family member b	NULL	128312	ENSG00000196890	251.12	471.8
GSHG0017736	MOB1A	up	1.88	0.00531	0.0768	EASANA	chr2(-):74379718-74406094	UCSC	MOB kinase activator 1A	FLJ10788, FLJ11595, Mats1, MOB1, Mob4B	55233	ENSG00000114978	612.76	1151.32
GSHG0018428	MSL3P1	up	1.88	0.000567	0.0198	EASANA	chr2(-):234774083-234777055	UCSC	MSL complex subunit 3 pseudogene 1	NULL	151507	ENSG00000224287	285.24	533.67
GSHG0016068	ZNF614	up	1.88	0.00369	0.0619	EASANA	chr19(-):52516025-52531680	UCSC	zinc finger protein 614	FLJ21941	80110	ENSG00000142556	186.5	349.9
GSHG0006067	DLG2	up	1.88	0.00607	0.0825	EASANA	chr11(-):83166055-85339381	UCSC	discs large MAGUK scaffold protein 2	chapsyn-110, PPP1R58, PSD-93, PSD93	1740	ENSG00000150672	4717.25	8853.47
GSHG0024108	ARSK	up	1.87	0.0065	0.0858	EASANA	chr5(+):94890773-94940806	UCSC	arylsulfatase family member K	DKFZp313G1735, TSULF	153642	ENSG00000164291	430.64	808.33
GSHG0006387	TEAD4	up	1.87	0.0149	0.141	EASANA	chr12(+):3068478-3149842	UCSC	TEA domain transcription factor 4	EFTR-2, RTEF-1, TEF-3, TEFR-1	7004	ENSG00000197905	175.3	328.49
GSHG0021942	USF3	up	1.87	0.0179	0.156	EASANA	chr3(-):113367232-113415493	UCSC	upstream transcription factor family member 3	NULL	205717	ENSG00000176542	109.4	205.59
GSHG0055352	ZNF44	up	1.87	0.0326	0.214	EASANA	chr19(-):12335503-12405714	UCSC	zinc finger protein 44	KOX7, ZNF504	51710	ENSG00000197857	611.92	1145.25
GSHG0004767	API5	up	1.87	0.00828	0.0991	EASANA	chr11(+):43333505-43366080	UCSC	apoptosis inhibitor 5	AAC-11, AAC11, API5L1	8539	ENSG00000166181	4427.52	8292.18
GSHG0027216	MPP6	up	1.87	0.0391	0.236	EASANA	chr7(+):24612965-24733314	UCSC	membrane palmitoylated protein 6	p55T, PALS2, VAM-1	51678	ENSG00000105926	911.36	1707.04
GSHG0016893	SPOPL	up	1.87	3.73e-05	0.00324	EASANA	chr2(+):139259350-139330805	UCSC	speckle type BTB/POZ protein like	BTBD33	339745	ENSG00000144228	625.46	1174.16
GSHG0006311	ETS1	up	1.87	0.0288	0.202	EASANA	chr11(-):128328656-128457453	UCSC	ETS proto-oncogene 1, transcription factor	ETS-1, FLJ10768	2113	ENSG00000134954	253.91	476.55
GSHG0006554	STK38L	up	1.87	0.0222	0.176	EASANA	chr12(+):27397078-27478888	UCSC	serine/threonine kinase 38 like	KIAA0965, NDR2	23012	ENSG00000211455	1226.63	2295.89
GSHG0145570	WAC	up	1.87	9.14e-06	0.00129	EASANA	chr10(+):28821700-28912041	UCSC	WW domain containing adaptor with coiled-coil	BM-016, FLJ31290, MGC10753, PRO1741, Wwp4	51322	ENSG00000095787	10495.9	19637.1
GSHG0020934	PPP4R2	up	1.87	0.00155	0.0372	EASANA	chr3(+):73045894-73118352	UCSC	protein phosphatase 4 regulatory subunit 2	NULL	151987	ENSG00000163605	1370.65	2563.31
GSHG0001989	MTF1	up	1.87	0.000562	0.0197	EASANA	chr1(-):38275240-38325292	UCSC	metal regulatory transcription factor 1	NULL	4520	ENSG00000188786	385.66	723.13
GSHG0007380	GXYLT1	up	1.87	0.00588	0.0811	EASANA	chr12(-):42475650-42538682	UCSC	glucoside xylosyltransferase 1	FLJ43151	283464	ENSG00000151233	133.68	251.43
GSHG0002346	LRIF1	up	1.87	3.11e-06	0.000662	EASANA	chr1(-):111489813-111506566	UCSC	ligand dependent nuclear receptor interacting factor 1	FLJ11269, RIF1	55791	ENSG00000121931	289.02	540.11
GSHG0029687	SNX16	up	1.87	0.000201	0.00954	EASANA	chr8(-):82711818-82754521	UCSC	sorting nexin 16	NULL	64089	ENSG00000104497	573.37	1071.44
GSHG0002937	LPGAT1	up	1.87	0.0124	0.127	EASANA	chr1(-):211916800-212004114	UCSC	lysophosphatidylglycerol acyltransferase 1	FAM34A1, KIAA0205, NET8	9926	ENSG00000123684	894.79	1673.25
GSHG0029548	KAT6A	up	1.87	8.46e-05	0.00535	EASANA	chr8(-):41786998-41909544	UCSC	lysine acetyltransferase 6A	MOZ, ZC2HC6A	7994	ENSG00000083168	1652.18	3086.18
GSHG0027324	AEBP1	up	1.87	0.0424	0.246	EASANA	chr7(+):44143960-44154164	UCSC	AE binding protein 1	ACLP	165	ENSG00000106624	2242.03	4184.36
GSHG0022917	MIR4453HG // MIR4453	up	1.87	0.0117	0.123	EASANA	chr4(+):153457416-153460414	UCSC	MIR4453 host gene // microRNA 4453	DKFZP434I0714, hsa-mir-4453	100616193, 54553	ENSG00000268471, ENSG00000283792	910.27	1697.75
GSHG0006380	FKBP4	up	1.87	5.05e-05	0.00391	EASANA	chr12(+):2904108-2914585	UCSC	FK506 binding protein 4	FKBP52, FKBP59	2288	ENSG00000004478	6483.12	12092.9
GSHG0002201	FUBP1	up	1.86	6.66e-08	4.41e-05	EASANA	chr1(-):78409739-78444889	UCSC	far upstream element binding protein 1	FBP	8880	ENSG00000162613	7221.31	13465.4
GSHG0002960	GPATCH2	up	1.86	0.00212	0.0447	EASANA	chr1(-):217600340-217804454	UCSC	G-patch domain containing 2	CT110, FLJ10252, Pfa1, PPP1R30	55105	ENSG00000092978	502.28	937.98
GSHG0017651	XPO1	up	1.86	0.00609	0.0825	EASANA	chr2(-):61705069-61932162	UCSC	exportin 1	CRM1, emb	7514	ENSG00000082898	13900.1	25905.8
GSHG0003517	CCSER2	up	1.86	0.0379	0.231	EASANA	chr10(+):86088345-86278277	UCSC	coiled-coil serine rich protein 2	NULL	54462	ENSG00000107771	1142.66	2130.32
GSHG0020873	APPL1	up	1.86	0.00461	0.0709	EASANA	chr3(+):57261765-57307499	UCSC	adaptor protein, phosphotyrosine interacting with PH domain and leucine zipper 1	APPL	26060	ENSG00000157500	2373.58	4421.47
GSHG0031135	RC3H2	up	1.86	0.015	0.142	EASANA	chr9(-):125606844-125667630	UCSC	ring finger and CCCH-type domains 2	FLJ20301, FLJ20713, RNF164	54542	ENSG00000056586	763.51	1422.89
GSHG0006327	ZBTB44	up	1.86	6.37e-05	0.0045	EASANA	chr11(-):130096576-130184607	UCSC	zinc finger and BTB domain containing 44	HSPC063, ZNF851	29068	ENSG00000196323	1121.13	2087.31
GSHG0014742	ZNF486	up	1.86	0.0138	0.135	EASANA	chr19(+):20278016-20311299	UCSC	zinc finger protein 486	MGC2396	90649	ENSG00000256229	59.25	110.05
GSHG0003562	KIF11	up	1.86	0.0134	0.133	EASANA	chr10(+):94352825-94415150	UCSC	kinesin family member 11	Eg5, HKSP, TRIP5	3832	ENSG00000138160	119.05	221.93
GSHG0016756	RANBP2	up	1.86	3.4e-06	0.000698	EASANA	chr2(+):109335936-109402267	UCSC	RAN binding protein 2	ADANE, NUP358	5903	ENSG00000153201	26758.4	49714.9
GSHG0006556	PPFIBP1	up	1.86	0.0388	0.235	EASANA	chr12(+):27677045-27848496	UCSC	PPFIA binding protein 1	hSGT2, hSgt2p, L2, SGT2	8496	ENSG00000110841	855.42	1590.26
GSHG0020132	PIM3	up	1.86	2.75e-05	0.00262	EASANA	chr22(+):50354143-50357719	UCSC	Pim-3 proto-oncogene, serine/threonine kinase	NULL	415116	ENSG00000198355	3110.06	5770.4
GSHG0025356	TRIM52	up	1.86	4.24e-07	0.000155	EASANA	chr5(-):180682147-180688119	UCSC	tripartite motif containing 52	RNF102	84851	ENSG00000183718	1858.25	3447.82
GSHG0017549	EIF2AK2	up	1.86	0.0371	0.229	EASANA	chr2(-):37332286-37384190	UCSC	eukaryotic translation initiation factor 2 alpha kinase 2	EIF2AK1, PKR, PPP1R83	5610	ENSG00000055332	857.69	1592.64
GSHG0002296	SASS6	up	1.85	0.00162	0.0384	EASANA	chr1(-):100549104-100598651	UCSC	SAS-6 centriolar assembly protein	DKFZp761A078, FLJ22097, SAS-6, SAS6	163786	ENSG00000156876	272.41	503.92
GSHG0022602	CEP135	up	1.85	0.0023	0.0466	EASANA	chr4(+):56814974-56899529	UCSC	centrosomal protein 135	FLJ13621	9662	ENSG00000174799	132.19	245.66
GSHG0028538	WASL	up	1.85	0.0334	0.217	EASANA	chr7(-):123321981-123389125	UCSC	Wiskott-Aldrich syndrome like	N-WASP, NWASP, WASPB	8976	ENSG00000106299	3768.38	6981.33
GSHG0010442	PYGO1	up	1.85	0.00124	0.0328	EASANA	chr15(-):55831079-55881055	UCSC	pygopus family PHD finger 1	NULL	26108	ENSG00000171016	136.65	253.15
GSHG0133301	PTEN	up	1.85	0.00535	0.077	EASANA	chr10(+):89623195-89731686	UCSC	phosphatase and tensin homolog	MMAC1, PTEN1, TEP1	5728	ENSG00000171862	2384.66	4416.61
GSHG0001548	SLC35F3	up	1.85	0.0428	0.248	EASANA	chr1(+):234040458-234460263	UCSC	solute carrier family 35 member F3	FLJ37712	148641	ENSG00000183780	1011.03	1871.48
GSHG0014357	DSEL	up	1.85	0.000844	0.0259	EASANA	chr18(-):65173819-65184217	UCSC	dermatan sulfate epimerase like	DE-epi2, FLJ11477, NCAG1	92126	ENSG00000171451	1290.82	2386.37
GSHG0021322	FNDC3B	up	1.85	0.00168	0.0393	EASANA	chr3(+):171757418-172118490	UCSC	fibronectin type III domain containing 3B	DKFZp762K137, FAD104, FLJ23399, PRO4979, YVTM2421	64778	ENSG00000075420	300.13	554.75
GSHG0033194	BRI3BP	up	1.85	0.011	0.118	EASANA	chr12(+):125478194-125511045	UCSC	BRI3 binding protein	BNAS1, HCCR-2, HCCRBP-3, KG19	140707	ENSG00000184992	1048.81	1940.64
GSHG0145125	ZNF623	up	1.85	0.000578	0.02	EASANA	chr8(+):144718183-144735900	UCSC	zinc finger protein 623	KIAA0628	9831	ENSG00000183309	1176.13	2175.76
GSHG0014978	ZNF221	up	1.85	0.00288	0.0538	EASANA	chr19(+):44455375-44471861	UCSC	zinc finger protein 221	NULL	7638	ENSG00000159905	348.38	643.94
GSHG0004420	IKZF5	up	1.84	0.00223	0.0461	EASANA	chr10(-):124750322-124784210	UCSC	IKAROS family zinc finger 5	FLJ22973, Pegasus	64376	ENSG00000095574	471.02	870.37
GSHG0031561	GNL3L	up	1.84	0.0166	0.149	EASANA	chrX(+):54556644-54593720	UCSC	G protein nucleolar 3 like	FLJ10613, GNL3B	54552	ENSG00000130119	371.93	686.31
GSHG0145025	SP4	up	1.84	0.000952	0.0278	EASANA	chr7(+):21467652-21554444	UCSC	Sp4 transcription factor	HF1B, MGC130008, MGC130009, SPR-1	6671	ENSG00000105866	377.07	696.12
GSHG0008348	ZDHHC20	up	1.84	0.029	0.203	EASANA	chr13(-):21928048-22033516	UCSC	zinc finger DHHC-type containing 20	DHHC20, FLJ25952	253832	ENSG00000180776	1742.01	3205.3
GSHG0010409	TRPM7	up	1.84	3.17e-05	0.0029	EASANA	chr15(-):50849358-50979012	UCSC	transient receptor potential cation channel subfamily M member 7	CHAK1, LTRPC7, TRP-PLIK	54822	ENSG00000092439	2659.1	4891.78
GSHG0021978	LRRC58	up	1.84	0.00704	0.0898	EASANA	chr3(-):120043576-120068186	UCSC	leucine rich repeat containing 58	NULL	116064	ENSG00000163428	295.62	545.36
GSHG0010229	WHAMMP3	up	1.84	0.00176	0.0401	EASANA	chr15(-):23187728-23208417	UCSC	WAS protein homolog associated with actin, golgi membranes and microtubules pseudogene 3	NULL	339005	ENSG00000276141	148.73	273.2
GSHG0024204	MEGF10	up	1.84	0.0293	0.203	EASANA	chr5(+):126565024-126796914	UCSC	multiple EGF like domains 10	KIAA1780	84466	ENSG00000145794	983.85	1808.63
GSHG0002995	ACBD3	up	1.84	0.00441	0.0691	EASANA	chr1(-):226332382-226374431	UCSC	acyl-CoA binding domain containing 3	GCP60, PAP7	64746	ENSG00000182827	1220.36	2244
GSHG0007646	PAWR	up	1.84	0.02	0.167	EASANA	chr12(-):79978654-80084877	UCSC	pro-apoptotic WT1 regulator	par-4, PAR4	5074	ENSG00000177425	179.57	330.09
GSHG0132347	NXPE3	up	1.84	0.00195	0.0428	EASANA	chr3(+):101498021-101593037	UCSC	neurexophilin and PC-esterase domain family member 3	MGC15606	91775	ENSG00000144815	1985.01	3646.3
GSHG0007708	IKBIP	up	1.84	5.13e-05	0.00392	EASANA	chr12(-):99007183-99038829	UCSC	IKBKB interacting protein	FLJ31051, IKIP	121457	ENSG00000166130	229.38	419.87
GSHG0012705	PPM1D	up	1.83	0.00541	0.0776	EASANA	chr17(+):58677544-58743638	UCSC	protein phosphatase, Mg2+/Mn2+ dependent 1D	PP2C-DELTA, Wip1	8493	ENSG00000170836	478.23	875.9
GSHG0014031	C18orf25	up	1.83	0.00153	0.0369	EASANA	chr18(+):43753988-43846957	UCSC	chromosome 18 open reading frame 25	ARKL1, MGC12909, RNF111L1	147339	ENSG00000152242	561.65	1032.74
GSHG0025965	AMD1	up	1.83	0.00202	0.0436	EASANA	chr6(+):111135824-111216915	UCSC	adenosylmethionine decarboxylase 1	SAMDC	262	ENSG00000123505	4709.74	8634.39
GSHG0010348	TMEM87A	up	1.83	0.00147	0.0362	EASANA	chr15(-):42502650-42565782	UCSC	transmembrane protein 87A	DKFZP564G2022	25963	ENSG00000103978	1605.95	2941.87
GSHG0002404	GDAP2	up	1.83	0.000752	0.0238	EASANA	chr1(-):118406107-118472302	UCSC	ganglioside induced differentiation associated protein 2	dJ776P7.1, FLJ20142, MACROD3	54834	ENSG00000196505	362.13	665.24
GSHG0022862	NAA15	up	1.83	0.00328	0.0581	EASANA	chr4(+):140222621-140341187	UCSC	N(alpha)-acetyltransferase 15, NatA auxiliary subunit	FLJ13340, NATH, TBDN100	80155	ENSG00000164134	1116.59	2045.89
GSHG0017258	CAB39	up	1.83	0.0351	0.222	EASANA	chr2(+):231577557-231685790	UCSC	calcium binding protein 39	CGI-66, MO25	51719	ENSG00000135932	3693.72	6756.78
GSHG0028288	HIP1	up	1.83	0.0213	0.172	EASANA	chr7(-):75162621-75368290	UCSC	huntingtin interacting protein 1	ILWEQ	3092	ENSG00000127946	734.32	1340.63
GSHG0006551	FGFR1OP2	up	1.83	0.002	0.0434	EASANA	chr12(+):27091305-27119581	UCSC	FGFR1 oncogene partner 2	DKFZp564O1863	26127	ENSG00000111790	2944.36	5380.07
GSHG0005316	CBL	up	1.82	0.0475	0.262	EASANA	chr11(+):119076986-119178858	UCSC	Cbl proto-oncogene	c-Cbl, RNF55	867	ENSG00000110395	558	1020.12
GSHG0133289	SLC24A2	up	1.82	0.0265	0.193	EASANA	chr9(-):19507451-19787017	UCSC	solute carrier family 24 member 2	NCKX2	25769	ENSG00000155886	1830.35	3340.41
GSHG0006144	--	up	1.82	0.000237	0.0107	EASANA	chr11(-):105863817-105874569	UCSC	--	NULL	--	--	936.27	1709.09
GSHG0015756	ZNF565	up	1.82	0.00404	0.0653	EASANA	chr19(-):36668520-36737159	UCSC	zinc finger protein 565	FLJ36991	147929	ENSG00000196357	1219.84	2221.79
GSHG0014871	ZNF420	up	1.82	0.000212	0.0098	EASANA	chr19(+):37569124-37621269	UCSC	zinc finger protein 420	FLJ32191	147923	ENSG00000197050	785.19	1430.39
GSHG0020616	NR2C2	up	1.82	0.00961	0.108	EASANA	chr3(+):14989091-15090786	UCSC	nuclear receptor subfamily 2 group C member 2	hTAK1, TAK1, TR2R1	7182	ENSG00000177463	910.14	1658.62
GSHG0013402	HAP1	up	1.82	0.0235	0.182	EASANA	chr17(-):39877065-39890898	UCSC	huntingtin associated protein 1	hHLP1, HIP5, HLP	9001	ENSG00000173805	1227.01	2230.88
GSHG0009136	RCOR1	up	1.82	0.00818	0.0983	EASANA	chr14(+):103058996-103196912	UCSC	REST corepressor 1	COREST, KIAA0071	23186	ENSG00000089902	167.23	305.71
GSHG0020764	SACM1L	up	1.82	0.00527	0.0766	EASANA	chr3(+):45730677-45786916	UCSC	SAC1 like phosphatidylinositide phosphatase	KIAA0851, SAC1	22908	ENSG00000211456	3944.96	7167.19
GSHG0001292	RGS2	up	1.82	2.48e-05	0.00246	EASANA	chr1(+):192778169-192781406	UCSC	regulator of G protein signaling 2	NULL	5997	ENSG00000116741	4598.23	8348.65
GSHG0031429	ZFX	up	1.81	0.0184	0.159	EASANA	chrX(+):24167106-24234372	UCSC	zinc finger protein, X-linked	ZNF926	7543	ENSG00000005889	533.29	967.86
GSHG0026612	GUCA1B	up	1.81	0.0281	0.199	EASANA	chr6(-):42151023-42162694	UCSC	guanylate cyclase activator 1B	GCAP2, RP48	2979	ENSG00000112599	713.97	1293.32
GSHG0025261	SH3PXD2B	up	1.81	0.0124	0.127	EASANA	chr5(-):171752189-171881527	UCSC	SH3 and PX domains 2B	FLJ20831	285590	ENSG00000174705	526.45	953.75
GSHG0021355	FXR1	up	1.81	0.000751	0.0238	EASANA	chr3(+):180630234-180700541	UCSC	FMR1 autosomal homolog 1	NULL	8087	ENSG00000114416	9011.94	16328.9
GSHG0012956	CRK	up	1.81	0.000136	0.0074	EASANA	chr17(-):1324647-1359561	UCSC	CRK proto-oncogene, adaptor protein	NULL	1398	ENSG00000167193	1003.5	1820.02
GSHG0017305	AGAP1	up	1.81	0.000565	0.0197	EASANA	chr2(+):236402733-237040444	UCSC	ArfGAP with GTPase domain, ankyrin repeat and PH domain 1	GGAP1, KIAA1099	116987	ENSG00000157985	3436.15	6224.67
GSHG0151988	--	up	1.81	0.0209	0.171	EASANA	chr8(+):107281365-107283530	UCSC	--	NULL	--	--	519.73	943.17
GSHG0008997	ZC2HC1C	up	1.81	0.00258	0.0502	EASANA	chr14(+):75536280-75546690	UCSC	zinc finger C2HC-type containing 1C	NULL	79696	ENSG00000119703	361.2	651.12
GSHG0002202	ADGRL4	up	1.8	0.00147	0.0362	EASANA	chr1(-):79355449-79472495	UCSC	adhesion G protein-coupled receptor L4	ETL	64123	ENSG00000162618	854.89	1541.63
GSHG0033143	AKR1C1	up	1.8	0.0209	0.171	EASANA	chr10(+):4934795-5020158	UCSC	aldo-keto reductase family 1 member C1	DD1, DDH, HAKRC, MBAB	1645	ENSG00000187134	1669.82	3011.57
GSHG0005524	TRIM5	up	1.8	0.00387	0.0637	EASANA	chr11(-):5684425-5959849	UCSC	tripartite motif containing 5	RNF88, TRIM5alpha	85363	ENSG00000132256	397.51	716.38
GSHG0031402	TXLNG	up	1.8	7.6e-09	8.46e-06	EASANA	chrX(+):16804555-16862640	UCSC	taxilin gamma	FIAT, FLJ11209, LSR5, MGC126621, MGC126625, TXLNGX	55787	ENSG00000086712	765.1	1380.49
GSHG0028200	COBL	up	1.8	0.00147	0.0362	EASANA	chr7(-):51083910-51384558	UCSC	cordon-bleu WH2 repeat protein	KIAA0633	23242	ENSG00000106078	3426.88	6176.36
GSHG0001316	CAMSAP2	up	1.8	0.0313	0.211	EASANA	chr1(+):200708686-200829834	UCSC	calmodulin regulated spectrin associated protein family member 2	KIAA1078	23271	ENSG00000118200	9947.93	17927.5
GSHG0009528	GTF2A1	up	1.8	0.0397	0.237	EASANA	chr14(-):81641796-81687575	UCSC	general transcription factor IIA subunit 1	TFIIA	2957	ENSG00000165417	895.4	1613.7
GSHG0006598	ANO6	up	1.8	0.041	0.242	EASANA	chr12(+):45609770-45834187	UCSC	anoctamin 6	DKFZp313M0720	196527	ENSG00000177119	910.65	1640.31
GSHG0026783	MAP3K7	up	1.8	6.78e-07	0.000228	EASANA	chr6(-):91223287-91297020	UCSC	mitogen-activated protein kinase kinase kinase 7	MEKK7	6885	ENSG00000135341	2690.81	4844.03
GSHG0002552	GATAD2B	up	1.8	0.00145	0.036	EASANA	chr1(-):153777201-153895451	UCSC	GATA zinc finger domain containing 2B	P66beta	57459	ENSG00000143614	955.08	1719.75
GSHG0013321	--	up	1.8	0.0129	0.13	EASANA	chr17(-):36952425-36954624	UCSC	--	NULL	--	--	231.33	414.78
GSHG0006145	MSANTD4	up	1.8	6.25e-06	0.000988	EASANA	chr11(-):105878650-105893014	UCSC	Myb/SANT DNA binding domain containing 4 with coiled-coils	NULL	84437	ENSG00000170903	944.68	1699.72
GSHG0138144	--	up	1.79	0.0146	0.14	EASANA	chr18(+):32892084-32893339	UCSC	--	NULL	--	--	98.54	175.61
GSHG0150283	--	up	1.79	0.0452	0.255	EASANA	chr3(+):155657239-155657287	UCSC	--	NULL	--	--	44.41	80.42
GSHG0022560	TMEM33	up	1.79	3.8e-07	0.000146	EASANA	chr4(+):41937137-41962824	UCSC	transmembrane protein 33	FLJ10525	55161	ENSG00000109133	836.31	1499.16
GSHG0145533	LOC100996724 // PDE4DIP	up	1.79	0.000624	0.021	EASANA	chr1(-):144832200-145374694	UCSC	phosphodiesterase 4D interacting protein-like // phosphodiesterase 4D interacting protein	KIAA0454, KIAA0477, MMGL	100996724, 9659	ENSG00000178104	15655.4	28046.1
GSHG0011708	USP31	up	1.79	0.00171	0.0396	EASANA	chr16(-):23072728-23160596	UCSC	ubiquitin specific peptidase 31	KIAA1203	57478	ENSG00000103404	690.76	1238.37
GSHG0006593	PDZRN4	up	1.79	0.0231	0.18	EASANA	chr12(+):41582250-41968384	UCSC	PDZ domain containing ring finger 4	DKFZp434B0417, FLJ33777, IMAGE5767589, LNX4	29951	ENSG00000165966	161.5	288.84
GSHG0000411	RLF	up	1.79	0.0154	0.143	EASANA	chr1(+):40627041-40706592	UCSC	rearranged L-myc fusion	Zn-15L, ZNF292L	6018	ENSG00000117000	173.07	311.02
GSHG0008292	--	up	1.79	0.0495	0.267	EASANA	chr13(+):111936128-111938268	UCSC	--	NULL	--	--	425.15	759.7
GSHG0010049	DNAJA4	up	1.79	0.0119	0.124	EASANA	chr15(+):78556487-78574536	UCSC	DnaJ heat shock protein family (Hsp40) member A4	PRO1472	55466	ENSG00000140403	5441.07	9722.52
GSHG0011183	CYLD	up	1.79	0.0015	0.0365	EASANA	chr16(+):50760774-50835846	UCSC	CYLD lysine 63 deubiquitinase	KIAA0849, USPL2	1540	ENSG00000083799	2452.56	4383.54
GSHG0007758	SSH1	up	1.78	0.0282	0.2	EASANA	chr12(-):109176466-109251359	UCSC	slingshot protein phosphatase 1	KIAA1298	54434	ENSG00000084112	826.99	1477.12
GSHG0144973	GOPC	up	1.78	0.0105	0.115	EASANA	chr6(-):117881435-117923705	UCSC	golgi associated PDZ and coiled-coil motif containing	CAL, dJ94G16.2, FIG, GOPC1, PIST	57120	ENSG00000047932	1164.59	2080.05
GSHG0004717	METTL15	up	1.78	0.0196	0.164	EASANA	chr11(+):28129798-28355054	UCSC	methyltransferase like 15	FLJ33979	196074	ENSG00000169519	352.73	630.7
GSHG0032426	MECP2	up	1.78	0.000147	0.00777	EASANA	chrX(-):153287263-153363188	UCSC	methyl-CpG binding protein 2	NULL	4204	ENSG00000169057	1919.74	3423.44
GSHG0006323	PRDM10	up	1.78	0.00373	0.0623	EASANA	chr11(-):129769602-129872732	UCSC	PR/SET domain 10	KIAA1231, MGC131802, PFM7	56980	ENSG00000170325	715.24	1277.32
GSHG0014784	ZNF507	up	1.78	0.000187	0.00912	EASANA	chr19(+):32836514-32878572	UCSC	zinc finger protein 507	KIAA1084	22847	ENSG00000168813	841.39	1501.97
GSHG0006960	WASHC4	up	1.78	0.000304	0.0128	EASANA	chr12(+):105501492-105562912	UCSC	WASH complex subunit 4	SWIP	23325	ENSG00000136051	2226.08	3968.96
GSHG0002669	F11R // TSTD1	up	1.78	0.0284	0.2	EASANA	chr1(-):160964996-161008784	UCSC	F11 receptor // thiosulfate sulfurtransferase like domain containing 1	CD321, JAM-1, JAM-A, JAMA, JCAM, KAT, PAM-1	100131187, 50848	ENSG00000158769, ENSG00000215845	231.87	413.8
GSHG0027008	FBXO5	up	1.78	0.0052	0.0759	EASANA	chr6(-):153291652-153304754	UCSC	F-box protein 5	EMI1, FBX5, Fbxo31	26271	ENSG00000112029	249.12	442.77
GSHG0026557	SRPK1	up	1.78	0.0361	0.226	EASANA	chr6(-):35800811-35888957	UCSC	SRSF protein kinase 1	SFRSK1	6732	ENSG00000096063	2357.46	4198.09
GSHG0026064	ARFGEF3	up	1.78	0.036	0.225	EASANA	chr6(+):138483053-138665793	UCSC	ARFGEF family member 3	BIG3, dJ171N11.1, PPP1R33	57221	ENSG00000112379	270.55	483.3
GSHG0007089	CCDC62	up	1.78	0.0356	0.224	EASANA	chr12(+):123259056-123311931	UCSC	coiled-coil domain containing 62	CT109, ERAP75, FLJ40344, TSP-NY	84660	ENSG00000130783	191.25	339.46
GSHG0017667	PELI1	up	1.78	0.000712	0.0231	EASANA	chr2(-):64319788-64371605	UCSC	pellino E3 ubiquitin protein ligase 1	NULL	57162	ENSG00000197329	614.08	1091.78
GSHG0010127	ACAN	up	1.78	0.0455	0.255	EASANA	chr15(+):89346674-89418585	UCSC	aggrecan	CSPGCP	176	ENSG00000157766	357.44	635.36
GSHG0017427	PDIA6	up	1.78	7.56e-05	0.00502	EASANA	chr2(-):10923519-10978103	UCSC	protein disulfide isomerase family A member 6	ERp5, P5	10130	ENSG00000143870	6342.97	11277.2
GSHG0006268	HSPA8	up	1.78	0.0116	0.121	EASANA	chr11(-):122928197-122949370	UCSC	heat shock protein family A (Hsp70) member 8	HSC70, HSC71, HSP73	3312	ENSG00000109971	108581	192986
GSHG0024926	EDIL3	up	1.78	0.0317	0.212	EASANA	chr5(-):83236415-83680685	UCSC	EGF like repeats and discoidin domains 3	DEL1	10085	ENSG00000164176	7513.72	13345
GSHG0032112	SMC1A	up	1.78	0.0108	0.116	EASANA	chrX(-):53401070-53449677	UCSC	structural maintenance of chromosomes 1A	DXS423E, KIAA0178, SB1.8, Smcb	8243	ENSG00000072501	1857.44	3298.06
GSHG0030245	SPIN1	up	1.77	0.0426	0.247	EASANA	chr9(+):91002840-91093623	UCSC	spindlin 1	TDRD24	10927	ENSG00000106723	2973.04	5278.59
GSHG0021270	TIPARP	up	1.77	0.00387	0.0637	EASANA	chr3(+):156392205-156424555	UCSC	TCDD inducible poly(ADP-ribose) polymerase	DDF1, DKFZP434J214, DKFZp686N0351, PARP-1, PARP-7, PARP7, pART14, RM1	25976	ENSG00000163659	1109.96	1969.88
GSHG0022659	MTHFD2L	up	1.77	0.00133	0.0342	EASANA	chr4(+):74979889-75168816	UCSC	methylenetetrahydrofolate dehydrogenase (NADP+ dependent) 2 like	MGC72244	441024	ENSG00000163738	295.06	524.57
GSHG0033424	LIMD1	up	1.77	0.00978	0.11	EASANA	chr3(+):45636323-45722755	UCSC	LIM domains containing 1	NULL	8994	ENSG00000144791	366.72	650.23
GSHG0026127	ARMT1	up	1.77	0.0431	0.248	EASANA	chr6(+):151773393-151791232	UCSC	acidic residue methyltransferase 1	FLJ12910	79624	ENSG00000146476	842.22	1493.68
GSHG0132312	FITM2	up	1.77	0.0271	0.196	EASANA	chr20(-):42931478-42939892	UCSC	fat storage inducing transmembrane protein 2	dJ881L22.2, FIT2	128486	ENSG00000197296	583.18	1034.94
GSHG0133085	CLN8	up	1.77	0.0259	0.191	EASANA	chr8(+):1711870-1734735	UCSC	CLN8, transmembrane ER and ERGIC protein	FLJ39417	2055	ENSG00000182372	523.17	926.97
GSHG0024724	--	up	1.77	2.17e-05	0.00228	EASANA	chr5(-):36864527-36876759	UCSC	--	NULL	--	--	869.41	1541.77
GSHG0026163	TULP4	up	1.77	0.00743	0.0928	EASANA	chr6(+):158733692-158932860	UCSC	tubby like protein 4	KIAA1397, TUSP	56995	ENSG00000130338	839.49	1487.13
GSHG0030887	C9orf40	up	1.77	0.00138	0.0348	EASANA	chr9(-):77561500-77567802	UCSC	chromosome 9 open reading frame 40	FLJ10110	55071	ENSG00000135045	656.09	1162.2
GSHG0020781	KLHL18	up	1.77	0.0154	0.143	EASANA	chr3(+):47324330-47388305	UCSC	kelch like family member 18	FLJ13703, KIAA0795	23276	ENSG00000114648	703.31	1244.8
GSHG0029468	ENTPD4	up	1.77	0.0147	0.14	EASANA	chr8(-):23243297-23315244	UCSC	ectonucleoside triphosphate diphosphohydrolase 4	KIAA0392, LALP70, LAP70, NTPDase-4, UDPase	9583	ENSG00000197217	3031.04	5358.91
GSHG0001148	POGK	up	1.77	4.29e-05	0.00355	EASANA	chr1(+):166808641-166825581	UCSC	pogo transposable element derived with KRAB domain	BASS2, KIAA15131, KRBOX2, LST003	57645	ENSG00000143157	4722.71	8345.23
GSHG0005272	ZBTB16	up	1.77	0.0246	0.185	EASANA	chr11(+):113930311-114127492	UCSC	zinc finger and BTB domain containing 16	PLZF	7704	ENSG00000109906	1100.23	1945.24
GSHG0003406	SIRT1	up	1.77	0.00378	0.0628	EASANA	chr10(+):69644427-69678146	UCSC	sirtuin 1	SIR2L1	23411	ENSG00000096717	755	1332.78
GSHG0019161	SOGA1	up	1.77	0.00365	0.0618	EASANA	chr20(-):35405845-35492087	UCSC	suppressor of glucose, autophagy associated 1	dJ132F21.1, FLJ44670, SOGA	140710	ENSG00000149639	670.23	1185.13
GSHG0003830	KLF6	up	1.77	0.0217	0.174	EASANA	chr10(-):3818189-3827473	UCSC	Kruppel like factor 6	CPBP, GBF, PAC1, Zf9	1316	ENSG00000067082	833.25	1472.85
GSHG0000229	ZBTB40	up	1.77	0.0194	0.163	EASANA	chr1(+):22778344-22857650	UCSC	zinc finger and BTB domain containing 40	KIAA0478, ZNF923	9923	ENSG00000184677	307.92	544.64
GSHG0011299	NFATC3	up	1.76	0.00952	0.108	EASANA	chr16(+):68118654-68263161	UCSC	nuclear factor of activated T cells 3	NFAT4, NFATX	4775	ENSG00000072736	1187.25	2094.27
GSHG0024089	TMEM161B-AS1	up	1.76	0.00546	0.0779	EASANA	chr5(+):87564699-87732490	UCSC	TMEM161B antisense RNA 1	linc-POLR3G-8	100505894	ENSG00000247828	1666.76	2938.89
GSHG0025821	PTP4A1	up	1.76	0.000502	0.0182	EASANA	chr6(+):64231650-64293497	UCSC	protein tyrosine phosphatase type IVA, member 1	PRL-1, PRL1, PTPCAAX1	7803	ENSG00000112245	2545.76	4491.81
GSHG0030702	MLLT3	up	1.76	1.31e-06	0.000368	EASANA	chr9(-):20341665-20622542	UCSC	MLLT3, super elongation complex subunit	AF-9, AF9, YEATS3	4300	ENSG00000171843	1570.41	2769.27
GSHG0011164	--	up	1.76	0.00047	0.0173	EASANA	chr16(+):48390711-48392738	UCSC	--	NULL	--	--	312.66	549.04
GSHG0018806	NCOA3	up	1.76	0.00233	0.047	EASANA	chr20(+):46130601-46285621	UCSC	nuclear receptor coactivator 3	ACTR, AIB1, bHLHe42, CAGH16, KAT13B, p/CIP, RAC3, SRC-3, SRC3, TNRC16, TRAM-1	8202	ENSG00000124151	1475.89	2602.87
GSHG0029046	YTHDF3	up	1.76	0.00575	0.0801	EASANA	chr8(+):64081112-64125346	UCSC	YTH N6-methyladenosine RNA binding protein 3	FLJ31657	253943	ENSG00000185728	2056.29	3625.44
GSHG0028551	ZNF800	up	1.76	1.64e-05	0.00191	EASANA	chr7(-):127010097-127071978	UCSC	zinc finger protein 800	NULL	168850	ENSG00000048405	827.47	1460.56
GSHG0025025	CEP120	up	1.76	7.67e-05	0.00506	EASANA	chr5(-):122680580-122759287	UCSC	centrosomal protein 120	FLJ36090	153241	ENSG00000168944	902.61	1592.18
GSHG0021217	ATP1B3	up	1.76	0.0125	0.127	EASANA	chr3(+):141595434-141645390	UCSC	ATPase Na+/K+ transporting subunit beta 3	CD298, FLJ29027	483	ENSG00000069849	3595.21	6331.85
GSHG0017567	SOS1	up	1.76	0.000206	0.00967	EASANA	chr2(-):39208692-39351486	UCSC	SOS Ras/Rac guanine nucleotide exchange factor 1	GF1, HGF	6654	ENSG00000115904	2718.15	4788.6
GSHG0030655	ERMP1	up	1.76	0.000888	0.0268	EASANA	chr9(-):5765076-5833081	UCSC	endoplasmic reticulum metallopeptidase 1	FLJ23309, FXNA	79956	ENSG00000099219	2343.16	4124.88
GSHG0021997	HACD2	up	1.76	0.00145	0.036	EASANA	chr3(-):123210395-123304036	UCSC	3-hydroxyacyl-CoA dehydratase 2	NULL	201562	ENSG00000206527	596.46	1051.26
GSHG0008813	TOGARAM1	up	1.76	0.00882	0.103	EASANA	chr14(+):45431393-45543633	UCSC	TOG array regulator of axonemal microtubules 1	crescerin, Crescerin-1	23116	ENSG00000198718	1274.72	2244.17
GSHG0029861	ASAP1	up	1.76	0.011	0.118	EASANA	chr8(-):131064353-131455906	UCSC	ArfGAP with SH3 domain, ankyrin repeat and PH domain 1	CENTB4, KIAA1249, PAP, ZG14P	50807	ENSG00000153317	4162.45	7320.7
GSHG0008105	RB1	up	1.76	8.23e-06	0.00118	EASANA	chr13(+):48877862-49056122	UCSC	RB transcriptional corepressor 1	PPP1R130, RB	5925	ENSG00000139687	2103.36	3701.17
GSHG0141375	--	up	1.76	0.00178	0.0403	EASANA	chr4(-):90162421-90164636	UCSC	--	NULL	--	--	636.65	1121.59
GSHG0006547	RASSF8	up	1.76	0.000974	0.028	EASANA	chr12(+):26111961-26232824	UCSC	Ras association domain family member 8	HoJ-1	11228	ENSG00000123094	944.55	1661.88
GSHG0004627	IPO7	up	1.76	6.46e-05	0.00451	EASANA	chr11(+):9399908-9469673	UCSC	importin 7	Imp7	10527	ENSG00000205339	3869.4	6802.09
GSHG0027644	CBLL1	up	1.76	0.000277	0.0121	EASANA	chr7(+):107384142-107402111	UCSC	Cbl proto-oncogene like 1	FLJ23109, HAKAI, RNF188	79872	ENSG00000105879	341.55	602.13
GSHG0001370	NFASC	up	1.76	0.00498	0.0739	EASANA	chr1(+):204797778-204991949	UCSC	neurofascin	FLJ46866, KIAA0756, NF, NRCAML	23114	ENSG00000163531	5375.64	9443.43
GSHG0009543	FOXN3	up	1.76	0.012	0.124	EASANA	chr14(-):89622512-90085494	UCSC	forkhead box N3	NULL	1112	ENSG00000053254	412.68	726.48
GSHG0007649	PPP1R12A	up	1.75	0.0202	0.168	EASANA	chr12(-):80167343-80329235	UCSC	protein phosphatase 1 regulatory subunit 12A	M130, MBS	4659	ENSG00000058272	2641.5	4635.69
GSHG0002916	YOD1	up	1.75	0.000426	0.0161	EASANA	chr1(-):207217194-207226325	UCSC	YOD1 deubiquitinase	DKFZp451J1719, DUBA8, OTUD2	55432	ENSG00000180667	4907.86	8607.39
GSHG0008446	ELF1	up	1.75	0.0154	0.143	EASANA	chr13(-):41506056-41635077	UCSC	E74 like ETS transcription factor 1	NULL	1997	ENSG00000120690	733.52	1285.38
GSHG0015079	PPP1R15A	up	1.75	0.0247	0.186	EASANA	chr19(+):49375649-49379318	UCSC	protein phosphatase 1 regulatory subunit 15A	GADD34	23645	ENSG00000087074	5829.63	10221.2
GSHG0028764	--	up	1.75	0.00929	0.106	EASANA	chr7_gl000195_random(-):29246-31982	UCSC	--	NULL	--	--	1461.9	2561.33
GSHG0001920	LAPTM5	up	1.75	0.0445	0.254	EASANA	chr1(-):31205315-31230683	UCSC	lysosomal protein transmembrane 5	NULL	7805	ENSG00000162511	1237.01	2168.15
GSHG0002823	ZBTB41	up	1.75	0.0491	0.266	EASANA	chr1(-):197122814-197169672	UCSC	zinc finger and BTB domain containing 41	DKFZp686C06120, FLJ36199, FRBZ1, ZNF924	360023	ENSG00000177888	324.3	570.06
GSHG0000961	SNX27	up	1.75	0.00355	0.0605	EASANA	chr1(+):151584541-151749910	UCSC	sorting nexin family member 27	KIAA0488, MGC20471, MY014	81609	ENSG00000143376	1163.38	2039.92
GSHG0005860	ATL3	up	1.75	0.00113	0.0308	EASANA	chr11(-):63319811-63439446	UCSC	atlastin GTPase 3	DKFZP564J0863	25923	ENSG00000184743	504.01	884.69
GSHG0030889	CARNMT1	up	1.75	0.0184	0.159	EASANA	chr9(-):77595714-77643346	UCSC	carnosine N-methyltransferase 1	FLJ25795	138199	ENSG00000156017	274.04	481.12
GSHG0024228	RAD50	up	1.75	0.00593	0.0816	EASANA	chr5(+):131892032-131980313	UCSC	RAD50 double strand break repair protein	hRad50, RAD50-2	10111	ENSG00000113522	1588.48	2782.87
GSHG0021287	SMC4	up	1.75	0.00244	0.0483	EASANA	chr3(+):160117092-160152747	UCSC	structural maintenance of chromosomes 4	CAP-C, hCAP-C	10051	ENSG00000113810	222.76	389.48
GSHG0011898	--	up	1.75	0.0291	0.203	EASANA	chr16(-):66875336-66887351	UCSC	--	NULL	--	--	44.16	76.48
GSHG0010525	DENND4A	up	1.75	0.00345	0.0596	EASANA	chr15(-):65951461-66084631	UCSC	DENN domain containing 4A	IRLB	10260	ENSG00000174485	1075.31	1882.98
GSHG0007166	KDM5A	up	1.75	0.00244	0.0483	EASANA	chr12(-):389223-498621	UCSC	lysine demethylase 5A	NULL	5927	ENSG00000073614	884.8	1548.96
GSHG0000832	HIPK1	up	1.75	0.00066	0.0219	EASANA	chr1(+):114471810-114520495	UCSC	homeodomain interacting protein kinase 1	KIAA0630, MGC26642, MGC33446, MGC33548, Myak, Nbak2	204851	ENSG00000163349	1907.02	3335.36
GSHG0028198	GRB10	up	1.75	0.000215	0.0099	EASANA	chr7(-):50657760-50861159	UCSC	growth factor receptor bound protein 10	NULL	2887	ENSG00000106070	2883.55	5040.19
GSHG0006942	DRAM1	up	1.75	0.0156	0.143	EASANA	chr12(+):102271105-102317399	UCSC	DNA damage regulated autophagy modulator 1	DRAM, FLJ11259	55332	ENSG00000136048	50.33	87.84
GSHG0010404	GABPB1	up	1.75	2.74e-05	0.00262	EASANA	chr15(-):50569389-50647626	UCSC	GA binding protein transcription factor beta subunit 1	E4TF1-47, GABPB	2553	ENSG00000104064	378.91	661.39
GSHG0013627	APPBP2	up	1.74	0.0219	0.175	EASANA	chr17(-):58520510-58639072	UCSC	amyloid beta precursor protein binding protein 2	Hs.84084, KIAA0228, PAT1	10513	ENSG00000062725	1821.6	3179.86
GSHG0006105	MTMR2	up	1.74	0.00532	0.0769	EASANA	chr11(-):95566044-95657459	UCSC	myotubularin related protein 2	KIAA1073	8898	ENSG00000087053	4223.25	7358.08
GSHG0021465	FYTTD1	up	1.74	0.000192	0.00922	EASANA	chr3(+):197476424-197511317	UCSC	forty-two-three domain containing 1	DKFZp761B1514, UIF	84248	ENSG00000122068	1445.27	2519.48
GSHG0027210	CCDC126	up	1.74	0.00225	0.0462	EASANA	chr7(+):23636998-23684327	UCSC	coiled-coil domain containing 126	FLJ23031	90693	ENSG00000169193	294.42	513.62
GSHG0147162	--	up	1.74	0.0312	0.21	EASANA	chr11(-):6226786-6232363	UCSC	--	NULL	--	--	683.73	1190.2
GSHG0033497	ZNF713	up	1.74	0.0221	0.175	EASANA	chr7(+):55954970-56009916	UCSC	zinc finger protein 713	FLJ39963	349075	ENSG00000178665	1013.96	1761.91
GSHG0001260	SMG7	up	1.74	0.000415	0.0158	EASANA	chr1(+):183441506-183523328	UCSC	SMG7, nonsense mediated mRNA decay factor	EST1C, KIAA0250, SGA56M, SMG-7	9887	ENSG00000116698	3513.44	6108.8
GSHG0018169	ATF2	up	1.74	0.0136	0.134	EASANA	chr2(-):175936980-176032934	UCSC	activating transcription factor 2	CRE-BP1, HB16, TREB7	1386	ENSG00000115966	3002	5217.36
GSHG0032201	BRWD3	up	1.74	0.0022	0.0457	EASANA	chrX(-):79924987-80065233	UCSC	bromodomain and WD repeat domain containing 3	FLJ38568, MRX93	254065	ENSG00000165288	613.2	1067.48
GSHG0024964	ELL2	up	1.74	0.00117	0.0314	EASANA	chr5(-):95220804-95297778	UCSC	elongation factor for RNA polymerase II 2	MRCCAT1	22936	ENSG00000118985	2034.25	3530.44
GSHG0023157	QDPR	up	1.73	0.0182	0.158	EASANA	chr4(-):17461884-17513857	UCSC	quinoid dihydropteridine reductase	DHPR, PKU2, SDR33C1	5860	ENSG00000151552	41128.8	71321.8
GSHG0018106	IFIH1	up	1.73	0.00483	0.0728	EASANA	chr2(-):163118502-163175218	UCSC	interferon induced with helicase C domain 1	Hlcd, IDDM19, MDA-5, MDA5	64135	ENSG00000115267	512.16	886.95
GSHG0009692	PWAR5 // SNORD64 // SNORD108	up	1.73	0.0266	0.194	EASANA	chr15(+):25230007-25233381	UCSC	Prader Willi/Angelman region RNA 5 // small nucleolar RNA, C/D box 64 // small nucleolar RNA, C/D box 108	HBII-13, HBII-437, PAR-5, PAR5	338427, 347686, 8123	ENSG00000239014, ENSG00000276610, ENSG00000279192	1373.52	2378.79
GSHG0024735	LIFR	up	1.73	0.0223	0.176	EASANA	chr5(-):38475065-38595509	UCSC	LIF receptor alpha	CD118	3977	ENSG00000113594	1838.35	3180.58
GSHG0021858	EIF4E3	up	1.73	0.0406	0.241	EASANA	chr3(-):71728440-71803924	UCSC	eukaryotic translation initiation factor 4E family member 3	MGC39820	317649	ENSG00000163412	1071.09	1853.02
GSHG0032258	RBM41	up	1.73	0.00175	0.04	EASANA	chrX(-):106305115-106362057	UCSC	RNA binding motif protein 41	FLJ11016	55285	ENSG00000089682	256.9	444.87
GSHG0001325	NAV1	up	1.73	0.0135	0.133	EASANA	chr1(+):201617450-201796102	UCSC	neuron navigator 1	DKFZp781D0314, FLJ12560, FLJ14203, KIAA1151, MGC14961, POMFIL3, steerin-1	89796	ENSG00000134369	5166.18	8926.98
GSHG0003556	PCGF5	up	1.73	0.00301	0.0555	EASANA	chr10(+):92922769-93044086	UCSC	polycomb group ring finger 5	MGC16202	84333	ENSG00000180628	1315.56	2275.55
GSHG0145926	HSPD1	up	1.73	1.81e-05	0.00203	EASANA	chr2(-):198351308-198364998	UCSC	heat shock protein family D (Hsp60) member 1	GroEL, HSP60	3329	ENSG00000144381	18836.3	32541.2
GSHG0006263	--	up	1.73	0.0205	0.169	EASANA	chr11(-):121966608-121969061	UCSC	--	NULL	--	--	1357.99	2346.57
GSHG0010206	ASB7	up	1.73	0.0337	0.218	EASANA	chr15(+):101142755-101191902	UCSC	ankyrin repeat and SOCS box containing 7	NULL	140460	ENSG00000183475	256.76	445.24
GSHG0002243	GBP1	up	1.73	0.0484	0.264	EASANA	chr1(-):89517987-89531043	UCSC	guanylate binding protein 1	NULL	2633	ENSG00000117228	497	858.66
GSHG0010400	COPS2	up	1.73	2.4e-06	0.00055	EASANA	chr15(-):49417473-49447854	UCSC	COP9 signalosome subunit 2	ALIEN, CSN2, TRIP15	9318	ENSG00000166200	4085.21	7053.46
GSHG0018696	ITCH	up	1.73	0.0016	0.0381	EASANA	chr20(+):32951041-33099578	UCSC	itchy E3 ubiquitin protein ligase	AIP4	83737	ENSG00000078747	3933.96	6792.61
GSHG0004012	ZNF33B	up	1.73	0.0436	0.251	EASANA	chr10(-):43069633-43134285	UCSC	zinc finger protein 33B	KOX2, KOX31	7582	ENSG00000196693	222.79	385.33
GSHG0145621	PRG2 // SLC43A3	up	1.73	0.0102	0.113	EASANA	chr11(-):57154260-57195053	UCSC	proteoglycan 2, pro eosinophil major basic protein // solute carrier family 43 member 3	BMPG, DKFZp762A227, Eeg1, FOAP-13, MBP, PRO1659, proMBP, SEEEG-1	29015, 5553	ENSG00000134802, ENSG00000186652	210.93	364.66
GSHG0003980	ARHGAP12	up	1.73	0.00234	0.047	EASANA	chr10(-):32094326-32217804	UCSC	Rho GTPase activating protein 12	FLJ10971, FLJ20737, FLJ21785	94134	ENSG00000165322	2015.53	3479.44
GSHG0003304	ZNF33A	up	1.73	0.00279	0.0529	EASANA	chr10(+):38299578-38356762	UCSC	zinc finger protein 33A	FLJ23404, KIAA0065, KOX31, KOX5, ZZAPK	7581	ENSG00000189180	422.76	730.51
GSHG0001342	PPP1R12B	up	1.72	0.00806	0.0975	EASANA	chr1(+):202317827-202557697	UCSC	protein phosphatase 1 regulatory subunit 12B	MGC131980, MGC87886, PP1bp55	4660	ENSG00000077157	1267.11	2186.86
GSHG0016158	ZNF772	up	1.72	0.00511	0.0749	EASANA	chr19(-):57980954-57988938	UCSC	zinc finger protein 772	DKFZp686I1569	400720	ENSG00000197128	114.56	198.95
GSHG0021210	ZBTB38	up	1.72	3.17e-05	0.0029	EASANA	chr3(+):141043055-141168623	UCSC	zinc finger and BTB domain containing 38	CIBZ, FLJ35036, PPP1R171, ZNF921	253461	ENSG00000177311	16957.7	29231.8
GSHG0017563	HNRNPLL	up	1.72	0.000676	0.0222	EASANA	chr2(-):38790328-38830178	UCSC	heterogeneous nuclear ribonucleoprotein L like	NULL	92906	ENSG00000143889	2964.98	5113.54
GSHG0008624	KDELC1	up	1.72	0.0169	0.15	EASANA	chr13(-):103436628-103451404	UCSC	KDEL motif containing 1	EP58, MGC5302	79070	ENSG00000134901	459.96	791.69
GSHG0002810	TPR	up	1.72	0.000993	0.0284	EASANA	chr1(-):186280788-186344864	UCSC	translocated promoter region, nuclear basket protein	NULL	7175	ENSG00000047410	872.12	1504.82
GSHG0025785	CD2AP	up	1.72	0.000137	0.00744	EASANA	chr6(+):47445525-47594985	UCSC	CD2 associated protein	CMS	23607	ENSG00000198087	609.95	1050.96
GSHG0012303	ALDH3A2	up	1.72	0.00021	0.00974	EASANA	chr17(+):19551836-19580908	UCSC	aldehyde dehydrogenase 3 family member A2	FALDH	224	ENSG00000072210	4244.78	7304.43
GSHG0009393	EXOC5	up	1.72	0.0141	0.137	EASANA	chr14(-):57669196-57735622	UCSC	exocyst complex component 5	SEC10, SEC10P	10640	ENSG00000070367	2744.13	4724.7
GSHG0026781	BACH2	up	1.72	0.011	0.118	EASANA	chr6(-):90636247-91006627	UCSC	BTB domain and CNC homolog 2	BTBD25	60468	ENSG00000112182	157.45	272.27
GSHG0004702	GAS2	up	1.72	0.00488	0.073	EASANA	chr11(+):22688157-22834547	UCSC	growth arrest specific 2	NULL	2620	ENSG00000148935	180.36	310.69
GSHG0000647	NEXN	up	1.72	0.0133	0.132	EASANA	chr1(+):78354200-78409576	UCSC	nexilin F-actin binding protein	NELIN, nexilin	91624	ENSG00000162614	227.33	390.18
GSHG0009825	WDR76	up	1.72	0.0135	0.133	EASANA	chr15(+):44119112-44162759	UCSC	WD repeat domain 76	FLJ12973	79968	ENSG00000092470	377.69	648.94
GSHG0020924	MITF	up	1.72	0.00353	0.0603	EASANA	chr3(+):69788586-70017488	UCSC	melanogenesis associated transcription factor	bHLHe32, MI	4286	ENSG00000187098	207.95	356.8
GSHG0025834	OGFRL1	up	1.72	0.00421	0.067	EASANA	chr6(+):71998145-72208259	UCSC	opioid growth factor receptor like 1	dJ331H24.1	79627	ENSG00000119900	4076.8	6994.21
GSHG0054735	CNOT6	up	1.72	0.00326	0.058	EASANA	chr5(+):179921399-180005404	UCSC	CCR4-NOT transcription complex subunit 6	CCR4, Ccr4a, KIAA1194	57472	ENSG00000113300	765.93	1315
GSHG0018290	INO80D	up	1.71	0.00761	0.0942	EASANA	chr2(-):206858445-206950907	UCSC	INO80 complex subunit D	FLJ20309	54891	ENSG00000114933	197.45	340.43
GSHG0031970	ARHGAP6	up	1.71	0.044	0.252	EASANA	chrX(-):11136230-11683821	UCSC	Rho GTPase activating protein 6	rhoGAPX-1	395	ENSG00000047648	165.99	285.78
GSHG0024197	PHAX	up	1.71	0.00544	0.0777	EASANA	chr5(+):125936607-125962944	UCSC	phosphorylated adaptor for RNA export	FLJ13193	51808	ENSG00000164902	1939.71	3325.48
GSHG0011639	GSPT1	up	1.71	0.000137	0.00742	EASANA	chr16(-):11961987-12010519	UCSC	G1 to S phase transition 1	eRF3a, ETF3A, GST1	2935	ENSG00000103342	4640.41	7956.44
GSHG0020876	SLMAP	up	1.71	0.000656	0.0218	EASANA	chr3(+):57742983-57915738	UCSC	sarcolemma associated protein	KIAA1601, SLAP	7871	ENSG00000163681	1248.36	2141.78
GSHG0000897	ITGA10	up	1.71	0.0449	0.254	EASANA	chr1(+):145524891-145543867	UCSC	integrin subunit alpha 10	NULL	8515	ENSG00000143127	815.31	1396.7
GSHG0021342	PIK3CA	up	1.71	0.0183	0.158	EASANA	chr3(+):178866311-178957861	UCSC	phosphatidylinositol-4, 5-bisphosphate 3-kinase catalytic subunit alpha	PI3K	5290	ENSG00000121879	2185.38	3746.29
GSHG0018070	STAM2	up	1.71	5.22e-05	0.00393	EASANA	chr2(-):152973316-153032506	UCSC	signal transducing adaptor molecule 2	Hbp	10254	ENSG00000115145	985.33	1689.49
GSHG0032030	DMD	up	1.71	0.0215	0.173	EASANA	chrX(-):31137338-33357726	UCSC	dystrophin	BMD, DXS142, DXS164, DXS206, DXS230, DXS239, DXS268, DXS269, DXS270, DXS272	1756	ENSG00000198947	226.57	389.18
GSHG0022273	MCF2L2	up	1.71	0.0247	0.186	EASANA	chr3(-):182894959-183146057	UCSC	MCF.2 cell line derived transforming sequence-like 2	ARHGEF22, KIAA0861	23101	ENSG00000053524	5070.2	8676.19
GSHG0026481	HSPA1L	up	1.71	0.0127	0.129	EASANA	chr6(-):31777397-31783501	UCSC	heat shock protein family A (Hsp70) member 1 like	HSP70-HOM, hum70t	3305	ENSG00000204390	901.05	1541.05
GSHG0024342	RBM27	up	1.71	0.00191	0.0423	EASANA	chr5(+):145583113-145668782	UCSC	RNA binding motif protein 27	ARRS1, KIAA1311, Psc1, ZC3H20	54439	ENSG00000091009	1081.24	1852.25
GSHG0014604	ZNF844	up	1.71	0.049	0.266	EASANA	chr19(+):12175514-12360320	UCSC	zinc finger protein 844	FLJ14959	284391	ENSG00000223547	320.47	547.47
GSHG0007331	BCAT1	up	1.71	0.0451	0.254	EASANA	chr12(-):24962958-25102393	UCSC	branched chain amino acid transaminase 1	NULL	586	ENSG00000060982	10235.8	17510.6
GSHG0032424	HCFC1	up	1.71	9.6e-05	0.00583	EASANA	chrX(-):153213010-153236829	UCSC	host cell factor C1	CFF, HCF-1, HCF1, MGC70925, PPP1R89, VCAF	3054	ENSG00000172534	669.24	1145.45
GSHG0003408	HNRNPH3	up	1.71	0.0245	0.185	EASANA	chr10(+):70090931-70102953	UCSC	heterogeneous nuclear ribonucleoprotein H3	2H9	3189	ENSG00000096746	9306.21	15906
GSHG0017924	ZC3H8	up	1.71	0.0154	0.143	EASANA	chr2(-):112973435-113012664	UCSC	zinc finger CCCH-type containing 8	Fliz1	84524	ENSG00000144161	527.49	902
GSHG0019236	ZMYND8	up	1.71	0.00594	0.0816	EASANA	chr20(-):45837859-45985633	UCSC	zinc finger MYND-type containing 8	RACK7	23613	ENSG00000101040	8505.71	14533.9
GSHG0023866	TARS	up	1.71	8.98e-09	9.16e-06	EASANA	chr5(+):33440802-33468194	UCSC	threonyl-tRNA synthetase	NULL	6897	ENSG00000113407	4830.25	8249.18
GSHG0028448	NAPEPLD	up	1.71	0.0354	0.224	EASANA	chr7(-):102740023-102790007	UCSC	N-acyl phosphatidylethanolamine phospholipase D	C7orf18, FMP30, NAPE-PLD	222236	ENSG00000161048	1673.3	2855.47
GSHG0006843	THAP2	up	1.7	0.0435	0.25	EASANA	chr12(+):72057677-72074428	UCSC	THAP domain containing 2	DKFZP564I0422	83591	ENSG00000173451	2269.3	3866.92
GSHG0029033	UBXN2B	up	1.7	0.0371	0.229	EASANA	chr8(+):59323823-59364059	UCSC	UBX domain protein 2B	p37	137886	ENSG00000215114	628.99	1073.6
GSHG0018065	ARL5A	up	1.7	2.28e-05	0.00233	EASANA	chr2(-):152645592-152685009	UCSC	ADP ribosylation factor like GTPase 5A	NULL	26225	ENSG00000162980	1266.37	2158.79
GSHG0001133	PBX1	up	1.7	0.0393	0.236	EASANA	chr1(+):164528597-164855284	UCSC	PBX homeobox 1	NULL	5087	ENSG00000185630	1027.39	1751.83
GSHG0000875	--	up	1.7	0.0453	0.255	EASANA	chr1(+):143915747-144094477	UCSC	--	NULL	--	--	1384.57	2359.57
GSHG0022762	LOC105377348	up	1.7	0.015	0.141	EASANA	chr4(+):103749212-103765262	UCSC	uncharacterized LOC105377348	NULL	105377348	--	265.36	451.31
GSHG0002977	TAF1A	up	1.7	0.00399	0.0648	EASANA	chr1(-):222731244-222763275	UCSC	TATA-box binding protein associated factor, RNA polymerase I subunit A	SL1, TAFI48	9015	ENSG00000143498	334.29	569.6
GSHG0024067	FAM151B	up	1.7	0.00995	0.111	EASANA	chr5(+):79783800-79838382	UCSC	family with sequence similarity 151 member B	UNQ9217	167555	ENSG00000152380	120.55	204.48
GSHG0137250	--	up	1.7	0.0249	0.187	EASANA	chr16(-):4385872-4387819	UCSC	--	NULL	--	--	352.58	598.89
GSHG0032252	LOC286437	up	1.7	0.0277	0.198	EASANA	chrX(-):103367013-103369317	UCSC	uncharacterized LOC286437	NULL	286437	--	1331.57	2263.2
GSHG0000609	MIER1	up	1.7	0.000213	0.00984	EASANA	chr1(+):67390578-67454302	UCSC	MIER1 transcriptional regulator	hMI-ER1, KIAA1610, MI-ER1	57708	ENSG00000198160	1049.42	1785.05
GSHG0013676	HELZ	up	1.7	0.000617	0.021	EASANA	chr17(-):65066555-65241320	UCSC	helicase with zinc finger	DHRC, HUMORF5, KIAA0054	9931	ENSG00000198265	2006.97	3413.68
GSHG0012438	SOCS7	up	1.7	0.0306	0.208	EASANA	chr17(+):36508007-36561846	UCSC	suppressor of cytokine signaling 7	NAP4, NCKAP4	30837	ENSG00000274211	641.88	1091.98
GSHG0021123	KBTBD12	up	1.7	0.0189	0.161	EASANA	chr3(+):127634318-127706514	UCSC	kelch repeat and BTB domain containing 12	FLJ46299	166348	ENSG00000187715	192.2	326.96
GSHG0027009	MTRF1L	up	1.7	8.82e-05	0.00548	EASANA	chr6(-):153308502-153323950	UCSC	mitochondrial translational release factor 1 like	HMRF1L, mtRF1a	54516	ENSG00000112031	1118.36	1898.56
GSHG0019383	GABPA	up	1.7	0.000192	0.00922	EASANA	chr21(+):27106880-27144771	UCSC	GA binding protein transcription factor alpha subunit	E4TF1-60, E4TF1A, NFT2, NRF2, NRF2A	2551	ENSG00000154727	681.66	1157.14
GSHG0028467	SRPK2	up	1.7	0.0257	0.19	EASANA	chr7(-):104756821-105029837	UCSC	SRSF protein kinase 2	SFRSK2	6733	ENSG00000135250	9982.1	16935.5
GSHG0133823	STX6	up	1.7	0.00329	0.0582	EASANA	chr1(-):180941848-180992257	UCSC	syntaxin 6	NULL	10228	ENSG00000135823	1287.06	2184.59
GSHG0030449	PBX3	up	1.7	0.00952	0.108	EASANA	chr9(+):128509617-128729653	UCSC	PBX homeobox 3	NULL	5090	ENSG00000167081	461.41	780.81
GSHG0026339	DEK	up	1.69	2.1e-05	0.00222	EASANA	chr6(-):18224400-18264799	UCSC	DEK proto-oncogene	D6S231E	7913	ENSG00000124795	3028.5	5132.19
GSHG0032363	ARHGEF6	up	1.69	0.00795	0.0966	EASANA	chrX(-):135747708-135863503	UCSC	Rac/Cdc42 guanine nucleotide exchange factor 6	alpha-PIX, alphaPIX, Cool-2, Cool2, KIAA0006	9459	ENSG00000129675	2598.48	4404.02
GSHG0023751	LINC01018	up	1.69	0.0325	0.214	EASANA	chr5(+):6582249-6588613	UCSC	long intergenic non-protein coding RNA 1018	NULL	255167	ENSG00000250056	2337.49	3959.34
GSHG0006792	SRGAP1	up	1.69	0.00592	0.0816	EASANA	chr12(+):64238533-64541643	UCSC	SLIT-ROBO Rho GTPase activating protein 1	ARHGAP13, KIAA1304	57522	ENSG00000196935	139.54	237
GSHG0006301	PUS3	up	1.69	0.000637	0.0214	EASANA	chr11(-):125763380-125773116	UCSC	pseudouridylate synthase 3	FKSG32	83480	ENSG00000110060	220.38	373.26
GSHG0001209	CACYBP	up	1.69	8.87e-05	0.00549	EASANA	chr1(+):174968571-174981163	UCSC	calcyclin binding protein	S100A6BP, SIP	27101	ENSG00000116161	26181.8	44322.8
GSHG0030992	ZNF510	up	1.69	0.00225	0.0462	EASANA	chr9(-):99516831-99540411	UCSC	zinc finger protein 510	KIAA0972	22869	ENSG00000081386	308.17	523.91
GSHG0008374	USP12	up	1.69	0.00491	0.0733	EASANA	chr13(-):27640287-27746035	UCSC	ubiquitin specific peptidase 12	NULL	219333	ENSG00000152484	1446.72	2450.88
GSHG0010176	LINC01578 // CHD2	up	1.69	0.0021	0.0445	EASANA	chr15(+):93426073-93571236	UCSC	long intergenic non-protein coding RNA 1578 // chromodomain helicase DNA binding protein 2	DKFZp547I1315, DKFZp686E01200, DKFZp781D1727, FLJ38614	100507217, 1106	ENSG00000173575, ENSG00000272888	1310.39	2219.58
GSHG0007896	--	up	1.69	0.0265	0.193	EASANA	chr12(-):124411602-124419531	UCSC	--	NULL	--	--	3184.88	5388.05
GSHG0034056	FAM199X	up	1.69	0.0489	0.265	EASANA	chrX(+):103411153-103440583	UCSC	family with sequence similarity 199, X-linked	NULL	139231	ENSG00000123575	4111.98	6957.7
GSHG0031799	STAG2	up	1.69	0.000895	0.027	EASANA	chrX(+):123094410-123236511	UCSC	stromal antigen 2	SA-2, SA2, SCC3B	10735	ENSG00000101972	5298.94	8961.86
GSHG0027629	KMT2E	up	1.69	0.00287	0.0538	EASANA	chr7(+):104654637-104754808	UCSC	lysine methyltransferase 2E	HDCMC04P	55904	ENSG00000005483	2388.23	4038.14
GSHG0032348	MOSPD1	up	1.69	0.0248	0.187	EASANA	chrX(-):134021657-134049374	UCSC	motile sperm domain containing 1	dJ473B4	56180	ENSG00000101928	334.71	566.22
GSHG0149950	LINC02246	up	1.69	0.0211	0.171	EASANA	chr21(-):16189159-16290989	UCSC	long intergenic non-protein coding RNA 2246	ENST00000418954	107987295	ENSG00000281903	961.21	1624.02
GSHG0023182	CCDC149	up	1.69	0.02	0.167	EASANA	chr4(-):24807740-24981826	UCSC	coiled-coil domain containing 149	DKFZp761B107	91050	ENSG00000181982	1336.9	2260.77
GSHG0000793	RBM15	up	1.69	0.000219	0.01	EASANA	chr1(+):110881128-110909494	UCSC	RNA binding motif protein 15	OTT, OTT1	64783	ENSG00000162775	1069.09	1807.98
GSHG0031706	TCEAL9	up	1.69	0.00276	0.0525	EASANA	chrX(+):102611380-102613381	UCSC	transcription elongation factor A like 9	DKFZp313K1940, WEX6	51186	ENSG00000185222	4401.89	7431.29
GSHG0000114	TARDBP	up	1.69	5.02e-06	0.000877	EASANA	chr1(+):11072679-11089240	UCSC	TAR DNA binding protein	ALS10, TDP-43	23435	ENSG00000120948	8207.58	13857.8
GSHG0021257	MBNL1	up	1.69	0.00644	0.0853	EASANA	chr3(+):151986257-152183568	UCSC	muscleblind like splicing regulator 1	EXP, EXP35, EXP40, EXP42, KIAA0428	4154	ENSG00000152601	1521.61	2571.18
GSHG0010506	CSNK1G1 // PCLAF	up	1.69	0.038	0.232	EASANA	chr15(-):64457716-64679886	UCSC	casein kinase 1 gamma 1 // PCNA clamp associated factor	CK1gamma1, NS5ATP9, OEATC-1, p15(PAF), PAF15	53944, 9768	ENSG00000166803, ENSG00000169118	197.74	335.53
GSHG0133727	GAS5-AS1	up	1.69	0.0448	0.254	EASANA	chr1(+):173832386-173833079	UCSC	GAS5 antisense RNA 1	NULL	100506046	ENSG00000270084	104.07	174.65
GSHG0006930	SCYL2	up	1.69	0.0194	0.163	EASANA	chr12(+):100660918-100735501	UCSC	SCY1 like pseudokinase 2	CVAK104, KIAA1360	55681	ENSG00000136021	1390.37	2346.62
GSHG0030671	NFIB	up	1.69	0.00287	0.0538	EASANA	chr9(-):14081842-14398982	UCSC	nuclear factor I B	NFI-RED, NFIB2, NFIB3	4781	ENSG00000147862	547.23	923.5
GSHG0024385	G3BP1	up	1.68	2.36e-07	0.000101	EASANA	chr5(+):151151470-151184913	UCSC	G3BP stress granule assembly factor 1	G3BP, HDH-VIII	10146	ENSG00000145907	3270.4	5508.94
GSHG0006753	RBMS2	up	1.68	0.0325	0.214	EASANA	chr12(+):56915609-56989980	UCSC	RNA binding motif single stranded interacting protein 2	SCR3	5939	ENSG00000076067	627.17	1056.09
GSHG0012523	AOC3	up	1.68	0.00986	0.11	EASANA	chr17(+):41003201-41010145	UCSC	amine oxidase, copper containing 3	HPAO, VAP-1, VAP1	8639	ENSG00000131471	438.05	736.88
GSHG0031050	TMEM245	up	1.68	0.0162	0.147	EASANA	chr9(-):111777417-111882225	UCSC	transmembrane protein 245	CG-2	23731	ENSG00000106771	1811.16	3050.99
GSHG0019721	C2CD2	up	1.68	0.00547	0.0779	EASANA	chr21(-):43305219-43373999	UCSC	C2 calcium dependent domain containing 2	C21orf258, DKFZP586F0422, TMEM24L	25966	ENSG00000157617	706.13	1190.34
GSHG0003443	MCU	up	1.68	0.0463	0.258	EASANA	chr10(+):74451889-74647450	UCSC	mitochondrial calcium uniporter	FLJ46135	90550	ENSG00000156026	566.34	953.81
GSHG0016483	PAPOLG	up	1.68	0.000528	0.0187	EASANA	chr2(+):60983365-61029221	UCSC	poly(A) polymerase gamma	FLJ12972	64895	ENSG00000115421	1123.26	1890.79
GSHG0024672	ANKH	up	1.68	4.95e-05	0.00385	EASANA	chr5(-):14704910-14871894	UCSC	ANKH inorganic pyrophosphate transport regulator	ANK, CPPDD, HANK, SLC62A1	56172	ENSG00000154122	10067.7	16925.1
GSHG0011964	AP1G1	up	1.68	9.22e-05	0.00563	EASANA	chr16(-):71762903-71842979	UCSC	adaptor related protein complex 1 gamma 1 subunit	NULL	164	ENSG00000166747	3034.37	5103.9
GSHG0027931	DNAJB6	up	1.68	1.53e-07	7.5e-05	EASANA	chr7(+):157129698-157210132	UCSC	DnaJ heat shock protein family (Hsp40) member B6	MRJ	10049	ENSG00000105993	14200.8	23870.8
GSHG0032608	SRSF10	up	1.68	0.00532	0.0769	EASANA	chr1(-):24290837-24307417	UCSC	serine and arginine rich splicing factor 10	PPP1R149, SFRS13, SRp38, SRrp40, TASR1, TASR2	10772	ENSG00000188529	6054.79	10170.5
GSHG0009866	AP4E1	up	1.68	0.00229	0.0466	EASANA	chr15(+):51200869-51298097	UCSC	adaptor related protein complex 4 epsilon 1 subunit	AP-4-EPSILON, SPG51	23431	ENSG00000081014	610.1	1026.24
GSHG0017823	STARD7	up	1.68	0.0011	0.0304	EASANA	chr2(-):96850600-96874573	UCSC	StAR related lipid transfer domain containing 7	GTT1	56910	ENSG00000084090	3690.17	6195.47
GSHG0029112	ZBTB10	up	1.68	0.00457	0.0705	EASANA	chr8(+):81397854-81438505	UCSC	zinc finger and BTB domain containing 10	FLJ12752, RINZF	65986	ENSG00000205189	337.5	568.34
GSHG0018748	TOP1	up	1.68	1.84e-05	0.00205	EASANA	chr20(+):39657458-39753127	UCSC	DNA topoisomerase I	NULL	7150	ENSG00000198900	3187.6	5349.18
GSHG0032698	PRUNE2	up	1.68	0.00763	0.0945	EASANA	chr9(-):79226292-79521003	UCSC	prune homolog 2	A214N16.3, bA214N16.3, BMCC1, BNIPXL	158471	ENSG00000106772	4930.9	8273.92
GSHG0010295	ZNF770	up	1.68	2.23e-05	0.00231	EASANA	chr15(-):35270542-35280497	UCSC	zinc finger protein 770	FLJ20582, PRO1914	54989	ENSG00000198146	12982.3	21775.4
GSHG0007300	--	up	1.68	0.00542	0.0777	EASANA	chr12(-):14920934-14924065	UCSC	--	NULL	--	--	191.7	321.95
GSHG0006658	ATF1	up	1.68	0.00264	0.0511	EASANA	chr12(+):51157789-51214943	UCSC	activating transcription factor 1	TREB36	466	ENSG00000123268	506.24	847.14
GSHG0006359	CCDC77	up	1.68	0.0376	0.23	EASANA	chr12(+):498514-551804	UCSC	coiled-coil domain containing 77	MGC13183	84318	ENSG00000120647	589.23	986.77
GSHG0137707	--	up	1.68	8.5e-05	0.00535	EASANA	chr17(-):2292572-2295372	UCSC	--	NULL	--	--	678.33	1137.14
GSHG0020706	ACVR2B	up	1.68	0.0153	0.143	EASANA	chr3(+):38495790-38534610	UCSC	activin A receptor type 2B	ActR-IIB	93	ENSG00000114739	132.25	223.55
GSHG0008217	GPR180	up	1.67	0.00442	0.0691	EASANA	chr13(+):95253857-95286899	UCSC	G protein-coupled receptor 180	ITR	160897	ENSG00000152749	535.22	898.06
GSHG0022556	LIMCH1	up	1.67	0.0029	0.0541	EASANA	chr4(+):41361623-41702061	UCSC	LIM and calponin homology domains 1	DKFZP686A01247, LIMCH1A, LMO7B	22998	ENSG00000064042	10108	16917.8
GSHG0000800	CEPT1	up	1.67	0.00204	0.0437	EASANA	chr1(+):111682005-111727726	UCSC	choline/ethanolamine phosphotransferase 1	NULL	10390	ENSG00000134255	1947.02	3258.91
GSHG0017631	PPP4R3B	up	1.67	9.01e-07	0.000277	EASANA	chr2(-):55774429-55844860	UCSC	protein phosphatase 4 regulatory subunit 3B	FLFL2, FLJ31474, KIAA1387, PSY2	57223	ENSG00000275052	2927.27	4900.45
GSHG0025776	ENPP4	up	1.67	0.00669	0.0868	EASANA	chr6(+):46097701-46114435	UCSC	ectonucleotide pyrophosphatase/phosphodiesterase 4	AP3Aase, KIAA0879, NPP4	22875	ENSG00000001561	1970.36	3295.58
GSHG0007946	GOLGA3	up	1.67	0.00165	0.0387	EASANA	chr12(-):133345495-133405450	UCSC	golgin A3	GCP170, golgin-160, MEA-2	2802	ENSG00000090615	3118.78	5212.47
GSHG0009754	SPRED1	up	1.67	0.00598	0.0819	EASANA	chr15(+):38544516-38649450	UCSC	sprouty related EVH1 domain containing 1	FLJ33903, PPP1R147	161742	ENSG00000166068	1039.75	1737.62
GSHG0001798	RCC2	up	1.67	0.00198	0.0431	EASANA	chr1(-):17733252-17766250	UCSC	regulator of chromosome condensation 2	TD-60	55920	ENSG00000179051	1816.94	3034.99
GSHG0000071	AJAP1	up	1.67	0.00146	0.0361	EASANA	chr1(+):4714792-4843851	UCSC	adherens junctions associated protein 1	MOT8, SHREW-1, SHREW1	55966	ENSG00000196581	1229.53	2053.25
GSHG0022116	TFDP2	up	1.67	0.000558	0.0196	EASANA	chr3(-):141663272-141868386	UCSC	transcription factor Dp-2	Dp-2	7029	ENSG00000114126	827.76	1380.95
GSHG0021460	SENP5	up	1.67	0.0178	0.156	EASANA	chr3(+):196594727-196661582	UCSC	SUMO specific peptidase 5	MGC27076	205564	ENSG00000119231	792.77	1324.96
GSHG0016291	UBXN2A	up	1.67	0.00118	0.0318	EASANA	chr2(+):24150155-24223691	UCSC	UBX domain protein 2A	NULL	165324	ENSG00000173960	432.86	722.01
GSHG0009960	PIAS1	up	1.67	0.0028	0.0529	EASANA	chr15(+):68346517-68483800	UCSC	protein inhibitor of activated STAT 1	GBP, GU/RH-II, ZMIZ3	8554	ENSG00000033800	1887.32	3151.41
GSHG0008467	SLC25A30	up	1.67	0.0054	0.0776	EASANA	chr13(-):45967451-45992590	UCSC	solute carrier family 25 member 30	NULL	253512	ENSG00000174032	256.06	429.16
GSHG0022529	PGM2	up	1.67	0.00098	0.0282	EASANA	chr4(+):37828282-37864559	UCSC	phosphoglucomutase 2	FLJ10983	55276	ENSG00000169299	791.74	1319.86
GSHG0023819	OTULIN	up	1.67	0.00111	0.0305	EASANA	chr5(+):14664754-14699959	UCSC	OTU deubiquitinase with linear linkage specificity	FLJ34884	90268	ENSG00000154124	208.52	348.54
GSHG0022881	SMARCA5	up	1.67	0.00154	0.0371	EASANA	chr4(+):144434616-144478642	UCSC	SWI/SNF related, matrix associated, actin dependent regulator of chromatin, subfamily a, member 5	hISWI, hSNF2H, ISWI	8467	ENSG00000153147	4434.08	7389.45
GSHG0030876	CEMIP2	up	1.67	0.0436	0.251	EASANA	chr9(-):74298283-74383800	UCSC	cell migration inducing hyaluronidase 2	NULL	23670	ENSG00000135048	2460.16	4098.66
GSHG0015775	ZNF569	up	1.67	0.00286	0.0537	EASANA	chr19(-):37902044-37960172	UCSC	zinc finger protein 569	FLJ32053, ZAP1	148266	ENSG00000196437	198.77	332.97
GSHG0008883	PPM1A	up	1.66	0.0209	0.171	EASANA	chr14(+):60712470-60765805	UCSC	protein phosphatase, Mg2+/Mn2+ dependent 1A	MGC9201, PP2CA, PP2Calpha	5494	ENSG00000100614	4486.26	7468.98
GSHG0022922	TRIM2	up	1.66	0.0446	0.254	EASANA	chr4(+):154073494-154260474	UCSC	tripartite motif containing 2	CMT2R, KIAA0517, RNF86	23321	ENSG00000109654	10940.9	18210.4
GSHG0008144	SUGT1	up	1.66	0.00167	0.039	EASANA	chr13(+):53226826-53262489	UCSC	SGT1 homolog, MIS12 kinetochore complex assembly cochaperone	SGT1	10910	ENSG00000165416	3402.3	5660.4
GSHG0033236	MGA	up	1.66	0.0177	0.155	EASANA	chr15(+):41952610-42062141	UCSC	MGA, MAX dimerization protein	FLJ12634, KIAA0518, MAD5, MXD5	23269	ENSG00000174197	1129.98	1880.44
GSHG0033131	TOR1AIP2	up	1.66	0.00447	0.0696	EASANA	chr1(-):179809102-179846941	UCSC	torsin 1A interacting protein 2	IFRG15, LULL1, NET9	163590	ENSG00000169905	533.03	888.71
GSHG0021849	FOXP1	up	1.66	0.0281	0.199	EASANA	chr3(-):71003859-71633140	UCSC	forkhead box P1	12CC4, hFKH1B, HSPC215, QRF1	27086	ENSG00000114861	1085.42	1805.63
GSHG0002159	ITGB3BP	up	1.66	0.0344	0.22	EASANA	chr1(-):63906442-63988944	UCSC	integrin subunit beta 3 binding protein	CENPR, HSU37139, NRIF3, TAP20	23421	ENSG00000142856	430.75	715.83
GSHG0119100	ZNF426	up	1.66	0.00787	0.0961	EASANA	chr19(-):9633900-9649321	UCSC	zinc finger protein 426	MGC2663	79088	ENSG00000130818	460.39	766.91
GSHG0023419	EIF4E	up	1.66	0.0296	0.204	EASANA	chr4(-):99792836-99851795	UCSC	eukaryotic translation initiation factor 4E	EIF4E1	1977	ENSG00000151247	2534.76	4207.18
GSHG0045828	NUP50	up	1.66	0.0297	0.204	EASANA	chr22(+):45559726-45583892	UCSC	nucleoporin 50	NULL	10762	ENSG00000093000	1816.97	3015.91
GSHG0006971	RIC8B	up	1.66	0.00188	0.0419	EASANA	chr12(+):107168334-107283094	UCSC	RIC8 guanine nucleotide exchange factor B	FLJ10620, hSyn, RIC8	55188	ENSG00000111785	1154.51	1916.79
GSHG0004653	ARNTL	up	1.66	0.0121	0.125	EASANA	chr11(+):13298199-13408815	UCSC	aryl hydrocarbon receptor nuclear translocator like	bHLHe5, BMAL1, JAP3, MOP3, PASD3	406	ENSG00000133794	4467.84	7408.77
GSHG0030716	--	up	1.66	0.00748	0.0931	EASANA	chr9(-):21324054-21335388	UCSC	--	NULL	--	--	2242	3718.36
GSHG0006923	TMPO	up	1.65	1.6e-05	0.00191	EASANA	chr12(+):98909351-98944162	UCSC	thymopoietin	LAP2, LEMD4, TP	7112	ENSG00000120802	1978.14	3274.81
GSHG0017411	KIDINS220	up	1.65	0.0447	0.254	EASANA	chr2(-):8861272-8977769	UCSC	kinase D interacting substrate 220	ARMS	57498	ENSG00000134313	8515.33	14086.1
GSHG0018213	CALCRL	up	1.65	0.0118	0.123	EASANA	chr2(-):188206690-188313021	UCSC	calcitonin receptor like receptor	CGRPR, CRLR	10203	ENSG00000064989	220.62	365.62
GSHG0133420	LOC100507547	up	1.65	0.0484	0.264	EASANA	chr6(-):32120580-32122142	UCSC	uncharacterized LOC100507547	NULL	100507547	--	60.64	99.48
GSHG0009563	PPP4R3A	up	1.65	0.000253	0.0113	EASANA	chr14(-):91923825-91976828	UCSC	protein phosphatase 4 regulatory subunit 3A	FLFL1, FLJ20707, MSTP033, PP4R3, smk-1, smk1	55671	ENSG00000100796	3927.13	6489.73
GSHG0017981	WDR33	up	1.65	2e-05	0.00216	EASANA	chr2(-):128461808-128568761	UCSC	WD repeat domain 33	FLJ11294, NET14, WDC146	55339	ENSG00000136709	1256.87	2077.28
GSHG0025224	RNF145	up	1.65	0.0105	0.115	EASANA	chr5(-):158584419-158637061	UCSC	ring finger protein 145	FLJ31951	153830	ENSG00000145860	6543.18	10815.3
GSHG0005701	TRAF6	up	1.65	0.00486	0.073	EASANA	chr11(-):36505318-36531863	UCSC	TNF receptor associated factor 6	RNF85	7189	ENSG00000175104	347.7	576.77
GSHG0146013	--	up	1.65	0.0256	0.19	EASANA	chr3(-):196433921-196439134	UCSC	--	NULL	--	--	1236.26	2042.47
GSHG0004370	SMNDC1	up	1.65	0.000124	0.00698	EASANA	chr10(-):112052799-112064707	UCSC	survival motor neuron domain containing 1	SMNR, SPF30, TDRD16C	10285	ENSG00000119953	3233.82	5341.98
GSHG0017705	C2orf42	up	1.65	0.00225	0.0462	EASANA	chr2(-):70377012-70418203	UCSC	chromosome 2 open reading frame 42	FLJ20558	54980	ENSG00000115998	1295.45	2140.19
GSHG0020284	XBP1	up	1.65	0.0148	0.141	EASANA	chr22(-):29190546-29196560	UCSC	X-box binding protein 1	NULL	7494	ENSG00000100219	3863.51	6381.24
GSHG0019458	MORC3	up	1.65	0.000287	0.0123	EASANA	chr21(+):37692483-37748944	UCSC	MORC family CW-type zinc finger 3	KIAA0136, NXP2, ZCW5	23515	ENSG00000159256	3689.21	6091.87
GSHG0032191	ATRX	up	1.65	0.0203	0.168	EASANA	chrX(-):76760363-77041755	UCSC	ATRX, chromatin remodeler	XH2, XNP	546	ENSG00000085224	4177.82	6896.64
GSHG0012387	RHOT1	up	1.65	0.00256	0.05	EASANA	chr17(+):30469473-30552794	UCSC	ras homolog family member T1	FLJ11040, MIRO-1	55288	ENSG00000126858	5879.51	9702.96
GSHG0003061	RBM34 // ARID4B	up	1.65	0.00365	0.0617	EASANA	chr1(-):235294499-235491534	UCSC	RNA binding motif protein 34 // AT-rich interaction domain 4B	BCAA, BRCAA1, KIAA0117, SAP180	23029, 51742	ENSG00000054267, ENSG00000188739	471.61	779.41
GSHG0022368	DLG1	up	1.65	0.00852	0.101	EASANA	chr3(-):196769431-197026143	UCSC	discs large MAGUK scaffold protein 1	dJ1061C18.1.1, DLGH1, hdlg, SAP-97, SAP97	1739	ENSG00000075711	3229.28	5326.44
GSHG0013632	MED13	up	1.65	7.16e-05	0.00485	EASANA	chr17(-):60019966-60142643	UCSC	mediator complex subunit 13	KIAA0593, TRAP240	9969	ENSG00000108510	952.41	1572.86
GSHG0011039	DCTN5	up	1.65	0.0322	0.214	EASANA	chr16(+):23652687-23685068	UCSC	dynactin subunit 5	MGC3248, p25	84516	ENSG00000166847	881.11	1454.57
GSHG0021601	UBP1	up	1.65	0.0477	0.262	EASANA	chr3(-):33429831-33481897	UCSC	upstream binding protein 1	LBP-1a	7342	ENSG00000153560	3208.74	5290.54
GSHG0049035	LINC01273	up	1.65	0.0295	0.204	EASANA	chr20(+):48789107-48793208	UCSC	long intergenic non-protein coding RNA 1273	NULL	101927541	ENSG00000231742	81.34	133.5
GSHG0009571	TRIP11	up	1.65	1.16e-05	0.00151	EASANA	chr14(-):92432335-92506403	UCSC	thyroid hormone receptor interactor 11	CEV14, GMAP-210, GMAP210, Trip230	9321	ENSG00000100815	2581.6	4255.75
GSHG0025217	CLINT1	up	1.65	0.00518	0.0757	EASANA	chr5(-):157212751-157286183	UCSC	clathrin interactor 1	CLINT, ENTH, EPNR, KIAA0171	9685	ENSG00000113282	2473.15	4074.96
GSHG0021985	GOLGB1	up	1.65	0.0105	0.115	EASANA	chr3(-):121361151-121468614	UCSC	golgin B1	GCP, GCP372, giantin, GOLIM1	2804	ENSG00000173230	894.77	1474.44
GSHG0007225	SLC2A3	up	1.65	0.00692	0.0887	EASANA	chr12(-):8071824-8088892	UCSC	solute carrier family 2 member 3	NULL	6515	ENSG00000059804	16391.9	26977.1
GSHG0002265	TMED5	up	1.64	0.000916	0.0273	EASANA	chr1(-):93615299-93646246	UCSC	transmembrane p24 trafficking protein 5	CGI-100, p24g2, p24gamma2	50999	ENSG00000117500	8585.98	14120.6
GSHG0018110	FIGN	up	1.64	0.000624	0.021	EASANA	chr2(-):164461466-164592519	UCSC	fidgetin, microtubule severing factor	NULL	55137	ENSG00000182263	1601.01	2635.01
GSHG0027171	TMEM106B	up	1.64	0.0182	0.158	EASANA	chr7(+):12250848-12276890	UCSC	transmembrane protein 106B	FLJ11273, MGC33727	54664	ENSG00000106460	1094.06	1798.77
GSHG0032206	HDX	up	1.64	0.0145	0.139	EASANA	chrX(-):83572882-83757487	UCSC	highly divergent homeobox	FLJ30678	139324	ENSG00000165259	344.81	568.13
GSHG0023395	PPM1K	up	1.64	0.0251	0.187	EASANA	chr4(-):89178761-89205983	UCSC	protein phosphatase, Mg2+/Mn2+ dependent 1K	BDP, DKFZp761G058, hPTMP, PP2Ckappa, PP2Cm	152926	ENSG00000163644	2727.87	4479.11
GSHG0010376	FRMD5	up	1.64	0.0208	0.17	EASANA	chr15(-):44162959-44487492	UCSC	FERM domain containing 5	MGC14161	84978	ENSG00000171877	2107.61	3458.67
GSHG0031019	--	up	1.64	0.0412	0.243	EASANA	chr9(-):101549671-101551331	UCSC	--	NULL	--	--	412.53	677.14
GSHG0012455	CDK12	up	1.64	0.000102	0.00607	EASANA	chr17(+):37617764-37690818	UCSC	cyclin dependent kinase 12	CRK7, CRKR, KIAA0904	51755	ENSG00000167258	1651.6	2711.32
GSHG0004739	HIPK3	up	1.64	0.00611	0.0826	EASANA	chr11(+):33278218-33378566	UCSC	homeodomain interacting protein kinase 3	DYRK6, FIST3, PKY, YAK1	10114	ENSG00000110422	2178.49	3574.48
GSHG0002311	SLC25A24	up	1.64	0.0343	0.22	EASANA	chr1(-):108677345-108742980	UCSC	solute carrier family 25 member 24	APC1, DKFZp586G0123	29957	ENSG00000085491	345.48	566.82
GSHG0013996	MAPRE2	up	1.64	0.0213	0.172	EASANA	chr18(+):32556892-32723430	UCSC	microtubule associated protein RP/EB family member 2	EB1, EB2, RP1	10982	ENSG00000166974	5744.74	9413.19
GSHG0007055	SIRT4	up	1.64	0.015	0.141	EASANA	chr12(+):120740124-120751047	UCSC	sirtuin 4	SIR2L4	23409	ENSG00000089163	329.49	539.45
GSHG0017474	WDCP	up	1.64	0.00318	0.0574	EASANA	chr2(-):24252206-24270296	UCSC	WD repeat and coiled coil containing	FLJ21945	80304	ENSG00000163026	529.83	869.28
GSHG0021905	CBLB	up	1.64	0.00264	0.0511	EASANA	chr3(-):105374305-105588266	UCSC	Cbl proto-oncogene B	Cbl-b, RNF56	868	ENSG00000114423	466.83	765.25
GSHG0026936	BCLAF1	up	1.64	0.000997	0.0285	EASANA	chr6(-):136578001-136610989	UCSC	BCL2 associated transcription factor 1	BTF, KIAA0164	9774	ENSG00000029363	8764.22	14352.6
GSHG0021863	SHQ1	up	1.64	0.0215	0.173	EASANA	chr3(-):72798425-72897598	UCSC	SHQ1, H/ACA ribonucleoprotein assembly factor	FLJ10539, Shq1p	55164	ENSG00000144736	358.49	588.37
GSHG0059155	LINC01719	up	1.64	0.0136	0.134	EASANA	chr1(-):145376206-145382404	UCSC	long intergenic non-protein coding RNA 1719	NULL	101928979	ENSG00000233396	197.04	323.72
GSHG0006366	ERC1	up	1.64	0.0301	0.205	EASANA	chr12(+):1100374-1605099	UCSC	ELKS/RAB6-interacting/CAST family member 1	CAST2, ELKS, KIAA1081, MGC12974	23085	ENSG00000082805	871.66	1428.07
GSHG0016737	C2orf49	up	1.64	3.54e-06	0.000698	EASANA	chr2(+):105953816-105965270	UCSC	chromosome 2 open reading frame 49	asw, MGC5509	79074	ENSG00000135974	784.08	1284.24
GSHG0021007	ALCAM	up	1.64	0.0476	0.262	EASANA	chr3(+):105085557-105295756	UCSC	activated leukocyte cell adhesion molecule	CD166, MEMD	214	ENSG00000170017	4475.83	7319.79
GSHG0012767	PRKAR1A	up	1.63	0.0371	0.229	EASANA	chr17(+):66409764-66547460	UCSC	protein kinase cAMP-dependent type I regulatory subunit alpha	CNC1	5573	ENSG00000108946	15853.3	25913.8
GSHG0022009	SLC12A8 // ZNF148	up	1.63	0.0167	0.149	EASANA	chr3(-):124801480-125094198	UCSC	solute carrier family 12 member 8 // zinc finger protein 148	BERF-1, BFCOL1, CCC9, HT-BETA, pHZ-52, ZBP-89, ZFP148	7707, 84561	ENSG00000163848, ENSG00000221955	1177.17	1925.74
GSHG0004407	TIAL1	up	1.63	0.0295	0.204	EASANA	chr10(-):121332975-121356548	UCSC	TIA1 cytotoxic granule associated RNA binding protein like 1	TIAR	7073	ENSG00000151923	5496.68	8977.33
GSHG0002989	ENAH	up	1.63	1.28e-05	0.00161	EASANA	chr1(-):225674534-225840845	UCSC	ENAH, actin regulator	FLJ10773, MENA, NDPP1	55740	ENSG00000154380	856.24	1399.42
GSHG0016622	MAT2A	up	1.63	0.00507	0.0745	EASANA	chr2(+):85766101-85772401	UCSC	methionine adenosyltransferase 2A	MATA2, MATII, SAMS2	4144	ENSG00000168906	16859.2	27528.7
GSHG0003665	SLK	up	1.63	0.0328	0.215	EASANA	chr10(+):105726927-105788991	UCSC	STE20 like kinase	KIAA0204, se20-9, STK2	9748	ENSG00000065613	550	899.97
GSHG0150107	--	up	1.63	0.0287	0.202	EASANA	chr22(-):47157478-47158499	UCSC	--	NULL	--	--	893.92	1459.14
GSHG0009901	RNF111	up	1.63	0.00655	0.0861	EASANA	chr15(+):59279787-59389618	UCSC	ring finger protein 111	ARK, Arkadia, DKFZP761D081, FLJ38008	54778	ENSG00000157450	1839.74	3002.83
GSHG0016348	PPP1CB // SPDYA	up	1.63	0.0288	0.202	EASANA	chr2(+):28742905-29073473	UCSC	protein phosphatase 1 catalytic subunit beta // speedy/RINGO cell cycle regulator family member A	PP-1B, PP1B, PP1beta, Ringo3, SPY1	245711, 5500	ENSG00000163806, ENSG00000213639	6088.68	9930.7
GSHG0024802	MIER3	up	1.63	0.000279	0.0121	EASANA	chr5(-):56215429-56247957	UCSC	MIER family member 3	DKFZp686L09111, DKFZp781I1119, FLJ35954	166968	ENSG00000155545	497.36	813.3
GSHG0030909	UBQLN1	up	1.63	0.0227	0.178	EASANA	chr9(-):86274878-86323168	UCSC	ubiquilin 1	DA41, DSK2, PLIC-1, XDRP1	29979	ENSG00000135018	9224.08	15034.7
GSHG0001163	MPZL1	up	1.63	0.043	0.248	EASANA	chr1(+):167691187-167761155	UCSC	myelin protein zero like 1	FLJ21047, PZR	9019	ENSG00000197965	328.21	536.06
GSHG0025881	ZNF292	up	1.63	0.0316	0.212	EASANA	chr6(+):87865267-87975659	UCSC	zinc finger protein 292	bA393I2.3, KIAA0530, ZFP292, Zn-15, Zn-16	23036	ENSG00000188994	304.19	497.16
GSHG0135666	--	up	1.63	0.0149	0.141	EASANA	chr12(+):125510478-125513897	UCSC	--	NULL	--	--	1867.96	3041.33
GSHG0001435	--	up	1.63	0.0251	0.187	EASANA	chr1(+):212981234-212983026	UCSC	--	NULL	--	--	180.62	294.35
GSHG0002737	VAMP4	up	1.63	0.0151	0.142	EASANA	chr1(-):171669296-171711379	UCSC	vesicle associated membrane protein 4	NULL	8674	ENSG00000117533	1047.93	1705.57
GSHG0029137	OTUD6B	up	1.63	0.00051	0.0184	EASANA	chr8(+):92082424-92099322	UCSC	OTU domain containing 6B	CGI-77, DUBA5	51633	ENSG00000155100	564.21	918.26
GSHG0141773	--	up	1.63	0.0327	0.215	EASANA	chr5(-):95243013-95245301	UCSC	--	NULL	--	--	284.7	462.78
GSHG0014795	CEBPG	up	1.62	1.64e-05	0.00191	EASANA	chr19(+):33864236-33873591	UCSC	CCAAT enhancer binding protein gamma	GPE1BP, IG/EBP-1	1054	ENSG00000153879	8779.46	14260.8
GSHG0009884	TCF12	up	1.62	0.0161	0.146	EASANA	chr15(+):57210288-57583459	UCSC	transcription factor 12	bHLHb20, HEB, HsT17266, HTF4, p64	6938	ENSG00000140262	2363.64	3838.18
GSHG0137981	--	up	1.62	0.012	0.124	EASANA	chr17(-):58211983-58213005	UCSC	--	NULL	--	--	368.25	597.44
GSHG0022713	NUDT9	up	1.62	0.00334	0.0587	EASANA	chr4(+):88343728-88380606	UCSC	nudix hydrolase 9	MGC3037	53343	ENSG00000170502	3704.86	6012.41
GSHG0008422	SPART	up	1.62	0.0076	0.0942	EASANA	chr13(-):36875777-36944317	UCSC	spartin	KIAA0610, TAHCCP1	23111	ENSG00000133104	7455.25	12096.4
GSHG0017478	ITSN2	up	1.62	0.000567	0.0198	EASANA	chr2(-):24425735-24583397	UCSC	intersectin 2	KIAA1256, PRO2015, SH3P18, SWA, SWAP	50618	ENSG00000198399	2662.72	4321.59
GSHG0003875	BEND7	up	1.62	0.0261	0.192	EASANA	chr10(-):13480484-13544976	UCSC	BEN domain containing 7	FLJ40283	222389	ENSG00000165626	378.53	613.73
GSHG0014261	RPRD1A	up	1.62	0.0284	0.2	EASANA	chr18(-):33569787-33647557	UCSC	regulation of nuclear pre-mRNA domain containing 1A	FLJ10656, HsT3101, P15RS	55197	ENSG00000141425	2376.31	3854.3
GSHG0030291	ERCC6L2	up	1.62	0.0182	0.158	EASANA	chr9(+):98637900-98801358	UCSC	ERCC excision repair 6 like 2	FLJ37706, RAD26L	375748	ENSG00000182150	635.26	1029.88
GSHG0016915	RIF1	up	1.62	0.00607	0.0825	EASANA	chr2(+):152266397-152364525	UCSC	replication timing regulatory factor 1	FLJ10599, FLJ12870	55183	ENSG00000080345	4406.51	7135.88
GSHG0146001	DCP1A	up	1.62	0.0256	0.19	EASANA	chr3(-):53317447-53381654	UCSC	decapping mRNA 1A	HSA275986, SMAD4IP1, SMIF	55802	ENSG00000272886	625.05	1013.91
GSHG0014849	--	up	1.62	0.024	0.183	EASANA	chr19(+):36440386-36442421	UCSC	--	NULL	--	--	427.48	690.54
GSHG0023757	MTRR	up	1.62	0.000971	0.028	EASANA	chr5(+):7869217-7901233	UCSC	5-methyltetrahydrofolate-homocysteine methyltransferase reductase	cblE	4552	ENSG00000124275	3743.35	6053.98
GSHG0017417	YWHAQ	up	1.62	0.000178	0.00882	EASANA	chr2(-):9724098-9771184	UCSC	tyrosine 3-monooxygenase/tryptophan 5-monooxygenase activation protein theta	14-3-3, HS1	10971	ENSG00000134308	13242.3	21413.6
GSHG0016983	DCAF17	up	1.62	0.0211	0.171	EASANA	chr2(+):172285004-172341560	UCSC	DDB1 and CUL4 associated factor 17	FLJ13096	80067	ENSG00000115827	417.46	677.34
GSHG0026877	CEP85L	up	1.62	0.0163	0.147	EASANA	chr6(-):118781944-119031242	UCSC	centrosomal protein 85 like	bA57K17.2, NY-BR-15	387119	ENSG00000111860	251.62	407.43
GSHG0022791	AP1AR	up	1.62	0.0442	0.252	EASANA	chr4(+):113152895-113194258	UCSC	adaptor related protein complex 1 associated regulatory protein	2C18, gamma-BAR, PRO0971	55435	ENSG00000138660	757.31	1225.16
GSHG0025908	MANEA	up	1.62	0.0192	0.162	EASANA	chr6(+):96025373-96057328	UCSC	mannosidase endo-alpha	FLJ12838, mandaselin	79694	ENSG00000172469	198.48	322.86
GSHG0030129	DCAF10	up	1.62	0.00965	0.109	EASANA	chr9(+):37800551-37867663	UCSC	DDB1 and CUL4 associated factor 10	FLJ23201, MGC10765	79269	ENSG00000122741	642.08	1038.72
GSHG0004233	RNLS	up	1.61	0.0144	0.138	EASANA	chr10(-):90033621-90343082	UCSC	renalase, FAD dependent amine oxidase	FLJ11218, renalase	55328	ENSG00000184719	233.34	377.48
GSHG0012700	RPS6KB1	up	1.61	0.000163	0.00824	EASANA	chr17(+):57970407-58027784	UCSC	ribosomal protein S6 kinase B1	p70(S6K)-alpha, PS6K, S6K1	6198	ENSG00000108443	1403.17	2266.09
GSHG0002890	TMEM81	up	1.61	0.0165	0.148	EASANA	chr1(-):205052247-205054853	UCSC	transmembrane protein 81	HC3107, KVLA2788, MGC75217, UNQ2788	388730	ENSG00000174529	2222.82	3581.98
GSHG0008829	TMX1	up	1.61	0.0115	0.121	EASANA	chr14(+):51706886-51724370	UCSC	thioredoxin related transmembrane protein 1	PDIA11, TMX	81542	ENSG00000139921	658.35	1060.99
GSHG0014196	SPIRE1	up	1.61	0.0154	0.143	EASANA	chr18(-):12446511-12657964	UCSC	spire type actin nucleation factor 1	KIAA1135, spir-1	56907	ENSG00000134278	3443.55	5549.63
GSHG0001449	RRP15	up	1.61	0.0244	0.185	EASANA	chr1(+):218458629-218511323	UCSC	ribosomal RNA processing 15 homolog	CGI-115	51018	ENSG00000067533	293.06	472.28
GSHG0026032	L3MBTL3	up	1.61	0.00189	0.042	EASANA	chr6(+):130339514-130462594	UCSC	L3MBTL3, histone methyl-lysine binding protein	KIAA1798	84456	ENSG00000198945	998.41	1608.84
GSHG0045800	PKN2	up	1.61	0.000649	0.0217	EASANA	chr1(+):89149827-89301938	UCSC	protein kinase N2	Pak-2, PRK2, STK7	5586	ENSG00000065243	1929.96	3106.76
GSHG0016780	TTL	up	1.61	0.0477	0.262	EASANA	chr2(+):113239731-113290214	UCSC	tubulin tyrosine ligase	MGC46235	150465	ENSG00000114999	529.78	853.96
GSHG0024142	WDR36	up	1.61	0.0197	0.165	EASANA	chr5(+):110427870-110466200	UCSC	WD repeat domain 36	TA-WDRP, UTP21	134430	ENSG00000134987	1086.27	1749.72
GSHG0016932	TANC1	up	1.61	0.0264	0.193	EASANA	chr2(+):159825146-160089170	UCSC	tetratricopeptide repeat, ankyrin repeat and coiled-coil containing 1	KIAA1728, ROLSB	85461	ENSG00000115183	3346.84	5384.17
GSHG0013332	MED1	up	1.61	0.0067	0.0869	EASANA	chr17(-):37560538-37607527	UCSC	mediator complex subunit 1	CRSP1, CRSP200, DRIP230, PBP, RB18A, TRAP220	5469	ENSG00000125686	559.51	902.1
GSHG0026740	PHIP	up	1.61	0.0169	0.15	EASANA	chr6(-):79644137-79788015	UCSC	pleckstrin homology domain interacting protein	BRWD2, DCAF14, FLJ20705, ndrp	55023	ENSG00000146247	621.01	1000.87
GSHG0008002	NUP58	up	1.61	0.0259	0.191	EASANA	chr13(+):25875666-25916561	UCSC	nucleoporin 58	KIAA0410, NUP45	9818	ENSG00000139496	1363.39	2193.93
GSHG0031502	ZNF81	up	1.61	0.00737	0.0923	EASANA	chrX(+):47696301-47781655	UCSC	zinc finger protein 81	HFZ20	347344	ENSG00000197779	120.96	195.04
GSHG0011834	N4BP1	up	1.61	0.000148	0.00777	EASANA	chr16(-):48572639-48644120	UCSC	NEDD4 binding protein 1	NULL	9683	ENSG00000102921	1586.34	2551.88
GSHG0145096	PPP2R2A	up	1.61	0.0142	0.137	EASANA	chr8(+):26149007-26230193	UCSC	protein phosphatase 2 regulatory subunit Balpha	B55A, B55alpha, PR52A, PR55A, PR55alpha	5520	ENSG00000221914	2983.83	4796.72
GSHG0007461	CSRNP2	up	1.61	0.0133	0.132	EASANA	chr12(-):51454990-51477454	UCSC	cysteine and serine rich nuclear protein 2	C12ORF2, PPP1R72, TAIP-12	81566	ENSG00000110925	473.09	761.06
GSHG0003065	LYST	up	1.61	0.03	0.205	EASANA	chr1(-):235824331-236047008	UCSC	lysosomal trafficking regulator	CHS	1130	ENSG00000143669	762.83	1226.67
GSHG0010914	UBN1	up	1.61	0.0127	0.128	EASANA	chr16(+):4896666-4932402	UCSC	ubinuclein 1	NULL	29855	ENSG00000118900	937.86	1506.89
GSHG0025540	ZKSCAN8	up	1.61	0.00973	0.109	EASANA	chr6(+):28109688-28127249	UCSC	zinc finger with KRAB and SCAN domains 8	LD5-1, ZSCAN40	7745	ENSG00000198315	364.66	587.26
GSHG0010365	TP53BP1	up	1.6	0.0241	0.184	EASANA	chr15(-):43695263-43802926	UCSC	tumor protein p53 binding protein 1	53BP1, p202, TDRD30	7158	ENSG00000067369	4941.23	7930.32
GSHG0007396	LINC00938	up	1.6	0.0101	0.112	EASANA	chr12(-):46119503-46121704	UCSC	long intergenic non-protein coding RNA 938	NULL	400027	--	2501.42	4010.84
GSHG0003743	PLEKHA1	up	1.6	0.05	0.269	EASANA	chr10(+):124134094-124191870	UCSC	pleckstrin homology domain containing A1	TAPP1	59338	ENSG00000107679	3520.98	5646.97
GSHG0019892	SPECC1L-ADORA2A // SPECC1L // ADORA2A	up	1.6	0.00634	0.0846	EASANA	chr22(+):24666785-24838328	UCSC	SPECC1L-ADORA2A readthrough (NMD candidate) // sperm antigen with calponin homology and coiled-coil domains 1 like // adenosine A2a receptor	KIAA0376, RDC8	101730217, 135, 23384	ENSG00000100014, ENSG00000128271, ENSG00000258555	6711.61	10761.3
GSHG0014155	YES1	up	1.6	0.00126	0.0332	EASANA	chr18(-):721592-812547	UCSC	YES proto-oncogene 1, Src family tyrosine kinase	c-yes, HsT441, Yes	7525	ENSG00000176105	770.83	1235.83
GSHG0004279	TM9SF3	up	1.6	0.0112	0.119	EASANA	chr10(-):98277867-98346809	UCSC	transmembrane 9 superfamily member 3	SMBP	56889	ENSG00000077147	3829.69	6140.84
GSHG0027200	KLHL7	up	1.6	0.0231	0.18	EASANA	chr7(+):23145353-23215036	UCSC	kelch like family member 7	KLHL6, RP42, SBBI26	55975	ENSG00000122550	2428.88	3890.02
GSHG0003069	ERO1B	up	1.6	0.00377	0.0627	EASANA	chr1(-):236378424-236445339	UCSC	endoplasmic reticulum oxidoreductase 1 beta	ERO1-L(beta), Ero1beta	56605	ENSG00000086619	924.68	1481.05
GSHG0022726	HERC3	up	1.6	0.00414	0.0664	EASANA	chr4(+):89513574-89629692	UCSC	HECT and RLD domain containing E3 ubiquitin protein ligase 3	KIAA0032	8916	ENSG00000138641	4800.47	7675.74
GSHG0017796	EIF2AK3	up	1.6	0.00262	0.0508	EASANA	chr2(-):88856258-88927094	UCSC	eukaryotic translation initiation factor 2 alpha kinase 3	PEK, PERK	9451	ENSG00000172071	1593.51	2547.55
GSHG0023790	CCT5	up	1.6	2.06e-05	0.0022	EASANA	chr5(+):10250033-10266523	UCSC	chaperonin containing TCP1 subunit 5	KIAA0098	22948	ENSG00000150753	11013.4	17588
GSHG0012714	TLK2	up	1.6	0.000283	0.0122	EASANA	chr17(+):60536015-60692839	UCSC	tousled like kinase 2	MGC44450, PKU-ALPHA	11011	ENSG00000146872	2813.02	4492.15
GSHG0001268	RNF2	up	1.6	0.0125	0.127	EASANA	chr1(+):185014551-185071740	UCSC	ring finger protein 2	BAP-1, BAP1, DING, HIPI3, RING1B, RING2	6045	ENSG00000121481	631.58	1009.43
GSHG0025257	FBXW11	up	1.6	0.0215	0.173	EASANA	chr5(-):171288556-171433877	UCSC	F-box and WD repeat domain containing 11	BTRC2, BTRCP2, Fbw11, Fbw1b, Hos, KIAA0696	23291	ENSG00000072803	5311.6	8479.1
GSHG0001119	ATF6	up	1.6	0.000671	0.0221	EASANA	chr1(+):161736034-161933859	UCSC	activating transcription factor 6	ATF6A	22926	ENSG00000118217	1688.89	2698.02
GSHG0013625	USP32	up	1.6	0.0124	0.127	EASANA	chr17(-):58254594-58469769	UCSC	ubiquitin specific peptidase 32	NY-REN-60, USP10	84669	ENSG00000170832	10075.9	16082.5
GSHG0145896	--	up	1.6	0.00781	0.0957	EASANA	chr2(-):37477591-37551951	UCSC	--	NULL	--	--	249.46	398.25
GSHG0145603	AP3M1	up	1.59	0.00152	0.0368	EASANA	chr10(-):75880016-75910843	UCSC	adaptor related protein complex 3 mu 1 subunit	NULL	26985	ENSG00000185009	1184.68	1890.02
GSHG0005849	SNHG1	up	1.59	0.0411	0.242	EASANA	chr11(-):62619450-62623357	UCSC	small nucleolar RNA host gene 1	LINC00057, lncRNA16, NCRNA00057, UHG	23642	ENSG00000255717	1017.36	1621.17
GSHG0118329	SREK1	up	1.59	1.48e-05	0.0018	EASANA	chr5(+):65440046-65479444	UCSC	splicing regulatory glutamic acid and lysine rich protein 1	DKFZp564B176, SRrp508, SRrp86	140890	ENSG00000153914	2456.89	3913.83
GSHG0009873	TMOD3	up	1.59	0.000105	0.00619	EASANA	chr15(+):52121825-52221651	UCSC	tropomodulin 3	UTMOD	29766	ENSG00000138594	620.49	990.79
GSHG0007169	RAD52	up	1.59	0.0345	0.22	EASANA	chr12(-):1020902-1099225	UCSC	RAD52 homolog, DNA repair protein	NULL	5893	ENSG00000002016	858.28	1366.27
GSHG0010942	C16orf72	up	1.59	6.08e-06	0.00098	EASANA	chr16(+):9185537-9213536	UCSC	chromosome 16 open reading frame 72	FLJ41272, PRO0149	29035	ENSG00000182831	6134.4	9768.07
GSHG0143739	--	up	1.59	0.00838	0.1	EASANA	chr8(-):135804263-135810515	UCSC	--	NULL	--	--	666.19	1060.26
GSHG0024701	ZFR	up	1.59	0.000101	0.00604	EASANA	chr5(-):32354453-32444867	UCSC	zinc finger RNA binding protein	SPG71, ZFR1	51663	ENSG00000056097	5391.2	8581.81
GSHG0006815	CAND1	up	1.59	0.0105	0.115	EASANA	chr12(+):67650240-67708472	UCSC	cullin associated and neddylation dissociated 1	DKFZp434M1414, KIAA0829, TIP120, TIP120A	55832	ENSG00000111530	4863.14	7743.85
GSHG0005333	SC5D	up	1.59	0.0031	0.0565	EASANA	chr11(+):121163388-121184119	UCSC	sterol-C5-desaturase	NULL	6309	ENSG00000109929	24631	39206.4
GSHG0010556	THAP10	up	1.59	0.00623	0.0838	EASANA	chr15(-):71173682-71184772	UCSC	THAP domain containing 10	NULL	56906	ENSG00000129028	2386.3	3797.43
GSHG0022708	AFF1	up	1.59	0.0288	0.202	EASANA	chr4(+):87856154-88062205	UCSC	AF4/FMR2 family member 1	AF-4, AF4	4299	ENSG00000172493	1428.73	2274.87
GSHG0009008	GPATCH2L	up	1.59	0.0202	0.168	EASANA	chr14(+):76618228-76679146	UCSC	G-patch domain containing 2 like	FLJ10033, FLJ20689	55668	ENSG00000089916	404.31	645.42
GSHG0017026	PLEKHA3	up	1.59	0.000278	0.0121	EASANA	chr2(+):179345195-179369816	UCSC	pleckstrin homology domain containing A3	FAPP1	65977	ENSG00000116095	1371.04	2181.64
GSHG0132556	SEMA7A	up	1.59	0.0362	0.226	EASANA	chr15(-):74701625-74726300	UCSC	semaphorin 7A (John Milton Hagen blood group)	CD108, H-Sema-L	8482	ENSG00000138623	9423.25	14984.8
GSHG0030897	GNAQ	up	1.59	0.0316	0.212	EASANA	chr9(-):80331190-80646374	UCSC	G protein subunit alpha q	G-ALPHA-q, GAQ	2776	ENSG00000156052	2296.43	3652.73
GSHG0000376	ZMYM4	up	1.59	0.0164	0.148	EASANA	chr1(+):35734568-35887544	UCSC	zinc finger MYM-type containing 4	KIAA0425, MYM, ZNF198L3	9202	ENSG00000146463	4071.3	6473.69
GSHG0007319	KCNJ8	up	1.59	7.24e-05	0.00487	EASANA	chr12(-):21917890-21927755	UCSC	potassium voltage-gated channel subfamily J member 8	Kir6.1	3764	ENSG00000121361	1178.64	1874.25
GSHG0026684	ICK	up	1.59	0.0126	0.128	EASANA	chr6(-):52866098-52926600	UCSC	intestinal cell kinase	KIAA0936, LCK2, MGC46090, MRK	22858	ENSG00000112144	954.5	1515.79
GSHG0021765	PBRM1	up	1.59	0.000433	0.0163	EASANA	chr3(-):52579368-52719866	UCSC	polybromo 1	BAF180, PB1	55193	ENSG00000163939	2817.43	4474.9
GSHG0027064	--	up	1.59	0.00339	0.0592	EASANA	chr6(-):166786395-166788537	UCSC	--	NULL	--	--	511.62	813.29
GSHG0017052	ITGAV	up	1.59	0.0303	0.206	EASANA	chr2(+):187454790-187545629	UCSC	integrin subunit alpha V	CD51	3685	ENSG00000138448	4747.33	7529.57
GSHG0007886	MPHOSPH9	up	1.59	3.5e-06	0.000698	EASANA	chr12(-):123636873-123717785	UCSC	M-phase phosphoprotein 9	MPP9	10198	ENSG00000051825	961.99	1525.82
GSHG0017416	ADAM17	up	1.59	0.0215	0.173	EASANA	chr2(-):9628623-9695949	UCSC	ADAM metallopeptidase domain 17	CD156B, cSVP	6868	ENSG00000151694	352.43	560.56
GSHG0018226	HIBCH	up	1.59	0.00177	0.0401	EASANA	chr2(-):191069361-191184771	UCSC	3-hydroxyisobutyryl-CoA hydrolase	NULL	26275	ENSG00000198130	2191.02	3471.94
GSHG0007636	KRR1	up	1.58	0.000237	0.0107	EASANA	chr12(-):75891419-75905418	UCSC	KRR1, small subunit processome component homolog	RIP-1	11103	ENSG00000111615	1501.53	2379.61
GSHG0025386	PRPF4B	up	1.58	0.00017	0.00852	EASANA	chr6(+):4021556-4065217	UCSC	pre-mRNA processing factor 4B	KIAA0536, PR4H, Prp4	8899	ENSG00000112739	5786.51	9164.6
GSHG0024192	CSNK1G3	up	1.58	0.0322	0.214	EASANA	chr5(+):122847793-122952736	UCSC	casein kinase 1 gamma 3	NULL	1456	ENSG00000151292	984.08	1559.82
GSHG0003866	UPF2	up	1.58	0.00661	0.0865	EASANA	chr10(-):11962022-12085169	UCSC	UPF2, regulator of nonsense mediated mRNA decay	DKFZP434D222, KIAA1408, RENT2, smg-3	26019	ENSG00000151461	1417.76	2244.83
GSHG0143287	LOC100507507	up	1.58	0.0422	0.246	EASANA	chr7(-):143076248-143078147	UCSC	uncharacterized LOC100507507	NULL	100507507	--	1133.14	1791.34
GSHG0026743	LCA5	up	1.58	0.0044	0.0689	EASANA	chr6(-):80194724-80247147	UCSC	LCA5, lebercilin	NULL	167691	ENSG00000135338	269.8	427.29
GSHG0031469	DDX3X	up	1.58	0.00211	0.0446	EASANA	chrX(+):41192561-41223725	UCSC	DEAD-box helicase 3, X-linked	DBX, DDX14, HLP2	1654	ENSG00000215301	16813.1	26562.2
GSHG0018399	TRIP12	up	1.58	0.000518	0.0185	EASANA	chr2(-):230628553-230787896	UCSC	thyroid hormone receptor interactor 12	KIAA0045	9320	ENSG00000153827	13178.9	20812.6
GSHG0011579	CREBBP	up	1.58	0.000311	0.0131	EASANA	chr16(-):3775055-3930727	UCSC	CREB binding protein	CBP, KAT3A, RTS	1387	ENSG00000005339	4439.17	7007.1
GSHG0024136	FER	up	1.58	0.0322	0.214	EASANA	chr5(+):108083523-108532539	UCSC	FER tyrosine kinase	PPP1R74, TYK3	2241	ENSG00000151422	392.84	622.16
GSHG0015961	PLA2G4C	up	1.58	0.0185	0.16	EASANA	chr19(-):48551100-48614109	UCSC	phospholipase A2 group IVC	cPLA2-gamma	8605	ENSG00000105499	3853.82	6073.65
GSHG0015770	ZNF585A	up	1.58	0.0112	0.119	EASANA	chr19(-):37597639-37663643	UCSC	zinc finger protein 585A	FLJ23765	199704	ENSG00000196967	1553.59	2448.84
GSHG0005686	ABTB2	up	1.58	0.0379	0.232	EASANA	chr11(-):34172535-34379556	UCSC	ankyrin repeat and BTB domain containing 2	ABTB2A, BTBD22, DKFZP586C1619	25841	ENSG00000166016	1127.81	1775.03
GSHG0023444	UBE2D3	up	1.58	1.94e-05	0.00212	EASANA	chr4(-):103715547-103790050	UCSC	ubiquitin conjugating enzyme E2 D3	UbcH5C	7323	ENSG00000109332	5289.38	8336.34
GSHG0029234	TRMT12	up	1.58	5.49e-05	0.00405	EASANA	chr8(+):125463048-125465264	UCSC	tRNA methyltransferase 12 homolog	FLJ20772, Trm12, TYW2	55039	ENSG00000183665	1579.24	2490.8
GSHG0007788	MAPKAPK5-AS1	up	1.58	0.0332	0.216	EASANA	chr12(-):112277571-112280809	UCSC	MAPKAPK5 antisense RNA 1	FLJ39616	51275	ENSG00000234608	1977.17	3114.21
GSHG0020988	TBC1D23	up	1.57	4.12e-06	0.000765	EASANA	chr3(+):99979661-100044096	UCSC	TBC1 domain family member 23	FLJ11046	55773	ENSG00000036054	1205.3	1898.61
GSHG0006522	AEBP2	up	1.57	0.00216	0.0451	EASANA	chr12(+):19592608-19675173	UCSC	AE binding protein 2	MGC17922	121536	ENSG00000139154	1040.61	1636.97
GSHG0001904	EYA3	up	1.57	0.00361	0.0612	EASANA	chr1(-):28296856-28415148	UCSC	EYA transcriptional coactivator and phosphatase 3	DKFZp686C132	2140	ENSG00000158161	582.9	917.62
GSHG0030448	GAPVD1	up	1.57	0.0138	0.135	EASANA	chr9(+):128024073-128129486	UCSC	GTPase activating protein and VPS9 domains 1	DKFZP434C212, KIAA1521	26130	ENSG00000165219	2352.7	3698.54
GSHG0032449	CLIC2	up	1.57	0.035	0.222	EASANA	chrX(-):154505496-154563990	UCSC	chloride intracellular channel 2	XAP121	1193	ENSG00000155962	263.77	413.99
GSHG0005246	DIXDC1	up	1.57	0.0145	0.139	EASANA	chr11(+):111797868-111893374	UCSC	DIX domain containing 1	Dixin, KIAA1735	85458	ENSG00000150764	1719.02	2695.31
GSHG0008912	ZBTB1	up	1.57	0.015	0.142	EASANA	chr14(+):64970703-65000408	UCSC	zinc finger and BTB domain containing 1	KIAA0997, ZNF909	22890	ENSG00000126804	3694.81	5789.6
GSHG0005301	ARCN1	up	1.57	0.0298	0.204	EASANA	chr11(+):118443102-118473745	UCSC	archain 1	NULL	372	ENSG00000095139	3700.39	5800.57
GSHG0004630	SWAP70	up	1.57	0.00366	0.0618	EASANA	chr11(+):9685624-9774538	UCSC	switching B cell complex subunit SWAP70	KIAA0640, SWAP-70	23075	ENSG00000133789	1754.11	2747.83
GSHG0018555	BMP2	up	1.57	0.0353	0.223	EASANA	chr20(+):6748745-6760923	UCSC	bone morphogenetic protein 2	NULL	650	ENSG00000125845	472.11	739.55
GSHG0003179	TAF3	up	1.57	0.0187	0.16	EASANA	chr10(+):7860463-8057016	UCSC	TATA-box binding protein associated factor 3	TAF140, TAFII140	83860	ENSG00000165632	2778.99	4352.51
GSHG0028567	TNPO3	up	1.57	0.0144	0.138	EASANA	chr7(-):128594234-128695227	UCSC	transportin 3	IPO12, MTR10A, TRN-SR, TRN-SR2	23534	ENSG00000064419	4265.55	6681.82
GSHG0025511	BTN2A1	up	1.57	0.00107	0.0299	EASANA	chr6(+):26458132-26476849	UCSC	butyrophilin subfamily 2 member A1	BT2.1, BTF1, BTN2.1	11120	ENSG00000112763	1143.79	1792.96
GSHG0003467	SAMD8	up	1.57	0.0249	0.187	EASANA	chr10(+):76871393-76941881	UCSC	sterile alpha motif domain containing 8	FLJ25082, SMSr	142891	ENSG00000156671	952.69	1493.55
GSHG0025182	DCTN4	up	1.57	0.00358	0.0609	EASANA	chr5(-):150088310-150138657	UCSC	dynactin subunit 4	NULL	51164	ENSG00000132912	2630.03	4119.66
GSHG0007756	CORO1C	up	1.57	0.00737	0.0923	EASANA	chr12(-):109038889-109125326	UCSC	coronin 1C	coronin-3, HCRNN4	23603	ENSG00000110880	3506.97	5490.68
GSHG0023354	PAQR3	up	1.56	0.0266	0.194	EASANA	chr4(-):79808303-79860592	UCSC	progestin and adipoQ receptor family member 3	NULL	152559	ENSG00000163291	1247.14	1953.4
GSHG0001739	LZIC	up	1.56	0.000188	0.00912	EASANA	chr1(-):9982172-10003485	UCSC	leucine zipper and CTNNBIP1 domain containing	MGC15436	84328	ENSG00000162441	1307.51	2045.75
GSHG0010155	BLM	up	1.56	0.0386	0.234	EASANA	chr15(+):91260558-91358692	UCSC	Bloom syndrome RecQ like helicase	BS, RECQ2, RECQL3	641	ENSG00000197299	589.53	921.21
GSHG0023942	MAP3K1	up	1.56	0.0228	0.179	EASANA	chr5(+):56110900-56191976	UCSC	mitogen-activated protein kinase kinase kinase 1	MAPKKK1, MEKK	4214	ENSG00000095015	248.77	390.13
GSHG0022894	MMAA	up	1.56	0.0202	0.168	EASANA	chr4(+):146540540-146581187	UCSC	methylmalonic aciduria (cobalamin deficiency) cblA type	cblA	166785	ENSG00000151611	120.98	190.58
GSHG0026806	POPDC3	up	1.56	0.000469	0.0173	EASANA	chr6(-):105605775-105627858	UCSC	popeye domain containing 3	bA355M14.1, MGC22671, POP3	64208	ENSG00000132429	1365.49	2135.13
GSHG0033951	IFNAR1	up	1.56	0.0489	0.265	EASANA	chr21(+):34696734-34732129	UCSC	interferon alpha and beta receptor subunit 1	IFRC	3454	ENSG00000142166	1453.33	2272.33
GSHG0000414	ZMPSTE24	up	1.56	7.11e-05	0.00484	EASANA	chr1(+):40723722-40759856	UCSC	zinc metallopeptidase STE24	FACE-1, HGPS, PRO1, STE24, Ste24p	10269	ENSG00000084073	2339.64	3654.49
GSHG0006927	APAF1	up	1.56	0.00508	0.0745	EASANA	chr12(+):99038919-99129204	UCSC	apoptotic peptidase activating factor 1	APAF-1, CED4	317	ENSG00000120868	781.64	1221.61
GSHG0022759	NFKB1	up	1.56	0.00314	0.0568	EASANA	chr4(+):103422486-103538459	UCSC	nuclear factor kappa B subunit 1	KBF1, NF-kappaB, NF-kB1, NFkappaB, NFKB-p50, p105, p50	4790	ENSG00000109320	2036.6	3177.93
GSHG0013739	TRIM47	up	1.56	0.0121	0.125	EASANA	chr17(-):73870242-73874657	UCSC	tripartite motif containing 47	GOA, RNF100	91107	ENSG00000132481	1498.51	2337.53
GSHG0028522	CTTNBP2	up	1.56	0.00145	0.0361	EASANA	chr7(-):117350702-117513561	UCSC	cortactin binding protein 2	KIAA1758, Orf4	83992	ENSG00000077063	3827.43	5971.2
GSHG0010195	SYNM	up	1.56	0.000728	0.0234	EASANA	chr15(+):99638420-99675800	UCSC	synemin	KIAA0353, SYN	23336	ENSG00000182253	11603.7	18091.6
GSHG0029718	RBM12B	up	1.56	0.00711	0.0905	EASANA	chr8(-):94743733-94753224	UCSC	RNA binding motif protein 12B	NULL	389677	ENSG00000183808	2794.48	4356.2
GSHG0019132	NCOA6	up	1.56	0.00114	0.0311	EASANA	chr20(-):33302578-33413452	UCSC	nuclear receptor coactivator 6	AIB3, ASC2, KIAA0181, NRC, PRIP, RAP250, TRBP	23054	ENSG00000198646	1927.28	3003.44
GSHG0003216	SUV39H2	up	1.56	0.00381	0.0631	EASANA	chr10(+):14920782-14946302	UCSC	suppressor of variegation 3-9 homolog 2	FLJ23414, KMT1B	79723	ENSG00000152455	236.26	370.41
GSHG0008457	ENOX1	up	1.56	0.0453	0.255	EASANA	chr13(-):43787269-44361116	UCSC	ecto-NOX disulfide-thiol exchanger 1	cCNOX, CNOX, FLJ10094, PIG38	55068	ENSG00000120658	1670.31	2601.46
GSHG0013305	SYNRG	up	1.56	0.0225	0.177	EASANA	chr17(-):35874901-35969488	UCSC	synergin gamma	MGC104959, SYNG	11276	ENSG00000275066	3023.38	4711.01
GSHG0011686	THUMPD1	up	1.56	0.0137	0.134	EASANA	chr16(-):20744991-20753406	UCSC	THUMP domain containing 1	FLJ20274, Tan1	55623	ENSG00000066654	1079.13	1682.79
GSHG0023266	PPAT	up	1.56	0.0372	0.229	EASANA	chr4(-):57259531-57301802	UCSC	phosphoribosyl pyrophosphate amidotransferase	GPAT, PRAT	5471	ENSG00000128059	648.24	1011.67
GSHG0002938	INTS7	up	1.56	0.00786	0.096	EASANA	chr1(-):212113741-212209002	UCSC	integrator complex subunit 7	DKFZP434B168, INT7	25896	ENSG00000143493	1235.12	1923.37
GSHG0026631	ZNF318	up	1.56	0.0128	0.129	EASANA	chr6(-):43278872-43337218	UCSC	zinc finger protein 318	HRIHFB2436, ZFP318	24149	ENSG00000171467	7124.7	11086.2
GSHG0023473	ELOVL6	up	1.55	0.00981	0.11	EASANA	chr4(-):110970229-111119820	UCSC	ELOVL fatty acid elongase 6	FLJ23378, LCE, MGC5487	79071	ENSG00000170522	3044.63	4735.2
GSHG0005591	EIF4G2	up	1.55	0.000379	0.0149	EASANA	chr11(-):10818593-10830582	UCSC	eukaryotic translation initiation factor 4 gamma 2	DAP5, NAT1, p97	1982	ENSG00000110321	56902.9	88464.9
GSHG0014091	ZCCHC2	up	1.55	0.00439	0.0687	EASANA	chr18(+):60190658-60253976	UCSC	zinc finger CCHC-type containing 2	FLJ20222, FLJ20281, KIAA1744	54877	ENSG00000141664	1921.41	2988.67
GSHG0020620	CAPN7	up	1.55	0.000727	0.0234	EASANA	chr3(+):15247733-15294422	UCSC	calpain 7	PalBH	23473	ENSG00000131375	2562.7	3986.04
GSHG0029534	NSD3	up	1.55	0.014	0.136	EASANA	chr8(-):38132551-38240499	UCSC	nuclear receptor binding SET domain protein 3	FLJ20353, KMT3F, WHISTLE	54904	ENSG00000147548	3927.98	6107.32
GSHG0021913	CD47	up	1.55	0.00747	0.0931	EASANA	chr3(-):107761941-107809935	UCSC	CD47 molecule	IAP, OA3	961	ENSG00000196776	4289.22	6668.77
GSHG0008290	ARHGEF7	up	1.55	0.0367	0.227	EASANA	chr13(+):111766966-111958081	UCSC	Rho guanine nucleotide exchange factor 7	BETA-PIX, COOL1, DKFZp686C12170, DKFZp761K1021, KIAA0142, Nbla10314, P50, P50BP, P85, P85COOL1, P85SPR, PAK3, PIXB	8874	ENSG00000102606	6641.95	10320
GSHG0017050	ZC3H15	up	1.55	0.0262	0.193	EASANA	chr2(+):187350882-187374085	UCSC	zinc finger CCCH-type containing 15	LEREPO4	55854	ENSG00000065548	5883.57	9139.04
GSHG0003752	BUB3	up	1.55	0.00653	0.086	EASANA	chr10(+):124913760-124924886	UCSC	BUB3, mitotic checkpoint protein	BUB3L	9184	ENSG00000154473	3444.74	5349.43
GSHG0007014	PTPN11	up	1.55	0.00486	0.073	EASANA	chr12(+):112856702-112947721	UCSC	protein tyrosine phosphatase, non-receptor type 11	BPTP3, PTP2C, SH-PTP2, SHP-2, SHP2	5781	ENSG00000179295	5068.01	7870.92
GSHG0002880	PPP1R15B	up	1.55	0.00213	0.0448	EASANA	chr1(-):204372492-204380945	UCSC	protein phosphatase 1 regulatory subunit 15B	FLJ14744	84919	ENSG00000158615	8422.51	13074
GSHG0030910	GKAP1	up	1.55	0.0151	0.142	EASANA	chr9(-):86354338-86444431	UCSC	G kinase anchoring protein 1	FKSG21, GKAP42	80318	ENSG00000165113	2280.19	3537.54
GSHG0013235	SSH2	up	1.55	0.0367	0.227	EASANA	chr17(-):27952959-28257246	UCSC	slingshot protein phosphatase 2	KIAA1725	85464	ENSG00000141298	231.4	360.17
GSHG0009710	WHAMMP2	up	1.55	0.0316	0.212	EASANA	chr15(+):28982729-29024285	UCSC	WAS protein homolog associated with actin, golgi membranes and microtubules pseudogene 2	NULL	440253	ENSG00000248334	132.68	207.31
GSHG0030658	RANBP6	up	1.55	0.000539	0.0191	EASANA	chr9(-):6011019-6015640	UCSC	RAN binding protein 6	NULL	26953	ENSG00000137040	9919.57	15371.1
GSHG0026760	SYNCRIP	up	1.55	0.000119	0.00678	EASANA	chr6(-):86317502-86353043	UCSC	synaptotagmin binding cytoplasmic RNA interacting protein	dJ3J17.2, GRY-RBP, hnRNP-Q, HNRNPQ, HNRPQ1, NSAP1	10492	ENSG00000135316	4787.47	7418.49
GSHG0029703	NBN	up	1.55	0.0141	0.137	EASANA	chr8(-):90945564-90996952	UCSC	nibrin	AT-V1, AT-V2, ATV	4683	ENSG00000104320	2499.15	3873.7
GSHG0033843	ATG2B	up	1.55	0.0138	0.135	EASANA	chr14(-):96745539-96829738	UCSC	autophagy related 2B	FLJ10242	55102	ENSG00000066739	2500	3874.59
GSHG0008449	--	up	1.55	0.029	0.202	EASANA	chr13(-):41765991-41768607	UCSC	--	NULL	--	--	1149.19	1780.97
GSHG0007284	DUSP16	up	1.55	0.00399	0.0648	EASANA	chr12(-):12626216-12715448	UCSC	dual specificity phosphatase 16	KIAA1700, MKP-7, MKP7	80824	ENSG00000111266	394.73	610.65
GSHG0031109	MEGF9	up	1.55	0.0442	0.252	EASANA	chr9(-):123363091-123476765	UCSC	multiple EGF like domains 9	NULL	1955	ENSG00000106780	1367.5	2116.8
GSHG0028588	LINC-PINT	up	1.55	0.000983	0.0282	EASANA	chr7(-):130626519-130794675	UCSC	long intergenic non-protein coding RNA, p53 induced transcript	FLJ43663, LincRNA-Pint, PINT	378805	ENSG00000231721	3233.76	4999.91
GSHG0033920	INSR	up	1.55	0.0122	0.126	EASANA	chr19(-):7112267-7294313	UCSC	insulin receptor	CD220	3643	ENSG00000171105	1265.59	1957.62
GSHG0029270	KHDRBS3	up	1.55	0.00853	0.101	EASANA	chr8(+):136469699-136659853	UCSC	KH RNA binding domain containing, signal transduction associated 3	Etle, etoile, SALP, SLM-2, SLM2, T-STAR	10656	ENSG00000131773	8246.13	12750.7
GSHG0001293	TROVE2	up	1.55	0.00451	0.0699	EASANA	chr1(+):193028552-193060904	UCSC	TROVE domain family member 2	Ro60	6738	ENSG00000116747	481.51	745.68
GSHG0013275	PEX12	up	1.55	0.041	0.242	EASANA	chr17(-):33901815-33905656	UCSC	peroxisomal biogenesis factor 12	NULL	5193	ENSG00000108733	323.13	499.72
GSHG0026053	TBPL1	up	1.55	0.00231	0.0467	EASANA	chr6(+):134273308-134308646	UCSC	TATA-box binding protein like 1	STUD, TLF, TLP, TRF2	9519	ENSG00000028839	1722.14	2664.02
GSHG0011285	CTCF	up	1.54	0.00324	0.0578	EASANA	chr16(+):67596310-67673093	UCSC	CCCTC-binding factor	NULL	10664	ENSG00000102974	2505.54	3869.97
GSHG0028608	CNOT4	up	1.54	0.000442	0.0166	EASANA	chr7(-):135046547-135194875	UCSC	CCR4-NOT transcription complex subunit 4	CLONE243, NOT4H	4850	ENSG00000080802	1955.11	3020.93
GSHG0002255	ZNF644	up	1.54	0.00829	0.0992	EASANA	chr1(-):91380859-91487812	UCSC	zinc finger protein 644	BM-005, KIAA1221, MGC60165, MGC70410	84146	ENSG00000122482	3059.2	4722.77
GSHG0030303	NCBP1	up	1.54	0.00452	0.07	EASANA	chr9(+):100395705-100436030	UCSC	nuclear cap binding protein subunit 1	CBP80, Sto1	4686	ENSG00000136937	2666.67	4116.5
GSHG0025767	HSP90AB1	up	1.54	7.81e-05	0.00513	EASANA	chr6(+):44213903-44221625	UCSC	heat shock protein 90 alpha family class B member 1	NULL	3326	ENSG00000096384	152674	235642
GSHG0026797	USP45	up	1.54	0.00675	0.0873	EASANA	chr6(-):99880182-99963365	UCSC	ubiquitin specific peptidase 45	MGC14793	85015	ENSG00000123552	649.45	1002.91
GSHG0008869	ARID4A	up	1.54	0.00689	0.0886	EASANA	chr14(+):58765222-58840444	UCSC	AT-rich interaction domain 4A	RBP-1, RBP1	5926	ENSG00000032219	920.24	1420.34
GSHG0004093	CCEPR	up	1.54	0.0282	0.2	EASANA	chr10(-):60933722-60936224	UCSC	cervical carcinoma expressed PCNA regulatory lncRNA	CCHE1	105682749	--	3353.29	5169.29
GSHG0002183	ZRANB2	up	1.54	0.0139	0.136	EASANA	chr1(-):71528975-71546972	UCSC	zinc finger RANBP2-type containing 2	ZIS, ZIS1, ZIS2	9406	ENSG00000132485	5433.29	8379.28
GSHG0023181	DHX15	up	1.54	0.000622	0.021	EASANA	chr4(-):24529087-24586184	UCSC	DEAH-box helicase 15	DBP1, HRH2, PRP43, PRPF43, PrPp43p	1665	ENSG00000109606	7241.44	11160.6
GSHG0141590	--	up	1.54	0.0247	0.186	EASANA	chr5(+):132440750-132442139	UCSC	--	NULL	--	--	5626.74	8668.29
GSHG0019467	DYRK1A	up	1.54	0.0229	0.179	EASANA	chr21(+):38737875-38887679	UCSC	dual specificity tyrosine phosphorylation regulated kinase 1A	NULL	1859	ENSG00000157540	2382.68	3672.58
GSHG0014857	ZNF146	up	1.54	0.0491	0.266	EASANA	chr19(+):36705504-36729673	UCSC	zinc finger protein 146	OZF	7705	ENSG00000167635	12350.1	19023.9
GSHG0022086	STAG1	up	1.54	0.00193	0.0428	EASANA	chr3(-):136055077-136471245	UCSC	stromal antigen 1	SA-1, SA1, SCC3A	10274	ENSG00000118007	1870.06	2880.62
GSHG0017018	AGPS	up	1.54	0.00057	0.0198	EASANA	chr2(+):178257372-178408564	UCSC	alkylglycerone phosphate synthase	ADAP-S, ADAS, ADHAPS, ADPS, ALDHPSY	8540	ENSG00000018510	1372.21	2114.8
GSHG0002024	HIVEP3	up	1.54	0.0264	0.193	EASANA	chr1(-):41972036-42501596	UCSC	human immunodeficiency virus type I enhancer binding protein 3	FLJ16752, KBP-1, KBP1, KIAA1555, KRC, Schnurri-3, SHN3, ZAS3, ZNF40C	59269	ENSG00000127124	432	663.95
GSHG0025343	GFPT2	up	1.54	0.00654	0.0861	EASANA	chr5(-):179727690-179780387	UCSC	glutamine-fructose-6-phosphate transaminase 2	GFAT2	9945	ENSG00000131459	2260.63	3476.43
GSHG0145893	PUM2	up	1.54	0.0165	0.148	EASANA	chr2(-):20448453-20552189	UCSC	pumilio RNA binding family member 2	KIAA0235, PUMH2	23369	ENSG00000055917	5602.95	8614.17
GSHG0135525	--	up	1.54	0.0219	0.175	EASANA	chr12(+):12632120-12632533	UCSC	--	NULL	--	--	125.41	193.3
GSHG0027180	AHR	up	1.54	0.0351	0.222	EASANA	chr7(+):17338276-17385775	UCSC	aryl hydrocarbon receptor	bHLHe76	196	ENSG00000106546	659.84	1015.01
GSHG0014248	GAREM1	up	1.54	0.0387	0.234	EASANA	chr18(-):29843484-30050447	UCSC	GRB2 associated regulator of MAPK1 subtype 1	FLJ21610	64762	ENSG00000141441	579.33	891.69
GSHG0002804	TRMT1L	up	1.54	8.19e-05	0.00524	EASANA	chr1(-):185087220-185126230	UCSC	tRNA methyltransferase 1 like	NULL	81627	ENSG00000121486	1812.7	2786.03
GSHG0011323	PDPR	up	1.54	0.0163	0.147	EASANA	chr16(+):70147529-70196440	UCSC	pyruvate dehydrogenase phosphatase regulatory subunit	PDP3	55066	ENSG00000090857	951.15	1461.6
GSHG0004746	CAPRIN1	up	1.54	0.0156	0.144	EASANA	chr11(+):34073230-34124157	UCSC	cell cycle associated protein 1	caprin-1, RNG105	4076	ENSG00000135387	11445.2	17576.4
GSHG0022576	SLAIN2	up	1.54	0.000179	0.00886	EASANA	chr4(+):48343334-48428215	UCSC	SLAIN motif family member 2	FLJ21611	57606	ENSG00000109171	1354.92	2079.1
GSHG0016754	LIMS1	up	1.53	0.0403	0.24	EASANA	chr2(+):109150811-109303694	UCSC	LIM zinc finger domain containing 1	PINCH, PINCH1	3987	ENSG00000169756	373.08	573.56
GSHG0024392	MFAP3	up	1.53	0.0214	0.172	EASANA	chr5(+):153418519-153437014	UCSC	microfibril associated protein 3	NULL	4238	ENSG00000037749	3896.37	5975.21
GSHG0014213	ROCK1	up	1.53	0.00177	0.0401	EASANA	chr18(-):18529701-18691813	UCSC	Rho associated coiled-coil containing protein kinase 1	p160ROCK	6093	ENSG00000067900	1891.59	2899.75
GSHG0024261	SMAD5	up	1.53	0.0105	0.115	EASANA	chr5(+):135468534-135518422	UCSC	SMAD family member 5	Dwfc, JV5-1	4090	ENSG00000113658	808.3	1241.14
GSHG0005375	CHEK1	up	1.53	0.0479	0.262	EASANA	chr11(+):125495031-125546151	UCSC	checkpoint kinase 1	CHK1	1111	ENSG00000149554	114.53	176.61
GSHG0017653	CCT4	up	1.53	0.000463	0.0171	EASANA	chr2(-):62095260-62115806	UCSC	chaperonin containing TCP1 subunit 4	Cctd	10575	ENSG00000115484	15825.7	24253.8
GSHG0003280	SVIL-AS1	up	1.53	0.00306	0.0561	EASANA	chr10(+):29698463-29776785	UCSC	SVIL antisense RNA 1	RP11-534G20.3	102724316	ENSG00000224597	3964.97	6071.53
GSHG0033294	MAPT	up	1.53	0.0307	0.208	EASANA	chr17(+):43971748-44105700	UCSC	microtubule associated protein tau	FLJ31424, FTDP-17, MGC138549, MSTD, MTBT1, MTBT2, PPND, PPP1R103, tau	4137	ENSG00000186868	8995.7	13760.2
GSHG0014755	ZNF429	up	1.53	0.00286	0.0537	EASANA	chr19(+):21688354-21738199	UCSC	zinc finger protein 429	NULL	353088	ENSG00000197013	331.59	507.13
GSHG0026979	SHPRH	up	1.53	0.00625	0.0839	EASANA	chr6(-):146205947-146285559	UCSC	SNF2 histone linker PHD RING helicase	bA545I5.2, FLJ90837, KIAA2023	257218	ENSG00000146414	1450.29	2219.84
GSHG0146122	TXNDC5	up	1.53	0.0169	0.15	EASANA	chr6(-):7881483-7911047	UCSC	thioredoxin domain containing 5	EndoPDI, ERp46, FLJ21353, FLJ90810, Hcc-2, MGC3178, PDIA15	81567	ENSG00000239264	1608.7	2460.91
GSHG0023211	PDS5A	up	1.53	0.00484	0.0728	EASANA	chr4(-):39824484-39979590	UCSC	PDS5 cohesin associated factor A	KIAA0648, PIG54, SCC-112	23244	ENSG00000121892	13480.7	20598.8
GSHG0018298	KLF7	up	1.53	0.0479	0.262	EASANA	chr2(-):207938861-208031970	UCSC	Kruppel like factor 7	UKLF	8609	ENSG00000118263	678.73	1037.23
GSHG0005149	PCF11	up	1.53	0.0156	0.143	EASANA	chr11(+):82868137-82896836	UCSC	PCF11 cleavage and polyadenylation factor subunit	KIAA0824	51585	ENSG00000165494	1438.88	2195.33
GSHG0134263	--	up	1.53	0.033	0.216	EASANA	chr1(+):235492241-235493335	UCSC	--	NULL	--	--	338.71	517.92
GSHG0018053	ORC4	up	1.53	0.0163	0.147	EASANA	chr2(-):148687966-148779173	UCSC	origin recognition complex subunit 4	HsORC4, Orc4p	5000	ENSG00000115947	2812.3	4293.08
GSHG0023005	WWC2	up	1.53	2.47e-07	0.000104	EASANA	chr4(+):184020463-184241927	UCSC	WW and C2 domain containing 2	BOMB, FLJ22029	80014	ENSG00000151718	785.96	1201.6
GSHG0002096	EPS15	up	1.53	0.0366	0.227	EASANA	chr1(-):51819935-51984995	UCSC	epidermal growth factor receptor pathway substrate 15	AF-1P, MLLT5	2060	ENSG00000085832	6437.26	9819.02
GSHG0004030	MARCH8	up	1.53	0.00835	0.0998	EASANA	chr10(-):45950041-46090355	UCSC	membrane associated ring-CH-type finger 8	c-MIR, CMIR, MARCH-VIII, RNF178	220972	ENSG00000165406	535.48	815.71
GSHG0003361	NCOA4	up	1.52	0.00563	0.0794	EASANA	chr10(+):51565108-51590733	UCSC	nuclear receptor coactivator 4	ARA70, DKFZp762E1112, ELE1, PTC3, RFG	8031	ENSG00000266412	7906.57	12058.8
GSHG0145705	WHAMMP1	up	1.52	0.00568	0.0797	EASANA	chr15(-):32812049-32825942	UCSC	WAS protein homolog associated with actin, golgi membranes and microtubules pseudogene 1	NULL	100288615	--	811.24	1237.3
GSHG0020445	POLDIP3	up	1.52	0.00145	0.036	EASANA	chr22(-):42979727-43010968	UCSC	DNA polymerase delta interacting protein 3	KIAA1649, PDIP3, PDIP46, SKAR	84271	ENSG00000100227	3027.42	4610.91
GSHG0027037	TCP1	up	1.52	0.00153	0.0369	EASANA	chr6(-):160199531-160210735	UCSC	t-complex 1	CCT1, Ccta, D6S230E	6950	ENSG00000120438	18119.8	27596.8
GSHG0145632	MIR100HG	up	1.52	0.0447	0.254	EASANA	chr11(-):121899037-122293579	UCSC	mir-100-let-7a-2-mir-125b-1 cluster host gene	AGD1, linc-NeD125, lncRNA-N2	399959	ENSG00000255248	14130.8	21511.5
GSHG0000302	SESN2	up	1.52	0.0389	0.235	EASANA	chr1(+):28585963-28609001	UCSC	sestrin 2	DKFZp761M0212, HI95, SES2, SEST2	83667	ENSG00000130766	862.61	1314.43
GSHG0008285	ING1	up	1.52	0.000647	0.0216	EASANA	chr13(+):111364970-111373420	UCSC	inhibitor of growth family member 1	p24ING1c, p33, p33ING1, p33ING1b, p47, p47ING1a	3621	ENSG00000153487	3275.49	4982.99
GSHG0009723	FAN1	up	1.52	0.00107	0.0299	EASANA	chr15(+):31196055-31283785	UCSC	FANCD2 and FANCI associated nuclease 1	NULL	22909	ENSG00000198690	1552.7	2362.79
GSHG0014464	NFIC	up	1.52	0.00244	0.0483	EASANA	chr19(+):3359561-3469215	UCSC	nuclear factor I C	CTF, CTF5, NF-I	4782	ENSG00000141905	5362.71	8154.88
GSHG0019164	SAMHD1	up	1.52	0.0454	0.255	EASANA	chr20(-):35520227-35580246	UCSC	SAM and HD domain containing deoxynucleoside triphosphate triphosphohydrolase 1	AGS5, HDDC1, Mg11, MOP-5, SBBI88	25939	ENSG00000101347	2499.21	3801.19
GSHG0024116	CAST	up	1.52	2.24e-08	1.96e-05	EASANA	chr5(+):95997741-96118523	UCSC	calpastatin	NULL	831	ENSG00000153113	6086.09	9238.82
GSHG0012164	RABEP1	up	1.52	0.0209	0.171	EASANA	chr17(+):5185558-5289657	UCSC	rabaptin, RAB GTPase binding effector protein 1	neurocrescin, RAB5EP, rabaptin-5, RABPT5	9135	ENSG00000029725	7957.66	12082.8
GSHG0024289	ANKHD1-EIF4EBP3 // ANKHD1 // EIF4EBP3	up	1.52	0.0203	0.168	EASANA	chr5(+):139781399-139929163	UCSC	ANKHD1-EIF4EBP3 readthrough // ankyrin repeat and KH domain containing 1 // eukaryotic translation initiation factor 4E binding protein 3	4E-BP3, FLJ10042, FLJ11979, FLJ14127, FLJ20288, KIAA1085, MASK, MASK-BP3, MASK1	404734, 54882, 8637	ENSG00000131503, ENSG00000243056, ENSG00000254996	941.21	1431.22
GSHG0029127	WWP1	up	1.52	0.0153	0.143	EASANA	chr8(+):87354960-87480176	UCSC	WW domain containing E3 ubiquitin protein ligase 1	AIP5, DKFZP434D2111	11059	ENSG00000123124	5289.26	8029.5
GSHG0002902	RAB29	up	1.52	0.00905	0.104	EASANA	chr1(-):205737115-205744610	UCSC	RAB29, member RAS oncogene family	NULL	8934	ENSG00000117280	650.34	987.44
GSHG0000135	VPS13D	up	1.52	0.00865	0.102	EASANA	chr1(+):12290096-12572096	UCSC	vacuolar protein sorting 13 homolog D	FLJ10619, KIAA0453	55187	ENSG00000048707	9956.55	15107.3
GSHG0000940	RPRD2	up	1.52	0.00454	0.0702	EASANA	chr1(+):150335567-150449039	UCSC	regulation of nuclear pre-mRNA domain containing 2	FLJ32145, HSPC099	23248	ENSG00000163125	1180.23	1790.78
GSHG0033996	FOXK1	up	1.51	0.0382	0.233	EASANA	chr7(+):4721930-4811074	UCSC	forkhead box K1	IMAGE:5164497	221937	ENSG00000164916	890.8	1350.05
GSHG0022903	TMEM184C	up	1.51	0.00015	0.00778	EASANA	chr4(+):148325879-148593194	UCSC	transmembrane protein 184C	FLJ10846	55751	ENSG00000164168	1371.46	2077.82
GSHG0000734	TRMT13	up	1.51	0.0325	0.214	EASANA	chr1(+):100598706-100616053	UCSC	tRNA methyltransferase 13 homolog	FLJ10287, FLJ11219	54482	ENSG00000122435	367.51	556.5
GSHG0006949	HSP90B1	up	1.51	0.00967	0.109	EASANA	chr12(+):104324112-104341707	UCSC	heat shock protein 90 beta family member 1	GP96, GRP94	7184	ENSG00000166598	7379.9	11171.6
GSHG0003048	SIPA1L2	up	1.51	0.0345	0.22	EASANA	chr1(-):232533714-232651354	UCSC	signal induced proliferation associated 1 like 2	KIAA1389	57568	ENSG00000116991	3125.24	4730.37
GSHG0027268	BBS9	up	1.51	0.015	0.142	EASANA	chr7(+):33168897-33676526	UCSC	Bardet-Biedl syndrome 9	B1, PTHB1	27241	ENSG00000122507	2536.26	3836.2
GSHG0009988	ARIH1	up	1.51	0.0298	0.204	EASANA	chr15(+):72766667-72878895	UCSC	ariadne RBR E3 ubiquitin protein ligase 1	ARI, HARI, HHARI, UBCH7BP	25820	ENSG00000166233	2561.24	3875.56
GSHG0001981	SNIP1	up	1.51	0.00379	0.0629	EASANA	chr1(-):38000050-38019945	UCSC	Smad nuclear interacting protein 1	PML1	79753	ENSG00000163877	404.95	612.64
GSHG0029053	MTFR1	up	1.51	0.0303	0.206	EASANA	chr8(+):66556888-66622802	UCSC	mitochondrial fission regulator 1	CHPPR, FAM54A2, KIAA0009	9650	ENSG00000066855	435.72	658.24
GSHG0027370	CCT6A	up	1.51	0.00703	0.0898	EASANA	chr7(+):56119378-56131682	UCSC	chaperonin containing TCP1 subunit 6A	Cctz, HTR3, TCP20, TCPZ, TTCP20	908	ENSG00000146731	10382.9	15688.1
GSHG0021877	GBE1	up	1.51	0.0291	0.203	EASANA	chr3(-):81538850-81811313	UCSC	1, 4-alpha-glucan branching enzyme 1	NULL	2632	ENSG00000114480	1513.83	2287.14
GSHG0022358	RNF168	up	1.51	7.25e-06	0.00108	EASANA	chr3(-):196195679-196230639	UCSC	ring finger protein 168	FLJ35794	165918	ENSG00000163961	3810.47	5757.62
GSHG0008491	KPNA3	up	1.51	0.0336	0.218	EASANA	chr13(-):50273443-50367057	UCSC	karyopherin subunit alpha 3	hSRP1, IPOA4, SRP1gamma, SRP4	3839	ENSG00000102753	2255.31	3407.46
GSHG0145669	DIS3	up	1.51	1.98e-05	0.00215	EASANA	chr13(-):73329540-73356266	UCSC	DIS3 homolog, exosome endoribonuclease and 3'-5' exoribonuclease	dis3p, EXOSC11, RRP44	22894	ENSG00000083520	3393.89	5126.45
GSHG0033801	PTPRJ	up	1.51	0.0291	0.203	EASANA	chr11(+):48002110-48192394	UCSC	protein tyrosine phosphatase, receptor type J	CD148, DEP1, HPTPeta	5795	ENSG00000149177	779.61	1178.35
GSHG0018089	WDSUB1	up	1.51	0.0459	0.256	EASANA	chr2(-):160092304-160143310	UCSC	WD repeat, sterile alpha motif and U-box domain containing 1	FLJ36175, UBOX6	151525	ENSG00000196151	1011.48	1525.35
GSHG0141868	--	up	1.51	0.00189	0.042	EASANA	chr5(-):179048662-179048739	UCSC	--	NULL	--	--	231.55	350.74
GSHG0015581	BRD4	up	1.51	0.00107	0.03	EASANA	chr19(-):15348301-15443356	UCSC	bromodomain containing 4	CAP, HUNK1, HUNKI, MCAP	23476	ENSG00000141867	2397.17	3615.82
GSHG0001188	PRRC2C	up	1.51	0.00782	0.0957	EASANA	chr1(+):171454650-171562650	UCSC	proline rich coiled-coil 2C	KIAA1096, XTP2	23215	ENSG00000117523	2355.24	3552.08
GSHG0014319	TCF4	up	1.51	0.0357	0.224	EASANA	chr18(-):52889562-53303224	UCSC	transcription factor 4	bHLHb19, E2-2, ITF2, SEF2-1B	6925	ENSG00000196628	4265.31	6433.53
GSHG0014984	ZNF234	up	1.51	0.0218	0.174	EASANA	chr19(+):44645710-44664462	UCSC	zinc finger protein 234	HZF4	10780	ENSG00000263002	1555.38	2343.73
GSHG0133703	KLHL3	up	1.51	0.012	0.124	EASANA	chr5(-):136953189-137071779	UCSC	kelch like family member 3	KIAA1129	26249	ENSG00000146021	643.49	971.29
GSHG0020416	ST13	up	1.51	3.23e-05	0.00292	EASANA	chr22(-):41220541-41253012	UCSC	ST13, Hsp70 interacting protein	FAM10A1, HIP, HSPABP1, P48, SNC6	6767	ENSG00000100380	15260.4	22999.4
GSHG0000705	DR1	up	1.51	0.000205	0.00965	EASANA	chr1(+):93811464-93828146	UCSC	down-regulator of transcription 1	NC2-BETA, NC2B, NCB2	1810	ENSG00000117505	5039.3	7594.1
GSHG0014751	ZNF431	up	1.51	0.0322	0.214	EASANA	chr19(+):21324813-21378854	UCSC	zinc finger protein 431	KIAA1969	170959	ENSG00000196705	599.64	903.46
GSHG0033929	ZNF91	up	1.51	0.00239	0.0476	EASANA	chr19(-):23489611-23578362	UCSC	zinc finger protein 91	HPF7, HTF10	7644	ENSG00000167232	5402.82	8138.2
GSHG0030023	SNAPC3	up	1.51	0.0183	0.158	EASANA	chr9(+):15422732-15465830	UCSC	small nuclear RNA activating complex polypeptide 3	MGC132011, MGC33124, PTFbeta, SNAP50	6619	ENSG00000164975	1857.17	2798.52
GSHG0023692	CFAP97	up	1.51	0.0242	0.184	EASANA	chr4(-):186080816-186125182	UCSC	cilia and flagella associated protein 97	DKFZp434F1728, hmw	57587	ENSG00000164323	1229.57	1853.27
GSHG0029973	ZNF252P	up	1.51	0.00544	0.0777	EASANA	chr8(-):146198976-146228285	UCSC	zinc finger protein 252, pseudogene	NULL	286101	ENSG00000196922	3339.81	5027.95
GSHG0029511	GTF2E2	up	1.51	0.00951	0.108	EASANA	chr8(-):30435829-30515758	UCSC	general transcription factor IIE subunit 2	FE, TF2E2, TFIIE-B	2961	ENSG00000197265	1353.84	2037.2
GSHG0007629	ZFC3H1	up	1.5	0.0034	0.0592	EASANA	chr12(-):72003379-72057749	UCSC	zinc finger C3H1-type containing	CSRC2, KIAA0546, MGC23401	196441	ENSG00000133858	6251.14	9408.11
GSHG0011712	EARS2	up	1.5	0.0468	0.259	EASANA	chr16(-):23533335-23568696	UCSC	glutamyl-tRNA synthetase 2, mitochondrial	KIAA1970, MSE1	124454	ENSG00000103356	1236.25	1859.9
GSHG0011942	NQO1	up	1.5	0.0447	0.254	EASANA	chr16(-):69743305-69760571	UCSC	NAD(P)H quinone dehydrogenase 1	DHQU, DTD, QR1	1728	ENSG00000181019	2687.54	4037.82
GSHG0012586	NPEPPS	up	1.5	0.029	0.202	EASANA	chr17(+):45600323-45700641	UCSC	aminopeptidase puromycin sensitive	MP100, PSA	9520	ENSG00000141279	13258.7	19927.5
GSHG0030457	RALGPS1	up	1.5	0.00932	0.106	EASANA	chr9(+):129677053-129985445	UCSC	Ral GEF with PH domain and SH3 binding motif 1	KIAA0351, RALGEF2, RALGPS1A	9649	ENSG00000136828	1678.53	2524.56
GSHG0012636	RSAD1	up	1.5	0.00442	0.0691	EASANA	chr17(+):48556161-48563340	UCSC	radical S-adenosyl methionine domain containing 1	FLJ11164	55316	ENSG00000136444	2045	3072.05
GSHG0029686	ZFAND1	up	1.5	0.0222	0.176	EASANA	chr8(-):82613568-82633539	UCSC	zinc finger AN1-type containing 1	FLJ14007	79752	ENSG00000104231	1176.31	1768.15
GSHG0014077	MALT1	up	1.5	0.00624	0.0838	EASANA	chr18(+):56338618-56417371	UCSC	MALT1 paracaspase	PCASP1	10892	ENSG00000172175	742.89	1116.42
GSHG0023341	SCARB2	up	1.5	0.031	0.209	EASANA	chr4(-):77079890-77135052	UCSC	scavenger receptor class B member 2	HLGP85, LIMP-2, LIMPII, SR-BII	950	ENSG00000138760	8906.78	13370.3
GSHG0011675	SMG1	up	1.5	0.0151	0.142	EASANA	chr16(-):18816175-18937738	UCSC	SMG1, nonsense mediated mRNA decay associated PI3K related kinase	ATX, KIAA0421, LIP	23049	ENSG00000157106	3792.42	5693.61
GSHG0009217	HNRNPC	up	1.5	0.0407	0.241	EASANA	chr14(-):21677295-21737638	UCSC	heterogeneous nuclear ribonucleoprotein C (C1/C2)	hnRNPC	3183	ENSG00000092199	25329.9	38013.4
GSHG0003559	TNKS2	up	1.5	0.0158	0.145	EASANA	chr10(+):93558069-93625232	UCSC	tankyrase 2	PARP-5b, PARP-5c, PARP5B, PARP5C, pART6, TANK2, TNKL	80351	ENSG00000107854	4226.5	6344.62
GSHG0029157	MTDH	up	1.5	0.002	0.0434	EASANA	chr8(+):98656407-98742488	UCSC	metadherin	3D3, AEG-1, LYRIC	92140	ENSG00000147649	3161.3	4745.1
GSHG0016808	DDX18	up	1.5	0.0149	0.141	EASANA	chr2(+):118572255-118597406	UCSC	DEAD-box helicase 18	Has1, MrDb	8886	ENSG00000088205	2121.11	3184.54
GSHG0021683	SMARCC1	up	1.5	0.0333	0.217	EASANA	chr3(-):47627379-47823599	UCSC	SWI/SNF related, matrix associated, actin dependent regulator of chromatin subfamily c member 1	BAF155, CRACC1, Rsc8, SRG3	6599	ENSG00000173473	1597.51	2395.61
GSHG0016359	SPAST	up	1.5	0.00887	0.103	EASANA	chr2(+):32288680-32382706	UCSC	spastin	ADPSP, FSP2, KIAA1083	6683	ENSG00000021574	1207.84	1813.11
GSHG0009864	USP8	up	1.5	0.0262	0.193	EASANA	chr15(+):50716574-50793279	UCSC	ubiquitin specific peptidase 8	HumORF8, KIAA0055, SPG59, UBPY	9101	ENSG00000138592	1410.7	2118.24
GSHG0000355	S100PBP	up	1.5	0.0412	0.243	EASANA	chr1(+):33283043-33324479	UCSC	S100P binding protein	FLJ12903, S100PBPR	64766	ENSG00000116497	592.2	888.94
GSHG0032838	--	down	24682	1.96e-07	8.88e-05	EASANA	chr6_apd_hap1(+):1150195-1153434	UCSC	--	NULL	--	--	4529.77	0
GSHG0054899	--	down	6048.88	6.52e-06	0.00102	EASANA	chr6_ssto_hap7(-):3978426-3993139	UCSC	--	NULL	--	--	1110.14	0
GSHG0032855	--	down	5005.44	6.32e-05	0.0045	EASANA	chr6_cox_hap2(+):4487915-4499091	UCSC	--	NULL	--	--	918.59	0
GSHG0144642	--	down	116.14	0.00328	0.0581	EASANA	chrX(-):13397454-13397506	UCSC	--	NULL	--	--	21.26	0
GSHG0128904	--	down	35.6	0.0474	NA	EASANA	chr3(+):37318239-37318270	UCSC	--	NULL	--	--	17.61	0.49
GSHG0033168	HBG2	down	19.48	0.00016	0.00817	EASANA	chr11(-):5274421-5276041	UCSC	hemoglobin subunit gamma 2	HBG-T1	3048	ENSG00000196565	145.39	7.45
GSHG0051633	--	down	17.45	0.0207	NA	EASANA	chr1(-):120533810-120533840	UCSC	--	NULL	--	--	3.14	0
GSHG0021569	EFHB	down	15.65	0.000244	0.011	EASANA	chr3(-):19920964-19988517	UCSC	EF-hand domain family member B	CFAP21, FLJ25200	151651	ENSG00000163576	248.91	15.92
GSHG0140148	--	down	11.78	0.00203	0.0436	EASANA	chr22(+):25855567-25855600	UCSC	--	NULL	--	--	58.68	4.96
GSHG0031203	C9orf50	down	11.28	9.76e-05	0.0059	EASANA	chr9(-):132374504-132383055	UCSC	chromosome 9 open reading frame 50	FLJ35803	375759	ENSG00000179058	90.92	8.11
GSHG0047690	LOC100506476	down	10.3	2.99e-06	0.000642	EASANA	chr14(+):74254063-74270310	UCSC	uncharacterized LOC100506476	NULL	100506476	--	268.2	26.08
GSHG0051644	TPSB2	down	10.15	0.0113	0.119	EASANA	chr16(-):1277272-1280185	UCSC	tryptase beta 2 (gene/pseudogene)	NULL	64499	ENSG00000197253	60.75	5.99
GSHG0028272	METTL27	down	9.37	0.000288	0.0124	EASANA	chr7(-):73248920-73256865	UCSC	methyltransferase like 27	NULL	155368	ENSG00000165171	191.74	20.47
GSHG0113123	--	down	9.16	0.0148	NA	EASANA	chr9(+):40028846-40028924	UCSC	--	NULL	--	--	9.26	1.02
GSHG0005851	SLC22A6	down	9.12	0.00062	0.021	EASANA	chr11(-):62743006-62752495	UCSC	solute carrier family 22 member 6	OAT1, PAHT, ROAT1	9356	ENSG00000197901	196.47	21.55
GSHG0134628	--	down	8.88	0.00214	0.0448	EASANA	chr1(-):234545768-234545793	UCSC	--	NULL	--	--	35.43	4.04
GSHG0015203	--	down	7.73	0.000145	0.0077	EASANA	chr19(+):55728028-55732984	UCSC	--	NULL	--	--	84.89	10.93
GSHG0084272	--	down	7.46	0.0239	NA	EASANA	chr2(-):56149047-56149087	UCSC	--	NULL	--	--	7.33	1
GSHG0020177	PRODH	down	7	1.4e-10	4.28e-07	EASANA	chr22(-):18900288-18924066	UCSC	proline dehydrogenase 1	HSPOX2, PIG6, PRODH1, PRODH2, TP53I6	5625	ENSG00000100033	14647.3	2093.55
GSHG0019579	CYP4F29P	down	6.81	9.04e-07	0.000277	EASANA	chr21(-):15215455-15220685	UCSC	cytochrome P450 family 4 subfamily F member 29, pseudogene	CYP4F-se4[6:7:8]	54055	ENSG00000228314	543.83	79.73
GSHG0034166	MIR3117	down	6.76	0.0153	NA	EASANA	chr1(+):67094123-67094200	UCSC	microRNA 3117	hsa-mir-3117	100422871	ENSG00000264720	13.74	2.02
GSHG0063808	LOC101928424	down	6.58	6.96e-10	1.42e-06	EASANA	chr11(+):102323650-102332769	UCSC	uncharacterized LOC101928424	NULL	101928424	--	161.2	24.44
GSHG0013706	MGC16275	down	6.16	2.09e-09	3.02e-06	EASANA	chr17(-):72206145-72209460	UCSC	uncharacterized protein MGC16275	NULL	85001	--	1593.53	258.83
GSHG0144972	--	down	5.83	0.00467	NA	EASANA	chr22(-):18911806-18911837	UCSC	--	NULL	--	--	17.43	2.99
GSHG0144432	--	down	5.76	0.0255	0.19	EASANA	chr1(-):1594984-1595015	UCSC	--	NULL	--	--	49.97	8.71
GSHG0013805	--	down	5.69	0.00156	0.0374	EASANA	chr17(-):79084283-79089521	UCSC	--	NULL	--	--	4118.94	723.2
GSHG0052751	LOC101929497	down	5.6	0.000585	0.0202	EASANA	chr11(+):127140965-127206915	UCSC	uncharacterized LOC101929497	NULL	101929497	--	75.22	13.43
GSHG0023881	--	down	5.45	5.4e-06	0.000919	EASANA	chr5(+):36667819-36670060	UCSC	--	NULL	--	--	1436.35	263.72
GSHG0068412	--	down	5.31	3.38e-05	0.00302	EASANA	chr13(+):61120993-61121024	UCSC	--	NULL	--	--	31.86	6.01
GSHG0028518	ST7-AS1	down	5.24	1.63e-06	0.000438	EASANA	chr7(-):116592503-116594388	UCSC	ST7 antisense RNA 1	ST7AS1	93653	ENSG00000227199	312.7	59.78
GSHG0049540	SEMA3B-AS1	down	5.16	0.000281	0.0122	EASANA	chr3(-):50304075-50304803	UCSC	SEMA3B antisense RNA 1 (head to head)	NULL	101928931	ENSG00000232352	245.71	47.57
GSHG0006649	GPD1	down	5.12	1.08e-06	0.000322	EASANA	chr12(+):50497602-50505103	UCSC	glycerol-3-phosphate dehydrogenase 1	NULL	2819	ENSG00000167588	3536.38	690.25
GSHG0138006	--	down	5.1	0.000108	0.00632	EASANA	chr17(-):60552644-60552774	UCSC	--	NULL	--	--	32.72	6.47
GSHG0003500	PLAC9	down	5.07	2.41e-08	2.04e-05	EASANA	chr10(+):81891439-81904818	UCSC	placenta specific 9	NULL	219348	ENSG00000189129	280.51	55.46
GSHG0017223	INHA	down	5.02	5.58e-06	0.000935	EASANA	chr2(+):220436952-220440437	UCSC	inhibin alpha subunit	NULL	3623	ENSG00000123999	794.98	158.56
GSHG0005956	ACY3	down	4.95	0.000392	0.0153	EASANA	chr11(-):67410027-67418130	UCSC	aminoacylase 3	ACY-3, HCBP1, MGC9740	91703	ENSG00000132744	294.08	59.37
GSHG0133253	OR7D2	down	4.94	0.0374	0.23	EASANA	chr19(+):9296270-9299493	UCSC	olfactory receptor family 7 subfamily D member 2	FLJ38149, HTPCRH03, OR19-4	162998	ENSG00000188000	388.51	78.64
GSHG0011804	HERC2P4 // LOC102723753	down	4.93	0.0011	0.0303	EASANA	chr16(-):32162610-32199434	UCSC	hect domain and RLD 2 pseudogene 4 // HECT and RLD domain containing E3 ubiquitin protein ligase 2 pseudogene	D16F37S5	100289574, 102723753	ENSG00000230267	136.51	27.61
GSHG0005037	CARNS1	down	4.92	0.000442	0.0166	EASANA	chr11(+):67183144-67193076	UCSC	carnosine synthase 1	KIAA1394	57571	ENSG00000172508	6889.29	1399.35
GSHG0004491	--	down	4.88	5.17e-05	0.00393	EASANA	chr11(+):318653-325629	UCSC	--	NULL	--	--	314.29	64.23
GSHG0001691	HES5	down	4.88	8.05e-06	0.00117	EASANA	chr1(-):2460186-2461684	UCSC	hes family bHLH transcription factor 5	bHLHb38	388585	ENSG00000197921	475.49	97.53
GSHG0004277	OPALIN	down	4.87	0.000113	0.00657	EASANA	chr10(-):98102977-98119122	UCSC	oligodendrocytic myelin paranodal and inner loop protein	HTMP10, TMP10	93377	ENSG00000197430	22543.5	4630.91
GSHG0152621	--	down	4.81	0.00862	NA	EASANA	chrX(+):70677504-70677576	UCSC	--	NULL	--	--	11.71	2.48
GSHG0013264	CCT6B	down	4.78	2.4e-05	0.00241	EASANA	chr17(-):33254878-33288528	UCSC	chaperonin containing TCP1 subunit 6B	Cctz2, TSA303	10693	ENSG00000132141	371.83	77.9
GSHG0053829	USP46-AS1	down	4.78	5.36e-05	0.00401	EASANA	chr4(+):53525573-53527665	UCSC	USP46 antisense RNA 1	NULL	643783	ENSG00000248866	222.37	46.6
GSHG0044896	FRG1JP	down	4.77	0.0045	0.0698	EASANA	chr9(-):68427785-68455368	UCSC	FSHD region gene 1 family member J, pseudogene	NULL	642236	ENSG00000215548	379.99	79.54
GSHG0001793	MST1L // LOC102724562	down	4.72	3.52e-05	0.00312	EASANA	chr1(-):17081129-17090975	UCSC	macrophage stimulating 1 like // macrophage stimulating 1 pseudogene	D1F15S1A, MSPL-7, MSPL7	102724562, 11223	ENSG00000186715	415.47	88.1
GSHG0132757	MIR219A2	down	4.62	0.00057	0.0198	EASANA	chr9(-):131154897-131154993	UCSC	microRNA 219a-2	hsa-mir-219-2	407003	ENSG00000284185	60.58	13.05
GSHG0029993	RFX3-AS1	down	4.48	0.000515	0.0184	EASANA	chr9(+):3668086-3691756	UCSC	RFX3 antisense RNA 1	NULL	101929302	ENSG00000232104	368.34	82.26
GSHG0139394	--	down	4.39	2.46e-05	0.00245	EASANA	chr2(-):95689407-95691314	UCSC	--	NULL	--	--	631.67	143.89
GSHG0016648	THNSL2	down	4.36	0.000765	0.0241	EASANA	chr2(+):88469814-88486156	UCSC	threonine synthase like 2	FLJ10916, SOFAT, TSH2	55258	ENSG00000144115	1509.81	346.73
GSHG0134926	--	down	4.31	0.035	NA	EASANA	chr10(-):25100857-25100909	UCSC	--	NULL	--	--	8.45	1.97
GSHG0011907	LRRC29	down	4.21	5.73e-11	2e-07	EASANA	chr16(-):67241043-67260930	UCSC	leucine rich repeat containing 29	FBL9	26231	ENSG00000125122	190.38	45.35
GSHG0003890	CDNF	down	4.18	0.000959	0.0279	EASANA	chr10(-):14861251-14880577	UCSC	cerebral dopamine neurotrophic factor	NULL	441549	ENSG00000185267	219.19	52.49
GSHG0142754	--	down	4.18	0.034	NA	EASANA	chr7(+):66368420-66368450	UCSC	--	NULL	--	--	14.94	3.53
GSHG0015436	PEX11G	down	4.12	0.00012	0.00678	EASANA	chr19(-):7541756-7554286	UCSC	peroxisomal biogenesis factor 11 gamma	NULL	92960	ENSG00000104883	179.42	43.61
GSHG0034730	NEBL-AS1	down	4.11	0.000393	0.0153	EASANA	chr10(+):21462919-21463850	UCSC	NEBL antisense RNA 1	NULL	100128511	ENSG00000231920	140.16	34.22
GSHG0144304	--	down	4.07	0.0467	NA	EASANA	chr19(-):5691567-5691647	UCSC	--	NULL	--	--	12.45	3.05
GSHG0043885	--	down	4.05	0.0346	0.221	EASANA	chr7(+):45849107-45849191	UCSC	--	NULL	--	--	16.24	3.97
GSHG0015787	PPP1R14A	down	4.02	0.000903	0.0272	EASANA	chr19(-):38741875-38747231	UCSC	protein phosphatase 1 regulatory inhibitor subunit 14A	CPI-17	94274	ENSG00000167641	14329.6	3562.43
GSHG0005922	CD248	down	4.01	0.000172	0.00858	EASANA	chr11(-):66081918-66084917	UCSC	CD248 molecule	TEM1	57124	ENSG00000174807	621.14	154.93
GSHG0000607	--	down	3.96	0.00483	0.0728	EASANA	chr1(+):67095469-67096630	UCSC	--	NULL	--	--	448.35	113.26
GSHG0001695	LINC00982	down	3.9	2.06e-06	0.000511	EASANA	chr1(-):2976181-2984289	UCSC	long intergenic non-protein coding RNA 982	FLJ42875	440556	ENSG00000177133	7348.12	1883.4
GSHG0029612	LINC01299	down	3.89	0.00138	0.0348	EASANA	chr8(-):66439281-66474901	UCSC	long intergenic non-protein coding RNA 1299	NULL	286186	ENSG00000254081	725.67	186.34
GSHG0147555	--	down	3.88	0.0142	NA	EASANA	chr12(-):76451675-76451719	UCSC	--	NULL	--	--	13.77	3.48
GSHG0012866	TMEM235	down	3.87	0.00139	0.0348	EASANA	chr17(+):76227391-76237067	UCSC	transmembrane protein 235	NULL	283999	ENSG00000204278	7479.14	1932.79
GSHG0013038	SLC16A11	down	3.83	0.000516	0.0184	EASANA	chr17(-):6944949-6947242	UCSC	solute carrier family 16 member 11	FLJ90193, MCT11	162515	ENSG00000174326	212.15	55.42
GSHG0030358	--	down	3.81	5.53e-07	0.000196	EASANA	chr9(+):113341513-113343658	UCSC	--	NULL	--	--	629.24	165.03
GSHG0034152	LINC00853	down	3.78	0.00127	0.0332	EASANA	chr1(+):47644922-47646011	UCSC	long intergenic non-protein coding RNA 853	ncRNA-a4	100874253	ENSG00000224805	83.08	22.09
GSHG0018658	COX4I2	down	3.75	0.000264	0.0117	EASANA	chr20(+):30225691-30232800	UCSC	cytochrome c oxidase subunit 4I2	COX4-2, COX4B, COXIV-2, dJ857M17.2	84701	ENSG00000131055	105.06	28.21
GSHG0029933	PYCR3	down	3.74	0.000104	0.00616	EASANA	chr8(-):144685394-144691943	UCSC	pyrroline-5-carboxylate reductase 3	FLJ13852	65263	ENSG00000104524	457.71	122.47
GSHG0138061	--	down	3.74	0.0128	0.129	EASANA	chr17(-):79362964-79362995	UCSC	--	NULL	--	--	60.28	16.15
GSHG0022935	NPY2R	down	3.74	0.0168	0.15	EASANA	chr4(+):156129778-156138229	UCSC	neuropeptide Y receptor Y2	NULL	4887	ENSG00000185149	941.17	251.7
GSHG0027111	LOC101927021	down	3.73	0.0101	0.112	EASANA	chr7(+):1200010-1205594	UCSC	uncharacterized LOC101927021	NULL	101927021	--	430.49	115.63
GSHG0020795	--	down	3.69	1.01e-05	0.00138	EASANA	chr3(+):48973027-48975090	UCSC	--	NULL	--	--	262.45	71.02
GSHG0135884	--	down	3.68	0.0461	NA	EASANA	chr13(+):52378198-52378246	UCSC	--	NULL	--	--	7.39	2
GSHG0033950	FAM182B	down	3.64	0.00286	0.0537	EASANA	chr20(-):25744088-25781927	UCSC	family with sequence similarity 182 member B	NULL	728882	ENSG00000175170	377	103.6
GSHG0007035	LINC00173	down	3.62	5.88e-08	4.1e-05	EASANA	chr12(+):116971227-116974317	UCSC	long intergenic non-protein coding RNA 173	FLJ42957	100287569	ENSG00000196668	428.3	118.43
GSHG0030598	LCN12	down	3.61	1.65e-09	2.7e-06	EASANA	chr9(+):139846768-139849949	UCSC	lipocalin 12	MGC48935	286256	ENSG00000184925	365.35	101.05
GSHG0039928	PRR22	down	3.61	4.81e-09	5.89e-06	EASANA	chr19(-):5782972-5784776	UCSC	proline rich 22	MGC24975	163154	ENSG00000212123	646.39	179.2
GSHG0143418	--	down	3.6	0.044	NA	EASANA	chr8(+):52861868-52861899	UCSC	--	NULL	--	--	10.97	3.05
GSHG0049096	LINC01431	down	3.6	9e-05	0.00554	EASANA	chr20(-):23337231-23338764	UCSC	long intergenic non-protein coding RNA 1431	NULL	100505683	ENSG00000232645	118.47	32.96
GSHG0138236	--	down	3.57	0.018	NA	EASANA	chr18(-):76739040-76739071	UCSC	--	NULL	--	--	14.3	3.99
GSHG0002046	BEST4	down	3.57	0.0103	0.113	EASANA	chr1(-):45249257-45253426	UCSC	bestrophin 4	NULL	266675	ENSG00000142959	128.77	36.11
GSHG0005425	LOC283177	down	3.57	0.0042	0.067	EASANA	chr11(+):134306376-134375555	UCSC	uncharacterized LOC283177	NULL	283177	--	225.83	63.45
GSHG0013277	MMP28	down	3.54	1.5e-06	0.000417	EASANA	chr17(-):34083269-34122711	UCSC	matrix metallopeptidase 28	EPILYSIN, MM28, MMP-25, MMP-28	79148	ENSG00000271447	1118.73	315.76
GSHG0138060	--	down	3.54	0.019	0.161	EASANA	chr17(-):79362666-79362697	UCSC	--	NULL	--	--	40.72	11.54
GSHG0002876	GOLT1A	down	3.54	0.0268	0.195	EASANA	chr1(-):204167286-204183220	UCSC	golgi transport 1A	CGI-141, FLJ42654, GOT1, MGC62027, YMR292W	127845	ENSG00000174567	108.25	30.68
GSHG0046490	LOC100506022	down	3.53	4.91e-06	0.000875	EASANA	chr1(-):9485154-9489055	UCSC	uncharacterized LOC100506022	NULL	100506022	--	401.92	113.62
GSHG0013455	ASB16-AS1	down	3.51	4.07e-09	5.24e-06	EASANA	chr17(-):42253354-42264085	UCSC	ASB16 antisense RNA 1	DKFZp762C2414	339201	ENSG00000267080	332.12	94.38
GSHG0020759	CLEC3B	down	3.48	0.00475	0.072	EASANA	chr3(+):45067751-45077564	UCSC	C-type lectin domain family 3 member B	TN	7123	ENSG00000163815	2232.09	640.79
GSHG0022405	FGFR3	down	3.46	5.85e-08	4.1e-05	EASANA	chr4(+):1795034-1810599	UCSC	fibroblast growth factor receptor 3	CD333, CEK2, JTK4	2261	ENSG00000068078	16360.8	4729.07
GSHG0135845	--	down	3.46	1.52e-05	0.00183	EASANA	chr13(+):20438063-20439974	UCSC	--	NULL	--	--	373.97	108.29
GSHG0021440	TMEM44-AS1	down	3.44	7.62e-07	0.000249	EASANA	chr3(+):194304997-194311561	UCSC	TMEM44 antisense RNA 1	NULL	100507297	ENSG00000231770	333.75	96.99
GSHG0007180	LOC100128253	down	3.43	0.036	0.225	EASANA	chr12(-):3405368-3475288	UCSC	uncharacterized LOC100128253	NULL	100128253	--	651.55	190.04
GSHG0025620	MSH5-SAPCD1 // MSH5 // SAPCD1	down	3.43	2.14e-06	0.00052	EASANA	chr6(+):31707725-31732627	UCSC	MSH5-SAPCD1 readthrough (NMD candidate) // mutS homolog 5 // suppressor APC domain containing 1	G7, NG23	100532732, 401251, 4439	ENSG00000204410, ENSG00000228727, ENSG00000255152	456.81	133.33
GSHG0005320	--	down	3.42	0.0218	0.174	EASANA	chr11(+):119479135-119529994	UCSC	--	NULL	--	--	597.46	174.7
GSHG0008969	PAPLN	down	3.42	0.00274	0.0521	EASANA	chr14(+):73704205-73741345	UCSC	papilin, proteoglycan like sulfated glycoprotein	MGC50452	89932	ENSG00000100767	612.4	179.16
GSHG0000780	GSTM5	down	3.41	0.0251	0.187	EASANA	chr1(+):110254864-110260888	UCSC	glutathione S-transferase mu 5	NULL	2949	ENSG00000134201	1998.53	586.14
GSHG0140397	--	down	3.4	4.73e-05	0.00375	EASANA	chr22(-):31478142-31479551	UCSC	--	NULL	--	--	187.96	55.07
GSHG0030616	NOXA1	down	3.37	3.06e-05	0.00285	EASANA	chr9(+):140317847-140328864	UCSC	NADPH oxidase activator 1	FLJ25475, NY-CO-31	10811	ENSG00000188747	3451.56	1025.15
GSHG0019363	LINC01549	down	3.35	0.0102	0.113	EASANA	chr21(+):18811208-18821501	UCSC	long intergenic non-protein coding RNA 1549	NULL	100505929	ENSG00000232560	207.78	61.95
GSHG0020367	TST	down	3.34	2.09e-09	3.02e-06	EASANA	chr22(-):37406900-37416224	UCSC	thiosulfate sulfurtransferase	RDS	7263	ENSG00000128311	1556.68	466.09
GSHG0023465	ETNPPL	down	3.3	0.000106	0.00626	EASANA	chr4(-):109663204-109684235	UCSC	ethanolamine-phosphate phospho-lyase	NULL	64850	ENSG00000164089	14194.8	4304.15
GSHG0031887	FATE1	down	3.29	0.0232	0.18	EASANA	chrX(+):150884507-150891666	UCSC	fetal and adult testis expressed 1	CT43, FATE	89885	ENSG00000147378	226.16	68.69
GSHG0020381	C22orf23	down	3.27	0.00462	0.071	EASANA	chr22(-):38339057-38349676	UCSC	chromosome 22 open reading frame 23	EVG1, FLJ32787, LOC84645	84645	ENSG00000128346	69.37	21.24
GSHG0144137	--	down	3.27	0.00926	0.106	EASANA	chr9(-):45440183-45440231	UCSC	--	NULL	--	--	16.07	5.02
GSHG0139590	--	down	3.27	2.85e-08	2.25e-05	EASANA	chr2(-):223431624-223434438	UCSC	--	NULL	--	--	643.99	196.97
GSHG0144023	--	down	3.25	0.0151	0.142	EASANA	chr9(+):138799866-138799936	UCSC	--	NULL	--	--	22	6.91
GSHG0139791	--	down	3.25	0.00779	0.0957	EASANA	chr20(-):1871874-1871902	UCSC	--	NULL	--	--	19.36	6.01
GSHG0151509	--	down	3.24	0.00744	0.0929	EASANA	chr6(+):29640169-29644931	UCSC	--	NULL	--	--	1426.18	439.68
GSHG0014774	LINC01532	down	3.22	0.0017	0.0395	EASANA	chr19(+):29493462-29504862	UCSC	long intergenic non-protein coding RNA 1532	NULL	100505835	ENSG00000267014	311.45	96.73
GSHG0145914	FAHD2CP	down	3.22	0.000125	0.00703	EASANA	chr2(+):96676299-96720672	UCSC	fumarylacetoacetate hydrolase domain containing 2C, pseudogene	NULL	729234	ENSG00000231584	5054.79	1571.53
GSHG0134307	--	down	3.21	0.00232	0.0469	EASANA	chr1(-):2253784-2255494	UCSC	--	NULL	--	--	919.18	286.77
GSHG0134474	--	down	3.2	2.5e-06	0.000558	EASANA	chr1(-):120451879-120453236	UCSC	--	NULL	--	--	185.11	57.65
GSHG0009930	SNX22	down	3.19	2.81e-05	0.00266	EASANA	chr15(+):64443914-64449680	UCSC	sorting nexin 22	FLJ13952	79856	ENSG00000157734	1870.31	586.66
GSHG0015269	ZSCAN1	down	3.19	0.00727	0.0916	EASANA	chr19(+):58545395-58565999	UCSC	zinc finger and SCAN domain containing 1	FLJ33779, ZNF915	284312	ENSG00000152467	436.42	137.09
GSHG0132904	PDCL3P4	down	3.18	0.00104	0.0294	EASANA	chr3(+):101429782-101432260	UCSC	phosducin-like 3 pseudogene 4	NULL	285359	ENSG00000244119	1300.63	408.3
GSHG0007600	WIF1	down	3.18	0.0101	0.112	EASANA	chr12(-):65444404-65515346	UCSC	WNT inhibitory factor 1	NULL	11197	ENSG00000156076	4530.51	1423.55
GSHG0005510	HBB	down	3.18	0.0242	0.184	EASANA	chr11(-):5246695-5248302	UCSC	hemoglobin subunit beta	beta-globin, CD113t-C	3043	ENSG00000244734	17064.8	5373.11
GSHG0138059	--	down	3.16	0.0206	0.169	EASANA	chr17(-):79362606-79362637	UCSC	--	NULL	--	--	57.03	18.07
GSHG0137936	--	down	3.15	7.06e-08	4.55e-05	EASANA	chr17(-):43222811-43229638	UCSC	--	NULL	--	--	1300.19	412.41
GSHG0012286	KRT17P2	down	3.11	0.000809	0.025	EASANA	chr17(+):18330175-18335240	UCSC	keratin 17 pseudogene 2	NULL	339241	ENSG00000186831	145.48	46.78
GSHG0004503	DRD4	down	3.11	0.0075	0.0933	EASANA	chr11(+):637290-640919	UCSC	dopamine receptor D4	NULL	1815	ENSG00000069696	253.59	81.58
GSHG0022390	MYL5	down	3.1	2.21e-05	0.00231	EASANA	chr4(+):667369-675817	UCSC	myosin light chain 5	NULL	4636	ENSG00000215375	493.14	159.29
GSHG0005694	PAMR1	down	3.09	0.000117	0.00673	EASANA	chr11(-):35453378-35575014	UCSC	peptidase domain containing associated with muscle regeneration 1	DKFZP586H2123, RAMP	25891	ENSG00000149090	4161.6	1345.75
GSHG0005535	CAVIN3	down	3.09	0.00288	0.0538	EASANA	chr11(-):6340173-6341742	UCSC	caveolae associated protein 3	cavin-3, HSRBC, MGC20400, SRBC	112464	ENSG00000170955	380.1	123.1
GSHG0001698	MEGF6	down	3.07	1.65e-08	1.56e-05	EASANA	chr1(-):3404513-3528059	UCSC	multiple EGF like domains 6	NULL	1953	ENSG00000162591	932.79	304.25
GSHG0010582	CYP11A1	down	3.06	0.00117	0.0314	EASANA	chr15(-):74630103-74660081	UCSC	cytochrome P450 family 11 subfamily A member 1	P450SCC	1583	ENSG00000140459	214.16	70.07
GSHG0031506	RBM3	down	3.06	0.00776	0.0955	EASANA	chrX(+):48432741-48439553	UCSC	RNA binding motif protein 3	IS1-RNPL	5935	ENSG00000102317	3393.26	1110.2
GSHG0133849	LDB3	down	3.05	0.00725	0.0916	EASANA	chr10(+):88426549-88495825	UCSC	LIM domain binding 3	KIAA0613, PDLIM6, ZASP	11155	ENSG00000122367	1370.99	448.92
GSHG0142874	--	down	3.05	0.0236	0.182	EASANA	chr7(+):151075709-151075792	UCSC	--	NULL	--	--	18.27	5.99
GSHG0132399	LOC400940	down	3.05	0.00229	0.0466	EASANA	chr2(+):6122110-6128364	UCSC	uncharacterized LOC400940	NULL	400940	--	129.17	42.22
GSHG0018943	RSPO4	down	3.05	0.00164	0.0386	EASANA	chr20(-):939098-982907	UCSC	R-spondin 4	dJ824F16.3	343637	ENSG00000101282	511.83	168.1
GSHG0030955	OMD	down	3.04	0.00201	0.0434	EASANA	chr9(-):95176527-95186836	UCSC	osteomodulin	osteoadherin, SLRR2C	4958	ENSG00000127083	679.73	223.9
GSHG0005751	FOLH1	down	3.03	0.00271	0.0521	EASANA	chr11(-):49166646-49230222	UCSC	folate hydrolase 1	GCP2, GCPII, NAALAD1, NAALAdase, PSM, PSMA	2346	ENSG00000086205	4679.88	1542.05
GSHG0142918	--	down	3.03	4.07e-06	0.000762	EASANA	chr7(-):4936897-4938473	UCSC	--	NULL	--	--	1698.55	560.32
GSHG0052648	LOC101927692	down	3.02	0.00425	0.0674	EASANA	chr10(+):116524547-116539662	UCSC	uncharacterized LOC101927692	NULL	101927692	--	534.81	177.01
GSHG0007974	MIPEPP3	down	3.02	1.15e-07	6.51e-05	EASANA	chr13(+):21872264-21967062	UCSC	mitochondrial intermediate peptidase pseudogene 3	NULL	650794	ENSG00000233325	555.92	183.68
GSHG0021623	CX3CR1	down	3.02	7.98e-05	0.00514	EASANA	chr3(-):39304985-39323226	UCSC	C-X3-C motif chemokine receptor 1	CCRL1, CMKDR1, V28	1524	ENSG00000168329	3197.86	1059.33
GSHG0008728	CMTM5	down	3.01	0.00671	0.0869	EASANA	chr14(+):23846016-23848980	UCSC	CKLF like MARVEL transmembrane domain containing 5	FLJ37521	116173	ENSG00000166091	3714.24	1234.07
GSHG0032075	SLC38A5	down	3.01	0.000476	0.0175	EASANA	chrX(-):48316920-48328644	UCSC	solute carrier family 38 member 5	JM24, SN2	92745	ENSG00000017483	1823.2	606.16
GSHG0017286	SNORC	down	3	2.09e-05	0.00222	EASANA	chr2(+):233733724-233743413	UCSC	secondary ossification center associated regulator of chondrocyte maturation	ASCL830, UNQ830	389084	ENSG00000182600	7654.01	2547.68
GSHG0000443	TMEM125	down	3	0.00345	0.0596	EASANA	chr1(+):43735665-43739672	UCSC	transmembrane protein 125	MGC17299	128218	ENSG00000179178	3049.93	1015.77
GSHG0122144	--	down	3	0.0373	NA	EASANA	chr17(+):66253451-66253482	UCSC	--	NULL	--	--	16.6	5.42
GSHG0016036	KLK5	down	3	0.0383	0.233	EASANA	chr19(-):51446559-51456344	UCSC	kallikrein related peptidase 5	KLK-L2, SCTE	25818	ENSG00000167754	131.26	43.91
GSHG0011504	CCDC78	down	2.99	2.37e-05	0.00239	EASANA	chr16(-):772582-776880	UCSC	coiled-coil domain containing 78	FLJ34512	124093	ENSG00000162004	623.83	208.62
GSHG0008508	NEK3	down	2.99	0.000658	0.0218	EASANA	chr13(-):52706775-52733996	UCSC	NIMA related kinase 3	HSPK36, MGC29949	4752	ENSG00000136098	2603.8	871.31
GSHG0027045	AGPAT4-IT1	down	2.98	0.00164	0.0387	EASANA	chr6(-):161581174-161583023	UCSC	AGPAT4 intronic transcript 1	FLJ23112	79992	ENSG00000279355	465.55	156.38
GSHG0118952	RNF43	down	2.97	0.000155	0.00795	EASANA	chr17(-):56429861-56494943	UCSC	ring finger protein 43	DKFZp781H0392, FLJ20315, URCC	54894	ENSG00000108375	371.15	125.17
GSHG0052317	THPO	down	2.96	3.22e-05	0.00292	EASANA	chr3(-):184089719-184097476	UCSC	thrombopoietin	MPLLG, TPO	7066	ENSG00000090534	293.42	99.37
GSHG0052393	LOC100506725	down	2.96	0.00321	0.0576	EASANA	chr7(+):35756047-35759320	UCSC	uncharacterized LOC100506725	NULL	100506725	--	2684.34	907.78
GSHG0051179	LINC01608	down	2.96	0.00209	0.0445	EASANA	chr8(-):111949919-112039662	UCSC	long intergenic non-protein coding RNA 1608	TCONS_00015136	101927459	ENSG00000253877	127.13	42.94
GSHG0029448	NUDT18	down	2.95	0.000895	0.027	EASANA	chr8(-):21964383-21967868	UCSC	nudix hydrolase 18	FLJ22494, MTH3	79873	ENSG00000275074	181.37	61.63
GSHG0007174	LINC00940	down	2.95	0.0254	0.189	EASANA	chr12(-):2038368-2045742	UCSC	long intergenic non-protein coding RNA 940	NULL	100271702	ENSG00000235049	380.47	129.04
GSHG0005624	USH1C	down	2.92	0.0105	0.114	EASANA	chr11(-):17515437-17565963	UCSC	USH1 protein network component harmonin	AIE-75, harmonin, NY-CO-37, NY-CO-38, PDZ-73, PDZ73, PDZD7C	10083	ENSG00000006611	1000.93	342.76
GSHG0018137	CCDC173	down	2.92	0.000941	0.0277	EASANA	chr2(-):170501935-170550931	UCSC	coiled-coil domain containing 173	LOC129881	129881	ENSG00000154479	423.52	145.16
GSHG0028791	FAM86B3P	down	2.91	0.00692	0.0887	EASANA	chr8(+):8086092-8102387	UCSC	family with sequence similarity 86 member B3, pseudogene	NULL	286042	ENSG00000173295	684.53	235.14
GSHG0010706	RLBP1	down	2.9	0.00354	0.0604	EASANA	chr15(-):89753098-89765004	UCSC	retinaldehyde binding protein 1	CRALBP	6017	ENSG00000140522	483.57	166.71
GSHG0019221	--	down	2.9	2.03e-05	0.00218	EASANA	chr20(-):44559189-44563694	UCSC	--	NULL	--	--	364.87	125.75
GSHG0020420	CHADL	down	2.9	0.00111	0.0305	EASANA	chr22(-):41625514-41636935	UCSC	chondroadherin like	SLRR4B	150356	ENSG00000100399	5844.6	2018.54
GSHG0004785	DKFZp779M0652	down	2.88	0.00773	0.0953	EASANA	chr11(+):45792983-45793908	UCSC	uncharacterized DKFZp779M0652	NULL	374387	--	150.2	52.26
GSHG0140665	--	down	2.88	8.92e-05	0.0055	EASANA	chr3(+):106967788-106970300	UCSC	--	NULL	--	--	425.55	147.75
GSHG0011553	PRSS27	down	2.88	0.00133	0.0342	EASANA	chr16(-):2762419-2770562	UCSC	serine protease 27	CAPH2, MPN	83886	ENSG00000172382	199.08	69.35
GSHG0010719	ZNF710-AS1	down	2.87	0.0011	0.0304	EASANA	chr15(-):90617745-90625439	UCSC	ZNF710 antisense RNA 1	ENST00000558334	109729181	ENSG00000259291	2425.89	846.78
GSHG0030849	LOC440896	down	2.86	0.0291	0.203	EASANA	chr9(-):69174196-69198044	UCSC	uncharacterized LOC440896	NULL	440896	--	1486.19	519.88
GSHG0001801	ALDH4A1	down	2.86	1.77e-05	0.00203	EASANA	chr1(-):19197926-19229293	UCSC	aldehyde dehydrogenase 4 family member A1	P5CDh	8659	ENSG00000159423	6867.88	2402.6
GSHG0008175	--	down	2.84	0.00283	0.0534	EASANA	chr13(+):74862164-74982939	UCSC	--	NULL	--	--	363.78	127.71
GSHG0019112	C20orf203	down	2.84	0.0186	0.16	EASANA	chr20(-):31219428-31261743	UCSC	chromosome 20 open reading frame 203	FLJ33706	284805	ENSG00000198547	263.77	92.94
GSHG0023608	CTSO	down	2.84	0.00607	0.0825	EASANA	chr4(-):156845278-156875054	UCSC	cathepsin O	NULL	1519	ENSG00000256043	634.49	223.64
GSHG0001426	LINC00467	down	2.83	0.0242	0.184	EASANA	chr1(+):211552053-211605878	UCSC	long intergenic non-protein coding RNA 467	MGC14801	84791	ENSG00000153363	233.79	82.68
GSHG0030322	--	down	2.83	0.000965	0.0279	EASANA	chr9(+):103115343-103156151	UCSC	--	NULL	--	--	435.71	154.01
GSHG0124216	--	down	2.83	0.00206	0.044	EASANA	chr22(-):50637640-50637674	UCSC	--	NULL	--	--	45.37	16.1
GSHG0017633	EFEMP1	down	2.82	6.58e-05	0.00454	EASANA	chr2(-):56093097-56151298	UCSC	EGF containing fibulin extracellular matrix protein 1	FBLN3, MTLV, S1-5	2202	ENSG00000115380	5606.54	1990.67
GSHG0031229	AK8	down	2.81	0.0152	0.142	EASANA	chr9(-):135600965-135754198	UCSC	adenylate kinase 8	FLJ32704	158067	ENSG00000165695	169.2	60.36
GSHG0053983	LINC01411	down	2.8	0.00486	0.073	EASANA	chr5(+):173763357-173954134	UCSC	long intergenic non-protein coding RNA 1411	RP11-267A15.1	101928176	ENSG00000249306	321.1	114.72
GSHG0135823	LOC100128276	down	2.8	0.0149	0.141	EASANA	chr12(-):129333716-129337640	UCSC	uncharacterized LOC100128276	NULL	100128276	--	65.88	23.68
GSHG0021728	TRAIP	down	2.79	1.62e-05	0.00191	EASANA	chr3(-):49866028-49893997	UCSC	TRAF interacting protein	RNF206, TRIP	10293	ENSG00000183763	185.03	66.48
GSHG0133753	TM7SF2	down	2.78	1.21e-07	6.57e-05	EASANA	chr11(+):64879326-64883856	UCSC	transmembrane 7 superfamily member 2	ANG1, DHCR14A, NET47	7108	ENSG00000149809	5053	1816.04
GSHG0046189	NBPF20 // NBPF25P // NBPF10 // NOTCH2NL // NBPF9	down	2.78	0.00106	0.0299	EASANA	chr1(+):143699301-145370304	UCSC	NBPF member 20 // NBPF member 25, pseudogene // NBPF member 10 // notch 2 N-terminal like // NBPF member 9	AG1, N2N	100132406, 100288142, 101929780, 388677, 400818	ENSG00000162825, ENSG00000264343, ENSG00000271425, ENSG00000272150	1425.43	513.05
GSHG0106422	--	down	2.77	0.05	0.269	EASANA	chr7(+):72417221-72417297	UCSC	--	NULL	--	--	40.09	14.51
GSHG0016325	ABHD1	down	2.77	7.07e-06	0.00107	EASANA	chr2(+):27346657-27353678	UCSC	abhydrolase domain containing 1	FLJ36128, LABH1	84696	ENSG00000143994	169.03	60.83
GSHG0012042	C16orf74	down	2.76	0.00129	0.0336	EASANA	chr16(-):85741123-85784709	UCSC	chromosome 16 open reading frame 74	MGC17624	404550	ENSG00000154102	175.3	63.21
GSHG0028214	PHKG1	down	2.75	0.000187	0.00912	EASANA	chr7(-):56147890-56160689	UCSC	phosphorylase kinase catalytic subunit gamma 1	NULL	5260	ENSG00000164776	938.23	340.95
GSHG0013203	LYRM9	down	2.75	0.00172	0.0397	EASANA	chr17(-):26205341-26220409	UCSC	LYR motif containing 9	HSD24	201229	ENSG00000232859	5136.94	1867.85
GSHG0020065	MEI1	down	2.75	0.00618	0.0833	EASANA	chr22(+):42095502-42195464	UCSC	meiotic double-stranded break formation protein 1	MGC40042, SPATA38	150365	ENSG00000167077	101.96	37.18
GSHG0132926	MAN1B1-AS1 // MAN1B1-DT	down	2.74	0.00137	0.0347	EASANA	chr9(-):139979398-139981269	UCSC	MAN1B1 antisense RNA 1 (head to head) // MAN1B1 divergent transcript	NULL	100289341	ENSG00000268996	790.16	288.45
GSHG0032536	RHCE	down	2.74	0.00517	0.0756	EASANA	chr1(-):25688740-25756683	UCSC	Rh blood group CcEe antigens	CD240CE	6006	ENSG00000188672	201.95	73.78
GSHG0014827	--	down	2.74	0.0119	0.123	EASANA	chr19(+):35795942-35796849	UCSC	--	NULL	--	--	139.12	50.85
GSHG0053708	ERICH6-AS1	down	2.73	4.88e-05	0.00382	EASANA	chr3(+):150421351-150437933	UCSC	ERICH6 antisense RNA 1	NULL	101928085	ENSG00000240137	191.06	69.73
GSHG0020796	PRKAR2A-AS1	down	2.72	0.000377	0.0149	EASANA	chr3(+):48885370-48889414	UCSC	PRKAR2A antisense RNA 1	NULL	100506637	ENSG00000224424	506.04	185.93
GSHG0089707	--	down	2.71	0.00768	0.0949	EASANA	chr22(-):50638331-50638432	UCSC	--	NULL	--	--	37.47	14.02
GSHG0140143	--	down	2.71	0.000179	0.00886	EASANA	chr22(+):22674758-22674783	UCSC	--	NULL	--	--	43.21	15.92
GSHG0013336	PGAP3	down	2.71	7.41e-13	3.63e-09	EASANA	chr17(-):37827376-37844323	UCSC	post-GPI attachment to proteins 3	CAB2, MGC9753, PER1, PP1498	93210	ENSG00000161395	653.55	241.55
GSHG0013441	LINC00910	down	2.71	0.00422	0.0671	EASANA	chr17(-):41447213-41466266	UCSC	long intergenic non-protein coding RNA 910	NULL	100130581	ENSG00000188825	79.46	29.48
GSHG0142656	--	down	2.71	0.000154	0.00792	EASANA	chr3(-):52844728-52846754	UCSC	--	NULL	--	--	1083.52	400.42
GSHG0008267	FGF14-AS2	down	2.69	0.00104	0.0294	EASANA	chr13(+):103046928-103048055	UCSC	FGF14 antisense RNA 2	NULL	283481	ENSG00000272143	626.54	232.62
GSHG0018856	--	down	2.68	2.33e-05	0.00236	EASANA	chr20(+):55841849-55858051	UCSC	--	NULL	--	--	200.53	74.63
GSHG0005466	H19	down	2.68	0.0335	0.217	EASANA	chr11(-):2016406-2022696	UCSC	H19, imprinted maternally expressed transcript (non-protein coding)	ASM, ASM1, D11S813E, LINC00008, NCRNA00008	283120	ENSG00000130600	1016.27	378.81
GSHG0142755	LOC644794	down	2.68	0.00569	0.0797	EASANA	chr7(+):66369107-66371283	UCSC	uncharacterized LOC644794	NULL	644794	--	854.4	318.47
GSHG0133452	HSD17B8	down	2.68	0.00228	0.0465	EASANA	chr6(+):33172414-33174608	UCSC	hydroxysteroid 17-beta dehydrogenase 8	D6S2245E, H2-KE6, HKE6, KE6, RING2, SDR30C1	7923	ENSG00000204228	537.99	201.18
GSHG0019175	KIAA1755	down	2.67	0.00414	0.0664	EASANA	chr20(-):36838907-36889174	UCSC	KIAA1755	RP5-1054A22.3	85449	ENSG00000149633	2505.19	938.9
GSHG0005265	TTC12	down	2.65	0.00841	0.1	EASANA	chr11(+):113185251-113244016	UCSC	tetratricopeptide repeat domain 12	FLJ13859, FLJ20535, TPARM	54970	ENSG00000149292	792.39	298.66
GSHG0004160	CFAP70	down	2.65	0.00165	0.0387	EASANA	chr10(-):75013516-75118617	UCSC	cilia and flagella associated protein 70	FLJ25765	118491	ENSG00000156042	325.11	122.45
GSHG0028668	TRPV6	down	2.65	0.0337	0.218	EASANA	chr7(-):142568957-142583508	UCSC	transient receptor potential cation channel subfamily V member 6	CaT1	55503	ENSG00000165125	255.63	96.35
GSHG0133188	LOC100130370	down	2.64	0.00935	0.106	EASANA	chr17(-):79349232-79359160	UCSC	uncharacterized LOC100130370	NULL	100130370	--	2449.59	928.3
GSHG0029943	OPLAH	down	2.64	0.00103	0.0293	EASANA	chr8(-):145106168-145115606	UCSC	5-oxoprolinase, ATP-hydrolysing	5-Opase, OPLA	26873	ENSG00000178814	2461.82	933.4
GSHG0009168	PLD4	down	2.64	0.00771	0.0952	EASANA	chr14(+):105391153-105399574	UCSC	phospholipase D family member 4	NULL	122618	ENSG00000166428	683.42	259.2
GSHG0011307	CDH1	down	2.64	0.000202	0.00956	EASANA	chr16(+):68771193-68869445	UCSC	cadherin 1	CD324, uvomorulin	999	ENSG00000039068	640.07	242.56
GSHG0018902	COL9A3	down	2.63	0.00138	0.0348	EASANA	chr20(+):61448409-61472511	UCSC	collagen type IX alpha 3 chain	DJ885L7.4.1, EDM3, FLJ90759, IDD, MED	1299	ENSG00000092758	8046.62	3054.98
GSHG0021410	RTP4	down	2.63	0.00371	0.0621	EASANA	chr3(+):187086168-187089367	UCSC	receptor transporter protein 4	IFRG28, Z3CXXC4	64108	ENSG00000136514	135.37	51.33
GSHG0133185	ST20-AS1	down	2.62	5.69e-05	0.00415	EASANA	chr15(+):80215113-80217196	UCSC	ST20 antisense RNA 1	FLJ33788	283687	ENSG00000259642	258.08	98.73
GSHG0024894	DMGDH	down	2.62	0.00376	0.0626	EASANA	chr5(-):78293387-78365497	UCSC	dimethylglycine dehydrogenase	NULL	29958	ENSG00000132837	354.32	135.29
GSHG0040638	--	down	2.62	0.00732	0.0919	EASANA	chr2(-):111876399-111878193	UCSC	--	NULL	--	--	544.49	207.9
GSHG0134497	--	down	2.62	0.0171	0.151	EASANA	chr1(+):145292040-145292149	UCSC	--	NULL	--	--	33.17	12.46
GSHG0054466	LOC105376306	down	2.62	0.00876	0.103	EASANA	chr9(-):135903540-135905809	UCSC	uncharacterized LOC105376306	NULL	105376306	--	78.38	29.89
GSHG0029662	ZFHX4-AS1	down	2.61	0.000955	0.0279	EASANA	chr8(-):77523115-77595519	UCSC	ZFHX4 antisense RNA 1	NULL	100192378	ENSG00000253661	474.1	181.17
GSHG0143420	--	down	2.61	0.0238	NA	EASANA	chr8(+):52862259-52862315	UCSC	--	NULL	--	--	17.37	6.53
GSHG0018854	TFAP2C	down	2.61	0.00323	0.0578	EASANA	chr20(+):55204358-55214336	UCSC	transcription factor AP-2 gamma	AP2-GAMMA, ERF1, hAP-2g, TFAP2G	7022	ENSG00000087510	312.22	119.24
GSHG0124219	--	down	2.61	0.0482	NA	EASANA	chr22(-):50638444-50638465	UCSC	--	NULL	--	--	15.73	6.07
GSHG0029059	ADHFE1	down	2.6	0.000339	0.0139	EASANA	chr8(+):67344718-67381044	UCSC	alcohol dehydrogenase, iron containing 1	ADHFe1, FLJ32430	137872	ENSG00000147576	1004.91	386.12
GSHG0005114	TPBGL	down	2.6	0.0182	0.158	EASANA	chr11(+):74951950-74954748	UCSC	trophoblast glycoprotein like	NULL	100507050	ENSG00000261594	751.34	288.86
GSHG0009625	DEGS2	down	2.59	0.00679	0.0877	EASANA	chr14(-):100612747-100626012	UCSC	delta 4-desaturase, sphingolipid 2	DES2, FADS8	123099	ENSG00000168350	497.1	192.32
GSHG0030444	OLFML2A	down	2.59	0.025	0.187	EASANA	chr9(+):127539437-127577170	UCSC	olfactomedin like 2A	FLJ00237	169611	ENSG00000185585	591.43	228.66
GSHG0012702	CA4	down	2.58	0.0456	0.256	EASANA	chr17(+):58227297-58256382	UCSC	carbonic anhydrase 4	CAIV, Car4	762	ENSG00000167434	780.01	302.69
GSHG0029930	NAPRT	down	2.57	1.68e-16	4.11e-12	EASANA	chr8(-):144656956-144660521	UCSC	nicotinate phosphoribosyltransferase	PP3856	93100	ENSG00000147813	3767.41	1464.36
GSHG0138927	--	down	2.57	0.00348	0.0598	EASANA	chr2(+):46873567-46876308	UCSC	--	NULL	--	--	383.85	149.48
GSHG0138062	--	down	2.56	0.0248	0.187	EASANA	chr17(-):79363012-79363120	UCSC	--	NULL	--	--	177.57	69.31
GSHG0030984	LINC00092	down	2.56	3.8e-06	0.00073	EASANA	chr9(-):98782016-98784093	UCSC	long intergenic non-protein coding RNA 92	bA346B7.1	100188953	ENSG00000225194	1147.48	448.38
GSHG0025596	TCF19	down	2.56	0.0278	0.198	EASANA	chr6(+):31126301-31131992	UCSC	transcription factor 19	SC1	6941	ENSG00000137310	98.76	38.74
GSHG0012348	NEK8	down	2.55	4.87e-05	0.00382	EASANA	chr17(+):27055798-27069784	UCSC	NIMA related kinase 8	NPHP9	284086	ENSG00000160602	266.85	104.67
GSHG0011988	LDHD	down	2.55	1.97e-06	0.000493	EASANA	chr16(-):75145759-75150670	UCSC	lactate dehydrogenase D	NULL	197257	ENSG00000166816	2708.81	1063.92
GSHG0039654	C19orf71	down	2.55	0.000169	0.00852	EASANA	chr19(+):3539155-3544028	UCSC	chromosome 19 open reading frame 71	LOC100128569	100128569	ENSG00000183397	332.02	130.45
GSHG0027120	LFNG	down	2.53	5.87e-07	0.0002	EASANA	chr7(+):2552163-2568809	UCSC	LFNG O-fucosylpeptide 3-beta-N-acetylglucosaminyltransferase	SCDO3	3955	ENSG00000106003	813.28	321.16
GSHG0140998	--	down	2.53	5.07e-05	0.00391	EASANA	chr3(-):129565893-129566800	UCSC	--	NULL	--	--	249.72	98.4
GSHG0014425	CIRBP	down	2.53	0.00127	0.0333	EASANA	chr19(+):1269265-1274806	UCSC	cold inducible RNA binding protein	CIRP	1153	ENSG00000099622	16536.1	6543.82
GSHG0132315	SNHG17	down	2.53	3.55e-05	0.00312	EASANA	chr20(-):37049235-37064020	UCSC	small nucleolar RNA host gene 17	NULL	388796	ENSG00000196756	874.62	346.37
GSHG0019850	THAP7-AS1	down	2.53	0.00502	0.0742	EASANA	chr22(+):21356211-21364662	UCSC	THAP7 antisense RNA 1	NULL	439931	ENSG00000230513	477.57	189.09
GSHG0143860	--	down	2.51	0.0488	0.265	EASANA	chr9(+):70645650-70648248	UCSC	--	NULL	--	--	920.22	366.14
GSHG0137972	--	down	2.51	0.0374	0.23	EASANA	chr17(-):53037625-53037727	UCSC	--	NULL	--	--	19.96	8.04
GSHG0134573	--	down	2.51	0.0086	0.101	EASANA	chr1(-):182807131-182807716	UCSC	--	NULL	--	--	85	33.8
GSHG0145786	KRT17P1	down	2.51	0.00458	0.0706	EASANA	chr17(-):16744101-16749186	UCSC	keratin 17 pseudogene 1	NULL	147228	ENSG00000131885	1053.91	420.27
GSHG0012909	NPB	down	2.49	0.000154	0.00792	EASANA	chr17(+):79859985-79860780	UCSC	neuropeptide B	PPL7, PPNPB	256933	ENSG00000183979	332.89	133.62
GSHG0031304	--	down	2.49	0.000139	0.0075	EASANA	chr9(-):140118567-140122265	UCSC	--	NULL	--	--	483.91	194.25
GSHG0013263	C17orf102	down	2.49	0.0424	0.246	EASANA	chr17(-):32901142-32906388	UCSC	chromosome 17 open reading frame 102	FLJ44815	400591	ENSG00000197322	701.15	282.02
GSHG0031246	SARDH	down	2.49	1.8e-05	0.00203	EASANA	chr9(-):136528686-136605077	UCSC	sarcosine dehydrogenase	SDH	1757	ENSG00000123453	718.63	289.19
GSHG0005988	ALG1L9P	down	2.49	0.00659	0.0863	EASANA	chr11(-):71505409-71524905	UCSC	asparagine-linked glycosylation 1-like 9, pseudogene	NULL	285407	ENSG00000254978	127.49	51.52
GSHG0022239	TNFSF10	down	2.48	0.032	0.213	EASANA	chr3(-):172223298-172241297	UCSC	TNF superfamily member 10	Apo-2L, CD253, TL2, TRAIL	8743	ENSG00000121858	886.01	356.58
GSHG0003808	SCART1	down	2.48	0.0413	0.243	EASANA	chr10(+):135267427-135337062	UCSC	scavenger receptor family member expressed on T cells 1	CD163c-alpha	619207	ENSG00000214279	230.54	93.21
GSHG0011023	VWA3A	down	2.48	0.0125	0.127	EASANA	chr16(+):22103859-22168274	UCSC	von Willebrand factor A domain containing 3A	FLJ40941, FLJ46765	146177	ENSG00000175267	525.54	212.45
GSHG0030766	ENHO	down	2.47	0.000746	0.0238	EASANA	chr9(-):34521040-34523037	UCSC	energy homeostasis associated	UNQ470	375704	ENSG00000168913	21658.5	8777.8
GSHG0017453	MATN3	down	2.47	0.0463	0.258	EASANA	chr2(-):20191814-20212455	UCSC	matrilin 3	EDM5, HOA	4148	ENSG00000132031	205.13	83.29
GSHG0010050	CRABP1	down	2.46	0.048	0.263	EASANA	chr15(+):78632666-78640572	UCSC	cellular retinoic acid binding protein 1	CRABP, CRABP-I, CRABPI	1381	ENSG00000166426	1981.22	805.08
GSHG0025872	PRSS35	down	2.46	0.00448	0.0697	EASANA	chr6(+):84222194-84235419	UCSC	serine protease 35	dJ223E3.1, MGC46520	167681	ENSG00000146250	305.35	124.49
GSHG0022093	NME9	down	2.45	0.000204	0.00962	EASANA	chr3(-):137980279-138048728	UCSC	NME/NM23 family member 9	NM23-H9, TXL-2	347736	ENSG00000181322	453.61	185.43
GSHG0133852	ADIRF	down	2.45	0.0164	0.147	EASANA	chr10(+):88728188-88730666	UCSC	adipogenesis regulatory factor	AFRO, APM2	10974	ENSG00000148671	4211.42	1719.42
GSHG0052248	CTXND1	down	2.44	0.036	0.225	EASANA	chr15(-):80487821-80544603	UCSC	cortexin domain containing 1	NULL	100996492	ENSG00000259417	2613.36	1068.86
GSHG0026175	PNLDC1	down	2.44	0.00134	0.0344	EASANA	chr6(+):160221281-160241735	UCSC	PARN like, ribonuclease domain containing 1	dJ195P10.2, FLJ40240	154197	ENSG00000146453	502.97	205.6
GSHG0132357	SEMA3B	down	2.44	0.0099	0.11	EASANA	chr3(+):50297735-50317403	UCSC	semaphorin 3B	LUCA-1, SemA, sema5, semaV	7869	ENSG00000012171	10245.2	4192.24
GSHG0120349	--	down	2.44	0.0169	0.15	EASANA	chr12(+):48178158-48178235	UCSC	--	NULL	--	--	45.63	18.71
GSHG0025675	ARMC12	down	2.44	0.0113	0.12	EASANA	chr6(+):35704809-35716690	UCSC	armadillo repeat containing 12	FLJ25390	221481	ENSG00000157343	119.31	48.72
GSHG0029954	SLC39A4	down	2.44	0.000688	0.0225	EASANA	chr8(-):145635777-145642279	UCSC	solute carrier family 39 member 4	AWMS2, ZIP4	55630	ENSG00000147804	405.28	166.75
GSHG0031190	ZDHHC12	down	2.43	3.6e-05	0.00315	EASANA	chr9(-):131483159-131486408	UCSC	zinc finger DHHC-type containing 12	FLJ14524, ZNF400	84885	ENSG00000160446	189.64	77.85
GSHG0016794	PSD4	down	2.43	0.00018	0.00886	EASANA	chr2(+):113931550-113960802	UCSC	pleckstrin and Sec7 domain containing 4	EFA6B, TIC	23550	ENSG00000125637	138.84	57.35
GSHG0000226	LINC00339	down	2.43	9.47e-08	5.64e-05	EASANA	chr1(+):22351684-22357717	UCSC	long intergenic non-protein coding RNA 339	HSPC157	29092	ENSG00000218510	1464.59	602.38
GSHG0138064	--	down	2.43	0.0364	0.226	EASANA	chr17(-):79363869-79363905	UCSC	--	NULL	--	--	112.56	46.32
GSHG0008156	--	down	2.43	0.00068	0.0223	EASANA	chr13(+):61109380-61112220	UCSC	--	NULL	--	--	726.37	299.61
GSHG0004477	FUOM	down	2.42	0.0105	0.115	EASANA	chr10(-):135168658-135171529	UCSC	fucose mutarotase	FLJ26016, FucM, FucU	282969	ENSG00000148803	153.93	63.73
GSHG0141095	--	down	2.42	0.0208	0.17	EASANA	chr4(+):8508555-8514337	UCSC	--	NULL	--	--	1428.38	590.88
GSHG0124217	--	down	2.41	0.044	0.252	EASANA	chr22(-):50637834-50637893	UCSC	--	NULL	--	--	33.48	13.95
GSHG0015495	ICAM3	down	2.41	0.00411	0.066	EASANA	chr19(-):10444454-10450510	UCSC	intercellular adhesion molecule 3	CD50, CDW50, ICAM-R	3385	ENSG00000076662	439.42	182.26
GSHG0017704	LINC01816	down	2.4	0.00614	0.083	EASANA	chr2(-):70351168-70352448	UCSC	long intergenic non-protein coding RNA 1816	LOC100133985	100133985	ENSG00000231327	131.58	54.62
GSHG0001677	TMEM52	down	2.4	0.0154	0.143	EASANA	chr1(-):1849029-1850740	UCSC	transmembrane protein 52	NULL	339456	ENSG00000178821	128.87	53.72
GSHG0031603	GDPD2	down	2.4	0.00228	0.0465	EASANA	chrX(+):69642881-69653243	UCSC	glycerophosphodiester phosphodiesterase domain containing 2	FLJ20207, GDE3, OBDPF	54857	ENSG00000130055	753.63	313.79
GSHG0000538	MROH7-TTC4 // MROH7 // TTC4	down	2.39	2.05e-07	9.12e-05	EASANA	chr1(+):55107413-55208330	UCSC	MROH7-TTC4 readthrough (NMD candidate) // maestro heat like repeat family member 7 // tetratricopeptide repeat domain 4	CNS1, FLJ41930, FLJ46354, MGC5097	100527960, 374977, 7268	ENSG00000184313, ENSG00000243725, ENSG00000271723	1853.28	774.63
GSHG0013180	MFAP4	down	2.39	0.0347	0.221	EASANA	chr17(-):19286762-19290532	UCSC	microfibril associated protein 4	NULL	4239	ENSG00000166482	92.59	38.85
GSHG0033947	LINC01547	down	2.39	0.00238	0.0476	EASANA	chr21(-):46352729-46359828	UCSC	long intergenic non-protein coding RNA 1547	NULL	84536	ENSG00000183250	488.56	204.78
GSHG0015977	MAMSTR	down	2.39	3.99e-07	0.00015	EASANA	chr19(-):49215979-49222983	UCSC	MEF2 activating motif and SAP domain containing transcriptional regulator	FLJ36070, MASTR	284358	ENSG00000176909	584.66	245.18
GSHG0033416	SOD3	down	2.39	0.0207	0.17	EASANA	chr4(+):24797085-24802466	UCSC	superoxide dismutase 3	EC-SOD	6649	ENSG00000109610	6017.46	2519.33
GSHG0022104	RBP1	down	2.39	0.00348	0.0598	EASANA	chr3(-):139236276-139258671	UCSC	retinol binding protein 1	CRABP-I, CRBP, CRBP1, CRBPI, RBPC	5947	ENSG00000114115	2572.8	1077.74
GSHG0019077	ACSS1	down	2.39	6.45e-05	0.00451	EASANA	chr20(-):24986866-25039617	UCSC	acyl-CoA synthetase short chain family member 1	AceCS2L, dJ568C11.3, MGC33843	84532	ENSG00000154930	13462.6	5640.71
GSHG0011288	C16orf86	down	2.38	5.68e-07	0.000198	EASANA	chr16(+):67700717-67702655	UCSC	chromosome 16 open reading frame 86	FLJ41802	388284	ENSG00000159761	826.77	347.44
GSHG0149972	LINC01678	down	2.38	0.0364	0.226	EASANA	chr21(-):45578656-45579745	UCSC	long intergenic non-protein coding RNA 1678	NULL	105377138	ENSG00000225331	104.38	43.99
GSHG0030468	FPGS	down	2.38	1.97e-06	0.000493	EASANA	chr9(+):130556876-130576360	UCSC	folylpolyglutamate synthase	NULL	2356	ENSG00000136877	1940.11	815.75
GSHG0025282	LOC643201	down	2.38	0.0124	0.127	EASANA	chr5(-):175570089-175626298	UCSC	centrosomal protein 192kDa pseudogene	NULL	643201	--	123.53	51.72
GSHG0036144	PXN-AS1	down	2.38	0.00139	0.0349	EASANA	chr12(+):120639094-120650630	UCSC	PXN antisense RNA 1	EyeLinc4	100506649	ENSG00000255857	386.5	162.73
GSHG0132340	MYL3	down	2.38	0.00264	0.0511	EASANA	chr3(-):46899357-46904973	UCSC	myosin light chain 3	CMH8, MLC1SB, MLC1V, VLC1	4634	ENSG00000160808	296.45	124.9
GSHG0008610	GGACT	down	2.37	2.98e-05	0.0028	EASANA	chr13(-):101182418-101241046	UCSC	gamma-glutamylamine cyclotransferase	NULL	87769	ENSG00000134864	478.29	201.59
GSHG0021915	MYH15	down	2.37	0.000665	0.022	EASANA	chr3(-):108099216-108248169	UCSC	myosin heavy chain 15	KIAA1000	22989	ENSG00000144821	678.03	286.26
GSHG0027304	LINC00265	down	2.37	8.66e-10	1.63e-06	EASANA	chr7(+):39773167-39834222	UCSC	long intergenic non-protein coding RNA 265	NCRNA00265-1	349114	ENSG00000188185	1704.36	719.3
GSHG0011911	TPPP3	down	2.36	0.00368	0.0619	EASANA	chr16(-):67423710-67427438	UCSC	tubulin polymerization promoting protein family member 3	CGI-38, p20, p25gamma	51673	ENSG00000159713	11074.6	4687.04
GSHG0010401	FAM227B	down	2.36	0.00568	0.0797	EASANA	chr15(-):49619159-49913128	UCSC	family with sequence similarity 227 member B	FLJ32800	196951	ENSG00000166262	200.9	85.2
GSHG0001000	CREB3L4	down	2.36	0.00534	0.077	EASANA	chr1(+):153940315-153946839	UCSC	cAMP responsive element binding protein 3 like 4	AIbZIP, ATCE1, CREB3, CREB4, hJAL	148327	ENSG00000143578	269.06	113.87
GSHG0029045	UG0898H09	down	2.36	5.7e-05	0.00415	EASANA	chr8(+):63890420-63897459	UCSC	uncharacterized LOC643763	NULL	643763	--	5267.81	2231.85
GSHG0006201	LINC00900	down	2.36	0.00345	0.0597	EASANA	chr11(-):115624966-115631345	UCSC	long intergenic non-protein coding RNA 900	NULL	283143	ENSG00000246100	394.72	167.45
GSHG0145980	GLYCTK // DNAH1	down	2.36	6.55e-06	0.00102	EASANA	chr3(+):52321836-52434512	UCSC	glycerate kinase // dynein axonemal heavy chain 1	DNAHC1, HBEBP2, HBEBP4, HDHC7, HL-11, HL11, XLHSRF-1	132158, 25981	ENSG00000114841, ENSG00000168237	8559.27	3633.05
GSHG0014556	ZNF426-DT	down	2.35	0.00202	0.0436	EASANA	chr19(+):9649342-9650405	UCSC	ZNF426 divergent transcript	NULL	101928238	ENSG00000278611	376.97	160.33
GSHG0012634	ACSF2	down	2.35	3.95e-05	0.00336	EASANA	chr17(+):48503519-48552206	UCSC	acyl-CoA synthetase family member 2	ACSMW, FLJ20920	80221	ENSG00000167107	1223.75	520.52
GSHG0016031	C19orf48	down	2.35	2.81e-06	0.000614	EASANA	chr19(-):51300951-51308110	UCSC	chromosome 19 open reading frame 48	BC006151, MGC13170	84798	ENSG00000167747	1194.28	508.94
GSHG0041895	LAMB2P1	down	2.35	2.72e-05	0.00262	EASANA	chr3(-):49190292-49191834	UCSC	laminin subunit beta 2 pseudogene 1	NULL	22973	--	350.74	149.62
GSHG0149977	--	down	2.34	0.0185	0.159	EASANA	chr21(-):46823724-46826253	UCSC	--	NULL	--	--	96.19	41.06
GSHG0033933	LIMS2	down	2.34	0.015	0.141	EASANA	chr2(-):128395997-128439360	UCSC	LIM zinc finger domain containing 2	PINCH-2, PINCH2	55679	ENSG00000072163	1114.79	477.04
GSHG0007065	ACADS	down	2.34	6.78e-05	0.00464	EASANA	chr12(+):121163541-121177810	UCSC	acyl-CoA dehydrogenase short chain	ACAD3, SCAD	35	ENSG00000122971	1870.82	800.51
GSHG0012065	--	down	2.34	0.00177	0.0402	EASANA	chr16(-):88620112-88636548	UCSC	--	NULL	--	--	393.4	168.62
GSHG0019183	PLCG1-AS1	down	2.34	0.00103	0.0293	EASANA	chr20(-):39726635-39766643	UCSC	PLCG1 antisense RNA 1	TOP1-AS1	101927117	ENSG00000226648	155.38	66.48
GSHG0033775	RHBDL2	down	2.33	0.0182	0.158	EASANA	chr1(-):39351478-39407502	UCSC	rhomboid like 2	FLJ20435	54933	ENSG00000158315	566.88	242.76
GSHG0003033	AGT	down	2.33	0.00173	0.0397	EASANA	chr1(-):230838269-230850336	UCSC	angiotensinogen	NULL	183	ENSG00000135744	19443.2	8342.49
GSHG0031775	LINC01285	down	2.33	0.00824	0.0989	EASANA	chrX(+):117973519-118015978	UCSC	long intergenic non-protein coding RNA 1285	NULL	101928287	ENSG00000203650	73.34	31.58
GSHG0012147	ZMYND15	down	2.33	5.98e-06	0.00097	EASANA	chr17(+):4643310-4649414	UCSC	zinc finger MYND-type containing 15	DKFZp434N127	84225	ENSG00000141497	295.47	126.87
GSHG0003053	TARBP1	down	2.33	0.000127	0.00708	EASANA	chr1(-):234527059-234614854	UCSC	TAR (HIV-1) RNA binding protein 1	TRM3, TRMT3, TRP-185	6894	ENSG00000059588	5180.28	2228.17
GSHG0140922	--	down	2.33	0.000989	0.0283	EASANA	chr3(-):53847127-53847755	UCSC	--	NULL	--	--	651.02	279.68
GSHG0140914	--	down	2.32	0.0279	0.199	EASANA	chr3(-):49726370-49726397	UCSC	--	NULL	--	--	26.83	11.41
GSHG0132665	ENDOU	down	2.32	0.00115	0.0312	EASANA	chr12(-):48103520-48119355	UCSC	endonuclease, poly(U) specific	P11, PP11, PRSS26	8909	ENSG00000111405	221.49	95.6
GSHG0004124	PBLD	down	2.32	0.0389	0.235	EASANA	chr10(-):70042417-70092684	UCSC	phenazine biosynthesis like protein domain containing	FLJ14767, MAWBP, MAWDBP	64081	ENSG00000108187	278.62	120.51
GSHG0006607	PCED1B	down	2.32	0.0034	0.0592	EASANA	chr12(+):47473386-47630445	UCSC	PC-esterase domain containing 1B	MGC16044	91523	ENSG00000179715	263.07	113.78
GSHG0004512	CRACR2B	down	2.32	0.00358	0.0609	EASANA	chr11(+):826157-831991	UCSC	calcium release activated channel regulator 2B	MGC45840	283229	ENSG00000177685	179.4	77.39
GSHG0024074	CKMT2	down	2.3	4.16e-06	0.000765	EASANA	chr5(+):80529139-80562216	UCSC	creatine kinase, mitochondrial 2	SMTCK	1160	ENSG00000131730	1093.9	474.56
GSHG0000537	ACOT11	down	2.3	0.000187	0.00912	EASANA	chr1(+):55007930-55104865	UCSC	acyl-CoA thioesterase 11	BFIT, BFIT1, KIAA0707, STARD14, THEM1	26027	ENSG00000162390	830.05	360.46
GSHG0013222	TLCD1	down	2.3	0.00467	0.0716	EASANA	chr17(-):27051368-27053949	UCSC	TLC domain containing 1	NULL	116238	ENSG00000160606	128.45	55.73
GSHG0000935	CA14	down	2.3	0.0306	0.208	EASANA	chr1(+):150230138-150237476	UCSC	carbonic anhydrase 14	NULL	23632	ENSG00000118298	949.33	412.78
GSHG0010299	DPH6	down	2.3	0.0042	0.067	EASANA	chr15(-):35509571-35838404	UCSC	diphthamine biosynthesis 6	MGC14798	89978	ENSG00000134146	320.61	139.83
GSHG0013154	SREBF1	down	2.3	0.00224	0.0461	EASANA	chr17(-):17714664-17740325	UCSC	sterol regulatory element binding transcription factor 1	bHLHd1, SREBP-1c, SREBP1, SREBP1a	6720	ENSG00000072310	9835.63	4285.45
GSHG0143439	--	down	2.29	0.000131	0.00725	EASANA	chr8(+):59571858-59573985	UCSC	--	NULL	--	--	578.38	252.49
GSHG0007500	LOC283335	down	2.29	0.00745	0.093	EASANA	chr12(-):53436973-53448222	UCSC	uncharacterized LOC283335	NULL	283335	--	2007.32	875.32
GSHG0136094	--	down	2.29	0.021	0.171	EASANA	chr14(+):63753792-63755925	UCSC	--	NULL	--	--	554.36	242.27
GSHG0145718	IDH2	down	2.29	4.41e-05	0.00361	EASANA	chr15(-):90627210-90645786	UCSC	isocitrate dehydrogenase (NADP(+)) 2, mitochondrial	NULL	3418	ENSG00000182054	10011.2	4375.51
GSHG0024820	--	down	2.28	0.0234	0.181	EASANA	chr5(-):60920229-60927239	UCSC	--	NULL	--	--	132.55	57.83
GSHG0009074	FAM181A	down	2.28	0.0034	0.0592	EASANA	chr14(+):94385240-94395953	UCSC	family with sequence similarity 181 member A	NULL	90050	ENSG00000140067	1152.95	504.66
GSHG0005439	MIR210HG	down	2.28	0.0101	0.112	EASANA	chr11(-):565657-568457	UCSC	MIR210 host gene	NULL	100506211	ENSG00000247095	275.27	120.39
GSHG0015905	TRAPPC6A	down	2.28	0.000783	0.0245	EASANA	chr19(-):45666187-45681501	UCSC	trafficking protein particle complex 6A	HSPC289, MGC2650, TRS33	79090	ENSG00000007255	1536.06	672.88
GSHG0024097	ADGRV1	down	2.28	0.00387	0.0637	EASANA	chr5(+):89854617-90460033	UCSC	adhesion G protein-coupled receptor V1	DKFZp761P0710, FEB4, KIAA0686, VLGR1	84059	ENSG00000164199	3270	1433.04
GSHG0031171	PTRH1	down	2.28	7.26e-05	0.00487	EASANA	chr9(-):130455277-130487152	UCSC	peptidyl-tRNA hydrolase 1 homolog	PTH1	138428	ENSG00000187024	863.23	378.8
GSHG0023631	DDX60	down	2.28	0.00267	0.0514	EASANA	chr4(-):169137443-169239958	UCSC	DExD/H-box helicase 60	FLJ20035	55601	ENSG00000137628	199.17	87.53
GSHG0016313	DRC1	down	2.28	0.0142	0.137	EASANA	chr2(+):26624780-26679579	UCSC	dynein regulatory complex subunit 1	CILD21, FLJ32660, MGC16372	92749	ENSG00000157856	293.32	128.9
GSHG0012889	CHMP6	down	2.28	1.22e-05	0.00157	EASANA	chr17(+):78965641-78973932	UCSC	charged multivesicular body protein 6	FLJ11749, VPS20	79643	ENSG00000176108	1016.04	446.67
GSHG0033088	LOC100652758	down	2.28	0.0218	0.174	EASANA	chr5(-):151149354-151151737	UCSC	uncharacterized LOC100652758	NULL	100652758	--	384.64	168.94
GSHG0012820	MYO15B	down	2.27	0.00492	0.0734	EASANA	chr17(+):73584130-73622931	UCSC	myosin XVB	MYO15BP	80022	ENSG00000266714	17006.5	7478.02
GSHG0015459	RAB11B-AS1	down	2.27	0.00215	0.0449	EASANA	chr19(-):8439281-8455575	UCSC	RAB11B antisense RNA 1	NULL	100507567	ENSG00000269386	377.97	166.2
GSHG0019872	RAB36	down	2.27	0.00353	0.0603	EASANA	chr22(+):23487511-23507828	UCSC	RAB36, member RAS oncogene family	NULL	9609	ENSG00000100228	382.5	168.78
GSHG0031295	ENTPD2	down	2.27	0.000812	0.0251	EASANA	chr9(-):139942553-139948503	UCSC	ectonucleoside triphosphate diphosphohydrolase 2	NTPDase-2	954	ENSG00000054179	1107.17	488.46
GSHG0040538	MIR3682	down	2.27	0.000429	0.0162	EASANA	chr2(-):54076259-54076342	UCSC	microRNA 3682	hsa-mir-3682	100500850	ENSG00000265452	221.54	97.31
GSHG0137740	--	down	2.27	0.0031	0.0565	EASANA	chr17(-):15408031-15410450	UCSC	--	NULL	--	--	703.21	310.52
GSHG0043546	CYP21A1P	down	2.26	0.00141	0.0353	EASANA	chr6(+):31973413-31976686	UCSC	cytochrome P450 family 21 subfamily A member 1, pseudogene	P450c21A	1590	ENSG00000204338	547.18	241.81
GSHG0023047	SLC49A3	down	2.26	5.2e-05	0.00393	EASANA	chr4(-):675613-683230	UCSC	solute carrier family 49 member 3	FLJ22269, LP2561	84179	ENSG00000169026	418.36	185.32
GSHG0054591	CFAP74	down	2.26	0.0209	0.171	EASANA	chr1(-):1853390-1935276	UCSC	cilia and flagella associated protein 74	FLJ45476	85452	ENSG00000142609	1160.2	514
GSHG0119007	ADAMTS7P1	down	2.25	0.0189	0.161	EASANA	chr15(+):82585621-82626967	UCSC	ADAMTS7 pseudogene 1	NULL	390660	ENSG00000274376	132.48	58.73
GSHG0030815	--	down	2.25	0.0458	0.256	EASANA	chr9(-):37404450-37912138	UCSC	--	NULL	--	--	295.12	130.74
GSHG0019931	EMID1	down	2.25	2.23e-06	0.000536	EASANA	chr22(+):29601901-29655585	UCSC	EMI domain containing 1	EMI5, EMU1, hEmu1	129080	ENSG00000186998	1986.59	883.11
GSHG0013916	APCDD1	down	2.25	3.53e-05	0.00312	EASANA	chr18(+):10454543-10488697	UCSC	APC down-regulated 1	B7323	147495	ENSG00000154856	4587.73	2039.4
GSHG0134002	--	down	2.25	0.00347	0.0598	EASANA	chr1(+):93847977-93851185	UCSC	--	NULL	--	--	499.2	221.99
GSHG0015738	DMKN	down	2.24	0.0208	0.17	EASANA	chr19(-):35988120-36004560	UCSC	dermokine	ZD52F10	93099	ENSG00000161249	467.48	208.92
GSHG0144386	--	down	2.24	0.00903	0.104	EASANA	chr9(-):140023308-140023369	UCSC	--	NULL	--	--	67.15	29.69
GSHG0015182	TTYH1	down	2.23	5.9e-05	0.00428	EASANA	chr19(+):54926605-54948052	UCSC	tweety family member 1	NULL	57348	ENSG00000167614	27905.8	12494
GSHG0022389	PDE6B	down	2.23	0.0295	0.204	EASANA	chr4(+):619363-666657	UCSC	phosphodiesterase 6B	CSNB3, CSNBAD2, rd1, RP40	5158	ENSG00000133256	2919.21	1307.39
GSHG0012207	TMEM88	down	2.23	0.0394	0.237	EASANA	chr17(+):7758383-7759417	UCSC	transmembrane protein 88	FLJ20025, MGC71744	92162	ENSG00000167874	313.21	140.49
GSHG0012517	RAMP2	down	2.23	0.00406	0.0655	EASANA	chr17(+):40913212-40915057	UCSC	receptor activity modifying protein 2	NULL	10266	ENSG00000131477	1176.69	528.26
GSHG0011508	LMF1	down	2.23	0.000361	0.0144	EASANA	chr16(-):903638-1065356	UCSC	lipase maturation factor 1	FLJ12681, FLJ22302, JFP11, TMEM112A	64788	ENSG00000103227	1768.69	794.27
GSHG0135197	--	down	2.23	0.0131	0.131	EASANA	chr11(+):66132900-66134279	UCSC	--	NULL	--	--	344.64	154.67
GSHG0022328	ATP13A4	down	2.23	0.000952	0.0278	EASANA	chr3(-):193116756-193272911	UCSC	ATPase 13A4	DKFZp761I1011, FLJ37958	84239	ENSG00000127249	1449.47	651.25
GSHG0012458	PPP1R1B	down	2.23	0.00112	0.0306	EASANA	chr17(+):37783177-37792878	UCSC	protein phosphatase 1 regulatory inhibitor subunit 1B	DARPP-32, FLJ20940	84152	ENSG00000131771	42235	18974.4
GSHG0000463	ARMH1	down	2.22	0.00189	0.042	EASANA	chr1(+):45140388-45191263	UCSC	armadillo-like helical domain containing 1	MGC33556, p40	339541	ENSG00000198520	399.22	179.51
GSHG0012906	MRPL12 // SLC25A10	down	2.22	0.000134	0.00733	EASANA	chr17(+):79670394-79688046	UCSC	mitochondrial ribosomal protein L12 // solute carrier family 25 member 10	MRPL7, MRPL7/L12	1468, 6182	ENSG00000183048, ENSG00000262814	614.01	276.61
GSHG0013034	SLC13A5	down	2.22	0.0219	0.174	EASANA	chr17(-):6588033-6616740	UCSC	solute carrier family 13 member 5	INDY, NACT	284111	ENSG00000141485	691.11	310.85
GSHG0042409	CETN4P	down	2.22	0.00575	0.0801	EASANA	chr4(-):123651344-123653613	UCSC	centrin 4, pseudogene	NULL	729338	ENSG00000224786	218.17	98.28
GSHG0026081	--	down	2.21	0.00204	0.0437	EASANA	chr6(+):143657529-143660026	UCSC	--	NULL	--	--	1734.84	784.08
GSHG0030482	CERCAM	down	2.21	0.0228	0.179	EASANA	chr9(+):131174045-131199623	UCSC	cerebral endothelial cell adhesion molecule	CerCAM, GLT25D3	51148	ENSG00000167123	47948.8	21668.6
GSHG0054691	MGMT	down	2.21	0.00164	0.0386	EASANA	chr10(+):131334494-131565884	UCSC	O-6-methylguanine-DNA methyltransferase	NULL	4255	ENSG00000170430	1383.18	625.92
GSHG0006526	SLCO1C1	down	2.21	0.0238	0.182	EASANA	chr12(+):20848289-20906318	UCSC	solute carrier organic anion transporter family member 1C1	OATP-F, OATP1, OATP1C1	53919	ENSG00000139155	3355.75	1519.27
GSHG0029407	FAM167A	down	2.21	0.000409	0.0157	EASANA	chr8(-):11278973-11332226	UCSC	family with sequence similarity 167 member A	NULL	83648	ENSG00000154319	6971.2	3155.88
GSHG0010627	ACSBG1	down	2.21	0.000189	0.00914	EASANA	chr15(-):78459810-78527049	UCSC	acyl-CoA synthetase bubblegum family member 1	BG1, BGM, FLJ30320, hBG1, hsBG, KIAA0631, MGC14352	23205	ENSG00000103740	9871.1	4469.23
GSHG0002507	SELENBP1	down	2.21	1.43e-05	0.00176	EASANA	chr1(-):151336779-151345210	UCSC	selenium binding protein 1	hSBP, hSP56, LPSB	8991	ENSG00000143416	4440.78	2012.39
GSHG0144740	--	down	2.2	0.0385	0.234	EASANA	chrX(-):73486220-73489104	UCSC	--	NULL	--	--	463.64	210.08
GSHG0007800	SDS	down	2.2	0.0262	0.193	EASANA	chr12(-):113830253-113841692	UCSC	serine dehydratase	SDH	10993	ENSG00000135094	1259.33	571.46
GSHG0020027	APOBEC3G	down	2.2	0.00234	0.047	EASANA	chr22(+):39473010-39483748	UCSC	apolipoprotein B mRNA editing enzyme catalytic subunit 3G	bK150C2.7, CEM15, dJ494G10.1, FLJ12740, MDS019	60489	ENSG00000239713	262.39	119.11
GSHG0020582	SLC6A11	down	2.2	0.00721	0.0912	EASANA	chr3(+):10857885-10982419	UCSC	solute carrier family 6 member 11	GAT3	6538	ENSG00000132164	3871.51	1758.85
GSHG0021722	MST1	down	2.2	0.000716	0.0232	EASANA	chr3(-):49721380-49726196	UCSC	macrophage stimulating 1	MSP, NF15S2	4485	ENSG00000173531	937.09	425.55
GSHG0008579	LOC101927248	down	2.2	0.000386	0.0152	EASANA	chr13(-):95356998-95360740	UCSC	uncharacterized LOC101927248	NULL	101927248	--	864.95	393.04
GSHG0011341	DHODH	down	2.18	2.5e-06	0.000558	EASANA	chr16(+):72042487-72059315	UCSC	dihydroorotate dehydrogenase (quinone)	NULL	1723	ENSG00000102967	553.61	253.48
GSHG0122087	LOC102724532	down	2.18	0.018	0.157	EASANA	chr17(-):45968598-45973182	UCSC	uncharacterized LOC102724532	NULL	102724532	--	755.45	346.54
GSHG0012461	PNMT	down	2.18	0.00267	0.0514	EASANA	chr17(+):37824234-37826728	UCSC	phenylethanolamine N-methyltransferase	NULL	5409	ENSG00000141744	477.35	219.13
GSHG0013817	FAAP100	down	2.18	8.86e-05	0.00549	EASANA	chr17(-):79506912-79519429	UCSC	Fanconi anemia core complex associated protein 100	FLJ22175	80233	ENSG00000185504	738.21	339.02
GSHG0145734	NMRAL1	down	2.17	1.07e-05	0.00141	EASANA	chr16(-):4511673-4526338	UCSC	NmrA like redox sensor 1	FLJ25918, HSCARG, SDR48A1	57407	ENSG00000153406	5044.88	2320.01
GSHG0028141	GLI3	down	2.17	0.00246	0.0485	EASANA	chr7(-):42000550-42276796	UCSC	GLI family zinc finger 3	ACLS, PAP-A, PAPA, PAPA1, PAPB, PPDIV	2737	ENSG00000106571	355.51	163.6
GSHG0018358	GLB1L	down	2.17	0.00107	0.0299	EASANA	chr2(-):220101320-220110155	UCSC	galactosidase beta 1 like	MGC10771	79411	ENSG00000163521	301.91	139.19
GSHG0000998	SLC27A3	down	2.17	0.000807	0.025	EASANA	chr1(+):153746830-153752635	UCSC	solute carrier family 27 member 3	ACSVL3, FATP3, MGC4365	11000	ENSG00000143554	2073.31	954.62
GSHG0031966	GPR143	down	2.17	0.000127	0.00708	EASANA	chrX(-):9693454-9734005	UCSC	G protein-coupled receptor 143	NULL	4935	ENSG00000101850	783.65	360.85
GSHG0006447	--	down	2.17	4.04e-06	0.000762	EASANA	chr12(+):8370354-8373712	UCSC	--	NULL	--	--	1763.65	812.67
GSHG0011279	PLEKHG4	down	2.17	0.0394	0.237	EASANA	chr16(+):67311413-67323402	UCSC	pleckstrin homology and RhoGEF domain containing G4	ARHGEF44, DKFZP434I216	25894	ENSG00000196155	782.19	360.45
GSHG0137061	--	down	2.17	0.000399	0.0154	EASANA	chr16(+):15506577-15507128	UCSC	--	NULL	--	--	213.09	98.1
GSHG0029010	RGS20	down	2.17	0.0104	0.114	EASANA	chr8(+):54764368-54871864	UCSC	regulator of G protein signaling 20	RGSZ1, ZGAP1	8601	ENSG00000147509	999.1	460.99
GSHG0000017	ISG15	down	2.17	0.00075	0.0238	EASANA	chr1(+):948847-949919	UCSC	ISG15 ubiquitin-like modifier	IFI15, UCRP	9636	ENSG00000187608	1616.87	746.35
GSHG0032988	ASMTL	down	2.17	0.00157	0.0375	EASANA	chrX(-):1522032-1572655	UCSC	acetylserotonin O-methyltransferase like	NULL	8623	ENSG00000169093	4377.65	2022.08
GSHG0001660	MXRA8	down	2.16	0.013	0.13	EASANA	chr1(-):1288069-1298921	UCSC	matrix remodeling associated 8	DKFZp586E2023	54587	ENSG00000162576	667.21	308.17
GSHG0029188	CTHRC1	down	2.16	0.0109	0.117	EASANA	chr8(+):104383733-104395233	UCSC	collagen triple helix repeat containing 1	NULL	115908	ENSG00000164932	204.57	94.6
GSHG0013076	SLC25A35	down	2.16	0.00901	0.104	EASANA	chr17(-):8191082-8198661	UCSC	solute carrier family 25 member 35	FLJ40217	399512	ENSG00000125434	389.76	180.21
GSHG0019790	S100B	down	2.16	0.0128	0.129	EASANA	chr21(-):48018531-48025035	UCSC	S100 calcium binding protein B	S100beta	6285	ENSG00000160307	45343.9	20977.6
GSHG0150199	--	down	2.16	0.00773	0.0953	EASANA	chr3(+):73025889-73030397	UCSC	--	NULL	--	--	1092.68	505.53
GSHG0012822	SMIM6	down	2.16	0.0426	0.247	EASANA	chr17(+):73642642-73644055	UCSC	small integral membrane protein 6	ELN	100130933	ENSG00000259120	236.78	109.49
GSHG0022193	RARRES1	down	2.16	0.0419	0.245	EASANA	chr3(-):158414899-158450275	UCSC	retinoic acid receptor responder 1	LXNL, TIG1	5918	ENSG00000118849	213.45	98.84
GSHG0020816	SLC38A3	down	2.16	0.00011	0.00637	EASANA	chr3(+):50242679-50258411	UCSC	solute carrier family 38 member 3	G17, SN1	10991	ENSG00000188338	2822.08	1307.99
GSHG0012272	DRC3	down	2.15	0.015	0.141	EASANA	chr17(+):17876127-17920187	UCSC	dynein regulatory complex subunit 3	CFAP134, DKFZP586M1120	83450	ENSG00000171962	205.42	95.32
GSHG0132336	AMT	down	2.15	4.62e-16	5.66e-12	EASANA	chr3(-):49454211-49460111	UCSC	aminomethyltransferase	GCST, NKH	275	ENSG00000145020	1323.71	615.17
GSHG0010818	METRN	down	2.15	0.000132	0.00727	EASANA	chr16(+):765173-769654	UCSC	meteorin, glial cell differentiation regulator	MGC2601	79006	ENSG00000103260	8593.24	3994.76
GSHG0148485	ZC3H18-AS1	down	2.15	0.00992	0.111	EASANA	chr16(-):88626511-88628391	UCSC	ZC3H18 antisense RNA 1 (head to head)	FLJ45530	400555	--	190.57	88.92
GSHG0003759	LHPP	down	2.15	0.0389	0.235	EASANA	chr10(+):126150341-126302709	UCSC	phospholysine phosphohistidine inorganic pyrophosphate phosphatase	HDHD2B	64077	ENSG00000107902	23593.5	10986.5
GSHG0140872	--	down	2.15	0.0372	0.229	EASANA	chr3(-):15087831-15087859	UCSC	--	NULL	--	--	28.89	13.43
GSHG0018800	SLC2A10	down	2.14	0.00408	0.0657	EASANA	chr20(+):45338126-45364986	UCSC	solute carrier family 2 member 10	GLUT10	81031	ENSG00000197496	193.74	90.52
GSHG0002398	TRIM45	down	2.14	0.000955	0.0279	EASANA	chr1(-):117653677-117664411	UCSC	tripartite motif containing 45	FLJ13181, RNF99	80263	ENSG00000134253	543.55	253.93
GSHG0007084	LRRC43	down	2.14	0.00603	0.0823	EASANA	chr12(+):122652266-122688017	UCSC	leucine rich repeat containing 43	MGC35140	254050	ENSG00000158113	682.91	318.91
GSHG0009208	RNASE1	down	2.14	0.0331	0.216	EASANA	chr14(-):21269515-21271036	UCSC	ribonuclease A family member 1, pancreatic	RAC1	6035	ENSG00000129538	17306.5	8077.93
GSHG0152501	--	down	2.14	1.02e-05	0.00138	EASANA	chrX(+):53154544-53156619	UCSC	--	NULL	--	--	1055.93	493.43
GSHG0020477	WNT7B	down	2.14	0.0343	0.22	EASANA	chr22(-):46316250-46373008	UCSC	Wnt family member 7B	NULL	7477	ENSG00000188064	1150.98	538.17
GSHG0027976	MMD2	down	2.14	0.0022	0.0456	EASANA	chr7(-):4931876-4998844	UCSC	monocyte to macrophage differentiation associated 2	PAQR10	221938	ENSG00000136297	581.66	271.86
GSHG0052602	LOC101928068	down	2.13	0.0331	0.216	EASANA	chr1(-):245128506-245134390	UCSC	uncharacterized LOC101928068	NULL	101928068	--	776.48	364.34
GSHG0132262	VPREB3	down	2.13	0.0474	0.261	EASANA	chr22(-):24094930-24096630	UCSC	V-set pre-B cell surrogate light chain 3	8HS20	29802	ENSG00000128218	104.57	49.23
GSHG0025615	APOM	down	2.12	0.00288	0.0538	EASANA	chr6(+):31620187-31625992	UCSC	apolipoprotein M	ApoM, G3a, NG20	55937	ENSG00000204444	167.23	78.6
GSHG0145644	SLC26A10	down	2.12	0.00438	0.0687	EASANA	chr12(+):58013693-58019933	UCSC	solute carrier family 26 member 10	NULL	65012	ENSG00000135502	455.99	214.6
GSHG0029938	NRBP2	down	2.12	0.00136	0.0345	EASANA	chr8(-):144915755-144923146	UCSC	nuclear receptor binding protein 2	DKFZp434P086	340371	ENSG00000185189	37744.6	17775.5
GSHG0028237	LINC00174	down	2.12	0.0275	0.197	EASANA	chr7(-):65841031-65865395	UCSC	long intergenic non-protein coding RNA 174	NULL	285908	ENSG00000179406	1857.88	874.76
GSHG0021705	ARIH2OS	down	2.12	0.000784	0.0245	EASANA	chr3(-):48955257-48956818	UCSC	ariadne RBR E3 ubiquitin protein ligase 2 opposite strand	NULL	646450	ENSG00000221883	384.53	181.15
GSHG0031116	C5	down	2.12	0.0042	0.067	EASANA	chr9(-):123714616-123837452	UCSC	complement C5	C5a, C5b, CPAMD4	727	ENSG00000106804	315.62	149.03
GSHG0022598	SRD5A3	down	2.12	0.000117	0.00674	EASANA	chr4(+):56212388-56239274	UCSC	steroid 5 alpha-reductase 3	FLJ13352, SRD5A2L, SRD5A2L1	79644	ENSG00000128039	2983.86	1407
GSHG0025176	ARSI	down	2.12	0.0173	0.153	EASANA	chr5(-):149675903-149682525	UCSC	arylsulfatase family member I	FLJ16069, SPG66	340075	ENSG00000183876	506.17	238.81
GSHG0013522	COPZ2	down	2.11	0.00124	0.0328	EASANA	chr17(-):46103533-46115168	UCSC	coatomer protein complex subunit zeta 2	MGC23008	51226	ENSG00000005243	542.09	256.76
GSHG0027061	PRR18	down	2.11	0.0453	0.255	EASANA	chr6(-):166719168-166722833	UCSC	proline rich 18	MGC35308	285800	ENSG00000176381	15935.1	7552.75
GSHG0010804	NHLRC4 // PIGQ	down	2.11	5.84e-05	0.00425	EASANA	chr16(+):616995-634136	UCSC	NHL repeat containing 4 // phosphatidylinositol glycan anchor biosynthesis class Q	GPI1, hGPI1	283948, 9091	ENSG00000007541, ENSG00000257108	4823.4	2288.1
GSHG0004713	BDNF-AS	down	2.11	0.0048	0.0726	EASANA	chr11(+):27528394-27719778	UCSC	BDNF antisense RNA	BDNF-AS1, BDNFAS, BT2A, BT2B, BT2C, BT2D, NCRNA00049	497258	ENSG00000245573	810.43	384.77
GSHG0010372	CATSPER2P1	down	2.11	0.00325	0.058	EASANA	chr15(-):44028148-44039292	UCSC	cation channel sperm associated 2 pseudogene 1	NULL	440278	ENSG00000205771	212.27	100.78
GSHG0006610	--	down	2.11	0.00951	0.108	EASANA	chr12(+):48178706-48179787	UCSC	--	NULL	--	--	904.45	429.38
GSHG0004710	--	down	2.1	0.00475	0.072	EASANA	chr11(+):27015674-27016974	UCSC	--	NULL	--	--	1366.99	650.3
GSHG0002257	HFM1	down	2.1	0.00295	0.0547	EASANA	chr1(-):91726319-91870427	UCSC	HFM1, ATP dependent DNA helicase homolog	FLJ36760, FLJ39011, MER3	164045	ENSG00000162669	333.1	158.48
GSHG0133271	--	down	2.1	0.0222	0.176	EASANA	chr12(+):84267-85201	UCSC	--	NULL	--	--	553.8	264.32
GSHG0008337	CRYL1	down	2.1	0.00021	0.00974	EASANA	chr13(-):20977806-21100012	UCSC	crystallin lambda 1	GDH, lambda-CRY, MGC149525, MGC149526	51084	ENSG00000165475	5388.98	2571.48
GSHG0135196	LOC102724064	down	2.09	0.0327	0.215	EASANA	chr11(+):66115462-66131235	UCSC	uncharacterized LOC102724064	NULL	102724064	--	111.95	53.46
GSHG0026559	--	down	2.09	0.00119	0.032	EASANA	chr6(-):36125846-36164980	UCSC	--	NULL	--	--	622.35	297.07
GSHG0022159	P2RY12	down	2.09	0.01	0.112	EASANA	chr3(-):151054631-151102600	UCSC	purinergic receptor P2Y12	HORK3, P2Y12, SP1999	64805	ENSG00000169313	2882.89	1377.68
GSHG0027311	INHBA-AS1	down	2.09	0.0449	0.254	EASANA	chr7(+):41733510-41818976	UCSC	INHBA antisense RNA 1	NULL	285954	ENSG00000224116	607.63	290.74
GSHG0133827	GLMP	down	2.09	7.19e-09	8.39e-06	EASANA	chr1(-):156262478-156265480	UCSC	glycosylated lysosomal membrane protein	MGC31963, NCU-G1	112770	ENSG00000198715	1458.4	697.56
GSHG0006945	ASCL1	down	2.09	0.00277	0.0526	EASANA	chr12(+):103351452-103354292	UCSC	achaete-scute family bHLH transcription factor 1	ASH1, bHLHa46, HASH1	429	ENSG00000139352	4336.83	2073.94
GSHG0003421	TSPAN15	down	2.09	0.0462	0.257	EASANA	chr10(+):71211223-71267425	UCSC	tetraspanin 15	NET-7	23555	ENSG00000099282	2244.78	1074.1
GSHG0017431	NTSR2	down	2.09	0.00194	0.0428	EASANA	chr2(-):11798305-11810329	UCSC	neurotensin receptor 2	NTR2	23620	ENSG00000169006	4842.45	2319.3
GSHG0004225	--	down	2.09	0.00748	0.0931	EASANA	chr10(-):88725497-88731069	UCSC	--	NULL	--	--	310.21	148.97
GSHG0021835	SUCLG2	down	2.08	0.000205	0.00965	EASANA	chr3(-):67410884-67705039	UCSC	succinate-CoA ligase GDP-forming beta subunit	NULL	8801	ENSG00000172340	1294.96	623.14
GSHG0025421	ELOVL2-AS1	down	2.08	0.0161	0.146	EASANA	chr6(+):11043991-11079377	UCSC	ELOVL2 antisense RNA 1	NULL	100506409	ENSG00000230314	251.26	120.89
GSHG0052093	LOC101927811	down	2.08	0.000439	0.0165	EASANA	chr7(-):20367926-20371385	UCSC	uncharacterized LOC101927811	NULL	101927811	--	112.77	54.38
GSHG0142739	--	down	2.08	0.0382	0.232	EASANA	chr7(+):64323839-64324828	UCSC	--	NULL	--	--	676.5	325.61
GSHG0132875	GTF2IP20	down	2.08	0.00727	0.0916	EASANA	chr1(-):224138968-224180346	UCSC	general transcription factor IIi pseudogene 20	NULL	441124	ENSG00000272645	1342.85	646.72
GSHG0012500	--	down	2.07	0.0298	0.205	EASANA	chr17(+):40122299-40123815	UCSC	--	NULL	--	--	871.57	419.99
GSHG0005736	ACP2	down	2.07	0.00248	0.0489	EASANA	chr11(-):47260854-47270398	UCSC	acid phosphatase 2, lysosomal	LAP	53	ENSG00000134575	2514.56	1213.44
GSHG0021727	UBA7	down	2.07	3.47e-06	0.000698	EASANA	chr3(-):49842639-49851391	UCSC	ubiquitin like modifier activating enzyme 7	D8, UBA1B, UBE2	7318	ENSG00000182179	2551.53	1231.24
GSHG0012173	XAF1	down	2.07	0.000108	0.00631	EASANA	chr17(+):6658766-6678966	UCSC	XIAP associated factor 1	BIRC4BP, HSXIAPAF1, XIAPAF1	54739	ENSG00000132530	6433.91	3105.82
GSHG0136330	LINC02352	down	2.06	0.00297	0.055	EASANA	chr15(+):31508224-31517210	UCSC	long intergenic non-protein coding RNA 2352	NULL	102725022	ENSG00000259448	161.28	78.53
GSHG0027309	SUGCT	down	2.06	0.00302	0.0556	EASANA	chr7(+):40174481-40900366	UCSC	succinyl-CoA:glutarate-CoA transferase	DERP13, FLJ11808, ORF19	79783	ENSG00000175600	111.79	54.25
GSHG0031287	CCDC183-AS1	down	2.05	0.0138	0.135	EASANA	chr9(-):139698379-139703300	UCSC	CCDC183 antisense RNA 1	NULL	100131193	ENSG00000228544	518.86	252.54
GSHG0010000	LOXL1	down	2.05	0.0375	0.23	EASANA	chr15(+):74218799-74244482	UCSC	lysyl oxidase like 1	LOL, LOXL	4016	ENSG00000129038	92.23	44.79
GSHG0020985	NIT2	down	2.05	0.0023	0.0466	EASANA	chr3(+):100053562-100074478	UCSC	nitrilase family member 2	NULL	56954	ENSG00000114021	2509.83	1224.51
GSHG0014440	IZUMO4	down	2.05	0.0421	0.245	EASANA	chr19(+):2096868-2099588	UCSC	IZUMO family member 4	NULL	113177	ENSG00000099840	3125.8	1524.62
GSHG0001186	FMO4	down	2.05	0.0208	0.17	EASANA	chr1(+):171283322-171311223	UCSC	flavin containing monooxygenase 4	NULL	2329	ENSG00000076258	189.57	92.17
GSHG0132642	DHRS12	down	2.05	5.95e-05	0.0043	EASANA	chr13(-):52342131-52378298	UCSC	dehydrogenase/reductase 12	FLJ13639, SDR40C1	79758	ENSG00000102796	484.68	236.63
GSHG0017726	SFXN5	down	2.05	0.0106	0.115	EASANA	chr2(-):73169165-73298965	UCSC	sideroflexin 5	BBG-TCC, SLC56A5	94097	ENSG00000144040	4858.03	2372.41
GSHG0020568	ARPC4 // ARPC4-TTLL3 // TTLL3	down	2.05	0.00323	0.0578	EASANA	chr3(+):9834179-9896822	UCSC	actin related protein 2/3 complex subunit 4 // ARPC4-TTLL3 readthrough // tubulin tyrosine ligase like 3	ARC20, DKFZP434B103, HOTTL, p20-Arc	100526693, 10093, 26140	ENSG00000214021, ENSG00000241553, ENSG00000250151	3668.17	1793.6
GSHG0028270	ABHD11	down	2.04	0.00105	0.0296	EASANA	chr7(-):73150424-73153197	UCSC	abhydrolase domain containing 11	PP1226	83451	ENSG00000106077	241.08	118.29
GSHG0005085	FOLR2	down	2.04	0.00209	0.0444	EASANA	chr11(+):71927819-71932993	UCSC	folate receptor beta	NULL	2350	ENSG00000165457	274.57	134.06
GSHG0012482	--	down	2.04	5.74e-06	0.000944	EASANA	chr17(+):38804774-38806825	UCSC	--	NULL	--	--	463.98	226.63
GSHG0013483	--	down	2.04	0.006	0.0821	EASANA	chr17(-):43315395-43319101	UCSC	--	NULL	--	--	2383.61	1165.95
GSHG0029959	--	down	2.04	0.000843	0.0259	EASANA	chr8(-):145720841-145725663	UCSC	--	NULL	--	--	814.08	399.73
GSHG0001336	GPR37L1	down	2.03	5.37e-05	0.00401	EASANA	chr1(+):202091969-202102714	UCSC	G protein-coupled receptor 37 like 1	ETBR-LP-2	9283	ENSG00000170075	31915.9	15694.7
GSHG0020843	ABHD14A-ACY1 // ABHD14A // ACY1	down	2.03	4.47e-05	0.00365	EASANA	chr3(+):52009042-52023218	UCSC	ABHD14A-ACY1 readthrough // abhydrolase domain containing 14A // aminoacylase 1	DKFZP564O243, DORZ1	100526760, 25864, 95	ENSG00000114786, ENSG00000243989, ENSG00000248487	1216.1	598.92
GSHG0010823	CHTF18	down	2.03	6.25e-05	0.00446	EASANA	chr16(+):838622-848077	UCSC	chromosome transmission fidelity factor 18	C321D2.4, CHL12, Ctf18	63922	ENSG00000127586	2248.94	1107.88
GSHG0014574	SLC44A2	down	2.03	0.000418	0.0159	EASANA	chr19(+):10713121-10755235	UCSC	solute carrier family 44 member 2	CTL2	57153	ENSG00000129353	6063.44	2986.76
GSHG0009078	IFI27	down	2.03	0.00823	0.0988	EASANA	chr14(+):94577079-94583039	UCSC	interferon alpha inducible protein 27	FAM14D, ISG12, P27	3429	ENSG00000165949	4786.52	2362.15
GSHG0009169	CLBA1	down	2.03	0.00426	0.0675	EASANA	chr14(+):105452616-105461855	UCSC	clathrin binding box of aftiphilin containing 1	NULL	122616	ENSG00000140104	1526.51	753.62
GSHG0021945	CCDC191	down	2.03	0.000299	0.0127	EASANA	chr3(-):113682986-113775460	UCSC	coiled-coil domain containing 191	NULL	57577	ENSG00000163617	934.9	462.04
GSHG0132310	SLC13A3	down	2.03	0.00912	0.105	EASANA	chr20(-):45186462-45313124	UCSC	solute carrier family 13 member 3	NADC3, SDCT2	64849	ENSG00000158296	1124.7	555.25
GSHG0018913	COL20A1	down	2.02	0.0108	0.116	EASANA	chr20(+):61924535-61966149	UCSC	collagen type XX alpha 1 chain	KIAA1510	57642	ENSG00000101203	409.86	202.54
GSHG0014820	FXYD1	down	2.02	0.000329	0.0136	EASANA	chr19(+):35629693-35634013	UCSC	FXYD domain containing ion transport regulator 1	NULL	5348	ENSG00000266964	11869.5	5874.63
GSHG0001805	AKR7L	down	2.02	0.00149	0.0364	EASANA	chr1(-):19592478-19600616	UCSC	aldo-keto reductase family 7 like (gene/pseudogene)	AFAR3	246181	ENSG00000211454	419.34	207.31
GSHG0012528	IFI35	down	2.02	0.00126	0.0332	EASANA	chr17(+):41158742-41166475	UCSC	interferon induced protein 35	IFP35	3430	ENSG00000068079	585.86	290.3
GSHG0008740	PCK2	down	2.01	0.00833	0.0996	EASANA	chr14(+):24563340-24573340	UCSC	phosphoenolpyruvate carboxykinase 2, mitochondrial	PEPCK, PEPCK2	5106	ENSG00000100889	562.07	279.25
GSHG0034293	PCAT6	down	2.01	0.00568	0.0797	EASANA	chr1(+):202780074-202781041	UCSC	prostate cancer associated transcript 6 (non-protein coding)	KDM5BAS1, ncRNA-a2, onco-lncRNA-96, PCAN-R1	100506696	ENSG00000228288	250.16	124.21
GSHG0008927	PLEKHH1	down	2.01	0.0444	0.253	EASANA	chr14(+):67999916-68056328	UCSC	pleckstrin homology, MyTH4 and FERM domain containing H1	KIAA1200	57475	ENSG00000054690	5895.34	2928.45
GSHG0040894	LOC100289473	down	2.01	0.00551	0.0782	EASANA	chr20(-):1754011-1760392	UCSC	cytoskeleton associated protein 2-like pseudogene	NULL	100289473	--	186.69	93.17
GSHG0133024	--	down	2.01	0.0483	0.264	EASANA	chr9(+):47165591-47166999	UCSC	--	NULL	--	--	301.73	150.4
GSHG0033349	SYNE4	down	2	0.00977	0.11	EASANA	chr19(-):36494203-36499695	UCSC	spectrin repeat containing nuclear envelope family member 4	FLJ36445, Nesp4, Nesprin-4	163183	ENSG00000181392	90.3	44.99
GSHG0050866	LOC101927391	down	2	0.0094	0.107	EASANA	chr7(-):7589737-7605696	UCSC	uncharacterized LOC101927391	NULL	101927391	--	1029.65	514.35
GSHG0147096	--	down	2	0.00348	0.0598	EASANA	chr11(+):75378053-75380329	UCSC	--	NULL	--	--	293.36	146.95
GSHG0003007	JMJD4	down	2	0.00443	0.0692	EASANA	chr1(-):227918140-227923118	UCSC	jumonji domain containing 4	FLJ12517	65094	ENSG00000081692	214.86	107.76
GSHG0109174	LOC101927752	down	2	0.000948	0.0278	EASANA	chr8(-):1710129-1712750	UCSC	uncharacterized LOC101927752	NULL	101927752	--	1823.52	913.18
GSHG0026630	CRIP3	down	2	0.0052	0.0759	EASANA	chr6(-):43273211-43276538	UCSC	cysteine rich protein 3	bA480N24.2, TLP, TLP-A	401262	ENSG00000146215	315.12	157.57
GSHG0008739	CPNE6	down	2	0.00972	0.109	EASANA	chr14(+):24540046-24547307	UCSC	copine 6	NULL	9362	ENSG00000100884	7711.29	3862.9
GSHG0139130	--	down	2	0.00424	0.0674	EASANA	chr2(+):201691498-201692058	UCSC	--	NULL	--	--	459.67	230.37
GSHG0021771	ITIH4 // TMEM110-MUSTN1 // MUSTN1 // STIMATE	down	1.99	0.00241	0.048	EASANA	chr3(-):52847006-52931597	UCSC	inter-alpha-trypsin inhibitor heavy chain family member 4 // TMEM110-MUSTN1 readthrough // musculoskeletal, embryonic nuclear protein 1 // STIM activating enhancer	H4P, IHRP, MGC52022, Mustang	100526772, 3700, 375346, 389125	ENSG00000055955, ENSG00000213533, ENSG00000248592, ENSG00000272573	974.14	488.47
GSHG0024969	LIX1	down	1.99	0.0415	0.244	EASANA	chr5(-):96427575-96478576	UCSC	limb and CNS expressed 1	Lft	167410	ENSG00000145721	3952.49	1981.76
GSHG0020239	ZDHHC8P1	down	1.99	0.00406	0.0656	EASANA	chr22(-):23732792-23744799	UCSC	zinc finger DHHC-type containing 8 pseudogene 1	FLJ31568	150244	ENSG00000133519	1157.14	580.1
GSHG0003652	SFXN2	down	1.99	0.00213	0.0448	EASANA	chr10(+):104474275-104498946	UCSC	sideroflexin 2	SLC56A2	118980	ENSG00000156398	114.61	57.94
GSHG0143466	--	down	1.99	0.0278	0.199	EASANA	chr8(+):81454720-81455328	UCSC	--	NULL	--	--	90.43	45.38
GSHG0009738	RYR3	down	1.99	0.00115	0.0312	EASANA	chr15(+):33603161-34158304	UCSC	ryanodine receptor 3	NULL	6263	ENSG00000198838	1678.07	843.51
GSHG0034027	FAM83H	down	1.99	0.0196	0.164	EASANA	chr8(-):144806104-144815954	UCSC	family with sequence similarity 83 member H	FLJ46072	286077	ENSG00000180921	302.16	152.05
GSHG0009125	MEG9	down	1.99	0.0108	0.116	EASANA	chr14(+):101536247-101539271	UCSC	maternally expressed 9 (non-protein coding)	LINC00584	100507257	ENSG00000223403	1455.97	732.09
GSHG0029923	LY6H	down	1.99	0.0043	0.0679	EASANA	chr8(-):144239332-144242053	UCSC	lymphocyte antigen 6 family member H	NMLY6	4062	ENSG00000176956	11471.3	5770.47
GSHG0008272	METTL21EP	down	1.99	0.00868	0.102	EASANA	chr13(+):103532449-103548383	UCSC	methyltransferase like 21E, pseudogene	NULL	121952	ENSG00000250878	458.9	230.43
GSHG0023890	LIFR-AS1	down	1.99	0.000859	0.0262	EASANA	chr5(+):38556888-38671317	UCSC	LIFR antisense RNA 1	NULL	100506495	ENSG00000244968	1170.76	589.62
GSHG0011155	GPT2	down	1.99	0.000364	0.0145	EASANA	chr16(+):46918292-46965209	UCSC	glutamic--pyruvic transaminase 2	ALT2	84706	ENSG00000166123	5788.09	2915.31
GSHG0016642	CYTOR	down	1.98	0.0278	0.198	EASANA	chr2(+):87754946-87821037	UCSC	cytoskeleton regulator RNA	MGC4677	112597	ENSG00000222041	349.02	175.98
GSHG0021872	ZNF717	down	1.98	0.0355	0.224	EASANA	chr3(-):75758794-75834734	UCSC	zinc finger protein 717	X17	100131827	ENSG00000227124	586.67	295.67
GSHG0017025	PJVK	down	1.98	9.88e-06	0.00137	EASANA	chr2(+):179316163-179326293	UCSC	pejvakin	NULL	494513	ENSG00000204311	447.03	225.6
GSHG0005570	STK33	down	1.98	0.000149	0.00778	EASANA	chr11(-):8413413-8615836	UCSC	serine/threonine kinase 33	NULL	65975	ENSG00000130413	598.02	301.26
GSHG0031296	SAPCD2	down	1.98	0.00359	0.061	EASANA	chr9(-):139956581-139965040	UCSC	suppressor APC domain containing 2	p42.3	89958	ENSG00000186193	2498.98	1262.02
GSHG0015951	MEIS3	down	1.98	0.0139	0.135	EASANA	chr19(-):47906375-47925490	UCSC	Meis homeobox 3	DKFZp547H236, MRG2	56917	ENSG00000105419	5066.29	2559.85
GSHG0028087	--	down	1.98	0.00162	0.0384	EASANA	chr7(-):28995194-28998029	UCSC	--	NULL	--	--	3969.14	2005.27
GSHG0008720	REM2	down	1.98	0.0319	0.213	EASANA	chr14(+):23352431-23356889	UCSC	RRAD and GEM like GTPase 2	FLJ38964	161253	ENSG00000139890	159.8	81.05
GSHG0021296	--	down	1.98	4.93e-06	0.000875	EASANA	chr3(+):160981723-160983948	UCSC	--	NULL	--	--	619.5	313.56
GSHG0013593	CUEDC1	down	1.98	0.0106	0.115	EASANA	chr17(-):55938605-56032684	UCSC	CUE domain containing 1	NULL	404093	ENSG00000180891	2299.13	1163.83
GSHG0144403	--	down	1.97	0.0436	0.251	EASANA	chrM(-):13293-13380	UCSC	--	NULL	--	--	11584.6	5874.12
GSHG0018443	HES6	down	1.97	0.00608	0.0825	EASANA	chr2(-):239146910-239148765	UCSC	hes family bHLH transcription factor 6	bHLHb41	55502	ENSG00000144485	1677.5	850.32
GSHG0132889	LINC02482	down	1.97	0.0032	0.0575	EASANA	chr4(-):6672456-6675608	UCSC	long intergenic non-protein coding RNA 2482	NULL	105374366	ENSG00000251580	359.44	182.19
GSHG0022158	P2RY13	down	1.97	0.00661	0.0865	EASANA	chr3(-):151044096-151047337	UCSC	purinergic receptor P2Y13	FKSG77, P2Y13	53829	ENSG00000181631	889.14	451.03
GSHG0025030	ALDH7A1	down	1.97	0.021	0.171	EASANA	chr5(-):125877535-125931082	UCSC	aldehyde dehydrogenase 7 family member A1	EPD, PDE	501	ENSG00000164904	9963.62	5056.21
GSHG0118840	C1orf61	down	1.97	0.000412	0.0158	EASANA	chr1(-):156374044-156399371	UCSC	chromosome 1 open reading frame 61	CROC4	10485	ENSG00000125462	20470.1	10391
GSHG0005910	EFEMP2	down	1.97	1.16e-05	0.00151	EASANA	chr11(-):65633913-65641079	UCSC	EGF containing fibulin extracellular matrix protein 2	FBLN4, UPH1	30008	ENSG00000172638	2898.61	1471.93
GSHG0006024	KLHL35	down	1.97	7.53e-06	0.00111	EASANA	chr11(-):75133440-75141674	UCSC	kelch like family member 35	FLJ33790	283212	ENSG00000149243	688.31	350.04
GSHG0140966	--	down	1.97	0.022	0.175	EASANA	chr3(-):112926242-112928310	UCSC	--	NULL	--	--	281.51	143.27
GSHG0140606	--	down	1.97	0.00272	0.0521	EASANA	chr3(+):43112679-43116574	UCSC	--	NULL	--	--	861.05	438.01
GSHG0019137	GSS	down	1.96	0.00472	0.0718	EASANA	chr20(-):33516237-33543830	UCSC	glutathione synthetase	NULL	2937	ENSG00000100983	3769.87	1920.86
GSHG0020511	MLC1	down	1.96	0.000786	0.0245	EASANA	chr22(-):50497820-50524358	UCSC	megalencephalic leukoencephalopathy with subcortical cysts 1	KIAA0027, LVM, MLC, VL	23209	ENSG00000100427	8143.71	4152.24
GSHG0023071	TMEM129	down	1.96	0.00106	0.0299	EASANA	chr4(-):1717680-1723084	UCSC	transmembrane protein 129	D4S2561E	92305	ENSG00000168936	11650.2	5942.77
GSHG0038374	HBQ1	down	1.96	0.0259	0.191	EASANA	chr16(+):230333-231178	UCSC	hemoglobin subunit theta 1	HBQ	3049	ENSG00000086506	296.19	151.46
GSHG0017605	SRBD1	down	1.96	0.000294	0.0125	EASANA	chr2(-):45615820-45838433	UCSC	S1 RNA binding domain 1	FLJ10379	55133	ENSG00000068784	386.46	197.84
GSHG0007568	NDUFA4L2	down	1.95	0.0011	0.0303	EASANA	chr12(-):57628686-57634527	UCSC	NDUFA4, mitochondrial complex associated like 2	FLJ26118, NUOMS	56901	ENSG00000185633	3819.08	1953.78
GSHG0027581	MOSPD3	down	1.95	4.88e-05	0.00382	EASANA	chr7(+):100209725-100212998	UCSC	motile sperm domain containing 3	CDS3, NET30	64598	ENSG00000106330	1914.75	979.28
GSHG0014909	MED29	down	1.95	0.000123	0.00698	EASANA	chr19(+):39881943-39891275	UCSC	mediator complex subunit 29	DKFZp434H247, MED2	55588	ENSG00000063322	19482.8	9969.27
GSHG0027554	ZNF789	down	1.95	1.18e-06	0.000344	EASANA	chr7(+):99070513-99085217	UCSC	zinc finger protein 789	NULL	285989	ENSG00000198556	1178.55	603.11
GSHG0025862	BCKDHB	down	1.95	0.00865	0.102	EASANA	chr6(+):80816327-81055988	UCSC	branched chain keto acid dehydrogenase E1 subunit beta	NULL	594	ENSG00000083123	1109.29	568.47
GSHG0010869	AMDHD2	down	1.95	5.71e-06	0.000944	EASANA	chr16(+):2570346-2581420	UCSC	amidohydrolase domain containing 2	CGI-14	51005	ENSG00000162066	1132.15	581.01
GSHG0027114	PSMG3-AS1	down	1.95	0.0086	0.101	EASANA	chr7(+):1609709-1629259	UCSC	PSMG3 antisense RNA 1 (head to head)	KIAA1908	114796	ENSG00000230487	754.36	387.15
GSHG0010072	FAH	down	1.95	0.000544	0.0192	EASANA	chr15(+):80445131-80478917	UCSC	fumarylacetoacetate hydrolase	NULL	2184	ENSG00000103876	1219.1	625.03
GSHG0139745	--	down	1.95	8.82e-07	0.000277	EASANA	chr20(+):57277986-57279530	UCSC	--	NULL	--	--	621.1	319.03
GSHG0028905	EPHX2	down	1.95	0.000933	0.0275	EASANA	chr8(+):27348519-27402439	UCSC	epoxide hydrolase 2	NULL	2053	ENSG00000120915	1592.67	818.28
GSHG0005363	ROBO3	down	1.95	0.0399	0.238	EASANA	chr11(+):124735282-124751370	UCSC	roundabout guidance receptor 3	FLJ21044, HGPS, RBIG1	64221	ENSG00000154134	4425.2	2273.56
GSHG0021871	FAM86DP	down	1.94	0.0348	0.221	EASANA	chr3(-):75470705-75484266	UCSC	family with sequence similarity 86 member D, pseudogene	NULL	692099	ENSG00000244026	263.58	136.15
GSHG0013715	GRIN2C	down	1.94	0.000463	0.0171	EASANA	chr17(-):72838163-72856966	UCSC	glutamate ionotropic receptor NMDA type subunit 2C	GluN2C	2905	ENSG00000161509	6518.01	3360.2
GSHG0030882	ALDH1A1	down	1.94	0.0145	0.139	EASANA	chr9(-):75515578-75695358	UCSC	aldehyde dehydrogenase 1 family member A1	RALDH1	216	ENSG00000165092	9027.82	4657.8
GSHG0000993	S100A1	down	1.94	0.0104	0.114	EASANA	chr1(+):153600873-153604513	UCSC	S100 calcium binding protein A1	S100-alpha	6271	ENSG00000160678	22857.6	11799.1
GSHG0001941	SYNC	down	1.94	0.0061	0.0826	EASANA	chr1(-):33145507-33168361	UCSC	syncoilin, intermediate filament protein	SYNCOILIN	81493	ENSG00000162520	395.63	204.38
GSHG0133223	TMEM249	down	1.93	2.68e-05	0.00259	EASANA	chr8(-):145576886-145579269	UCSC	transmembrane protein 249	C8orfK29	340393	ENSG00000261587	513.79	265.37
GSHG0013758	ST6GALNAC1	down	1.93	0.0369	0.228	EASANA	chr17(-):74620839-74639920	UCSC	ST6 N-acetylgalactosaminide alpha-2, 6-sialyltransferase 1	ST6GalNAcI	55808	ENSG00000070526	313.13	162.11
GSHG0004479	SPRN	down	1.93	0.0245	0.185	EASANA	chr10(-):135234171-135238121	UCSC	shadow of prion protein	bA108K14.1, FLJ41197, Shadoo, Sprn	503542	ENSG00000203772	4858.33	2515.38
GSHG0012558	ACBD4	down	1.93	4.7e-05	0.00374	EASANA	chr17(+):43209967-43221548	UCSC	acyl-CoA binding domain containing 4	FLJ13322	79777	ENSG00000181513	2055.74	1064.99
GSHG0019070	CST3	down	1.93	0.000949	0.0278	EASANA	chr20(-):23608536-23618685	UCSC	cystatin C	NULL	1471	ENSG00000101439	136430	70717.9
GSHG0020512	--	down	1.92	0.00158	0.0377	EASANA	chr22(-):50632452-50633888	UCSC	--	NULL	--	--	355.98	185.16
GSHG0133124	PTP4A3	down	1.92	0.0152	0.142	EASANA	chr8(+):142431488-142442554	UCSC	protein tyrosine phosphatase type IVA, member 3	PRL-3, PRL-R, PRL3	11156	ENSG00000184489	4354.96	2264.85
GSHG0020192	ARVCF	down	1.92	6.68e-05	0.00459	EASANA	chr22(-):19957403-20004310	UCSC	ARVCF, delta catenin family member	NULL	421	ENSG00000099889	4198.85	2184.03
GSHG0000553	FGGY	down	1.92	6.12e-05	0.00439	EASANA	chr1(+):59762310-60228400	UCSC	FGGY carbohydrate kinase domain containing	FLJ10986	55277	ENSG00000172456	675.78	352.15
GSHG0022394	TMEM175	down	1.92	1.24e-07	6.6e-05	EASANA	chr4(+):926175-952441	UCSC	transmembrane protein 175	MGC4618	84286	ENSG00000127419	4477.38	2337.21
GSHG0000833	OLFML3	down	1.91	0.0264	0.193	EASANA	chr1(+):114522013-114524876	UCSC	olfactomedin like 3	HNOEL-iso, OLF44	56944	ENSG00000116774	1013.03	529.24
GSHG0021125	EEFSEC	down	1.91	5.52e-06	0.000932	EASANA	chr3(+):127872300-128127488	UCSC	eukaryotic elongation factor, selenocysteine-tRNA specific	eEFSec, EFSEC, SELB	60678	ENSG00000132394	1385.24	724.03
GSHG0005898	SLC25A45	down	1.91	0.00689	0.0886	EASANA	chr11(-):65138848-65151172	UCSC	solute carrier family 25 member 45	NULL	283130	ENSG00000162241	562.4	294.44
GSHG0007471	FIGNL2	down	1.9	0.00171	0.0396	EASANA	chr12(-):52211677-52225701	UCSC	fidgetin like 2	NULL	401720	ENSG00000261308	382.75	201
GSHG0001806	AKR7A3	down	1.9	0.0165	0.148	EASANA	chr1(-):19609057-19615284	UCSC	aldo-keto reductase family 7 member A3	NULL	22977	ENSG00000162482	289.38	152.13
GSHG0010851	TBL3	down	1.9	2.4e-06	0.00055	EASANA	chr16(+):2022056-2028751	UCSC	transducin beta like 3	SAZD, UTP13	10607	ENSG00000183751	4166.55	2191.97
GSHG0000521	CPT2	down	1.9	0.000455	0.0169	EASANA	chr1(+):53662101-53679869	UCSC	carnitine palmitoyltransferase 2	CPTASE	1376	ENSG00000157184	1266.13	666.48
GSHG0013018	INCA1	down	1.9	0.00158	0.0376	EASANA	chr17(-):4891425-4900905	UCSC	inhibitor of CDK, cyclin A1 interacting protein 1	NULL	388324	ENSG00000196388	175.44	92.23
GSHG0139273	--	down	1.9	3.81e-06	0.00073	EASANA	chr2(-):38787215-38789656	UCSC	--	NULL	--	--	729.31	383.48
GSHG0014571	ICAM5	down	1.9	0.0483	0.264	EASANA	chr19(+):10400655-10407454	UCSC	intercellular adhesion molecule 5	TLN	7087	ENSG00000105376	7744.86	4086.34
GSHG0026629	DNPH1	down	1.89	8.9e-09	9.16e-06	EASANA	chr6(-):43193367-43197219	UCSC	2'-deoxynucleoside 5'-phosphate N-hydrolase 1	dJ330M21.3, rcl	10591	ENSG00000112667	3652.09	1928.69
GSHG0003894	ACBD7-DCLRE1CP1 // DCLRE1CP1 // ACBD7	down	1.89	0.0292	0.203	EASANA	chr10(-):15057071-15130775	UCSC	ACBD7-DCLRE1CP1 readthrough // DNA cross-link repair 1C pseudogene 1 // acyl-CoA binding domain containing 7	bA455B2.2, FLJ38219	105376432, 108949267, 414149	ENSG00000176244, ENSG00000237470	733.43	387.69
GSHG0144716	--	down	1.89	0.0156	0.143	EASANA	chrX(-):67233314-67234743	UCSC	--	NULL	--	--	410	216.72
GSHG0013960	CABLES1	down	1.89	0.026	0.192	EASANA	chr18(+):20714528-20840434	UCSC	Cdk5 and Abl enzyme substrate 1	FLJ35924, HsT2563	91768	ENSG00000134508	2626.85	1388.66
GSHG0133621	SEC24B-AS1	down	1.89	0.00353	0.0603	EASANA	chr4(-):110351126-110354973	UCSC	SEC24B antisense RNA 1	1/2-SBSRNA4	100533182	ENSG00000247950	130.98	69.14
GSHG0007017	OAS1	down	1.89	0.0124	0.127	EASANA	chr12(+):113344582-113369995	UCSC	2'-5'-oligoadenylate synthetase 1	IFI-4, OIASI	4938	ENSG00000089127	491.37	260.08
GSHG0009210	NDRG2	down	1.89	0.0109	0.117	EASANA	chr14(-):21484922-21539031	UCSC	NDRG family member 2	KIAA1248, SYLD	57447	ENSG00000165795	203863	107987
GSHG0062176	--	down	1.89	0.0496	0.267	EASANA	chr10(-):69990391-69991947	UCSC	--	NULL	--	--	306.08	162.46
GSHG0019906	CRYBB2P1	down	1.89	0.00882	0.103	EASANA	chr22(+):25844051-25907566	UCSC	crystallin beta B2 pseudogene 1	NULL	1416	ENSG00000100058	2783.39	1475.69
GSHG0002573	PBXIP1	down	1.88	0.0275	0.197	EASANA	chr1(-):154916552-154928639	UCSC	PBX homeobox interacting protein 1	HPIP	57326	ENSG00000163346	42610.2	22608.1
GSHG0015089	LIN7B	down	1.88	5.46e-05	0.00404	EASANA	chr19(+):49617618-49621717	UCSC	lin-7 homolog B, crumbs cell polarity complex component	LIN-7B, MALS-2, VELI2	64130	ENSG00000104863	3329.07	1768.26
GSHG0013412	DHX58	down	1.88	0.00156	0.0374	EASANA	chr17(-):40253426-40264751	UCSC	DExH-box helicase 58	D11LGP2, LGP2	79132	ENSG00000108771	1358.35	722.05
GSHG0019232	ZNF334	down	1.88	6.5e-05	0.00452	EASANA	chr20(-):45128291-45142211	UCSC	zinc finger protein 334	bA179N14.1	55713	ENSG00000198185	2751.88	1463.06
GSHG0023653	SCRG1	down	1.88	0.00409	0.0658	EASANA	chr4(-):174309297-174440389	UCSC	stimulator of chondrogenesis 1	SCRG-1	11341	ENSG00000164106	9694.96	5155.22
GSHG0118938	ZBED5-AS1	down	1.88	0.00184	0.0412	EASANA	chr11(+):10879764-10900823	UCSC	ZBED5 antisense RNA 1	NULL	729013	ENSG00000247271	1017.35	540.56
GSHG0005035	LOC100130987 // RAD9A	down	1.88	0.000101	0.00604	EASANA	chr11(+):67085310-67165861	UCSC	uncharacterized LOC100130987 // RAD9 checkpoint clamp component A	NULL	100130987, 5883	ENSG00000172613	1210.3	643.58
GSHG0022304	LINC02043	down	1.88	0.0267	0.194	EASANA	chr3(-):186528669-186543310	UCSC	long intergenic non-protein coding RNA 2043	NULL	102724699	ENSG00000232233	572.86	304.94
GSHG0011793	PYDC1	down	1.88	0.0418	0.245	EASANA	chr16(-):31227283-31228414	UCSC	pyrin domain containing 1	ASC2, POP1	260434	ENSG00000169900	157.96	84.43
GSHG0024037	LOC441086	down	1.88	0.0271	0.196	EASANA	chr5(+):74161718-74163092	UCSC	uncharacterized LOC441086	NULL	441086	--	480.27	256.16
GSHG0008250	DOCK9-AS2 // DOCK9-DT	down	1.88	0.0165	0.148	EASANA	chr13(+):99738977-99740879	UCSC	DOCK9 antisense RNA 2 (head to head) // DOCK9 divergent transcript	NULL	100861541	ENSG00000260992	389.58	208.09
GSHG0012151	PLD2	down	1.87	0.000783	0.0245	EASANA	chr17(+):4710396-4726727	UCSC	phospholipase D2	NULL	5338	ENSG00000129219	3758.82	2004.9
GSHG0133148	FGL1	down	1.87	0.0442	0.252	EASANA	chr8(-):17721747-17767874	UCSC	fibrinogen like 1	HFREP-1	2267	ENSG00000104760	141.74	75.68
GSHG0030795	HINT2	down	1.87	4.48e-06	0.000807	EASANA	chr9(-):35812954-35815349	UCSC	histidine triad nucleotide binding protein 2	NULL	84681	ENSG00000137133	2463.63	1317.23
GSHG0016696	C2orf92	down	1.87	0.027	0.195	EASANA	chr2(+):98286206-98319529	UCSC	chromosome 2 open reading frame 92	NULL	728537	ENSG00000228486	386.78	206.6
GSHG0000265	EXTL1	down	1.87	0.0322	0.214	EASANA	chr1(+):26348271-26362952	UCSC	exostosin like glycosyltransferase 1	EXTL, MGC70794	2134	ENSG00000158008	3205.63	1713.57
GSHG0026426	--	down	1.87	0.00934	0.106	EASANA	chr6(-):29558549-29561823	UCSC	--	NULL	--	--	497.48	265.67
GSHG0006732	TMEM198B	down	1.87	0.00988	0.11	EASANA	chr12(+):56223392-56230028	UCSC	transmembrane protein 198B (pseudogene)	NULL	440104	ENSG00000182796	210.56	112.32
GSHG0009020	GSTZ1	down	1.87	0.044	0.252	EASANA	chr14(+):77787230-77797939	UCSC	glutathione S-transferase zeta 1	GSTZ1-1, MAAI, MAI	2954	ENSG00000100577	727.33	389.65
GSHG0051671	RASGRF2-AS1	down	1.87	0.0204	0.169	EASANA	chr5(-):80243512-80256726	UCSC	RASGRF2 antisense RNA 1	CTC-459I6.1	102524628	ENSG00000251450	215.22	115.55
GSHG0119106	ZNF296	down	1.87	0.0252	0.188	EASANA	chr19(-):45574759-45579846	UCSC	zinc finger protein 296	NULL	162979	ENSG00000170684	279.52	149.62
GSHG0031062	SVEP1	down	1.86	0.0138	0.135	EASANA	chr9(-):113127531-113342160	UCSC	sushi, von Willebrand factor type A, EGF and pentraxin domain containing 1	bA427L11.3, FLJ13529, POLYDOM	79987	ENSG00000165124	857.34	459.83
GSHG0002109	ECHDC2	down	1.86	0.0031	0.0565	EASANA	chr1(-):53361582-53392851	UCSC	enoyl-CoA hydratase domain containing 2	FLJ10948	55268	ENSG00000121310	2554.43	1370.65
GSHG0102415	LOC101928307	down	1.86	0.00596	0.0817	EASANA	chr6(-):69342552-69344919	UCSC	uncharacterized LOC101928307	NULL	101928307	--	7406.92	3975.6
GSHG0012910	MAFG-AS1 // MAFG-DT	down	1.86	0.0204	0.168	EASANA	chr17(+):79885705-79888628	UCSC	MAFG antisense RNA 1 (head to head) // MAFG divergent transcript	NULL	92659	ENSG00000265688	178.01	95.89
GSHG0144402	--	down	1.86	0.0477	0.262	EASANA	chrM(-):11946-11970	UCSC	--	NULL	--	--	2130.83	1144.1
GSHG0031121	GGTA1P	down	1.86	0.00542	0.0777	EASANA	chr9(-):124207269-124262306	UCSC	glycoprotein, alpha-galactosyltransferase 1 pseudogene	NULL	2681	ENSG00000204136	1023.23	549.9
GSHG0037442	PRC1-AS1	down	1.86	0.00468	0.0716	EASANA	chr15(+):91509599-91531854	UCSC	PRC1 antisense RNA 1	NULL	100507118	ENSG00000258725	192.62	103.48
GSHG0140094	--	down	1.86	0.0208	0.17	EASANA	chr21(-):47869250-47874074	UCSC	--	NULL	--	--	683.33	367.76
GSHG0012716	MRC2	down	1.86	0.00725	0.0915	EASANA	chr17(+):60704762-60770962	UCSC	mannose receptor C type 2	CD280, CLEC13E, ENDO180, KIAA0709	9902	ENSG00000011028	1186.87	639.45
GSHG0133643	EXOC3-AS1	down	1.85	0.0417	0.244	EASANA	chr5(-):441645-443275	UCSC	EXOC3 antisense RNA 1	NULL	116349	ENSG00000221990	785.58	423.89
GSHG0011451	CDT1	down	1.85	0.0123	0.126	EASANA	chr16(+):88870186-88875665	UCSC	chromatin licensing and DNA replication factor 1	DUP, RIS2	81620	ENSG00000167513	210.79	114.05
GSHG0148701	C17orf113	down	1.85	0.00316	0.057	EASANA	chr17(-):40191723-40202617	UCSC	chromosome 17 open reading frame 113	NULL	110806298	ENSG00000267221	434.74	235.08
GSHG0152992	--	down	1.85	0.036	0.225	EASANA	chrM(-):10406-11633	UCSC	--	NULL	--	--	65989.1	35645.2
GSHG0013851	OGFOD3	down	1.85	0.0136	0.134	EASANA	chr17(-):80347086-80376513	UCSC	2-oxoglutarate and iron dependent oxygenase domain containing 3	FLJ22222	79701	ENSG00000181396	780.88	422.59
GSHG0008125	--	down	1.85	0.00134	0.0344	EASANA	chr13(+):51540367-51543658	UCSC	--	NULL	--	--	519.57	280.82
GSHG0145503	ADAM15 // EFNA4 // EFNA3	down	1.85	0.0151	0.142	EASANA	chr1(+):155015107-155060014	UCSC	ADAM metallopeptidase domain 15 // ephrin A4 // ephrin A3	Ehk1-L, LERK3, LERK4, MDC15	1944, 1945, 8751	ENSG00000143537, ENSG00000143590, ENSG00000243364	9322.28	5047.26
GSHG0019156	LOC100130373	down	1.85	0.000748	0.0238	EASANA	chr20(-):34735203-34743682	UCSC	uncharacterized LOC100130373	NULL	100130373	--	1823.92	987.68
GSHG0021696	COL7A1	down	1.84	0.00386	0.0637	EASANA	chr3(-):48601506-48632700	UCSC	collagen type VII alpha 1 chain	NULL	1294	ENSG00000114270	750.43	407.4
GSHG0005082	LRTOMT	down	1.84	0.0106	0.115	EASANA	chr11(+):71791377-71821828	UCSC	leucine rich transmembrane and O-methyltransferase domain containing	CFAP111, COMT2	220074	ENSG00000184154	725.52	393.14
GSHG0058150	LOC105376805	down	1.84	0.0356	0.224	EASANA	chr1(-):17215034-17216161	UCSC	uncharacterized LOC105376805	NULL	105376805	--	705.99	382.6
GSHG0001453	LYPLAL1	down	1.84	0.000199	0.00946	EASANA	chr1(+):219347173-219386206	UCSC	lysophospholipase like 1	Q96AV0	127018	ENSG00000143353	2724.17	1477.62
GSHG0005580	SCUBE2	down	1.84	0.0086	0.101	EASANA	chr11(-):9041049-9113154	UCSC	signal peptide, CUB domain and EGF like domain containing 2	Cegb1, Cegf1, FLJ16792	57758	ENSG00000175356	297.23	161.74
GSHG0016296	FAM228B // FAM228A	down	1.84	4.12e-05	0.00346	EASANA	chr2(+):24299396-24414566	UCSC	family with sequence similarity 228 member B // family with sequence similarity 228 member A	FLJ30851	375190, 653140	ENSG00000186453, ENSG00000219626	2146.26	1165.54
GSHG0000483	FAAH	down	1.84	0.00273	0.0521	EASANA	chr1(+):46859939-46879520	UCSC	fatty acid amide hydrolase	FAAH-1	2166	ENSG00000117480	5524.03	3002.15
GSHG0001815	TMCO4	down	1.84	0.00237	0.0473	EASANA	chr1(-):20008706-20126758	UCSC	transmembrane and coiled-coil domains 4	DKFZp686C23231	255104	ENSG00000162542	142.26	77.18
GSHG0018532	AP5S1	down	1.84	2.56e-05	0.00251	EASANA	chr20(+):3801171-3805954	UCSC	adaptor related protein complex 5 sigma 1 subunit	FLJ11168	55317	ENSG00000125843	1606.94	873.25
GSHG0012789	GPRC5C	down	1.84	9.91e-05	0.00597	EASANA	chr17(+):72427052-72446719	UCSC	G protein-coupled receptor class C group 5 member C	RAIG-3	55890	ENSG00000170412	925.29	503.14
GSHG0005021	CCS	down	1.84	3.46e-06	0.000698	EASANA	chr11(+):66360669-66373489	UCSC	copper chaperone for superoxide dismutase	NULL	9973	ENSG00000173992	3130.46	1703.54
GSHG0020255	GGT5	down	1.84	0.0298	0.204	EASANA	chr22(-):24615623-24641110	UCSC	gamma-glutamyltransferase 5	GGT-REL	2687	ENSG00000099998	1902.79	1035.93
GSHG0006178	PIH1D2	down	1.84	0.0476	0.262	EASANA	chr11(-):111934735-111944895	UCSC	PIH1 domain containing 2	NULL	120379	ENSG00000150773	104.71	57.11
GSHG0017657	LOC100132215	down	1.84	0.0155	0.143	EASANA	chr2(-):63271107-63275656	UCSC	uncharacterized LOC100132215	NULL	100132215	--	241.63	131.53
GSHG0019928	ZNRF3	down	1.84	0.00666	0.0867	EASANA	chr22(+):29279755-29453475	UCSC	zinc and ring finger 3	BK747E2.3, FLJ22057, KIAA1133, RNF203	84133	ENSG00000183579	1774.63	967.24
GSHG0007661	MGAT4C	down	1.84	0.000934	0.0275	EASANA	chr12(-):86367073-87232783	UCSC	MGAT4 family member C	HGNT-IV-H	25834	ENSG00000182050	1269.07	691.75
GSHG0029406	LOC100129129	down	1.83	0.0348	0.221	EASANA	chr8(-):11203257-11205025	UCSC	uncharacterized LOC100129129	NULL	100129129	--	336.29	183.4
GSHG0031881	HMGB3	down	1.83	0.0354	0.223	EASANA	chrX(+):150148981-150159248	UCSC	high mobility group box 3	HMG2A, MGC90319	3149	ENSG00000029993	4178.95	2278.21
GSHG0013667	LRRC37A3	down	1.83	0.00392	0.0639	EASANA	chr17(-):62850252-62915609	UCSC	leucine rich repeat containing 37 member A3	FLJ34306, KIAA0563	374819	ENSG00000176809	407.35	221.84
GSHG0135661	--	down	1.83	0.0171	0.152	EASANA	chr12(+):123848415-123850334	UCSC	--	NULL	--	--	304.62	165.78
GSHG0011123	ORAI3	down	1.83	0.00197	0.0431	EASANA	chr16(+):30960405-30966258	UCSC	ORAI calcium release-activated calcium modulator 3	MGC13024	93129	ENSG00000175938	1637.67	892.44
GSHG0020288	RASL10A	down	1.83	0.0147	0.141	EASANA	chr22(-):29708923-29711745	UCSC	RAS like family 10 member A	RRP22	10633	ENSG00000100276	2763.65	1507.17
GSHG0018613	INSM1	down	1.83	0.0313	0.211	EASANA	chr20(+):20348276-20351595	UCSC	INSM transcriptional repressor 1	IA-1, IA1	3642	ENSG00000173404	622.08	339.88
GSHG0108579	AZIN1-AS1	down	1.83	0.0383	0.233	EASANA	chr8(+):103876499-103990104	UCSC	AZIN1 antisense RNA 1	NULL	100506753	ENSG00000253320	257.56	140.93
GSHG0004261	CYP2C8	down	1.83	0.00371	0.0622	EASANA	chr10(-):96796525-96829256	UCSC	cytochrome P450 family 2 subfamily C member 8	CPC8	1558	ENSG00000138115	503.35	275.41
GSHG0133711	GMDS-AS1 // GMDS-DT	down	1.83	0.00194	0.0428	EASANA	chr6(+):2245987-2413825	UCSC	GMDS antisense RNA 1 (head to head) // GMDS divergent transcript	NULL	100508120	ENSG00000250903	189.3	103.88
GSHG0011567	ZNF213-AS1	down	1.83	1.53e-07	7.5e-05	EASANA	chr16(-):3175530-3184883	UCSC	ZNF213 antisense RNA 1 (head to head)	NULL	100507458	ENSG00000263072	901.18	492.41
GSHG0002367	SLC16A1	down	1.83	0.0192	0.162	EASANA	chr1(-):113454472-113498975	UCSC	solute carrier family 16 member 1	MCT, MCT1	6566	ENSG00000155380	14895.9	8140.66
GSHG0023543	SCOC-AS1	down	1.83	0.0351	0.222	EASANA	chr4(-):141204880-141294546	UCSC	SCOC antisense RNA 1	NULL	100129858	ENSG00000196951	335.63	183.37
GSHG0140104	--	down	1.83	0.00012	0.00678	EASANA	chr16(+):72459546-72462787	UCSC	--	NULL	--	--	2722.97	1488.25
GSHG0002214	LPAR3	down	1.83	0.0361	0.225	EASANA	chr1(-):85279087-85358896	UCSC	lysophosphatidic acid receptor 3	Edg-7, HOFNH30, LP-A3, LPA3, RP4-678I3	23566	ENSG00000171517	123.27	67.5
GSHG0009163	ADSSL1	down	1.83	0.00869	0.102	EASANA	chr14(+):105190534-105213661	UCSC	adenylosuccinate synthase like 1	FLJ38602	122622	ENSG00000185100	948.54	519.32
GSHG0027920	RNF32	down	1.83	0.0175	0.154	EASANA	chr7(+):156433353-156469824	UCSC	ring finger protein 32	FKSG33, HSD15, LMBR2	140545	ENSG00000105982	213	116.2
GSHG0001648	C1orf159	down	1.82	6e-05	0.00432	EASANA	chr1(-):1017198-1051736	UCSC	chromosome 1 open reading frame 159	FLJ20584	54991	ENSG00000131591	1030.53	565.07
GSHG0031484	CHST7	down	1.82	0.0117	0.122	EASANA	chrX(+):46433122-46457931	UCSC	carbohydrate sulfotransferase 7	C6ST-2, C6ST2	56548	ENSG00000147119	3055.93	1674.86
GSHG0006645	AQP5	down	1.82	0.0487	0.265	EASANA	chr12(+):50355279-50359465	UCSC	aquaporin 5	NULL	362	ENSG00000161798	268.92	147.11
GSHG0018367	OBSL1	down	1.82	0.00604	0.0823	EASANA	chr2(-):220415450-220436268	UCSC	obscurin like 1	KIAA0657	23363	ENSG00000124006	4874.94	2673.43
GSHG0004711	BBOX1	down	1.82	0.0092	0.105	EASANA	chr11(+):27062509-27149354	UCSC	gamma-butyrobetaine hydroxylase 1	BBH, G-BBH, gamma-BBH	8424	ENSG00000129151	1524.97	836.29
GSHG0006361	LOC100049716	down	1.82	0.0108	0.117	EASANA	chr12(+):740057-755044	UCSC	uncharacterized LOC100049716	NULL	100049716	--	648.33	355.64
GSHG0010241	ATP10A	down	1.82	0.0136	0.134	EASANA	chr15(-):25922420-26110319	UCSC	ATPase phospholipid transporting 10A (putative)	ATPVA, ATPVC, KIAA0566	57194	ENSG00000206190	4809.72	2639.59
GSHG0001855	GALE	down	1.82	0.000966	0.0279	EASANA	chr1(-):24122089-24127294	UCSC	UDP-galactose-4-epimerase	SDR1E1	2582	ENSG00000117308	2280.03	1252.91
GSHG0013517	SCRN2	down	1.82	0.000709	0.0231	EASANA	chr17(-):45915049-45918711	UCSC	secernin 2	NULL	90507	ENSG00000141295	3171.79	1742.9
GSHG0033378	NEU4	down	1.82	0.0166	0.148	EASANA	chr2(+):242750160-242758739	UCSC	neuraminidase 4	NULL	129807	ENSG00000204099	1864.52	1024.34
GSHG0027856	KRBA1	down	1.82	5.02e-08	3.73e-05	EASANA	chr7(+):149412102-149431662	UCSC	KRAB-A domain containing 1	KIAA1862	84626	ENSG00000133619	5610.27	3084.12
GSHG0029460	PEBP4	down	1.82	0.0489	0.265	EASANA	chr8(-):22570765-22785421	UCSC	phosphatidylethanolamine binding protein 4	CORK1, hPEBP4, MGC22776	157310	ENSG00000134020	395.91	218.03
GSHG0132331	--	down	1.82	0.039	0.235	EASANA	chr3(-):134070694-134075403	UCSC	--	NULL	--	--	299.86	164.54
GSHG0015718	RHPN2	down	1.82	0.0468	0.259	EASANA	chr19(-):33469499-33555824	UCSC	rhophilin Rho GTPase binding protein 2	NULL	85415	ENSG00000131941	973.92	536.11
GSHG0030764	C9orf24	down	1.82	0.0263	0.193	EASANA	chr9(-):34379020-34397849	UCSC	chromosome 9 open reading frame 24	bA573M23.4, CBE1, MGC32921, MGC33614, NYD-SP22, SMRP1	84688	ENSG00000164972	1871.14	1029.39
GSHG0030219	IDNK	down	1.82	0.00152	0.0368	EASANA	chr9(+):86237872-86259044	UCSC	IDNK, gluconokinase	bA522I20.2, hGntK	414328	ENSG00000148057	1434.79	790.22
GSHG0142730	--	down	1.82	0.0464	0.258	EASANA	chr18(-):34814089-34816205	UCSC	--	NULL	--	--	476.81	262.68
GSHG0004369	ADD3-AS1	down	1.81	0.0187	0.16	EASANA	chr10(-):111705317-111768139	UCSC	ADD3 antisense RNA 1	NULL	100505933	ENSG00000203876	480.08	264.37
GSHG0132425	CYP2B7P	down	1.81	0.0236	0.182	EASANA	chr19(+):41430120-41456563	UCSC	cytochrome P450 family 2 subfamily B member 7, pseudogene	CYP2B	1556	ENSG00000256612	107.27	59.45
GSHG0146523	LINC01748	down	1.81	0.011	0.118	EASANA	chr1(-):60981388-61088357	UCSC	long intergenic non-protein coding RNA 1748	NULL	105378763	ENSG00000226476	562.34	310.09
GSHG0135819	--	down	1.81	0.000932	0.0275	EASANA	chr12(-):123435805-123436859	UCSC	--	NULL	--	--	191.23	105.57
GSHG0011929	DDX28	down	1.81	0.00123	0.0327	EASANA	chr16(-):68055179-68057770	UCSC	DEAD-box helicase 28	FLJ11282, MDDX28	55794	ENSG00000182810	1402.02	774.03
GSHG0017159	CPS1	down	1.81	0.0349	0.222	EASANA	chr2(+):211342406-211543829	UCSC	carbamoyl-phosphate synthase 1	NULL	1373	ENSG00000021826	882.96	487.54
GSHG0014717	REX1BD	down	1.81	7.88e-05	0.00514	EASANA	chr19(+):18699495-18703147	UCSC	required for excision 1-B domain containing	FLJ20850, FLJ30108, FLJ34606, FLJ37391	55049	ENSG00000006015	7633.22	4216.18
GSHG0149031	--	down	1.81	0.000423	0.0161	EASANA	chr19(-):676055-678973	UCSC	--	NULL	--	--	1159.36	640.03
GSHG0022457	SORCS2	down	1.81	0.0219	0.174	EASANA	chr4(+):7194374-7744571	UCSC	sortilin related VPS10 domain containing receptor 2	KIAA1329	57537	ENSG00000184985	3360.26	1856.78
GSHG0002581	THBS3	down	1.81	0.00198	0.0431	EASANA	chr1(-):155165380-155178969	UCSC	thrombospondin 3	NULL	7059	ENSG00000169231	2511.85	1390.14
GSHG0005867	TRPT1	down	1.8	0.00013	0.0072	EASANA	chr11(-):63991272-63993726	UCSC	tRNA phosphotransferase 1	MGC11134	83707	ENSG00000149743	2363.09	1309.66
GSHG0020824	CYB561D2	down	1.8	0.00169	0.0393	EASANA	chr3(+):50388126-50405628	UCSC	cytochrome b561 family member D2	101F6, TSP10	11068	ENSG00000114395	1229.1	681.83
GSHG0004207	TMEM254-AS1	down	1.8	0.00486	0.073	EASANA	chr10(-):81805991-81838949	UCSC	TMEM254 antisense RNA 1	NULL	219347	ENSG00000230091	1003.74	556.62
GSHG0001098	KLHDC9	down	1.8	0.00682	0.088	EASANA	chr1(+):161068151-161070137	UCSC	kelch domain containing 9	KARCA1	126823	ENSG00000162755	1965.05	1092.73
GSHG0022308	MASP1	down	1.8	0.0491	0.266	EASANA	chr3(-):186933873-187009810	UCSC	mannan binding lectin serine peptidase 1	MASP	5648	ENSG00000127241	353.57	196.62
GSHG0027402	ASL	down	1.8	0.00252	0.0493	EASANA	chr7(+):65540776-65558308	UCSC	argininosuccinate lyase	NULL	435	ENSG00000126522	1738.89	968.11
GSHG0011295	PSKH1	down	1.79	0.00211	0.0446	EASANA	chr16(+):67927175-67963580	UCSC	protein serine kinase H1	NULL	5681	ENSG00000159792	807.28	449.5
GSHG0033466	MXD3	down	1.79	0.0187	0.16	EASANA	chr5(-):176732501-176739292	UCSC	MAX dimerization protein 3	bHLHc13, MAD3	83463	ENSG00000213347	951.42	530.17
GSHG0014823	LSR	down	1.79	0.0188	0.161	EASANA	chr19(+):35739295-35758866	UCSC	lipolysis stimulated lipoprotein receptor	ILDR3, LISCH7	51599	ENSG00000105699	1593.21	887.94
GSHG0028988	HGSNAT	down	1.79	0.0392	0.236	EASANA	chr8(+):42995592-43057969	UCSC	heparan-alpha-glucosaminide N-acetyltransferase	FLJ32731, HGNAT	138050	ENSG00000165102	1314.25	733.23
GSHG0030604	MAN1B1	down	1.79	4.2e-07	0.000155	EASANA	chr9(+):139981379-140003641	UCSC	mannosidase alpha class 1B member 1	ERManI, MANA-ER, MRT15	11253	ENSG00000177239	2816.36	1570.99
GSHG0028766	ZNF596	down	1.79	0.00128	0.0334	EASANA	chr8(+):182137-197340	UCSC	zinc finger protein 596	NULL	169270	ENSG00000172748	1010.49	563.71
GSHG0138252	--	down	1.79	0.00312	0.0565	EASANA	chr19(+):2342325-2342352	UCSC	--	NULL	--	--	91.36	51.14
GSHG0031313	PNPLA7	down	1.79	0.00309	0.0564	EASANA	chr9(-):140354404-140445021	UCSC	patatin like phospholipase domain containing 7	FLJ31318, FLJ43070, FLJ44279, NTE-R1, NTEL1, RP11-48C7.2	375775	ENSG00000130653	3029.05	1689.9
GSHG0010021	COMMD4	down	1.79	3.14e-05	0.0029	EASANA	chr15(+):75628337-75634268	UCSC	COMM domain containing 4	FLJ20452	54939	ENSG00000140365	2556.62	1428.42
GSHG0142198	--	down	1.79	0.0286	0.201	EASANA	chr6(+):166796677-166798302	UCSC	--	NULL	--	--	234.37	131.27
GSHG0004657	SPON1	down	1.79	0.00403	0.0653	EASANA	chr11(+):13984184-14289677	UCSC	spondin 1	f-spondin, KIAA0762	10418	ENSG00000262655	1762.63	985.2
GSHG0031309	EXD3	down	1.79	0.00104	0.0295	EASANA	chr9(-):140201346-140317714	UCSC	exonuclease 3'-5' domain containing 3	FLJ20433, LOC54932, mut-7	54932	ENSG00000187609	793.54	444.08
GSHG0118779	CBWD6	down	1.79	0.0199	0.166	EASANA	chr9(-):69204538-69262593	UCSC	COBW domain containing 6	OTTHUMG00000066820, OTTHUMG00000067194	644019	ENSG00000215126	948.9	530.53
GSHG0032235	ZMAT1	down	1.78	0.00574	0.0801	EASANA	chrX(-):101137260-101187039	UCSC	zinc finger matrin-type 1	KIAA1789	84460	ENSG00000166432	402.13	225.62
GSHG0011097	CDIPTOSP	down	1.78	0.028	0.199	EASANA	chr16(+):29875004-29879374	UCSC	CDIP transferase opposite strand, pseudogene	NULL	440356	ENSG00000214725	135.83	76.07
GSHG0011268	CES3	down	1.78	0.0446	0.254	EASANA	chr16(+):66995124-67009052	UCSC	carboxylesterase 3	ES31, FLJ21736	23491	ENSG00000172828	239.87	135.09
GSHG0005537	--	down	1.78	0.00813	0.0979	EASANA	chr11(-):6417629-6418673	UCSC	--	NULL	--	--	1259.11	708.27
GSHG0020571	IL17RC	down	1.78	0.0032	0.0575	EASANA	chr3(+):9958758-9975313	UCSC	interleukin 17 receptor C	IL17-RL	84818	ENSG00000163702	2870.94	1616.01
GSHG0028613	PTN	down	1.77	0.0065	0.0858	EASANA	chr7(-):136912097-137028736	UCSC	pleiotrophin	HBGF8, HBNF	5764	ENSG00000105894	30892.2	17420.7
GSHG0006063	PCF11-AS1	down	1.77	0.00621	0.0836	EASANA	chr11(-):82896563-82898526	UCSC	PCF11 antisense RNA 1	ENST00000602322.1	106736475	ENSG00000269939	629.66	354.44
GSHG0004938	RARRES3	down	1.77	0.0289	0.202	EASANA	chr11(+):63304273-63313929	UCSC	retinoic acid receptor responder 3	HRASLS4, TIG3	5920	ENSG00000133321	1670.67	942.88
GSHG0020517	DENND6B	down	1.77	0.00502	0.0742	EASANA	chr22(-):50750393-50765489	UCSC	DENN domain containing 6B	AFI1B, MGC33692	414918	ENSG00000205593	5537.77	3125.85
GSHG0141752	--	down	1.77	0.0458	0.256	EASANA	chr5(-):76369465-76372369	UCSC	--	NULL	--	--	3597.61	2030.37
GSHG0009548	EFCAB11	down	1.77	0.00346	0.0597	EASANA	chr14(-):90261340-90421121	UCSC	EF-hand calcium binding domain 11	NULL	90141	ENSG00000140025	950.46	536.93
GSHG0029330	GPT	down	1.77	0.00224	0.0461	EASANA	chr8(+):145728356-145732558	UCSC	glutamic--pyruvic transaminase	ALT1, GPT1	2875	ENSG00000167701	724.05	408.81
GSHG0001688	PEX10	down	1.77	0.0018	0.0407	EASANA	chr1(-):2336243-2344010	UCSC	peroxisomal biogenesis factor 10	RNF69	5192	ENSG00000157911	1552.94	878.12
GSHG0004843	RTN4RL2	down	1.77	0.0188	0.161	EASANA	chr11(+):57228010-57245012	UCSC	reticulon 4 receptor like 2	NgR2, NGRH1	349667	ENSG00000186907	6999.81	3957.86
GSHG0024051	ZBED3-AS1	down	1.77	0.029	0.203	EASANA	chr5(+):76382592-76444348	UCSC	ZBED3 antisense RNA 1	NULL	728723	ENSG00000250802	587.04	331.46
GSHG0011488	RGS11	down	1.77	0.00242	0.0481	EASANA	chr16(-):318300-332084	UCSC	regulator of G protein signaling 11	NULL	8786	ENSG00000076344	3333.36	1886.17
GSHG0024015	MCCC2	down	1.76	0.000907	0.0272	EASANA	chr5(+):70883115-70954528	UCSC	methylcrotonoyl-CoA carboxylase 2	MCCB	64087	ENSG00000131844	2009.26	1139.35
GSHG0134356	--	down	1.76	0.000125	0.00701	EASANA	chr1(-):16791051-16793319	UCSC	--	NULL	--	--	1111.05	629.15
GSHG0033174	TIRAP	down	1.76	0.0256	0.19	EASANA	chr11(+):126152982-126168740	UCSC	TIR domain containing adaptor protein	Mal, wyatt	114609	ENSG00000150455	269.65	153.23
GSHG0012596	CDK5RAP3	down	1.76	0.0105	0.115	EASANA	chr17(+):46047894-46059152	UCSC	CDK5 regulatory subunit associated protein 3	C53, FLJ13660, HSF-27, IC53, LZAP, MST016, OK/SW-cl.114	80279	ENSG00000108465	20581.5	11672
GSHG0031245	DBH-AS1	down	1.76	0.0439	0.252	EASANA	chr9(-):136519708-136522530	UCSC	DBH antisense RNA 1	BPR	138948	ENSG00000225756	847.47	480.63
GSHG0019229	SLC35C2	down	1.76	1.75e-06	0.000462	EASANA	chr20(-):44978169-44993097	UCSC	solute carrier family 35 member C2	bA394O2.1, CGI-15	51006	ENSG00000080189	3751.02	2129.11
GSHG0018494	NRSN2	down	1.76	0.0188	0.161	EASANA	chr20(+):327370-335511	UCSC	neurensin 2	dJ1103G7.6	80023	ENSG00000125841	29483.2	16734.2
GSHG0019118	SNTA1	down	1.76	0.00739	0.0924	EASANA	chr20(-):31995761-32031698	UCSC	syntrophin alpha 1	LQT12, TACIP1	6640	ENSG00000101400	12152.8	6899.53
GSHG0013179	B9D1	down	1.76	0.0234	0.181	EASANA	chr17(-):19238690-19281506	UCSC	B9 domain containing 1	B9, EPPB9, MKS9	27077	ENSG00000108641	1314.85	747
GSHG0013234	CORO6	down	1.76	0.0154	0.143	EASANA	chr17(-):27941774-27949860	UCSC	coronin 6	FLJ14871	84940	ENSG00000167549	6480.06	3681.51
GSHG0020805	TCTA	down	1.76	1.52e-05	0.00183	EASANA	chr3(+):49449639-49453908	UCSC	T cell leukemia translocation altered	NULL	6988	ENSG00000145022	7621.75	4330.06
GSHG0001916	MECR	down	1.76	0.0089	0.103	EASANA	chr1(-):29519169-29557470	UCSC	mitochondrial trans-2-enoyl-CoA reductase	CGI-63, ETR1, FASN2B, NRBF1	51102	ENSG00000116353	4682.26	2662.42
GSHG0133672	PCBD2	down	1.76	0.0038	0.063	EASANA	chr5(+):134240806-134305348	UCSC	pterin-4 alpha-carbinolamine dehydratase 2	DCOH2, DCOHM	84105	ENSG00000132570	351.59	199.86
GSHG0017192	CTDSP1	down	1.76	0.0172	0.152	EASANA	chr2(+):219263061-219270663	UCSC	CTD small phosphatase 1	NLIIF, SCP1	58190	ENSG00000144579	6688.05	3805.69
GSHG0018235	DNAH7	down	1.75	0.00774	0.0953	EASANA	chr2(-):196602428-196933554	UCSC	dynein axonemal heavy chain 7	KIAA0944	56171	ENSG00000118997	798.41	455.36
GSHG0004794	MDK	down	1.75	0.0143	0.138	EASANA	chr11(+):46402334-46405387	UCSC	midkine	FLJ27379, MK	4192	ENSG00000110492	1179.76	674.16
GSHG0024550	TRIM52-AS1	down	1.75	0.0229	0.179	EASANA	chr5(+):180688213-180699307	UCSC	TRIM52 antisense RNA 1 (head to head)	NULL	100507602	ENSG00000248275	1030.87	589.18
GSHG0144062	--	down	1.75	0.000151	0.00781	EASANA	chr9(-):14588797-14590064	UCSC	--	NULL	--	--	1107.78	633.32
GSHG0034371	MIR34AHG	down	1.75	0.0491	0.266	EASANA	chr1(-):9208072-9242451	UCSC	MIR34A host gene	NULL	106614088	ENSG00000228526	3651.06	2088.65
GSHG0001856	HMGCL	down	1.75	0.000592	0.0203	EASANA	chr1(-):24128367-24165110	UCSC	3-hydroxymethyl-3-methylglutaryl-CoA lyase	HL	3155	ENSG00000117305	1187.43	680.41
GSHG0133979	--	down	1.75	0.0251	0.187	EASANA	chr1(+):55176390-55178687	UCSC	--	NULL	--	--	2008.14	1149.93
GSHG0014433	REEP6	down	1.74	0.00718	0.0911	EASANA	chr19(+):1491004-1497925	UCSC	receptor accessory protein 6	DP1L1, FLJ25383, Yip2f	92840	ENSG00000115255	3135.88	1798.05
GSHG0031584	HEPH	down	1.74	0.0212	0.172	EASANA	chrX(+):65382391-65487228	UCSC	hephaestin	CPL, KIAA0698	9843	ENSG00000089472	3872.44	2220.57
GSHG0028527	AASS	down	1.74	0.0149	0.141	EASANA	chr7(-):121713600-121784344	UCSC	aminoadipate-semialdehyde synthase	LKRSDH, LORSDH	10157	ENSG00000008311	2813.7	1614.17
GSHG0030919	--	down	1.74	0.0041	0.066	EASANA	chr9(-):88163609-88166851	UCSC	--	NULL	--	--	829.18	476.27
GSHG0115214	--	down	1.74	0.00555	0.0786	EASANA	chrX(+):71370734-71373135	UCSC	--	NULL	--	--	1099.84	631.29
GSHG0006969	RFX4	down	1.74	0.00227	0.0464	EASANA	chr12(+):106976685-107156582	UCSC	regulatory factor X4	NULL	5992	ENSG00000111783	2088.5	1198.79
GSHG0020176	CLTCL1	down	1.74	0.00975	0.11	EASANA	chr22(-):19166986-19279239	UCSC	clathrin heavy chain like 1	CHC22, CLH22, CLTD	8218	ENSG00000070371	414.83	238.08
GSHG0006242	SLC37A4	down	1.74	0.00285	0.0536	EASANA	chr11(-):118895061-118901616	UCSC	solute carrier family 37 member 4	GSD1b, GSD1c, GSD1d	2542	ENSG00000137700	959.89	552.09
GSHG0020144	CHKB-AS1 // CHKB-DT	down	1.74	0.00129	0.0336	EASANA	chr22(+):51021455-51033710	UCSC	CHKB antisense RNA 1 (head to head) // CHKB divergent transcript	NULL	100144603	ENSG00000205559	370.31	213.48
GSHG0020066	LINC00634	down	1.74	0.0235	0.181	EASANA	chr22(+):42348191-42354946	UCSC	long intergenic non-protein coding RNA 634	NULL	339674	ENSG00000205704	4244.78	2441.44
GSHG0004183	COMTD1	down	1.74	0.00136	0.0345	EASANA	chr10(-):76993414-76995824	UCSC	catechol-O-methyltransferase domain containing 1	FLJ23841	118881	ENSG00000165644	673.87	388.35
GSHG0023199	KLF3-AS1	down	1.73	0.0163	0.147	EASANA	chr4(-):38614340-38666430	UCSC	KLF3 antisense RNA 1	FLJ13197	79667	ENSG00000231160	905.75	522.59
GSHG0018657	ID1	down	1.73	0.0418	0.244	EASANA	chr20(+):30193086-30194324	UCSC	inhibitor of DNA binding 1, HLH protein	bHLHb24, dJ857M17.1.2	3397	ENSG00000125968	6304.16	3640.22
GSHG0140659	--	down	1.73	0.0207	0.17	EASANA	chr3(+):99898411-99900574	UCSC	--	NULL	--	--	357.05	206.38
GSHG0004911	FADS2	down	1.73	0.027	0.195	EASANA	chr11(+):61583675-61634826	UCSC	fatty acid desaturase 2	D6D, DES6, FADSD6, SLL0262, TU13	9415	ENSG00000134824	7584.38	4380.52
GSHG0006609	SLC48A1	down	1.73	0.00885	0.103	EASANA	chr12(+):48165370-48176536	UCSC	solute carrier family 48 member 1	FLJ20489, hHRG-1, HRG1	55652	ENSG00000211584	6634.98	3831.69
GSHG0033882	SLX4	down	1.73	4.52e-13	2.77e-09	EASANA	chr16(-):3631186-3661607	UCSC	SLX4 structure-specific endonuclease subunit	FANCP, KIAA1784, KIAA1987	84464	ENSG00000188827	3767.74	2178.23
GSHG0031238	SURF1	down	1.73	0.0149	0.141	EASANA	chr9(-):136217123-136224337	UCSC	SURF1, cytochrome c oxidase assembly factor	NULL	6834	ENSG00000148290	4215.83	2437.56
GSHG0033764	RNF207	down	1.73	0.0307	0.208	EASANA	chr1(+):6265535-6281351	UCSC	ring finger protein 207	FLJ32096, FLJ46380	388591	ENSG00000158286	425.22	245.93
GSHG0134229	--	down	1.73	0.0219	0.174	EASANA	chr1(+):224645508-224648396	UCSC	--	NULL	--	--	532.55	307.73
GSHG0011800	C16orf58	down	1.73	0.000321	0.0134	EASANA	chr16(-):31498518-31519740	UCSC	chromosome 16 open reading frame 58	FLJ13868	64755	ENSG00000140688	2863.85	1658.19
GSHG0009321	LOC100288846	down	1.73	0.0265	0.194	EASANA	chr14(-):39734909-39736265	UCSC	uncharacterized LOC100288846	NULL	100288846	--	251.33	145.96
GSHG0012072	APRT	down	1.73	0.00311	0.0565	EASANA	chr16(-):88875877-88878342	UCSC	adenine phosphoribosyltransferase	NULL	353	ENSG00000198931	2766.49	1602.89
GSHG0004523	TOLLIP-AS1	down	1.73	0.0127	0.128	EASANA	chr11(+):1330938-1331936	UCSC	TOLLIP antisense RNA 1 (head to head)	NULL	255512	ENSG00000255153	479.43	277.89
GSHG0013721	NT5C	down	1.72	0.00176	0.04	EASANA	chr17(-):73126320-73127890	UCSC	5', 3'-nucleotidase, cytosolic	cdN, DNT-1, DNT1, PN-I	30833	ENSG00000125458	2234.94	1296.24
GSHG0006646	AQP6	down	1.72	0.0475	0.262	EASANA	chr12(+):50360977-50370922	UCSC	aquaporin 6	NULL	363	ENSG00000086159	660.3	382.96
GSHG0012462	ERBB2	down	1.72	0.0461	0.257	EASANA	chr17(+):37844167-37884915	UCSC	erb-b2 receptor tyrosine kinase 2	CD340, HER-2, HER2, NEU	2064	ENSG00000141736	703.38	408.55
GSHG0133644	--	down	1.72	0.0227	0.178	EASANA	chr3(-):197360525-197361555	UCSC	--	NULL	--	--	652.49	378.48
GSHG0010812	RHBDL1	down	1.72	0.000432	0.0163	EASANA	chr16(+):725666-728267	UCSC	rhomboid like 1	RRP	9028	ENSG00000103269	4771.19	2772.51
GSHG0001542	MAP10	down	1.72	0.00989	0.11	EASANA	chr1(+):232940638-232946092	UCSC	microtubule associated protein 10	MTR120	54627	ENSG00000212916	1009.79	587
GSHG0015816	DYRK1B	down	1.72	0.0038	0.0629	EASANA	chr19(-):40315987-40324873	UCSC	dual specificity tyrosine phosphorylation regulated kinase 1B	MIRK	9149	ENSG00000105204	3027.9	1761.75
GSHG0140916	--	down	1.72	0.00187	0.0417	EASANA	chr3(-):50599349-50602800	UCSC	--	NULL	--	--	959.62	559.23
GSHG0030620	ARRDC1	down	1.72	7.96e-05	0.00514	EASANA	chr9(+):140500092-140509811	UCSC	arrestin domain containing 1	MGC40555	92714	ENSG00000197070	2568.6	1495.05
GSHG0030794	SPAG8	down	1.72	0.0151	0.142	EASANA	chr9(-):35792406-35812260	UCSC	sperm associated antigen 8	BS-84, CT142, HSD-1, hSMP-1, SPAG3	26206	ENSG00000137098	923.55	537.75
GSHG0004755	FJX1	down	1.72	0.0353	0.223	EASANA	chr11(+):35639305-35642422	UCSC	four jointed box 1	FLJ22416, FLJ25593	24147	ENSG00000179431	4528.28	2638.82
GSHG0024055	BHMT2	down	1.72	0.0129	0.129	EASANA	chr5(+):78365547-78385897	UCSC	betaine--homocysteine S-methyltransferase 2	NULL	23743	ENSG00000132840	486.07	283.21
GSHG0002550	S100A13	down	1.72	0.0416	0.244	EASANA	chr1(-):153591284-153606568	UCSC	S100 calcium binding protein A13	NULL	6284	ENSG00000189171	6452.7	3761.67
GSHG0016009	FUZ	down	1.72	0.000596	0.0204	EASANA	chr19(-):50310126-50316567	UCSC	fuzzy planar cell polarity protein	CPLANE3, FLJ22688, Fy	80199	ENSG00000010361	3159.11	1841.26
GSHG0033774	EPHA10	down	1.71	0.0235	0.182	EASANA	chr1(-):38179555-38230824	UCSC	EPH receptor A10	FLJ16103, FLJ33655	284656	ENSG00000183317	1878.97	1096.68
GSHG0018435	IQCA1	down	1.71	0.01	0.112	EASANA	chr2(-):237232790-237449746	UCSC	IQ motif containing with AAA domain 1	DRC11, FLJ22527	79781	ENSG00000132321	2605.02	1521.02
GSHG0011602	C16orf89	down	1.71	0.0237	0.182	EASANA	chr16(-):5094124-5116146	UCSC	chromosome 16 open reading frame 89	MGC45438	146556	ENSG00000153446	1758.42	1026.77
GSHG0013641	LIMD2	down	1.71	1.43e-07	7.31e-05	EASANA	chr17(-):61773249-61777519	UCSC	LIM domain containing 2	MGC10986	80774	ENSG00000136490	2687.58	1569.34
GSHG0014675	--	down	1.71	0.0232	0.18	EASANA	chr19(+):16653434-16655618	UCSC	--	NULL	--	--	203.74	118.8
GSHG0137667	--	down	1.71	0.0201	0.167	EASANA	chr17(+):76839282-76841353	UCSC	--	NULL	--	--	703.62	411.06
GSHG0005885	ATG2A	down	1.71	0.00122	0.0326	EASANA	chr11(-):64662004-64684722	UCSC	autophagy related 2A	KIAA0404	23130	ENSG00000110046	2852.24	1668.56
GSHG0020710	TTC21A	down	1.71	2.12e-06	0.00052	EASANA	chr3(+):39149152-39180394	UCSC	tetratricopeptide repeat domain 21A	IFT139A, STI2	199223	ENSG00000168026	1540.98	902.08
GSHG0005231	COLCA2	down	1.71	0.0201	0.167	EASANA	chr11(+):111169081-111179458	UCSC	colorectal cancer associated 2	CASC13	120376	ENSG00000214290	952.97	557.64
GSHG0009588	IFI27L2	down	1.71	0.00375	0.0626	EASANA	chr14(-):94594118-94595957	UCSC	interferon alpha inducible protein 27 like 2	TLH29	83982	ENSG00000119632	3608.46	2113.55
GSHG0013733	GALK1	down	1.71	0.00581	0.0805	EASANA	chr17(-):73747675-73761317	UCSC	galactokinase 1	NULL	2584	ENSG00000108479	825.3	484.01
GSHG0026951	NHSL1	down	1.71	0.0139	0.135	EASANA	chr6(-):138743180-138893668	UCSC	NHS like 1	bA43P8.1, KIAA1357	57224	ENSG00000135540	1081.54	633.7
GSHG0029318	WDR97	down	1.71	0.00585	0.0807	EASANA	chr8(+):145162595-145173218	UCSC	WD repeat domain 97	NULL	340390	ENSG00000179698	500.92	293.87
GSHG0002135	PLPP3	down	1.7	0.00131	0.0339	EASANA	chr1(-):56959939-57045257	UCSC	phospholipid phosphatase 3	LPP3, PAP-2b	8613	ENSG00000162407	4498.48	2638.84
GSHG0008974	ACOT2	down	1.7	0.0328	0.215	EASANA	chr14(+):74034324-74042360	UCSC	acyl-CoA thioesterase 2	Mte1, ZAP128	10965	ENSG00000119673	1467.74	861.46
GSHG0006549	SSPN	down	1.7	0.0131	0.131	EASANA	chr12(+):26348269-26405853	UCSC	sarcospan	SPN1, SPN2	8082	ENSG00000123096	4014.56	2356.04
GSHG0021834	LRIG1	down	1.7	0.00801	0.097	EASANA	chr3(-):66429220-66551435	UCSC	leucine rich repeats and immunoglobulin like domains 1	DKFZP586O1624, LIG-1, LIG1	26018	ENSG00000144749	11146.1	6543.69
GSHG0016580	WDR54	down	1.7	0.00485	0.073	EASANA	chr2(+):74648850-74652881	UCSC	WD repeat domain 54	FLJ12953	84058	ENSG00000005448	2347.1	1379.29
GSHG0005939	POLD4	down	1.7	0.000926	0.0275	EASANA	chr11(-):67118236-67121067	UCSC	DNA polymerase delta 4, accessory subunit	p12, POLDS	57804	ENSG00000175482	2929.89	1720.66
GSHG0028413	PPP1R35	down	1.7	3.35e-06	0.000697	EASANA	chr7(-):100032900-100034096	UCSC	protein phosphatase 1 regulatory subunit 35	MGC22793	221908	ENSG00000160813	2192.39	1287.96
GSHG0030267	--	down	1.7	0.0323	0.214	EASANA	chr9(+):95602166-95605801	UCSC	--	NULL	--	--	833.49	490.25
GSHG0029296	RHPN1	down	1.7	7.39e-05	0.00494	EASANA	chr8(+):144451025-144466389	UCSC	rhophilin Rho GTPase binding protein 1	KIAA1929, ODF5, RHPN	114822	ENSG00000158106	9192.52	5407.29
GSHG0029737	RIDA	down	1.7	0.0208	0.17	EASANA	chr8(-):99114567-99129420	UCSC	reactive intermediate imine deaminase A homolog	P14.5, PSP, UK114	10247	ENSG00000132541	8989.63	5292.11
GSHG0029013	SOX17	down	1.7	0.0455	0.256	EASANA	chr8(+):55370495-55373456	UCSC	SRY-box 17	NULL	64321	ENSG00000164736	166.51	97.92
GSHG0008608	ZIC5	down	1.7	0.0286	0.201	EASANA	chr13(-):100615219-100624163	UCSC	Zic family member 5	NULL	85416	ENSG00000139800	1369.65	806.98
GSHG0145703	PPCDC	down	1.7	0.00175	0.04	EASANA	chr15(+):75315896-75343066	UCSC	phosphopantothenoylcysteine decarboxylase	FLJ14585, MDS018	60490	ENSG00000138621	598.42	352.75
GSHG0020441	CYP2D7	down	1.69	0.00667	0.0868	EASANA	chr22(-):42535605-42540581	UCSC	cytochrome P450 family 2 subfamily D member 7 (gene/pseudogene)	NULL	1564	ENSG00000205702	684.32	403.56
GSHG0022027	TXNRD3NB // TXNRD3	down	1.69	0.028	0.199	EASANA	chr3(-):126290623-126373967	UCSC	thioredoxin reductase 3 neighbor // thioredoxin reductase 3	TGR, TR2, TR2IT1, TRXR3, TXNRD3NT1	114112, 645840	ENSG00000197763, ENSG00000206483	386.12	228.32
GSHG0010686	UBE2Q2P1	down	1.69	0.0364	0.226	EASANA	chr15(-):85070427-85114026	UCSC	ubiquitin conjugating enzyme E2 Q2 pseudogene 1	FLJ43276	388165	ENSG00000189136	317.46	187.69
GSHG0031942	ARSE	down	1.69	0.0106	0.115	EASANA	chrX(-):2852673-2886351	UCSC	arylsulfatase E (chondrodysplasia punctata 1)	NULL	415	ENSG00000157399	272.98	160.84
GSHG0010728	VPS33B	down	1.69	0.00272	0.0521	EASANA	chr15(-):91541647-91565851	UCSC	VPS33B, late endosome and lysosome associated	FLJ14848	26276	ENSG00000184056	3026.16	1789.51
GSHG0013427	CCR10	down	1.69	0.0211	0.171	EASANA	chr17(-):40831420-40833845	UCSC	C-C motif chemokine receptor 10	NULL	2826	ENSG00000184451	717.37	424.31
GSHG0020260	LRRC75B	down	1.69	3.39e-05	0.00302	EASANA	chr22(-):24981586-24989041	UCSC	leucine rich repeat containing 75B	MGC131773	388886	ENSG00000178026	2116.54	1253.26
GSHG0015301	RNF126	down	1.69	0.000961	0.0279	EASANA	chr19(-):647530-663233	UCSC	ring finger protein 126	FLJ20552	55658	ENSG00000070423	3765.97	2230.06
GSHG0031621	DMRTC1B // DMRTC1	down	1.69	0.0193	0.162	EASANA	chrX(+):71996833-72068636	UCSC	DMRT like family C1B // DMRT like family C1	NULL	63947, 728656	ENSG00000184911, ENSG00000269502	1487.88	881.66
GSHG0145109	SEC14L6	down	1.69	0.0273	0.197	EASANA	chr22(-):30918775-30942669	UCSC	SEC14 like lipid binding 6	NULL	730005	ENSG00000214491	927.47	549.81
GSHG0014728	NCAN	down	1.68	0.0395	0.237	EASANA	chr19(+):19322782-19363061	UCSC	neurocan	NULL	1463	ENSG00000130287	10423.9	6187.04
GSHG0019344	SAMD10	down	1.68	0.0308	0.209	EASANA	chr20(-):62605466-62611362	UCSC	sterile alpha motif domain containing 10	NULL	140700	ENSG00000130590	534.98	317.71
GSHG0019418	PAXBP1-AS1	down	1.68	0.0182	0.158	EASANA	chr21(+):34100425-34115433	UCSC	PAXBP1 antisense RNA 1	NULL	100506215	ENSG00000238197	988.52	587.33
GSHG0145817	SPPL2B	down	1.68	0.000145	0.0077	EASANA	chr19(+):2328629-2355099	UCSC	signal peptide peptidase like 2B	IMP4, KIAA1532, PSL1	56928	ENSG00000005206	2551.22	1516.8
GSHG0021887	DHFR2	down	1.68	0.00424	0.0673	EASANA	chr3(-):93776766-93782067	UCSC	dihydrofolate reductase 2	FLJ16119	200895	ENSG00000178700	2755.39	1637.26
GSHG0027712	SMO	down	1.68	0.0466	0.259	EASANA	chr7(+):128828713-128853383	UCSC	smoothened, frizzled class receptor	FZD11	6608	ENSG00000128602	889.46	528.57
GSHG0005923	RIN1	down	1.68	0.0199	0.166	EASANA	chr11(-):66097713-66104313	UCSC	Ras and Rab interactor 1	NULL	9610	ENSG00000174791	1429.99	850.62
GSHG0012542	G6PC3	down	1.68	0.000916	0.0273	EASANA	chr17(+):42148098-42153712	UCSC	glucose-6-phosphatase catalytic subunit 3	UGRP	92579	ENSG00000141349	2877.79	1712.61
GSHG0015920	SIX5	down	1.68	0.0427	0.247	EASANA	chr19(-):46268044-46272497	UCSC	SIX homeobox 5	NULL	147912	ENSG00000177045	280.35	166.46
GSHG0141187	LOC105377342	down	1.68	0.0185	0.16	EASANA	chr4(+):99580053-99585702	UCSC	uncharacterized LOC105377342	NULL	105377342	--	265.05	157.79
GSHG0004514	TSPAN4	down	1.68	0.0267	0.194	EASANA	chr11(+):842824-867116	UCSC	tetraspanin 4	NAG-2, TETRASPAN, TSPAN-4	7106	ENSG00000214063	263.51	156.86
GSHG0023027	FAM149A	down	1.68	0.00777	0.0956	EASANA	chr4(+):187025573-187093821	UCSC	family with sequence similarity 149 member A	DKFZP564J102, MST119, MSTP119	25854	ENSG00000109794	2567.44	1529.87
GSHG0033348	ALKBH6	down	1.68	0.000188	0.00912	EASANA	chr19(-):36499540-36505145	UCSC	alkB homolog 6	MGC15677	84964	ENSG00000239382	4076.67	2428.69
GSHG0011598	ROGDI	down	1.68	0.00205	0.0438	EASANA	chr16(-):4846964-4852951	UCSC	rogdi homolog	FLJ22386	79641	ENSG00000067836	15503.2	9235.84
GSHG0006682	TNS2	down	1.68	0.0296	0.204	EASANA	chr12(+):53440810-53458163	UCSC	tensin 2	C1-TEN, KIAA1075	23371	ENSG00000111077	15927.3	9490.72
GSHG0006507	C12orf60	down	1.68	0.0487	0.265	EASANA	chr12(+):14956506-15059520	UCSC	chromosome 12 open reading frame 60	MGC47869	144608	ENSG00000182993	559.78	333.32
GSHG0024655	DAP	down	1.68	0.00274	0.0522	EASANA	chr5(-):10679343-10761387	UCSC	death associated protein	NULL	1611	ENSG00000112977	5443.41	3245.63
GSHG0021815	PTPRG-AS1	down	1.68	0.0105	0.115	EASANA	chr3(-):62247494-62304622	UCSC	PTPRG antisense RNA 1	NULL	100506994	ENSG00000241472	414.18	247.47
GSHG0002028	ZMYND12	down	1.67	0.00538	0.0774	EASANA	chr1(-):42896003-42921938	UCSC	zinc finger MYND-type containing 12	DKFZp434N2435	84217	ENSG00000066185	301.13	180.42
GSHG0019166	MROH8	down	1.67	0.0402	0.239	EASANA	chr20(-):35729630-35807991	UCSC	maestro heat like repeat family member 8	dJ621N11.3, dJ621N11.4	140699	ENSG00000101353	302.49	181.21
GSHG0009203	OSGEP	down	1.67	0.00323	0.0578	EASANA	chr14(-):20914570-20923267	UCSC	O-sialoglycoprotein endopeptidase	GCPL1, KAE1, OSGEP1, PRSMG1, TCS3	55644	ENSG00000092094	3955.32	2367.45
GSHG0019252	CEBPB-AS1	down	1.67	0.0222	0.176	EASANA	chr20(-):48801140-48808606	UCSC	CEBPB antisense RNA 1	NULL	101927559	ENSG00000277449	962.55	576.81
GSHG0004323	POLL	down	1.67	0.00059	0.0203	EASANA	chr10(-):103336090-103348027	UCSC	DNA polymerase lambda	NULL	27343	ENSG00000166169	1609.56	965
GSHG0006825	SLC35E3	down	1.67	0.000973	0.028	EASANA	chr12(+):69139866-69162469	UCSC	solute carrier family 35 member E3	BLOV1	55508	ENSG00000175782	2465.62	1478.56
GSHG0011130	BCKDK	down	1.67	0.000793	0.0247	EASANA	chr16(+):31119615-31124168	UCSC	branched chain ketoacid dehydrogenase kinase	NULL	10295	ENSG00000103507	4427.53	2655.54
GSHG0009805	JMJD7-PLA2G4B // JMJD7 // PLA2G4B	down	1.67	0.000731	0.0235	EASANA	chr15(+):42120283-42140353	UCSC	JMJD7-PLA2G4B readthrough // jumonji domain containing 7 // phospholipase A2 group IVB	cPLA2-beta, HsT16992	100137047, 100137049, 8681	ENSG00000168970, ENSG00000243708, ENSG00000243789	1255.62	754
GSHG0033062	LOC101928120	down	1.67	0.00234	0.047	EASANA	chr1(+):154933947-154935101	UCSC	uncharacterized LOC101928120	NULL	101928120	--	304.4	182.52
GSHG0011269	CES4A	down	1.66	0.0202	0.168	EASANA	chr16(+):67022488-67043661	UCSC	carboxylesterase 4A	FLJ37464	283848	ENSG00000172824	3766.43	2262.76
GSHG0011267	CES2	down	1.66	0.0187	0.16	EASANA	chr16(+):66968345-66978976	UCSC	carboxylesterase 2	CE-2, CES2A1, iCE	8824	ENSG00000172831	2834.75	1703.49
GSHG0024888	SCAMP1-AS1	down	1.66	0.0145	0.139	EASANA	chr5(-):77654588-77656365	UCSC	SCAMP1 antisense RNA 1	NULL	728769	ENSG00000245556	933.93	561.18
GSHG0019806	SLC25A18	down	1.66	0.00773	0.0953	EASANA	chr22(+):18043139-18073655	UCSC	solute carrier family 25 member 18	NULL	83733	ENSG00000182902	8638.52	5195.27
GSHG0012265	NT5M	down	1.66	0.00342	0.0595	EASANA	chr17(+):17206649-17250975	UCSC	5', 3'-nucleotidase, mitochondrial	dNT-2, dNT2, mdN	56953	ENSG00000205309	2275.67	1369.63
GSHG0012923	HEXDC	down	1.66	0.0335	0.217	EASANA	chr17(+):80371004-80400520	UCSC	hexosaminidase D	FLJ23825	284004	ENSG00000169660	2098.6	1262.42
GSHG0006989	ACACB	down	1.66	0.0236	0.182	EASANA	chr12(+):109554400-109706028	UCSC	acetyl-CoA carboxylase beta	ACC2, ACCB, HACC275	32	ENSG00000076555	3178.69	1912.4
GSHG0010521	IGDCC3	down	1.66	0.00114	0.0311	EASANA	chr15(-):65619467-65670378	UCSC	immunoglobulin superfamily DCC subclass member 3	HsT18880	9543	ENSG00000174498	528.55	318.48
GSHG0024280	PSD2	down	1.66	0.0298	0.204	EASANA	chr5(+):139175406-139224049	UCSC	pleckstrin and Sec7 domain containing 2	DKFZp761B0514, EFA6C	84249	ENSG00000146005	10827.6	6516.62
GSHG0014618	GCDH	down	1.66	0.00543	0.0777	EASANA	chr19(+):13001943-13010811	UCSC	glutaryl-CoA dehydrogenase	ACAD5	2639	ENSG00000105607	3692.6	2223.22
GSHG0007970	IL17D	down	1.66	0.016	0.146	EASANA	chr13(+):21277479-21297238	UCSC	interleukin 17D	FLJ30846, IL-17D, IL-22, IL-27, IL27	53342	ENSG00000172458	8456.74	5092.1
GSHG0005723	PEX16	down	1.66	0.000139	0.0075	EASANA	chr11(-):45931221-45939674	UCSC	peroxisomal biogenesis factor 16	NULL	9409	ENSG00000121680	3950.4	2378.87
GSHG0026061	PEX7	down	1.66	0.0142	0.137	EASANA	chr6(+):137143702-137235075	UCSC	peroxisomal biogenesis factor 7	PTS2R, RD	5191	ENSG00000112357	754.15	454.87
GSHG0013477	PLCD3	down	1.66	0.00108	0.03	EASANA	chr17(-):43186335-43209900	UCSC	phospholipase C delta 3	NULL	113026	ENSG00000161714	6818.22	4107.91
GSHG0030325	PLPPR1	down	1.66	0.0265	0.193	EASANA	chr9(+):103791031-104087417	UCSC	phospholipid phosphatase related 1	FLJ20300, LPPR1, MGC26189, PRG-3	54886	ENSG00000148123	1148.4	691.73
GSHG0021713	CCDC71	down	1.66	1.1e-05	0.00145	EASANA	chr3(-):49199958-49203785	UCSC	coiled-coil domain containing 71	FLJ12800	64925	ENSG00000177352	1150.65	694.13
GSHG0033842	CCDC88C	down	1.66	0.0297	0.204	EASANA	chr14(-):91737669-91884188	UCSC	coiled-coil domain containing 88C	DAPLE, HkRP2, SCA40	440193	ENSG00000015133	890.96	537.18
GSHG0031688	ARMCX4	down	1.66	0.0472	0.261	EASANA	chrX(+):100673251-100790975	UCSC	armadillo repeat containing, X-linked 4	GASP4, MGC40053	100131755	ENSG00000196440	2596.61	1565.54
GSHG0019220	PLTP	down	1.66	0.00147	0.0362	EASANA	chr20(-):44527259-44541003	UCSC	phospholipid transfer protein	BPIFE	5360	ENSG00000100979	5404.97	3258
GSHG0005845	TMEM223	down	1.66	0.000924	0.0275	EASANA	chr11(-):62554981-62559493	UCSC	transmembrane protein 223	MGC3196	79064	ENSG00000168569	1892.3	1141.11
GSHG0000025	SCNN1D	down	1.66	0.00309	0.0564	EASANA	chr1(+):1209390-1227409	UCSC	sodium channel epithelial 1 delta subunit	dNaCh, ENaCdelta	6339	ENSG00000162572	3612.69	2178.32
GSHG0007713	GOLGA2P5	down	1.66	0.0178	0.156	EASANA	chr12(-):100550177-100567121	UCSC	golgin A2 pseudogene 5	DKFZp434M0331	55592	ENSG00000238105	754.54	455.91
GSHG0010635	CTSH	down	1.66	0.00577	0.0802	EASANA	chr15(-):79214092-79237440	UCSC	cathepsin H	ACC-4, ACC-5, ACC4, ACC5	1512	ENSG00000103811	6601.79	3988.2
GSHG0143353	--	down	1.65	0.0202	0.168	EASANA	chr8(+):10344811-10346984	UCSC	--	NULL	--	--	2305	1393.38
GSHG0133116	ZNF517	down	1.65	4.27e-05	0.00355	EASANA	chr8(+):146024261-146036139	UCSC	zinc finger protein 517	NULL	340385	ENSG00000197363	895.25	541.96
GSHG0005947	TMEM134	down	1.65	0.00656	0.0861	EASANA	chr11(-):67231819-67306203	UCSC	transmembrane protein 134	FLJ21749	80194	ENSG00000172663	2508.45	1517.78
GSHG0011566	ZNF205-AS1	down	1.65	0.0212	0.172	EASANA	chr16(-):3160462-3165599	UCSC	ZNF205 antisense RNA 1	MGC3771	81854	--	155.58	94.73
GSHG0010865	TEDC2	down	1.65	0.018	0.157	EASANA	chr16(+):2510081-2514963	UCSC	tubulin epsilon and delta complex 2	FLJ13909	80178	ENSG00000162062	258.58	156.8
GSHG0011298	DUS2	down	1.65	4.52e-05	0.00366	EASANA	chr16(+):68056847-68113226	UCSC	dihydrouridine synthase 2	FLJ20399, SMM1	54920	ENSG00000167264	1033.72	626.78
GSHG0019946	SEC14L2 // MTFP1	down	1.65	0.0089	0.103	EASANA	chr22(+):30792930-30825041	UCSC	SEC14 like lipid binding 2 // mitochondrial fission process 1	HSPC242, KIAA1186, KIAA1658, MTP18, SPF, TAP, TAP1	23541, 51537	ENSG00000100003, ENSG00000242114	2973.06	1803.02
GSHG0144024	--	down	1.65	0.0025	0.0491	EASANA	chr9(+):138802498-138804469	UCSC	--	NULL	--	--	262.57	159.35
GSHG0000630	FPGT-TNNI3K // FPGT // TNNI3K	down	1.65	0.035	0.222	EASANA	chr1(+):74663896-75010116	UCSC	FPGT-TNNI3K readthrough // fucose-1-phosphate guanylyltransferase // TNNI3 interacting kinase	CARK, GFPP	100526835, 51086, 8790	ENSG00000116783, ENSG00000254685, ENSG00000259030	1363.38	827.95
GSHG0015466	ADAMTS10	down	1.65	0.00603	0.0823	EASANA	chr19(-):8645126-8675620	UCSC	ADAM metallopeptidase with thrombospondin type 1 motif 10	ADAM-TS10	81794	ENSG00000142303	1081.19	656.24
GSHG0026021	CENPW	down	1.65	0.0323	0.214	EASANA	chr6(+):126660935-126804465	UCSC	centromere protein W	CUG2	387103	ENSG00000203760	144.17	87
GSHG0012639	SPATA20	down	1.65	8.99e-06	0.00127	EASANA	chr17(+):48620419-48633213	UCSC	spermatogenesis associated 20	FLJ21347, SSP411, Tisp78	64847	ENSG00000006282	10898.2	6618.12
GSHG0012666	SCPEP1	down	1.65	1.44e-05	0.00177	EASANA	chr17(+):55055468-55084144	UCSC	serine carboxypeptidase 1	RISC	59342	ENSG00000121064	4644.82	2822.6
GSHG0135085	--	down	1.65	0.00338	0.0591	EASANA	chr10(-):120065403-120067578	UCSC	--	NULL	--	--	626.28	380.69
GSHG0118824	IFI6	down	1.65	0.00327	0.058	EASANA	chr1(-):27992572-27998724	UCSC	interferon alpha inducible protein 6	6-16, FAM14C, IFI-6-16, IFI616	2537	ENSG00000126709	13625	8279.99
GSHG0030266	ANKRD19P // LOC642943	down	1.65	0.0376	0.23	EASANA	chr9(+):95571480-95651837	UCSC	ankyrin repeat domain 19, pseudogene // SPATA31 subfamily A pseudogene	FLJ36178	138649, 642943	ENSG00000187984	1743.41	1059.5
GSHG0012496	FKBP10	down	1.64	0.00697	0.0892	EASANA	chr17(+):39968962-39979473	UCSC	FK506 binding protein 10	FKBP6, FLJ20683, FLJ22041, FLJ23833, hFKBP65	60681	ENSG00000141756	4842.53	2947.72
GSHG0014798	KCTD15	down	1.64	0.000341	0.0139	EASANA	chr19(+):34287751-34306668	UCSC	potassium channel tetramerization domain containing 15	MGC25497	79047	ENSG00000153885	1297.36	790.82
GSHG0026336	NHLRC1	down	1.64	0.00342	0.0595	EASANA	chr6(-):18120575-18123384	UCSC	NHL repeat containing E3 ubiquitin protein ligase 1	bA204B7.2, EPM2B	378884	ENSG00000187566	847.44	516.5
GSHG0005099	--	down	1.64	0.0381	0.232	EASANA	chr11(+):73594907-73597717	UCSC	--	NULL	--	--	739.44	450.77
GSHG0018918	RTEL1-TNFRSF6B // RTEL1 // TNFRSF6B	down	1.64	0.000312	0.0131	EASANA	chr20(+):62278656-62330051	UCSC	RTEL1-TNFRSF6B readthrough (NMD candidate) // regulator of telomere elongation helicase 1 // TNF receptor superfamily member 6b	bK3184A7.3, DcR3, DKFZP434C013, KIAA1088, M68, NHL, RTEL, TR6	100533107, 51750, 8771	ENSG00000026036, ENSG00000243509, ENSG00000258366	7488.74	4566.13
GSHG0013820	OXLD1	down	1.64	0.000194	0.00929	EASANA	chr17(-):79632067-79633667	UCSC	oxidoreductase like domain containing 1	MGC104712	339229	ENSG00000204237	1632.34	995.32
GSHG0030546	STKLD1	down	1.64	0.0249	0.187	EASANA	chr9(+):136243117-136271219	UCSC	serine/threonine kinase like domain containing 1	MGC43306, SGK071	169436	ENSG00000198870	263.78	161.18
GSHG0016141	ZNF784	down	1.64	0.00552	0.0783	EASANA	chr19(-):56132107-56135941	UCSC	zinc finger protein 784	MGC75238	147808	ENSG00000179922	797.22	487.47
GSHG0005424	GLB1L2	down	1.63	0.00496	0.0738	EASANA	chr11(+):134201768-134248235	UCSC	galactosidase beta 1 like 2	NULL	89944	ENSG00000149328	864.21	528.77
GSHG0013756	CYGB	down	1.63	0.0189	0.161	EASANA	chr17(-):74523430-74533987	UCSC	cytoglobin	HGB, STAP	114757	ENSG00000161544	3795.63	2322.76
GSHG0003649	MFSD13A	down	1.63	0.00152	0.0369	EASANA	chr10(+):104221149-104239484	UCSC	major facilitator superfamily domain containing 13A	bA18I14.8, FLJ22529	79847	ENSG00000138111	860.8	526.6
GSHG0013664	ARHGAP27P1-BPTFP1-KPNA2P3 // ARHGAP27P1 // PLEKHM1P1	down	1.63	0.0042	0.067	EASANA	chr17(-):62745781-62833302	UCSC	ARHGAP27P1-BPTFP1-KPNA2P3 readthrough, transcribed pseudogene // Rho GTPase activating protein 27 pseudogene 1 // pleckstrin homology and RUN domain containing M1 pseudogene 1	loc146880, LOC440456	109286553, 146880, 440456	ENSG00000214176, ENSG00000215769	1247.24	764.62
GSHG0014401	FGF22	down	1.63	0.0279	0.199	EASANA	chr19(+):639895-643703	UCSC	fibroblast growth factor 22	NULL	27006	ENSG00000070388	491.68	301.73
GSHG0015407	RFX2	down	1.63	0.0077	0.0951	EASANA	chr19(-):5993175-6110664	UCSC	regulatory factor X2	FLJ14226	5990	ENSG00000087903	750.62	460.17
[truncated: 206 more rows]

## Sheet: HIERARCHICAL CLUSTERING
Customer name:	Stefan Stamm
Project name:	H vs. L (Grey)
Organism:	Human
Analysis level:	Gene
Date:	2021-02-19
Algorithm version:	EASANA 2018_1
GS contact (name/email/phone):	Pierre de la Grange	pierre.delagrange@genosplice.com	+ 33 (0) 6 99 06 12 93
Hierarchical Clustering of the Regulated Genes

## Sheet: PATHWAY ANALYSIS (KEGG)
Customer name:	Stefan Stamm
Project name:	H vs. L (Grey)
Organism:	Human
Analysis level:	Gene
Date:	2021-02-19
Algorithm version:	EASANA 2018_1
GS contact (name/email/phone):	Pierre de la Grange	pierre.delagrange@genosplice.com	+ 33 (0) 6 99 06 12 93
KEGG Pathway Analysis on Regulated Genes
Significant Pathways (124)
Link to KEGG Pathway	Pathway Description (KEGG)	Nb Genes in Pathway	Nb Regulated Genes (Up / Down)	P-Value (All)	P-Value (Up)	P-Value (Down)	Min P-Value	min FDR
hsa01100	Metabolic pathways	1305	150 (50/100)	1.5619e-08	0.520557	7.9714e-14	7.9714e-14	3.40459e-10
hsa04141	Protein processing in endoplasmic reticulum	165	25 (24/1)	0.000395938	2.05189e-08	0.997092	2.05189e-08	1.66398e-06
hsa04218	Cellular senescence	160	23 (22/1)	0.00137437	2.17174e-07	0.996527	2.17174e-07	1.30031e-05
hsa05200	Pathways in cancer	526	60 (45/15)	0.000398623	5.06607e-07	0.814228	5.06607e-07	2.66031e-05
hsa04010	MAPK signaling pathway	295	38 (30/8)	0.000466237	1.29422e-06	0.805859	1.29422e-06	5.56472e-05
hsa00330	Arginine and proline metabolism	50	15 (6/9)	1.63817e-06	0.0117625	4.86118e-05	1.63817e-06	0.000201826
hsa04621	NOD-like receptor signaling pathway	168	26 (21/5)	0.000217616	1.98827e-06	0.696158	1.98827e-06	7.9681e-05
hsa04810	Regulation of actin cytoskeleton	213	29 (24/5)	0.000868545	2.48141e-06	0.864892	2.48141e-06	9.57659e-05
hsa05215	Prostate cancer	97	17 (15/2)	0.0006129	4.15481e-06	0.854213	4.15481e-06	0.00014706
hsa05164	Influenza A	171	23 (20/3)	0.003289	9.56219e-06	0.93853	9.56219e-06	0.000301774
hsa05161	Hepatitis B	144	20 (18/2)	0.00407351	1.05131e-05	0.962006	1.05131e-05	0.000325374
hsa05162	Measles	132	20 (17/3)	0.0014399	1.23289e-05	0.840388	1.23289e-05	0.000369089
hsa05163	Human cytomegalovirus infection	225	25 (23/2)	0.0236732	1.99209e-05	0.996846	1.99209e-05	0.000548918
hsa00250	Alanine, aspartate and glutamate metabolism	35	10 (2/8)	0.000141338	0.389904	2.07339e-05	2.07339e-05	0.00580435
hsa05168	Herpes simplex infection	185	26 (20/6)	0.00097926	3.05173e-05	0.622768	3.05173e-05	0.000770047
hsa04151	PI3K-Akt signaling pathway	354	42 (30/12)	0.0013046	4.64684e-05	0.572734	4.64684e-05	0.00108254
hsa00260	Glycine, serine and threonine metabolism	40	9 (1/8)	0.0019865	0.790589	5.81134e-05	5.81134e-05	0.019485
hsa00220	Arginine biosynthesis	21	7 (1/6)	0.000508826	0.559797	5.93081e-05	5.93081e-05	0.0147502
hsa04144	Endocytosis	244	31 (23/8)	0.00184011	7.10398e-05	0.613387	7.10398e-05	0.00152213
hsa04066	HIF-1 signaling pathway	100	15 (13/2)	0.00588594	0.00011522	0.865743	0.00011522	0.00226776
hsa05166	Human T-cell leukemia virus 1 infection	255	26 (23/3)	0.0529016	0.000138113	0.993747	0.000138113	0.00262948
hsa04211	Longevity regulating pathway	89	14 (12/2)	0.00499553	0.000146952	0.818925	0.000146952	0.00276615
hsa04657	IL-17 signaling pathway	93	14 (12/2)	0.0074036	0.000224246	0.837433	0.000224246	0.00389859
hsa05222	Small cell lung cancer	93	13 (12/1)	0.0173945	0.000224246	0.962646	0.000224246	0.00389859
hsa01230	Biosynthesis of amino acids	75	13 (3/10)	0.00284871	0.551986	0.000257606	0.000257606	0.0483451
hsa04064	NF-kappa B signaling pathway	95	13 (12/1)	0.0204617	0.000274382	0.9652	0.000274382	0.00460165
hsa05203	Viral carcinogenesis	201	21 (19/2)	0.0617169	0.000282382	0.993303	0.000282382	0.00471729
hsa01210	2-Oxocarboxylic acid metabolism	18	6 (1/5)	0.00129333	0.505032	0.000291327	0.000291327	0.0282788
hsa04622	RIG-I-like receptor signaling pathway	70	12 (10/2)	0.00446332	0.000320661	0.703158	0.000320661	0.00518766
hsa04380	Osteoclast differentiation	128	15 (14/1)	0.0464626	0.000404164	0.989192	0.000404164	0.00619353
hsa00564	Glycerophospholipid metabolism	97	16 (5/11)	0.00170107	0.314559	0.000539116	0.000539116	0.0335838
hsa05152	Tuberculosis	179	20 (17/3)	0.0377665	0.000547614	0.949973	0.000547614	0.00791938
hsa04022	cGMP-PKG signaling pathway	163	19 (16/3)	0.0289909	0.000549004	0.924706	0.000549004	0.00793054
hsa04722	Neurotrophin signaling pathway	119	13 (13/0)	0.0938057	0.00064989	NA	0.00064989	0.00906098
hsa04014	Ras signaling pathway	232	30 (20/10)	0.00164098	0.000653328	0.286121	0.000653328	0.00909902
hsa03015	mRNA surveillance pathway	91	11 (11/0)	0.0670593	0.000711437	NA	0.000711437	0.00975979
hsa04270	Vascular smooth muscle contraction	121	19 (13/6)	0.00121716	0.000761411	0.243399	0.000761411	0.010302
hsa04915	Estrogen signaling pathway	137	16 (14/2)	0.0418234	0.000801822	0.953293	0.000801822	0.0107578
hsa04120	Ubiquitin mediated proteolysis	137	16 (14/2)	0.0418234	0.000801822	0.953293	0.000801822	0.0107578
hsa05202	Transcriptional misregulation in cancer	186	18 (17/1)	0.134591	0.000845296	0.998621	0.000845296	0.0112109
hsa04390	Hippo signaling pathway	154	20 (15/5)	0.00858582	0.000874509	0.621363	0.000874509	0.0114806
hsa05418	Fluid shear stress and atherosclerosis	139	17 (14/3)	0.02494	0.000925013	0.86457	0.000925013	0.0120572
hsa04964	Proximal tubule bicarbonate reclamation	23	7 (2/5)	0.000942678	0.219641	0.00099075	0.000942678	0.0227468
hsa05134	Legionellosis	55	8 (8/0)	0.0450567	0.00111098	NA	0.00111098	0.0139695
hsa04360	Axon guidance	175	24 (16/8)	0.00209643	0.00118094	0.262577	0.00118094	0.0146764
hsa00520	Amino sugar and nucleotide sugar metabolism	48	10 (3/7)	0.00211105	0.278801	0.00125409	0.00125409	0.0392581
hsa05170	Human immunodeficiency virus 1 infection	212	19 (18/1)	0.206978	0.00141129	0.999453	0.00141129	0.016837
hsa04662	B cell receptor signaling pathway	71	9 (9/0)	0.0725804	0.00151612	NA	0.00151612	0.0176601
hsa04520	Adherens junction	72	11 (9/2)	0.0148629	0.00167491	0.717764	0.00167491	0.0191101
hsa04660	T cell receptor signaling pathway	101	11 (11/0)	0.118225	0.00169173	NA	0.00169173	0.0192506
hsa04510	Focal adhesion	199	22 (17/5)	0.0338222	0.00176931	0.8235	0.00176931	0.0199385
hsa00565	Ether lipid metabolism	47	10 (4/6)	0.00178624	0.104773	0.00546017	0.00178624	0.0348357
hsa05142	Chagas disease (American trypanosomiasis)	102	11 (11/0)	0.1243	0.001832	NA	0.001832	0.0205008
hsa04931	Insulin resistance	107	17 (11/6)	0.00188672	0.00268254	0.167628	0.00188672	0.027652
hsa04922	Glucagon signaling pathway	103	16 (11/5)	0.00319068	0.0019816	0.286392	0.0019816	0.0217755
hsa05140	Leishmaniasis	74	9 (9/0)	0.0890605	0.00203239	NA	0.00203239	0.0222573
hsa04625	C-type lectin receptor signaling pathway	104	13 (11/2)	0.0394233	0.00214099	0.879816	0.00214099	0.0231578
hsa04921	Oxytocin signaling pathway	152	18 (14/4)	0.0286722	0.00217711	0.776655	0.00217711	0.0234611
hsa05167	Kaposi sarcoma-associated herpesvirus infection	186	17 (16/1)	0.200076	0.00221809	0.998621	0.00221809	0.0237482
hsa04146	Peroxisome	83	13 (4/9)	0.00693449	0.393677	0.00230914	0.00230914	0.0857575
hsa01200	Carbon metabolism	116	13 (2/11)	0.0804223	0.939826	0.00235688	0.00235688	0.237785
hsa04910	Insulin signaling pathway	137	19 (13/6)	0.00511092	0.00237332	0.339322	0.00237332	0.0250695
hsa05220	Chronic myeloid leukemia	76	9 (9/0)	0.101178	0.0024482	NA	0.0024482	0.02567
hsa04611	Platelet activation	123	17 (12/5)	0.0080707	0.00272866	0.423688	0.00272866	0.0278806
hsa00480	Glutathione metabolism	56	7 (0/7)	0.111685	NA	0.00311086	0.00311086	0.27301
hsa03018	RNA degradation	79	10 (9/1)	0.0610238	0.00319545	0.938684	0.00319545	0.0316899
hsa05131	Shigellosis	65	9 (8/1)	0.0456825	0.00329367	0.899376	0.00329367	0.0324131
hsa04668	TNF signaling pathway	110	12 (11/1)	0.1052	0.00332954	0.979544	0.00332954	0.0327409
hsa04392	Hippo signaling pathway	29	5 (5/0)	0.0564379	0.00450892	NA	0.00450892	0.0413549
hsa05160	Hepatitis C	131	14 (12/2)	0.0968313	0.00456536	0.944333	0.00456536	0.0416638
hsa04150	mTOR signaling pathway	151	14 (13/1)	0.212834	0.00546901	0.99522	0.00546901	0.0480291
hsa04071	Sphingolipid signaling pathway	118	14 (11/3)	0.0487089	0.00567978	0.780729	0.00567978	0.049333
hsa00590	Arachidonic acid metabolism	63	10 (3/7)	0.0153149	0.435945	0.00602763	0.00602763	0.139864
hsa04710	Circadian rhythm	31	5 (5/0)	0.071726	0.00605736	NA	0.00605736	0.0519498
hsa04666	Fc gamma R-mediated phagocytosis	91	14 (8/6)	0.00610507	0.0234205	0.0963625	0.00610507	0.0804776
hsa04550	Signaling pathways regulating pluripotency of stem cells	139	15 (12/3)	0.0825867	0.00727916	0.86457	0.00727916	0.0598254
hsa05212	Pancreatic cancer	75	9 (8/1)	0.0950068	0.00788903	0.92936	0.00788903	0.0635337
hsa04659	Th17 cell differentiation	107	11 (10/1)	0.157172	0.00801994	0.97725	0.00801994	0.064192
hsa04110	Cell cycle	124	11 (11/0)	0.295106	0.00817674	NA	0.00817674	0.0651951
hsa04913	Ovarian steroidogenesis	49	9 (4/5)	0.00826764	0.11745	0.0268629	0.00826764	0.0949223
hsa04612	Antigen processing and presentation	77	9 (8/1)	0.107573	0.00920729	0.934186	0.00920729	0.0707391
hsa04213	Longevity regulating pathway	62	8 (7/1)	0.0805212	0.00933142	0.888112	0.00933142	0.0713812
hsa04217	Necroptosis	162	20 (13/7)	0.0145649	0.00967836	0.331079	0.00967836	0.0732159
hsa00310	Lysine degradation	59	10 (6/4)	0.00979174	0.0250239	0.147838	0.00979174	0.105875
hsa00592	alpha-Linolenic acid metabolism	25	5 (1/4)	0.0320621	0.623517	0.01016	0.01016	0.2242
hsa00620	Pyruvate metabolism	39	6 (1/5)	0.0616716	0.782235	0.0107448	0.0107448	0.333558
hsa05146	Amoebiasis	96	9 (9/0)	0.266316	0.0113613	NA	0.0113613	0.0832796
hsa05145	Toxoplasmosis	113	10 (10/0)	0.310356	0.0115671	NA	0.0115671	0.0842765
hsa04728	Dopaminergic synapse	131	15 (11/4)	0.054945	0.012083	0.669866	0.012083	0.0869286
hsa04012	ErbB signaling pathway	85	9 (8/1)	0.166442	0.0161597	0.950415	0.0161597	0.107338
hsa05211	Renal cell carcinoma	69	7 (7/0)	0.23724	0.0162912	NA	0.0162912	0.107689
hsa00591	Linoleic acid metabolism	29	5 (1/4)	0.0564379	0.678021	0.0171078	0.0171078	0.313319
hsa05132	Salmonella infection	86	9 (8/1)	0.174704	0.0172389	0.95214	0.0172389	0.112324
hsa00071	Fatty acid degradation	44	7 (2/5)	0.0387653	0.506559	0.017602	0.017602	0.253112
hsa04918	Thyroid hormone synthesis	74	11 (7/4)	0.0180118	0.023101	0.254701	0.0180118	0.13916
hsa04620	Toll-like receptor signaling pathway	104	10 (9/1)	0.227194	0.0184284	0.974699	0.0184284	0.11841
hsa05214	Glioma	71	7 (7/0)	0.259736	0.018817	NA	0.018817	0.12025
hsa04340	Hedgehog signaling pathway	47	8 (4/4)	0.0193683	0.104773	0.0793165	0.0193683	0.163806
hsa00270	Cysteine and methionine metabolism	47	8 (3/5)	0.0193683	0.268315	0.0228537	0.0193683	0.163806
hsa00910	Nitrogen metabolism	17	3 (0/3)	0.122706	NA	0.0196444	0.0196444	0.498645
hsa04115	p53 signaling pathway	72	7 (7/0)	0.271206	0.0201774	NA	0.0201774	0.126237
hsa05218	Melanoma	72	9 (7/2)	0.077847	0.0201774	0.717764	0.0201774	0.126237
hsa00052	Galactose metabolism	31	6 (2/4)	0.0227356	0.334161	0.0214681	0.0214681	0.182183
hsa00280	Valine, leucine and isoleucine degradation	48	8 (3/5)	0.021801	0.278801	0.0248063	0.021801	0.176572
hsa01212	Fatty acid metabolism	48	8 (3/5)	0.021801	0.278801	0.0248063	0.021801	0.176572
hsa01523	Antifolate resistance	31	6 (3/3)	0.0227356	0.114216	0.0911821	0.0227356	0.182183
hsa00410	beta-Alanine metabolism	31	6 (4/2)	0.0227356	0.0296042	0.292193	0.0227356	0.166457
hsa00340	Histidine metabolism	23	5 (3/2)	0.0229023	0.0561294	0.188904	0.0229023	0.182606
hsa00511	Other glycan degradation	18	3 (0/3)	0.139665	NA	0.0229778	0.0229778	0.510163
hsa00562	Inositol phosphate metabolism	74	8 (7/1)	0.170652	0.023101	0.926815	0.023101	0.13916
hsa00640	Propanoate metabolism	32	5 (1/4)	0.0801372	0.71366	0.0238802	0.0238802	0.384568
hsa04730	Long-term depression	60	8 (6/2)	0.0690763	0.0269351	0.620536	0.0269351	0.154546
hsa05231	Choline metabolism in cancer	99	13 (8/5)	0.0277847	0.0362984	0.259736	0.0277847	0.19116
hsa00290	Valine, leucine and isoleucine biosynthesis	4	2 (1/1)	0.0289176	0.144645	0.131643	0.0289176	0.211364
hsa04978	Mineral absorption	51	8 (4/4)	0.0303778	0.130755	0.100013	0.0303778	0.217934
hsa01521	EGFR tyrosine kinase inhibitor resistance	79	9 (7/2)	0.121025	0.0316556	0.764184	0.0316556	0.174881
hsa00100	Steroid biosynthesis	19	4 (3/1)	0.0453272	0.0343525	0.48863	0.0343525	0.185889
hsa01522	Endocrine resistance	98	11 (8/3)	0.101037	0.0344739	0.66507	0.0344739	0.18622
hsa00350	Tyrosine metabolism	36	6 (2/4)	0.0442157	0.403524	0.0351192	0.0351192	0.275948
hsa00790	Folate biosynthesis	26	5 (2/3)	0.0373864	0.262656	0.05977	0.0373864	0.248292
hsa05221	Acute myeloid leukemia	66	6 (6/0)	0.350472	0.040428	NA	0.040428	0.206706
hsa04350	TGF-beta signaling pathway	84	9 (7/2)	0.15837	0.042107	0.793149	0.042107	0.21367
hsa03320	PPAR signaling pathway	74	7 (1/6)	0.294524	0.94466	0.0432733	0.0432733	0.729648
hsa05120	Epithelial cell signaling in Helicobacter pylori infection	68	6 (6/0)	0.377064	0.0457263	NA	0.0457263	0.224136
Regulated Genes in Pathways
Link to KEGG Pathway	Pathway Description (KEGG)	FAST DB STABLE ID	Gene Symbol	Gene Name	Link to Entrez Gene	Regulation	Fold-Change	P-Value
hsa01100	Metabolic pathways	GSHG0009805	JMJD7-PLA2G4B // JMJD7 // PLA2G4B	JMJD7-PLA2G4B readthrough // jumonji domain containing 7 // phospholipase A2 group IVB	100137049	down	1.66589	0.000730851
hsa01100	Metabolic pathways	GSHG0020843	ABHD14A-ACY1 // ABHD14A // ACY1	ABHD14A-ACY1 readthrough // abhydrolase domain containing 14A // aminoacylase 1	100526760	down	2.03073	4.47382e-05
hsa01100	Metabolic pathways	GSHG0028477	NAMPT	nicotinamide phosphoribosyltransferase	10135	up	1.98983	0.00515978
hsa01100	Metabolic pathways	GSHG0028527	AASS	aminoadipate-semialdehyde synthase	10157	down	1.74306	0.0148827
hsa01100	Metabolic pathways	GSHG0000472	AKR1A1	aldo-keto reductase family 1 member A1	10327	down	1.58687	6.79056e-06
hsa01100	Metabolic pathways	GSHG0000800	CEPT1	choline/ethanolamine phosphotransferase 1	10390	up	1.67358	0.00204053
hsa01100	Metabolic pathways	GSHG0013150	PEMT	phosphatidylethanolamine N-methyltransferase	10400	down	1.50374	0.00641701
hsa01100	Metabolic pathways	GSHG0015635	CERS1 // GDF1	ceramide synthase 1 // growth differentiation factor 1	10715	down	1.54703	0.0288
hsa01100	Metabolic pathways	GSHG0007557	PTGES3	prostaglandin E synthase 3	10728	up	1.8821	3.98771e-05
hsa01100	Metabolic pathways	GSHG0016576	MTHFD2	methylenetetrahydrofolate dehydrogenase (NADP+ dependent) 2, methenyltetrahydrofolate cyclohydrolase	10797	up	2.55203	0.0217419
hsa01100	Metabolic pathways	GSHG0008974	ACOT2	acyl-CoA thioesterase 2	10965	down	1.70445	0.0327684
hsa01100	Metabolic pathways	GSHG0007800	SDS	serine dehydratase	10993	down	2.20331	0.0262123
hsa01100	Metabolic pathways	GSHG0030604	MAN1B1	mannosidase alpha class 1B member 1	11253	down	1.79334	4.20271e-07
hsa01100	Metabolic pathways	GSHG0013477	PLCD3	phospholipase C delta 3	113026	down	1.65972	0.00108135
hsa01100	Metabolic pathways	GSHG0033363	MGAT4A	mannosyl (alpha-1,3-)-glycoprotein beta-1,4-N-acetylglucosaminyltransferase, isozyme A	11320	up	1.91722	0.0155976
hsa01100	Metabolic pathways	GSHG0000359	AZIN2	antizyme inhibitor 2	113451	down	1.63031	0.0099321
hsa01100	Metabolic pathways	GSHG0024074	CKMT2	creatine kinase, mitochondrial 2	1160	down	2.30362	4.15548e-06
hsa01100	Metabolic pathways	GSHG0009168	PLD4	phospholipase D family member 4	122618	down	2.63737	0.00770694
hsa01100	Metabolic pathways	GSHG0009163	ADSSL1	adenylosuccinate synthase like 1	122622	down	1.82621	0.00868528
hsa01100	Metabolic pathways	GSHG0009625	DEGS2	delta 4-desaturase, sphingolipid 2	123099	down	2.58778	0.00678665
hsa01100	Metabolic pathways	GSHG0011712	EARS2	glutamyl-tRNA synthetase 2, mitochondrial	124454	up	1.50325	0.0467587
hsa01100	Metabolic pathways	GSHG0145980	GLYCTK // DNAH1	glycerate kinase // dynein axonemal heavy chain 1	132158	down	2.35609	6.55266e-06
hsa01100	Metabolic pathways	GSHG0017159	CPS1	carbamoyl-phosphate synthase 1	1373	down	1.81084	0.0349419
hsa01100	Metabolic pathways	GSHG0028988	HGSNAT	heparan-alpha-glucosaminide N-acetyltransferase	138050	down	1.79351	0.0392354
hsa01100	Metabolic pathways	GSHG0004261	CYP2C8	cytochrome P450 family 2 subfamily C member 8	1558	down	1.83064	0.00371282
hsa01100	Metabolic pathways	GSHG0031229	AK8	adenylate kinase 8	158067	down	2.80624	0.0151626
hsa01100	Metabolic pathways	GSHG0010582	CYP11A1	cytochrome P450 family 11 subfamily A member 1	1583	down	3.05856	0.0011666
hsa01100	Metabolic pathways	GSHG0028345	CYP51A1 // LRRD1	cytochrome P450 family 51 subfamily A member 1 // leucine rich repeats and death domain containing 1	1595	up	2.0575	0.00135528
hsa01100	Metabolic pathways	GSHG0011341	DHODH	dihydroorotate dehydrogenase (quinone)	1723	down	2.18303	2.50379e-06
hsa01100	Metabolic pathways	GSHG0031246	SARDH	sarcosine dehydrogenase	1757	down	2.48739	1.80441e-05
hsa01100	Metabolic pathways	GSHG0018673	DNMT3B	DNA methyltransferase 3 beta	1789	down	1.52053	0.0345267
hsa01100	Metabolic pathways	GSHG0017148	PIKFYVE	phosphoinositide kinase, FYVE-type zinc finger containing	200576	up	1.9509	0.0362138
hsa01100	Metabolic pathways	GSHG0021887	DHFR2	dihydrofolate reductase 2	200895	down	1.68234	0.00423908
hsa01100	Metabolic pathways	GSHG0021997	HACD2	3-hydroxyacyl-CoA dehydratase 2	201562	up	1.75916	0.0014478
hsa01100	Metabolic pathways	GSHG0028905	EPHX2	epoxide hydrolase 2	2053	down	1.94655	0.000932876
hsa01100	Metabolic pathways	GSHG0000265	EXTL1	exostosin like glycosyltransferase 1	2134	down	1.87076	0.0321518
hsa01100	Metabolic pathways	GSHG0030882	ALDH1A1	aldehyde dehydrogenase 1 family member A1	216	down	1.93802	0.01452
hsa01100	Metabolic pathways	GSHG0023687	ACSL1	acyl-CoA synthetase long chain family member 1	2180	up	2.04121	0.0458147
hsa01100	Metabolic pathways	GSHG0010072	FAH	fumarylacetoacetate hydrolase	2184	down	1.94971	0.00054366
hsa01100	Metabolic pathways	GSHG0005082	LRTOMT	leucine rich transmembrane and O-methyltransferase domain containing	220074	down	1.84404	0.0106399
hsa01100	Metabolic pathways	GSHG0033993	AK9	adenylate kinase 9	221264	up	2.07133	3.65051e-06
hsa01100	Metabolic pathways	GSHG0012303	ALDH3A2	aldehyde dehydrogenase 3 family member A2	224	up	1.72101	0.000209784
hsa01100	Metabolic pathways	GSHG0020764	SACM1L	SAC1 like phosphatidylinositide phosphatase	22908	up	1.81632	0.00527374
hsa01100	Metabolic pathways	GSHG0010627	ACSBG1	acyl-CoA synthetase bubblegum family member 1	23205	down	2.20863	0.000189409
hsa01100	Metabolic pathways	GSHG0005751	FOLH1	folate hydrolase 1	2346	down	3.03469	0.0027126
hsa01100	Metabolic pathways	GSHG0030468	FPGS	folylpolyglutamate synthase	2356	down	2.37885	1.97218e-06
hsa01100	Metabolic pathways	GSHG0024055	BHMT2	betaine--homocysteine S-methyltransferase 2	23743	down	1.71535	0.012888
hsa01100	Metabolic pathways	GSHG0016959	CERS6	ceramide synthase 6	253782	up	2.73964	0.0412903
hsa01100	Metabolic pathways	GSHG0001855	GALE	UDP-galactose-4-epimerase	2582	down	1.8203	0.0009661
hsa01100	Metabolic pathways	GSHG0007661	MGAT4C	MGAT4 family member C	25834	down	1.83505	0.000933555
hsa01100	Metabolic pathways	GSHG0013733	GALK1	galactokinase 1	2584	down	1.70628	0.00581392
hsa01100	Metabolic pathways	GSHG0030087	GALT	galactose-1-phosphate uridylyltransferase	2592	down	1.59871	6.89856e-05
hsa01100	Metabolic pathways	GSHG0015315	GAMT	guanidinoacetate N-methyltransferase	2593	down	1.54742	0.0249522
hsa01100	Metabolic pathways	GSHG0025965	AMD1	adenosylmethionine decarboxylase 1	262	up	1.83306	0.00202374
hsa01100	Metabolic pathways	GSHG0018226	HIBCH	3-hydroxyisobutyryl-CoA hydrolase	26275	up	1.58517	0.00177118
hsa01100	Metabolic pathways	GSHG0021877	GBE1	1,4-alpha-glucan branching enzyme 1	2632	up	1.51034	0.0291434
hsa01100	Metabolic pathways	GSHG0014618	GCDH	glutaryl-CoA dehydrogenase	2639	down	1.66092	0.00543016
hsa01100	Metabolic pathways	GSHG0020255	GGT5	gamma-glutamyltransferase 5	2687	down	1.8372	0.0297951
hsa01100	Metabolic pathways	GSHG0029943	OPLAH	5-oxoprolinase, ATP-hydrolysing	26873	down	2.63756	0.00103262
hsa01100	Metabolic pathways	GSHG0132336	AMT	aminomethyltransferase	275	down	2.15247	4.6177e-16
hsa01100	Metabolic pathways	GSHG0012923	HEXDC	hexosaminidase D	284004	down	1.6618	0.0334943
hsa01100	Metabolic pathways	GSHG0029330	GPT	glutamic--pyruvic transaminase	2875	down	1.77046	0.00223571
hsa01100	Metabolic pathways	GSHG0019137	GSS	glutathione synthetase	2937	down	1.96302	0.00471638
hsa01100	Metabolic pathways	GSHG0009020	GSTZ1	glutathione S-transferase zeta 1	2954	down	1.86799	0.044044
hsa01100	Metabolic pathways	GSHG0145563	PYCR2	pyrroline-5-carboxylate reductase 2	29920	down	1.58272	0.00267314
hsa01100	Metabolic pathways	GSHG0025984	DSE	dermatan sulfate epimerase	29940	up	2.57443	0.00650107
hsa01100	Metabolic pathways	GSHG0024894	DMGDH	dimethylglycine dehydrogenase	29958	down	2.62233	0.00375818
hsa01100	Metabolic pathways	GSHG0021981	HGD	homogentisate 1,2-dioxygenase	3081	up	2.55975	0.00730012
hsa01100	Metabolic pathways	GSHG0013721	NT5C	5', 3'-nucleotidase, cytosolic	30833	down	1.72419	0.00175503
hsa01100	Metabolic pathways	GSHG0016590	HK2	hexokinase 2	3099	up	2.30619	0.0327504
hsa01100	Metabolic pathways	GSHG0001856	HMGCL	3-hydroxymethyl-3-methylglutaryl-CoA lyase	3155	down	1.74687	0.000591524
hsa01100	Metabolic pathways	GSHG0006989	ACACB	acetyl-CoA carboxylase beta	32	down	1.66171	0.0236376
hsa01100	Metabolic pathways	GSHG0145718	IDH2	isocitrate dehydrogenase (NADP(+)) 2, mitochondrial	3418	down	2.2881	4.41184e-05
hsa01100	Metabolic pathways	GSHG0118539	IDUA	iduronidase, alpha-L-	3425	down	1.61367	1.72829e-07
hsa01100	Metabolic pathways	GSHG0007065	ACADS	acyl-CoA dehydrogenase short chain	35	down	2.33699	6.77897e-05
hsa01100	Metabolic pathways	GSHG0012072	APRT	adenine phosphoribosyltransferase	353	down	1.72643	0.0031057
hsa01100	Metabolic pathways	GSHG0008929	ARG2	arginase 2	384	up	2.35997	0.0024774
hsa01100	Metabolic pathways	GSHG0030219	IDNK	IDNK, gluconokinase	414328	down	1.81701	0.00151606
hsa01100	Metabolic pathways	GSHG0016622	MAT2A	methionine adenosyltransferase 2A	4144	up	1.63288	0.00506855
hsa01100	Metabolic pathways	GSHG0016879	MGAT5	mannosyl (alpha-1,6-)-glycoprotein beta-1,6-N-acetyl-glucosaminyltransferase	4249	up	1.97707	0.0167302
hsa01100	Metabolic pathways	GSHG0027402	ASL	argininosuccinate lyase	435	down	1.79747	0.00251575
hsa01100	Metabolic pathways	GSHG0022659	MTHFD2L	methylenetetrahydrofolate dehydrogenase (NADP+ dependent) 2 like	441024	up	1.77374	0.00132621
hsa01100	Metabolic pathways	GSHG0015458	NDUFA7	NADH:ubiquinone oxidoreductase subunit A7	4701	down	1.51543	0.00561285
hsa01100	Metabolic pathways	GSHG0051638	NME4 // DECR2	NME/NM23 nucleoside diphosphate kinase 4 // 2,4-dienoyl-CoA reductase 2	4833	down	1.51537	0.00120682
hsa01100	Metabolic pathways	GSHG0025030	ALDH7A1	aldehyde dehydrogenase 7 family member A1	501	down	1.97053	0.0209927
hsa01100	Metabolic pathways	GSHG0004153	P4HA1	prolyl 4-hydroxylase subunit alpha 1	5033	up	2.14692	0.00578634
hsa01100	Metabolic pathways	GSHG0008740	PCK2	phosphoenolpyruvate carboxykinase 2, mitochondrial	5106	down	2.01391	0.00833338
hsa01100	Metabolic pathways	GSHG0008337	CRYL1	crystallin lambda 1	51084	down	2.09566	0.000209557
hsa01100	Metabolic pathways	GSHG0001916	MECR	mitochondrial trans-2-enoyl-CoA reductase	51102	down	1.759	0.0089027
hsa01100	Metabolic pathways	GSHG0021342	PIK3CA	phosphatidylinositol-4,5-bisphosphate 3-kinase catalytic subunit alpha	5290	up	1.71343	0.0182655
hsa01100	Metabolic pathways	GSHG0027635	PIK3CG	phosphatidylinositol-4,5-bisphosphate 3-kinase catalytic subunit gamma	5294	up	2.991	0.00464184
hsa01100	Metabolic pathways	GSHG0005736	ACP2	acid phosphatase 2, lysosomal	53	down	2.07284	0.00248491
hsa01100	Metabolic pathways	GSHG0018562	PLCB4	phospholipase C beta 4	5332	up	2.02855	0.0458086
hsa01100	Metabolic pathways	GSHG0004240	PANK1	pantothenate kinase 1	53354	up	1.98856	0.038047
hsa01100	Metabolic pathways	GSHG0022235	PLD1	phospholipase D1	5337	up	1.97368	0.0450556
hsa01100	Metabolic pathways	GSHG0012151	PLD2	phospholipase D2	5338	down	1.8747	0.000783302
hsa01100	Metabolic pathways	GSHG0012461	PNMT	phenylethanolamine N-methyltransferase	5409	down	2.17794	0.00266762
hsa01100	Metabolic pathways	GSHG0023266	PPAT	phosphoribosyl pyrophosphate amidotransferase	5471	up	1.55739	0.0371872
hsa01100	Metabolic pathways	GSHG0001103	PPOX	protoporphyrinogen oxidase	5498	down	1.60673	8.48871e-06
hsa01100	Metabolic pathways	GSHG0022529	PGM2	phosphoglucomutase 2	55276	up	1.66704	0.000979703
hsa01100	Metabolic pathways	GSHG0021780	CHDH	choline dehydrogenase	55349	down	1.57302	0.00430099
hsa01100	Metabolic pathways	GSHG0006535	ETNK1	ethanolamine kinase 1	55500	up	1.98013	0.0393494
hsa01100	Metabolic pathways	GSHG0013758	ST6GALNAC1	ST6 N-acetylgalactosaminide alpha-2,6-sialyltransferase 1	55808	down	1.93325	0.0368706
hsa01100	Metabolic pathways	GSHG0010922	NAGPA-AS1 // ALG1	NAGPA antisense RNA 1 // ALG1, chitobiosyldiphosphodolichol beta-mannosyltransferase	56052	down	1.62897	3.23461e-05
hsa01100	Metabolic pathways	GSHG0020177	PRODH	proline dehydrogenase 1	5625	down	6.99661	1.39913e-10
hsa01100	Metabolic pathways	GSHG0007568	NDUFA4L2	NDUFA4, mitochondrial complex associated like 2	56901	down	1.95489	0.00109797
hsa01100	Metabolic pathways	GSHG0012265	NT5M	5',3'-nucleotidase, mitochondrial	56953	down	1.66185	0.00342269
hsa01100	Metabolic pathways	GSHG0133301	PTEN	phosphatase and tensin homolog	5728	up	1.85152	0.00534691
hsa01100	Metabolic pathways	GSHG0002812	PTGS2	prostaglandin-endoperoxide synthase 2	5743	up	2.59908	0.0188725
hsa01100	Metabolic pathways	GSHG0005939	POLD4	DNA polymerase delta 4, accessory subunit	57804	down	1.70247	0.000926187
hsa01100	Metabolic pathways	GSHG0021710	QARS	glutaminyl-tRNA synthetase	5859	down	1.56833	6.17417e-06
hsa01100	Metabolic pathways	GSHG0007331	BCAT1	branched chain amino acid transaminase 1	586	up	1.71062	0.045054
hsa01100	Metabolic pathways	GSHG0023157	QDPR	quinoid dihydropteridine reductase	5860	up	1.73414	0.018171
hsa01100	Metabolic pathways	GSHG0025862	BCKDHB	branched chain keto acid dehydrogenase E1 subunit beta	594	down	1.95266	0.00864811
hsa01100	Metabolic pathways	GSHG0145703	PPCDC	phosphopantothenoylcysteine decarboxylase	60490	down	1.69554	0.00175478
hsa01100	Metabolic pathways	GSHG0005333	SC5D	sterol-C5-desaturase	6309	up	1.59176	0.00309728
hsa01100	Metabolic pathways	GSHG0024015	MCCC2	methylcrotonoyl-CoA carboxylase 2	64087	down	1.76443	0.000907248
hsa01100	Metabolic pathways	GSHG0023465	ETNPPL	ethanolamine-phosphate phospho-lyase	64850	down	3.29788	0.000106063
hsa01100	Metabolic pathways	GSHG0029933	PYCR3	pyrroline-5-carboxylate reductase 3	65263	down	3.74339	0.000103784
hsa01100	Metabolic pathways	GSHG0016553	SPR	sepiapterin reductase	6697	up	2.14211	0.0045072
hsa01100	Metabolic pathways	GSHG0133753	TM7SF2	transmembrane 7 superfamily member 2	7108	down	2.78265	1.20667e-07
hsa01100	Metabolic pathways	GSHG0020367	TST	thiosulfate sulfurtransferase	7263	down	3.33797	2.09242e-09
hsa01100	Metabolic pathways	GSHG0030366	UGCG	UDP-glucose ceramide glucosyltransferase	7357	up	1.90943	0.03621
hsa01100	Metabolic pathways	GSHG0023473	ELOVL6	ELOVL fatty acid elongase 6	79071	up	1.5548	0.00981204
hsa01100	Metabolic pathways	GSHG0133452	HSD17B8	hydroxysteroid 17-beta dehydrogenase 8	7923	down	2.67678	0.00227586
hsa01100	Metabolic pathways	GSHG0018241	PGAP1	post-GPI attachment to proteins 1	80055	up	2.13644	0.0301599
hsa01100	Metabolic pathways	GSHG0021806	ACOX2	acyl-CoA oxidase 2	8309	down	1.61676	0.0291598
hsa01100	Metabolic pathways	GSHG0020386	PLA2G6	phospholipase A2 group VI	8398	down	1.53046	0.0118553
hsa01100	Metabolic pathways	GSHG0133672	PCBD2	pterin-4 alpha-carbinolamine dehydratase 2	84105	down	1.75815	0.00380271
hsa01100	Metabolic pathways	GSHG0028986	POMK	protein-O-mannose kinase	84197	up	1.95686	0.0153004
hsa01100	Metabolic pathways	GSHG0019077	ACSS1	acyl-CoA synthetase short chain family member 1	84532	down	2.38651	6.45176e-05
hsa01100	Metabolic pathways	GSHG0018658	COX4I2	cytochrome c oxidase subunit 4I2	84701	down	3.74673	0.000263685
hsa01100	Metabolic pathways	GSHG0011155	GPT2	glutamic--pyruvic transaminase 2	84706	down	1.98541	0.000364417
hsa01100	Metabolic pathways	GSHG0014122	CNDP1	carnosine dipeptidase 1	84735	up	2.90905	0.00323661
hsa01100	Metabolic pathways	GSHG0017018	AGPS	alkylglycerone phosphate synthase	8540	up	1.53993	0.00057016
hsa01100	Metabolic pathways	GSHG0015961	PLA2G4C	phospholipase A2 group IVC	8605	up	1.57625	0.0185383
hsa01100	Metabolic pathways	GSHG0002135	PLPP3	phospholipid phosphatase 3	8613	down	1.7046	0.00130597
hsa01100	Metabolic pathways	GSHG0012523	AOC3	amine oxidase, copper containing 3	8639	up	1.68367	0.00985688
hsa01100	Metabolic pathways	GSHG0001801	ALDH4A1	aldehyde dehydrogenase 4 family member A1	8659	down	2.85852	1.77402e-05
hsa01100	Metabolic pathways	GSHG0009805	JMJD7-PLA2G4B // JMJD7 // PLA2G4B	JMJD7-PLA2G4B readthrough // jumonji domain containing 7 // phospholipase A2 group IVB	8681	down	1.66589	0.000730851
hsa01100	Metabolic pathways	GSHG0029315	GPAA1	glycosylphosphatidylinositol anchor attachment 1	8733	down	1.50008	0.000619368
hsa01100	Metabolic pathways	GSHG0000630	FPGT-TNNI3K // FPGT // TNNI3K	FPGT-TNNI3K readthrough // fucose-1-phosphate guanylyltransferase // TNNI3 interacting kinase	8790	down	1.64761	0.0349709
hsa01100	Metabolic pathways	GSHG0021835	SUCLG2	succinate-CoA ligase GDP-forming beta subunit	8801	down	2.07897	0.000204912
hsa01100	Metabolic pathways	GSHG0006105	MTMR2	myotubularin related protein 2	8898	up	1.74195	0.00532222
hsa01100	Metabolic pathways	GSHG0025043	P4HA2	prolyl 4-hydroxylase subunit alpha 2	8974	up	1.9464	0.000148573
hsa01100	Metabolic pathways	GSHG0010804	NHLRC4 // PIGQ	NHL repeat containing 4 // phosphatidylinositol glycan anchor biosynthesis class Q	9091	down	2.10831	5.84477e-05
hsa01100	Metabolic pathways	GSHG0012542	G6PC3	glucose-6-phosphatase catalytic subunit 3	92579	down	1.6807	0.000916266
hsa01100	Metabolic pathways	GSHG0029930	NAPRT	nicotinate phosphoribosyltransferase	93100	down	2.57314	1.67726e-16
hsa01100	Metabolic pathways	GSHG0020843	ABHD14A-ACY1 // ABHD14A // ACY1	ABHD14A-ACY1 readthrough // abhydrolase domain containing 14A // aminoacylase 1	95	down	2.03073	4.47382e-05
hsa01100	Metabolic pathways	GSHG0025343	GFPT2	glutamine-fructose-6-phosphate transaminase 2	9945	up	1.53726	0.00653927
hsa04141	Protein processing in endoplasmic reticulum	GSHG0017427	PDIA6	protein disulfide isomerase family A member 6	10130	up	1.77796	7.5562e-05
hsa04141	Protein processing in endoplasmic reticulum	GSHG0008404	HSPH1	heat shock protein family H (Hsp110) member 1	10808	up	2.48884	1.22548e-06
hsa04141	Protein processing in endoplasmic reticulum	GSHG0030604	MAN1B1	mannosidase alpha class 1B member 1	11253	down	1.79334	4.20271e-07
hsa04141	Protein processing in endoplasmic reticulum	GSHG0022838	HSPA4L	heat shock protein family A (Hsp70) member 4 like	22824	up	2.34355	0.00504861
hsa04141	Protein processing in endoplasmic reticulum	GSHG0001119	ATF6	activating transcription factor 6	22926	up	1.59598	0.000671203
hsa04141	Protein processing in endoplasmic reticulum	GSHG0015079	PPP1R15A	protein phosphatase 1 regulatory subunit 15A	23645	up	1.75331	0.0247158
hsa04141	Protein processing in endoplasmic reticulum	GSHG0030909	UBQLN1	ubiquilin 1	29979	up	1.62974	0.0226529
hsa04141	Protein processing in endoplasmic reticulum	GSHG0030066	DNAJA1	DnaJ heat shock protein family (Hsp40) member A1	3301	up	2.58252	1.80176e-07
hsa04141	Protein processing in endoplasmic reticulum	GSHG0026481	HSPA1L	heat shock protein family A (Hsp70) member 1 like	3305	up	1.71103	0.0127265
hsa04141	Protein processing in endoplasmic reticulum	GSHG0031157	HSPA5	heat shock protein family A (Hsp70) member 5	3309	up	1.87897	0.000934756
hsa04141	Protein processing in endoplasmic reticulum	GSHG0006268	HSPA8	heat shock protein family A (Hsp70) member 8	3312	up	1.77734	0.0115644
hsa04141	Protein processing in endoplasmic reticulum	GSHG0009633	HSP90AA1	heat shock protein 90 alpha family class A member 1	3320	up	2.19687	1.94448e-08
hsa04141	Protein processing in endoplasmic reticulum	GSHG0025767	HSP90AB1	heat shock protein 90 alpha family class B member 1	3326	up	1.54341	7.80535e-05
hsa04141	Protein processing in endoplasmic reticulum	GSHG0015570	DNAJB1	DnaJ heat shock protein family (Hsp40) member B1	3337	up	3.23514	0.000761052
hsa04141	Protein processing in endoplasmic reticulum	GSHG0014334	LMAN1	lectin, mannose binding 1	3998	up	1.94487	0.0118787
hsa04141	Protein processing in endoplasmic reticulum	GSHG0002916	YOD1	YOD1 deubiquitinase	55432	up	1.75399	0.000425791
hsa04141	Protein processing in endoplasmic reticulum	GSHG0017549	EIF2AK2	eukaryotic translation initiation factor 2 alpha kinase 2	5610	up	1.85508	0.0371372
hsa04141	Protein processing in endoplasmic reticulum	GSHG0008224	DNAJC3	DnaJ heat shock protein family (Hsp40) member C3	5611	up	1.95388	0.00059888
hsa04141	Protein processing in endoplasmic reticulum	GSHG0003069	ERO1B	endoplasmic reticulum oxidoreductase 1 beta	56605	up	1.5999	0.00377037
hsa04141	Protein processing in endoplasmic reticulum	GSHG0006949	HSP90B1	heat shock protein 90 beta family member 1	7184	up	1.51376	0.00967118
hsa04141	Protein processing in endoplasmic reticulum	GSHG0023444	UBE2D3	ubiquitin conjugating enzyme E2 D3	7323	up	1.57555	1.93987e-05
hsa04141	Protein processing in endoplasmic reticulum	GSHG0020284	XBP1	X-box binding protein 1	7494	up	1.6515	0.0147819
hsa04141	Protein processing in endoplasmic reticulum	GSHG0002801	EDEM3	ER degradation enhancing alpha-mannosidase like protein 3	80267	up	1.90764	0.00528053
hsa04141	Protein processing in endoplasmic reticulum	GSHG0146122	TXNDC5	thioredoxin domain containing 5	81567	up	1.5287	0.0169457
hsa04141	Protein processing in endoplasmic reticulum	GSHG0017796	EIF2AK3	eukaryotic translation initiation factor 2 alpha kinase 3	9451	up	1.59747	0.00261636
hsa04218	Cellular senescence	GSHG0024228	RAD50	RAD50 double strand break repair protein	10111	up	1.75066	0.00592991
hsa04218	Cellular senescence	GSHG0004739	HIPK3	homeodomain interacting protein kinase 3	10114	up	1.63998	0.00611008
hsa04218	Cellular senescence	GSHG0028351	CDK6	cyclin dependent kinase 6	1021	up	2.19917	0.00550146
hsa04218	Cellular senescence	GSHG0005375	CHEK1	checkpoint kinase 1	1111	up	1.53313	0.0478764
hsa04218	Cellular senescence	GSHG0000832	HIPK1	homeodomain interacting protein kinase 1	204851	up	1.74776	0.000659605
hsa04218	Cellular senescence	GSHG0006311	ETS1	ETS proto-oncogene 1, transcription factor	2113	up	1.87159	0.0287956
hsa04218	Cellular senescence	GSHG0025257	FBXW11	F-box and WD repeat domain containing 11	23291	up	1.596	0.0215243
hsa04218	Cellular senescence	GSHG0003406	SIRT1	sirtuin 1	23411	up	1.76621	0.00377599
hsa04218	Cellular senescence	GSHG0002996	LIN9	lin-9 DREAM MuvB core complex component	286826	up	2.38505	2.29282e-05
hsa04218	Cellular senescence	GSHG0054650	CXCL8	C-X-C motif chemokine ligand 8	3576	up	3.83613	0.0360926
hsa04218	Cellular senescence	GSHG0029703	NBN	nibrin	4683	up	1.5494	0.0141083
hsa04218	Cellular senescence	GSHG0011299	NFATC3	nuclear factor of activated T cells 3	4775	up	1.76489	0.00951917
hsa04218	Cellular senescence	GSHG0022759	NFKB1	nuclear factor kappa B subunit 1	4790	up	1.56103	0.00313529
hsa04218	Cellular senescence	GSHG0027598	SERPINE1	serpin family E member 1	5054	up	3.60545	0.000457344
hsa04218	Cellular senescence	GSHG0021342	PIK3CA	phosphatidylinositol-4,5-bisphosphate 3-kinase catalytic subunit alpha	5290	up	1.71343	0.0182655
hsa04218	Cellular senescence	GSHG0023613	PPID	peptidylprolyl isomerase D	5481	up	1.90646	4.28051e-05
hsa04218	Cellular senescence	GSHG0010409	TRPM7	transient receptor potential cation channel subfamily M member 7	54822	up	1.8397	3.17217e-05
hsa04218	Cellular senescence	GSHG0016348	PPP1CB // SPDYA	protein phosphatase 1 catalytic subunit beta // speedy/RINGO cell cycle regulator family member A	5500	up	1.63066	0.0287557
hsa04218	Cellular senescence	GSHG0133301	PTEN	phosphatase and tensin homolog	5728	up	1.85152	0.00534691
hsa04218	Cellular senescence	GSHG0005035	LOC100130987 // RAD9A	uncharacterized LOC100130987 // RAD9 checkpoint clamp component A	5883	down	1.8801	0.000100683
hsa04218	Cellular senescence	GSHG0008105	RB1	RB transcriptional corepressor 1	5925	up	1.75826	8.22543e-06
hsa04218	Cellular senescence	GSHG0005905	RELA	RELA proto-oncogene, NF-kB subunit	5970	up	1.94357	0.049185
hsa04218	Cellular senescence	GSHG0003443	MCU	mitochondrial calcium uniporter	90550	up	1.68248	0.0463359
hsa05200	Pathways in cancer	GSHG0028351	CDK6	cyclin dependent kinase 6	1021	up	2.19917	0.00550146
hsa05200	Pathways in cancer	GSHG0022027	TXNRD3NB // TXNRD3	thioredoxin reductase 3 neighbor // thioredoxin reductase 3	114112	down	1.69372	0.0280039
hsa05200	Pathways in cancer	GSHG0030249	CKS2	CDC28 protein kinase regulatory subunit 2	1164	up	2.68625	0.000931108
hsa05200	Pathways in cancer	GSHG0011579	CREBBP	CREB binding protein	1387	up	1.57846	0.000311188
hsa05200	Pathways in cancer	GSHG0012956	CRK	CRK proto-oncogene, adaptor protein	1398	up	1.81149	0.000135871
hsa05200	Pathways in cancer	GSHG0011942	NQO1	NAD(P)H quinone dehydrogenase 1	1728	up	1.50309	0.0447091
hsa05200	Pathways in cancer	GSHG0009269	ADCY4	adenylate cyclase 4	196883	down	1.59948	0.0156429
hsa05200	Pathways in cancer	GSHG0012462	ERBB2	erb-b2 receptor tyrosine kinase 2	2064	down	1.7221	0.0461368
hsa05200	Pathways in cancer	GSHG0006311	ETS1	ETS proto-oncogene 1, transcription factor	2113	up	1.87159	0.0287956
hsa05200	Pathways in cancer	GSHG0022405	FGFR3	fibroblast growth factor receptor 3	2261	down	3.45969	5.84629e-08
hsa05200	Pathways in cancer	GSHG0005327	ARHGEF12	Rho guanine nucleotide exchange factor 12	23365	up	1.88852	0.0313566
hsa05200	Pathways in cancer	GSHG0008999	FOS	Fos proto-oncogene, AP-1 transcription factor subunit	2353	up	5.1887	4.55033e-05
hsa05200	Pathways in cancer	GSHG0002214	LPAR3	lysophosphatidic acid receptor 3	23566	down	1.82792	0.0360517
hsa05200	Pathways in cancer	GSHG0020873	APPL1	adaptor protein, phosphotyrosine interacting with PH domain and leucine zipper 1	26060	up	1.86187	0.00461099
hsa05200	Pathways in cancer	GSHG0014401	FGF22	fibroblast growth factor 22	27006	down	1.63177	0.0279464
hsa05200	Pathways in cancer	GSHG0028141	GLI3	GLI family zinc finger 3	2737	down	2.17459	0.00245614
hsa05200	Pathways in cancer	GSHG0030897	GNAQ	G protein subunit alpha q	2776	up	1.58975	0.031593
hsa05200	Pathways in cancer	GSHG0026683	GSTA4	glutathione S-transferase alpha 4	2941	down	1.516	0.00287173
hsa05200	Pathways in cancer	GSHG0000780	GSTM5	glutathione S-transferase mu 5	2949	down	3.40976	0.0250828
hsa05200	Pathways in cancer	GSHG0006927	APAF1	apoptotic peptidase activating factor 1	317	up	1.56194	0.0050844
hsa05200	Pathways in cancer	GSHG0024148	APC	APC, WNT signaling pathway regulator	324	up	2.70845	0.000906876
hsa05200	Pathways in cancer	GSHG0031797	XIAP	X-linked inhibitor of apoptosis	331	up	2.08454	0.00526231
hsa05200	Pathways in cancer	GSHG0009633	HSP90AA1	heat shock protein 90 alpha family class A member 1	3320	up	2.19687	1.94448e-08
hsa05200	Pathways in cancer	GSHG0025767	HSP90AB1	heat shock protein 90 alpha family class B member 1	3326	up	1.54341	7.80535e-05
hsa05200	Pathways in cancer	GSHG0033951	IFNAR1	interferon alpha and beta receptor subunit 1	3454	up	1.5624	0.048875
hsa05200	Pathways in cancer	GSHG0010191	IGF1R	insulin like growth factor 1 receptor	3480	up	2.43225	2.48743e-06
hsa05200	Pathways in cancer	GSHG0054650	CXCL8	C-X-C motif chemokine ligand 8	3576	up	3.83613	0.0360926
hsa05200	Pathways in cancer	GSHG0031585	AR	androgen receptor	367	up	2.06056	0.0468618
hsa05200	Pathways in cancer	GSHG0013450	ITGA2B	integrin subunit alpha 2b	3674	down	1.52403	0.00481864
hsa05200	Pathways in cancer	GSHG0017052	ITGAV	integrin subunit alpha V	3685	up	1.58567	0.0303027
hsa05200	Pathways in cancer	GSHG0001691	HES5	hes family bHLH transcription factor 5	388585	down	4.87695	8.04553e-06
hsa05200	Pathways in cancer	GSHG0020924	MITF	melanogenesis associated transcription factor	4286	up	1.7172	0.00353047
hsa05200	Pathways in cancer	GSHG0022759	NFKB1	nuclear factor kappa B subunit 1	4790	up	1.56103	0.00313529
hsa05200	Pathways in cancer	GSHG0029470	NKX3-1	NK3 homeobox 1	4824	up	2.10296	0.0315107
hsa05200	Pathways in cancer	GSHG0146019	PDGFRA	platelet derived growth factor receptor alpha	5156	up	1.93927	0.0455628
hsa05200	Pathways in cancer	GSHG0021342	PIK3CA	phosphatidylinositol-4,5-bisphosphate 3-kinase catalytic subunit alpha	5290	up	1.71343	0.0182655
hsa05200	Pathways in cancer	GSHG0018562	PLCB4	phospholipase C beta 4	5332	up	2.02855	0.0458086
hsa05200	Pathways in cancer	GSHG0022235	PLD1	phospholipase D1	5337	up	1.97368	0.0450556
hsa05200	Pathways in cancer	GSHG0133301	PTEN	phosphatase and tensin homolog	5728	up	1.85152	0.00534691
hsa05200	Pathways in cancer	GSHG0002812	PTGS2	prostaglandin-endoperoxide synthase 2	5743	up	2.59908	0.0188725
hsa05200	Pathways in cancer	GSHG0008105	RB1	RB transcriptional corepressor 1	5925	up	1.75826	8.22543e-06
hsa05200	Pathways in cancer	GSHG0022256	GNB4	G protein subunit beta 4	59345	up	2.03128	0.0454625
hsa05200	Pathways in cancer	GSHG0005905	RELA	RELA proto-oncogene, NF-kB subunit	5970	up	1.94357	0.049185
hsa05200	Pathways in cancer	GSHG0014213	ROCK1	Rho associated coiled-coil containing protein kinase 1	6093	up	1.53365	0.00176912
hsa05200	Pathways in cancer	GSHG0012700	RPS6KB1	ribosomal protein S6 kinase B1	6198	up	1.6132	0.000162736
hsa05200	Pathways in cancer	GSHG0018555	BMP2	bone morphogenetic protein 2	650	up	1.56691	0.0352808
hsa05200	Pathways in cancer	GSHG0027712	SMO	smoothened, frizzled class receptor	6608	down	1.68132	0.0466243
hsa05200	Pathways in cancer	GSHG0017567	SOS1	SOS Ras/Rac guanine nucleotide exchange factor 1	6654	up	1.76062	0.000206412
hsa05200	Pathways in cancer	GSHG0002810	TPR	translocated promoter region, nuclear basket protein	7175	up	1.7226	0.000992603
hsa05200	Pathways in cancer	GSHG0006949	HSP90B1	heat shock protein 90 beta family member 1	7184	up	1.51376	0.00967118
hsa05200	Pathways in cancer	GSHG0005701	TRAF6	TNF receptor associated factor 6	7189	up	1.65262	0.00486018
hsa05200	Pathways in cancer	GSHG0006953	TXNRD1	thioredoxin reductase 1	7296	up	2.19869	0.000277924
hsa05200	Pathways in cancer	GSHG0020477	WNT7B	Wnt family member 7B	7477	down	2.13854	0.0342818
hsa05200	Pathways in cancer	GSHG0005272	ZBTB16	zinc finger and BTB domain containing 16	7704	up	1.76703	0.0245727
hsa05200	Pathways in cancer	GSHG0018035	CXCR4	C-X-C motif chemokine receptor 4	7852	up	8.3136	3.16143e-06
hsa05200	Pathways in cancer	GSHG0003361	NCOA4	nuclear receptor coactivator 4	8031	up	1.5249	0.00562983
hsa05200	Pathways in cancer	GSHG0018806	NCOA3	nuclear receptor coactivator 3	8202	up	1.76205	0.00233488
hsa05200	Pathways in cancer	GSHG0002048	PTCH2	patched 2	8643	down	1.5425	0.0471232
hsa05200	Pathways in cancer	GSHG0005316	CBL	Cbl proto-oncogene	867	up	1.82495	0.0474851
hsa05200	Pathways in cancer	GSHG0011307	CDH1	cadherin 1	999	down	2.63601	0.000202202
hsa04010	MAPK signaling pathway	GSHG0009805	JMJD7-PLA2G4B // JMJD7 // PLA2G4B	JMJD7-PLA2G4B readthrough // jumonji domain containing 7 // phospholipase A2 group IVB	100137049	down	1.66589	0.000730851
hsa04010	MAPK signaling pathway	GSHG0017973	MAP3K2	mitogen-activated protein kinase kinase kinase 2	10746	up	2.21787	0.00134713
hsa04010	MAPK signaling pathway	GSHG0018169	ATF2	activating transcription factor 2	1386	up	1.73734	0.0136157
hsa04010	MAPK signaling pathway	GSHG0012956	CRK	CRK proto-oncogene, adaptor protein	1398	up	1.81149	0.000135871
hsa04010	MAPK signaling pathway	GSHG0025265	DUSP1	dual specificity phosphatase 1	1843	up	2.0214	0.0135199
hsa04010	MAPK signaling pathway	GSHG0145503	ADAM15 // EFNA4 // EFNA3	ADAM metallopeptidase domain 15 // ephrin A4 // ephrin A3	1944	down	1.84698	0.0150756
hsa04010	MAPK signaling pathway	GSHG0145503	ADAM15 // EFNA4 // EFNA3	ADAM metallopeptidase domain 15 // ephrin A4 // ephrin A3	1945	down	1.84698	0.0150756
hsa04010	MAPK signaling pathway	GSHG0012462	ERBB2	erb-b2 receptor tyrosine kinase 2	2064	down	1.7221	0.0461368
hsa04010	MAPK signaling pathway	GSHG0022405	FGFR3	fibroblast growth factor receptor 3	2261	down	3.45969	5.84629e-08
hsa04010	MAPK signaling pathway	GSHG0008383	FLT1	fms related tyrosine kinase 1	2321	up	2.4623	0.00389292
hsa04010	MAPK signaling pathway	GSHG0008999	FOS	Fos proto-oncogene, AP-1 transcription factor subunit	2353	up	5.1887	4.55033e-05
hsa04010	MAPK signaling pathway	GSHG0014401	FGF22	fibroblast growth factor 22	27006	down	1.63177	0.0279464
hsa04010	MAPK signaling pathway	GSHG0029360	ANGPT2	angiopoietin 2	285	up	6.18359	0.000973616
hsa04010	MAPK signaling pathway	GSHG0015331	MKNK2	MAP kinase interacting serine/threonine kinase 2	2872	up	1.93466	0.0228999
hsa04010	MAPK signaling pathway	GSHG0026481	HSPA1L	heat shock protein family A (Hsp70) member 1 like	3305	up	1.71103	0.0127265
hsa04010	MAPK signaling pathway	GSHG0006268	HSPA8	heat shock protein family A (Hsp70) member 8	3312	up	1.77734	0.0115644
hsa04010	MAPK signaling pathway	GSHG0133504	HSPB1	heat shock protein family B (small) member 1	3315	up	2.71845	0.0153576
hsa04010	MAPK signaling pathway	GSHG0010191	IGF1R	insulin like growth factor 1 receptor	3480	up	2.43225	2.48743e-06
hsa04010	MAPK signaling pathway	GSHG0017932	IL1B	interleukin 1 beta	3553	up	6.33999	0.0415863
hsa04010	MAPK signaling pathway	GSHG0033920	INSR	insulin receptor	3643	up	1.54639	0.0122291
hsa04010	MAPK signaling pathway	GSHG0033294	MAPT	microtubule associated protein tau	4137	up	1.5295	0.0306535
hsa04010	MAPK signaling pathway	GSHG0023942	MAP3K1	mitogen-activated protein kinase kinase kinase 1	4214	up	1.56389	0.0228202
hsa04010	MAPK signaling pathway	GSHG0011299	NFATC3	nuclear factor of activated T cells 3	4775	up	1.76489	0.00951917
hsa04010	MAPK signaling pathway	GSHG0022759	NFKB1	nuclear factor kappa B subunit 1	4790	up	1.56103	0.00313529
hsa04010	MAPK signaling pathway	GSHG0012616	NGFR	nerve growth factor receptor	4804	up	5.74891	0.00134507
hsa04010	MAPK signaling pathway	GSHG0021459	PAK2	p21 (RAC1) activated kinase 2	5062	up	2.04868	6.39865e-05
hsa04010	MAPK signaling pathway	GSHG0146019	PDGFRA	platelet derived growth factor receptor alpha	5156	up	1.93927	0.0455628
hsa04010	MAPK signaling pathway	GSHG0008883	PPM1A	protein phosphatase, Mg2+/Mn2+ dependent 1A	5494	up	1.66456	0.0209396
hsa04010	MAPK signaling pathway	GSHG0012356	TAOK1	TAO kinase 1	57551	up	1.97607	0.0246237
hsa04010	MAPK signaling pathway	GSHG0005905	RELA	RELA proto-oncogene, NF-kB subunit	5970	up	1.94357	0.049185
hsa04010	MAPK signaling pathway	GSHG0017567	SOS1	SOS Ras/Rac guanine nucleotide exchange factor 1	6654	up	1.76062	0.000206412
hsa04010	MAPK signaling pathway	GSHG0026783	MAP3K7	mitogen-activated protein kinase kinase kinase 7	6885	up	1.79915	6.78391e-07
hsa04010	MAPK signaling pathway	GSHG0005701	TRAF6	TNF receptor associated factor 6	7189	up	1.65262	0.00486018
hsa04010	MAPK signaling pathway	GSHG0007284	DUSP16	dual specificity phosphatase 16	80824	up	1.54771	0.00398735
hsa04010	MAPK signaling pathway	GSHG0145529	MKNK1 // MOB3C	MAP kinase interacting serine/threonine kinase 1 // MOB kinase activator 3C	8569	down	1.5083	0.0119043
hsa04010	MAPK signaling pathway	GSHG0015961	PLA2G4C	phospholipase A2 group IVC	8605	up	1.57625	0.0185383
hsa04010	MAPK signaling pathway	GSHG0009805	JMJD7-PLA2G4B // JMJD7 // PLA2G4B	JMJD7-PLA2G4B readthrough // jumonji domain containing 7 // phospholipase A2 group IVB	8681	down	1.66589	0.000730851
hsa04010	MAPK signaling pathway	GSHG0021392	MAP3K13	mitogen-activated protein kinase kinase kinase 13	9175	up	1.93693	0.0300445
hsa00330	Arginine and proline metabolism	GSHG0000359	AZIN2	antizyme inhibitor 2	113451	down	1.63031	0.0099321
hsa00330	Arginine and proline metabolism	GSHG0024074	CKMT2	creatine kinase, mitochondrial 2	1160	down	2.30362	4.15548e-06
hsa00330	Arginine and proline metabolism	GSHG0012303	ALDH3A2	aldehyde dehydrogenase 3 family member A2	224	up	1.72101	0.000209784
hsa00330	Arginine and proline metabolism	GSHG0015315	GAMT	guanidinoacetate N-methyltransferase	2593	down	1.54742	0.0249522
hsa00330	Arginine and proline metabolism	GSHG0025965	AMD1	adenosylmethionine decarboxylase 1	262	up	1.83306	0.00202374
hsa00330	Arginine and proline metabolism	GSHG0145563	PYCR2	pyrroline-5-carboxylate reductase 2	29920	down	1.58272	0.00267314
hsa00330	Arginine and proline metabolism	GSHG0008929	ARG2	arginase 2	384	up	2.35997	0.0024774
hsa00330	Arginine and proline metabolism	GSHG0025030	ALDH7A1	aldehyde dehydrogenase 7 family member A1	501	down	1.97053	0.0209927
hsa00330	Arginine and proline metabolism	GSHG0004153	P4HA1	prolyl 4-hydroxylase subunit alpha 1	5033	up	2.14692	0.00578634
hsa00330	Arginine and proline metabolism	GSHG0020177	PRODH	proline dehydrogenase 1	5625	down	6.99661	1.39913e-10
hsa00330	Arginine and proline metabolism	GSHG0005037	CARNS1	carnosine synthase 1	57571	down	4.92327	0.000442226
hsa00330	Arginine and proline metabolism	GSHG0029933	PYCR3	pyrroline-5-carboxylate reductase 3	65263	down	3.74339	0.000103784
hsa00330	Arginine and proline metabolism	GSHG0014122	CNDP1	carnosine dipeptidase 1	84735	up	2.90905	0.00323661
hsa00330	Arginine and proline metabolism	GSHG0001801	ALDH4A1	aldehyde dehydrogenase 4 family member A1	8659	down	2.85852	1.77402e-05
hsa00330	Arginine and proline metabolism	GSHG0025043	P4HA2	prolyl 4-hydroxylase subunit alpha 2	8974	up	1.9464	0.000148573
hsa04621	NOD-like receptor signaling pathway	GSHG0028477	NAMPT	nicotinamide phosphoribosyltransferase	10135	up	1.98983	0.00515978
hsa04621	NOD-like receptor signaling pathway	GSHG0008743	RNF31 // IRF9	ring finger protein 31 // interferon regulatory factor 9	10379	down	1.54672	1.80689e-05
hsa04621	NOD-like receptor signaling pathway	GSHG0008144	SUGT1	SGT1 homolog, MIS12 kinetochore complex assembly cochaperone	10910	up	1.66415	0.00166532
hsa04621	NOD-like receptor signaling pathway	GSHG0011793	PYDC1	pyrin domain containing 1	260434	down	1.87755	0.0418417
hsa04621	NOD-like receptor signaling pathway	GSHG0002243	GBP1	guanylate binding protein 1	2633	up	1.72646	0.0483991
hsa04621	NOD-like receptor signaling pathway	GSHG0002244	GBP2 // GBP7	guanylate binding protein 2 // guanylate binding protein 7	2634	up	2.2438	0.00472219
hsa04621	NOD-like receptor signaling pathway	GSHG0031797	XIAP	X-linked inhibitor of apoptosis	331	up	2.08454	0.00526231
hsa04621	NOD-like receptor signaling pathway	GSHG0009633	HSP90AA1	heat shock protein 90 alpha family class A member 1	3320	up	2.19687	1.94448e-08
hsa04621	NOD-like receptor signaling pathway	GSHG0025767	HSP90AB1	heat shock protein 90 alpha family class B member 1	3326	up	1.54341	7.80535e-05
hsa04621	NOD-like receptor signaling pathway	GSHG0033951	IFNAR1	interferon alpha and beta receptor subunit 1	3454	up	1.5624	0.048875
hsa04621	NOD-like receptor signaling pathway	GSHG0017932	IL1B	interleukin 1 beta	3553	up	6.33999	0.0415863
hsa04621	NOD-like receptor signaling pathway	GSHG0054650	CXCL8	C-X-C motif chemokine ligand 8	3576	up	3.83613	0.0360926
hsa04621	NOD-like receptor signaling pathway	GSHG0002244	GBP2 // GBP7	guanylate binding protein 2 // guanylate binding protein 7	388646	up	2.2438	0.00472219
hsa04621	NOD-like receptor signaling pathway	GSHG0022759	NFKB1	nuclear factor kappa B subunit 1	4790	up	1.56103	0.00313529
hsa04621	NOD-like receptor signaling pathway	GSHG0007017	OAS1	2'-5'-oligoadenylate synthetase 1	4938	down	1.8904	0.0124047
hsa04621	NOD-like receptor signaling pathway	GSHG0018562	PLCB4	phospholipase C beta 4	5332	up	2.02855	0.0458086
hsa04621	NOD-like receptor signaling pathway	GSHG0010409	TRPM7	transient receptor potential cation channel subfamily M member 7	54822	up	1.8397	3.17217e-05
hsa04621	NOD-like receptor signaling pathway	GSHG0008743	RNF31 // IRF9	ring finger protein 31 // interferon regulatory factor 9	55072	down	1.54672	1.80689e-05
hsa04621	NOD-like receptor signaling pathway	GSHG0005905	RELA	RELA proto-oncogene, NF-kB subunit	5970	up	1.94357	0.049185
hsa04621	NOD-like receptor signaling pathway	GSHG0002787	RNASEL	ribonuclease L	6041	up	2.01724	0.0485735
hsa04621	NOD-like receptor signaling pathway	GSHG0026783	MAP3K7	mitogen-activated protein kinase kinase kinase 7	6885	up	1.79915	6.78391e-07
hsa04621	NOD-like receptor signaling pathway	GSHG0026063	TNFAIP3	TNF alpha induced protein 3	7128	up	2.1447	0.00902708
hsa04621	NOD-like receptor signaling pathway	GSHG0010365	TP53BP1	tumor protein p53 binding protein 1	7158	up	1.60457	0.0241184
hsa04621	NOD-like receptor signaling pathway	GSHG0005701	TRAF6	TNF receptor associated factor 6	7189	up	1.65262	0.00486018
hsa04621	NOD-like receptor signaling pathway	GSHG0029945	SHARPIN	SHANK associated RH domain interactor	81858	down	1.56972	0.00236838
hsa04621	NOD-like receptor signaling pathway	GSHG0003443	MCU	mitochondrial calcium uniporter	90550	up	1.68248	0.0463359
hsa04810	Regulation of actin cytoskeleton	GSHG0020568	ARPC4 // ARPC4-TTLL3 // TTLL3	actin related protein 2/3 complex subunit 4 // ARPC4-TTLL3 readthrough // tubulin tyrosine ligase like 3	10093	down	2.04512	0.0032278
hsa04810	Regulation of actin cytoskeleton	GSHG0012956	CRK	CRK proto-oncogene, adaptor protein	1398	up	1.81149	0.000135871
hsa04810	Regulation of actin cytoskeleton	GSHG0017148	PIKFYVE	phosphoinositide kinase, FYVE-type zinc finger containing	200576	up	1.9509	0.0362138
hsa04810	Regulation of actin cytoskeleton	GSHG0022405	FGFR3	fibroblast growth factor receptor 3	2261	down	3.45969	5.84629e-08
hsa04810	Regulation of actin cytoskeleton	GSHG0005327	ARHGEF12	Rho guanine nucleotide exchange factor 12	23365	up	1.88852	0.0313566
hsa04810	Regulation of actin cytoskeleton	GSHG0014401	FGF22	fibroblast growth factor 22	27006	down	1.63177	0.0279464
hsa04810	Regulation of actin cytoskeleton	GSHG0024148	APC	APC, WNT signaling pathway regulator	324	up	2.70845	0.000906876
hsa04810	Regulation of actin cytoskeleton	GSHG0013450	ITGA2B	integrin subunit alpha 2b	3674	down	1.52403	0.00481864
hsa04810	Regulation of actin cytoskeleton	GSHG0017052	ITGAV	integrin subunit alpha V	3685	up	1.58567	0.0303027
hsa04810	Regulation of actin cytoskeleton	GSHG0027189	ITGB8	integrin subunit beta 8	3696	up	2.72454	7.9075e-05
hsa04810	Regulation of actin cytoskeleton	GSHG0022390	MYL5	myosin light chain 5	4636	down	3.09964	2.20559e-05
hsa04810	Regulation of actin cytoskeleton	GSHG0007649	PPP1R12A	protein phosphatase 1 regulatory subunit 12A	4659	up	1.75429	0.0201999
hsa04810	Regulation of actin cytoskeleton	GSHG0001342	PPP1R12B	protein phosphatase 1 regulatory subunit 12B	4660	up	1.72422	0.00806328
hsa04810	Regulation of actin cytoskeleton	GSHG0021459	PAK2	p21 (RAC1) activated kinase 2	5062	up	2.04868	6.39865e-05
hsa04810	Regulation of actin cytoskeleton	GSHG0146019	PDGFRA	platelet derived growth factor receptor alpha	5156	up	1.93927	0.0455628
hsa04810	Regulation of actin cytoskeleton	GSHG0021342	PIK3CA	phosphatidylinositol-4,5-bisphosphate 3-kinase catalytic subunit alpha	5290	up	1.71343	0.0182655
hsa04810	Regulation of actin cytoskeleton	GSHG0007758	SSH1	slingshot protein phosphatase 1	54434	up	1.7845	0.0282299
hsa04810	Regulation of actin cytoskeleton	GSHG0016348	PPP1CB // SPDYA	protein phosphatase 1 catalytic subunit beta // speedy/RINGO cell cycle regulator family member A	5500	up	1.63066	0.0287557
hsa04810	Regulation of actin cytoskeleton	GSHG0002989	ENAH	ENAH, actin regulator	55740	up	1.63337	1.277e-05
hsa04810	Regulation of actin cytoskeleton	GSHG0014213	ROCK1	Rho associated coiled-coil containing protein kinase 1	6093	up	1.53365	0.00176912
hsa04810	Regulation of actin cytoskeleton	GSHG0017567	SOS1	SOS Ras/Rac guanine nucleotide exchange factor 1	6654	up	1.76062	0.000206412
hsa04810	Regulation of actin cytoskeleton	GSHG0018035	CXCR4	C-X-C motif chemokine receptor 4	7852	up	8.3136	3.16143e-06
hsa04810	Regulation of actin cytoskeleton	GSHG0000897	ITGA10	integrin subunit alpha 10	8515	up	1.71416	0.0448834
hsa04810	Regulation of actin cytoskeleton	GSHG0003900	ITGA8	integrin subunit alpha 8	8516	up	2.9306	0.0058451
hsa04810	Regulation of actin cytoskeleton	GSHG0013235	SSH2	slingshot protein phosphatase 2	85464	up	1.55183	0.0367081
hsa04810	Regulation of actin cytoskeleton	GSHG0010152	IQGAP1	IQ motif containing GTPase activating protein 1	8826	up	2.97263	8.06335e-07
hsa04810	Regulation of actin cytoskeleton	GSHG0008290	ARHGEF7	Rho guanine nucleotide exchange factor 7	8874	up	1.55352	0.0367084
hsa04810	Regulation of actin cytoskeleton	GSHG0028538	WASL	Wiskott-Aldrich syndrome like	8976	up	1.85217	0.033405
hsa04810	Regulation of actin cytoskeleton	GSHG0032363	ARHGEF6	Rac/Cdc42 guanine nucleotide exchange factor 6	9459	up	1.69454	0.00795307
hsa05215	Prostate cancer	GSHG0017144	CREB1	cAMP responsive element binding protein 1	1385	up	2.02364	0.000397223
hsa05215	Prostate cancer	GSHG0011579	CREBBP	CREB binding protein	1387	up	1.57846	0.000311188
hsa05215	Prostate cancer	GSHG0001000	CREB3L4	cAMP responsive element binding protein 3 like 4	148327	down	2.36095	0.00534331
hsa05215	Prostate cancer	GSHG0012462	ERBB2	erb-b2 receptor tyrosine kinase 2	2064	down	1.7221	0.0461368
hsa05215	Prostate cancer	GSHG0009633	HSP90AA1	heat shock protein 90 alpha family class A member 1	3320	up	2.19687	1.94448e-08
hsa05215	Prostate cancer	GSHG0025767	HSP90AB1	heat shock protein 90 alpha family class B member 1	3326	up	1.54341	7.80535e-05
hsa05215	Prostate cancer	GSHG0010191	IGF1R	insulin like growth factor 1 receptor	3480	up	2.43225	2.48743e-06
hsa05215	Prostate cancer	GSHG0031585	AR	androgen receptor	367	up	2.06056	0.0468618
hsa05215	Prostate cancer	GSHG0022759	NFKB1	nuclear factor kappa B subunit 1	4790	up	1.56103	0.00313529
hsa05215	Prostate cancer	GSHG0029470	NKX3-1	NK3 homeobox 1	4824	up	2.10296	0.0315107
hsa05215	Prostate cancer	GSHG0146019	PDGFRA	platelet derived growth factor receptor alpha	5156	up	1.93927	0.0455628
hsa05215	Prostate cancer	GSHG0021342	PIK3CA	phosphatidylinositol-4,5-bisphosphate 3-kinase catalytic subunit alpha	5290	up	1.71343	0.0182655
hsa05215	Prostate cancer	GSHG0133301	PTEN	phosphatase and tensin homolog	5728	up	1.85152	0.00534691
hsa05215	Prostate cancer	GSHG0008105	RB1	RB transcriptional corepressor 1	5925	up	1.75826	8.22543e-06
hsa05215	Prostate cancer	GSHG0005905	RELA	RELA proto-oncogene, NF-kB subunit	5970	up	1.94357	0.049185
hsa05215	Prostate cancer	GSHG0017567	SOS1	SOS Ras/Rac guanine nucleotide exchange factor 1	6654	up	1.76062	0.000206412
hsa05215	Prostate cancer	GSHG0006949	HSP90B1	heat shock protein 90 beta family member 1	7184	up	1.51376	0.00967118
hsa05164	Influenza A	GSHG0008743	RNF31 // IRF9	ring finger protein 31 // interferon regulatory factor 9	10379	down	1.54672	1.80689e-05
hsa05164	Influenza A	GSHG0018169	ATF2	activating transcription factor 2	1386	up	1.73734	0.0136157
hsa05164	Influenza A	GSHG0011579	CREBBP	CREB binding protein	1387	up	1.57846	0.000311188
hsa05164	Influenza A	GSHG0026497	HLA-DRB5	major histocompatibility complex, class II, DR beta 5	3127	up	98.2999	0.00141414
hsa05164	Influenza A	GSHG0026481	HSPA1L	heat shock protein family A (Hsp70) member 1 like	3305	up	1.71103	0.0127265
hsa05164	Influenza A	GSHG0006268	HSPA8	heat shock protein family A (Hsp70) member 8	3312	up	1.77734	0.0115644
hsa05164	Influenza A	GSHG0015570	DNAJB1	DnaJ heat shock protein family (Hsp40) member B1	3337	up	3.23514	0.000761052
hsa05164	Influenza A	GSHG0033951	IFNAR1	interferon alpha and beta receptor subunit 1	3454	up	1.5624	0.048875
hsa05164	Influenza A	GSHG0017932	IL1B	interleukin 1 beta	3553	up	6.33999	0.0415863
hsa05164	Influenza A	GSHG0054650	CXCL8	C-X-C motif chemokine ligand 8	3576	up	3.83613	0.0360926
hsa05164	Influenza A	GSHG0022759	NFKB1	nuclear factor kappa B subunit 1	4790	up	1.56103	0.00313529
hsa05164	Influenza A	GSHG0007017	OAS1	2'-5'-oligoadenylate synthetase 1	4938	down	1.8904	0.0124047
hsa05164	Influenza A	GSHG0021342	PIK3CA	phosphatidylinositol-4,5-bisphosphate 3-kinase catalytic subunit alpha	5290	up	1.71343	0.0182655
hsa05164	Influenza A	GSHG0017549	EIF2AK2	eukaryotic translation initiation factor 2 alpha kinase 2	5610	up	1.85508	0.0371372
hsa05164	Influenza A	GSHG0008224	DNAJC3	DnaJ heat shock protein family (Hsp40) member C3	5611	up	1.95388	0.00059888
hsa05164	Influenza A	GSHG0005905	RELA	RELA proto-oncogene, NF-kB subunit	5970	up	1.94357	0.049185
hsa05164	Influenza A	GSHG0002787	RNASEL	ribonuclease L	6041	up	2.01724	0.0485735
hsa05164	Influenza A	GSHG0018106	IFIH1	interferon induced with helicase C domain 1	64135	up	1.73361	0.00482996
hsa05164	Influenza A	GSHG0017651	XPO1	exportin 1	7514	up	1.86376	0.00608756
hsa05164	Influenza A	GSHG0013587	TRIM25	tripartite motif containing 25	7706	up	1.95456	0.0342453
hsa05164	Influenza A	GSHG0022239	TNFSF10	TNF superfamily member 10	8743	down	2.4841	0.0320202
hsa05164	Influenza A	GSHG0029466	TNFRSF10A	TNF receptor superfamily member 10a	8797	up	2.40372	0.0140897
hsa05164	Influenza A	GSHG0017796	EIF2AK3	eukaryotic translation initiation factor 2 alpha kinase 3	9451	up	1.59747	0.00261636
hsa05161	Hepatitis B	GSHG0028351	CDK6	cyclin dependent kinase 6	1021	up	2.19917	0.00550146
hsa05161	Hepatitis B	GSHG0017417	YWHAQ	tyrosine 3-monooxygenase/tryptophan 5-monooxygenase activation protein theta	10971	up	1.61701	0.000177852
hsa05161	Hepatitis B	GSHG0033174	TIRAP	TIR domain containing adaptor protein	114609	down	1.76357	0.0256209
hsa05161	Hepatitis B	GSHG0017144	CREB1	cAMP responsive element binding protein 1	1385	up	2.02364	0.000397223
hsa05161	Hepatitis B	GSHG0018169	ATF2	activating transcription factor 2	1386	up	1.73734	0.0136157
hsa05161	Hepatitis B	GSHG0011579	CREBBP	CREB binding protein	1387	up	1.57846	0.000311188
hsa05161	Hepatitis B	GSHG0001000	CREB3L4	cAMP responsive element binding protein 3 like 4	148327	down	2.36095	0.00534331
hsa05161	Hepatitis B	GSHG0031469	DDX3X	DEAD-box helicase 3, X-linked	1654	up	1.57969	0.00211209
hsa05161	Hepatitis B	GSHG0008999	FOS	Fos proto-oncogene, AP-1 transcription factor subunit	2353	up	5.1887	4.55033e-05
hsa05161	Hepatitis B	GSHG0006927	APAF1	apoptotic peptidase activating factor 1	317	up	1.56194	0.0050844
hsa05161	Hepatitis B	GSHG0033951	IFNAR1	interferon alpha and beta receptor subunit 1	3454	up	1.5624	0.048875
hsa05161	Hepatitis B	GSHG0054650	CXCL8	C-X-C motif chemokine ligand 8	3576	up	3.83613	0.0360926
hsa05161	Hepatitis B	GSHG0023942	MAP3K1	mitogen-activated protein kinase kinase kinase 1	4214	up	1.56389	0.0228202
hsa05161	Hepatitis B	GSHG0011299	NFATC3	nuclear factor of activated T cells 3	4775	up	1.76489	0.00951917
hsa05161	Hepatitis B	GSHG0022759	NFKB1	nuclear factor kappa B subunit 1	4790	up	1.56103	0.00313529
hsa05161	Hepatitis B	GSHG0021342	PIK3CA	phosphatidylinositol-4,5-bisphosphate 3-kinase catalytic subunit alpha	5290	up	1.71343	0.0182655
hsa05161	Hepatitis B	GSHG0133301	PTEN	phosphatase and tensin homolog	5728	up	1.85152	0.00534691
hsa05161	Hepatitis B	GSHG0008105	RB1	RB transcriptional corepressor 1	5925	up	1.75826	8.22543e-06
hsa05161	Hepatitis B	GSHG0005905	RELA	RELA proto-oncogene, NF-kB subunit	5970	up	1.94357	0.049185
hsa05161	Hepatitis B	GSHG0018106	IFIH1	interferon induced with helicase C domain 1	64135	up	1.73361	0.00482996
hsa05162	Measles	GSHG0028351	CDK6	cyclin dependent kinase 6	1021	up	2.19917	0.00550146
hsa05162	Measles	GSHG0008743	RNF31 // IRF9	ring finger protein 31 // interferon regulatory factor 9	10379	down	1.54672	1.80689e-05
hsa05162	Measles	GSHG0145505	FCGR2B	Fc fragment of IgG receptor IIb	2213	up	13.465	5.10114e-06
hsa05162	Measles	GSHG0026481	HSPA1L	heat shock protein family A (Hsp70) member 1 like	3305	up	1.71103	0.0127265
hsa05162	Measles	GSHG0006268	HSPA8	heat shock protein family A (Hsp70) member 8	3312	up	1.77734	0.0115644
hsa05162	Measles	GSHG0033951	IFNAR1	interferon alpha and beta receptor subunit 1	3454	up	1.5624	0.048875
hsa05162	Measles	GSHG0017932	IL1B	interleukin 1 beta	3553	up	6.33999	0.0415863
hsa05162	Measles	GSHG0022759	NFKB1	nuclear factor kappa B subunit 1	4790	up	1.56103	0.00313529
hsa05162	Measles	GSHG0007017	OAS1	2'-5'-oligoadenylate synthetase 1	4938	down	1.8904	0.0124047
hsa05162	Measles	GSHG0021342	PIK3CA	phosphatidylinositol-4,5-bisphosphate 3-kinase catalytic subunit alpha	5290	up	1.71343	0.0182655
hsa05162	Measles	GSHG0017549	EIF2AK2	eukaryotic translation initiation factor 2 alpha kinase 2	5610	up	1.85508	0.0371372
hsa05162	Measles	GSHG0005905	RELA	RELA proto-oncogene, NF-kB subunit	5970	up	1.94357	0.049185
hsa05162	Measles	GSHG0018106	IFIH1	interferon induced with helicase C domain 1	64135	up	1.73361	0.00482996
hsa05162	Measles	GSHG0026783	MAP3K7	mitogen-activated protein kinase kinase kinase 7	6885	up	1.79915	6.78391e-07
hsa05162	Measles	GSHG0026063	TNFAIP3	TNF alpha induced protein 3	7128	up	2.1447	0.00902708
hsa05162	Measles	GSHG0005701	TRAF6	TNF receptor associated factor 6	7189	up	1.65262	0.00486018
hsa05162	Measles	GSHG0021905	CBLB	Cbl proto-oncogene B	868	up	1.63742	0.00263967
hsa05162	Measles	GSHG0022239	TNFSF10	TNF superfamily member 10	8743	down	2.4841	0.0320202
hsa05162	Measles	GSHG0029466	TNFRSF10A	TNF receptor superfamily member 10a	8797	up	2.40372	0.0140897
hsa05162	Measles	GSHG0017796	EIF2AK3	eukaryotic translation initiation factor 2 alpha kinase 3	9451	up	1.59747	0.00261636
hsa05163	Human cytomegalovirus infection	GSHG0028351	CDK6	cyclin dependent kinase 6	1021	up	2.19917	0.00550146
hsa05163	Human cytomegalovirus infection	GSHG0017144	CREB1	cAMP responsive element binding protein 1	1385	up	2.02364	0.000397223
hsa05163	Human cytomegalovirus infection	GSHG0018169	ATF2	activating transcription factor 2	1386	up	1.73734	0.0136157
hsa05163	Human cytomegalovirus infection	GSHG0012956	CRK	CRK proto-oncogene, adaptor protein	1398	up	1.81149	0.000135871
hsa05163	Human cytomegalovirus infection	GSHG0001000	CREB3L4	cAMP responsive element binding protein 3 like 4	148327	down	2.36095	0.00534331
hsa05163	Human cytomegalovirus infection	GSHG0009269	ADCY4	adenylate cyclase 4	196883	down	1.59948	0.0156429
hsa05163	Human cytomegalovirus infection	GSHG0005327	ARHGEF12	Rho guanine nucleotide exchange factor 12	23365	up	1.88852	0.0313566
hsa05163	Human cytomegalovirus infection	GSHG0030897	GNAQ	G protein subunit alpha q	2776	up	1.58975	0.031593
hsa05163	Human cytomegalovirus infection	GSHG0017932	IL1B	interleukin 1 beta	3553	up	6.33999	0.0415863
hsa05163	Human cytomegalovirus infection	GSHG0054650	CXCL8	C-X-C motif chemokine ligand 8	3576	up	3.83613	0.0360926
hsa05163	Human cytomegalovirus infection	GSHG0005290	IL10RA	interleukin 10 receptor subunit alpha	3587	up	2.07018	0.0345815
hsa05163	Human cytomegalovirus infection	GSHG0017052	ITGAV	integrin subunit alpha V	3685	up	1.58567	0.0303027
hsa05163	Human cytomegalovirus infection	GSHG0011299	NFATC3	nuclear factor of activated T cells 3	4775	up	1.76489	0.00951917
hsa05163	Human cytomegalovirus infection	GSHG0022759	NFKB1	nuclear factor kappa B subunit 1	4790	up	1.56103	0.00313529
hsa05163	Human cytomegalovirus infection	GSHG0146019	PDGFRA	platelet derived growth factor receptor alpha	5156	up	1.93927	0.0455628
hsa05163	Human cytomegalovirus infection	GSHG0021342	PIK3CA	phosphatidylinositol-4,5-bisphosphate 3-kinase catalytic subunit alpha	5290	up	1.71343	0.0182655
hsa05163	Human cytomegalovirus infection	GSHG0018562	PLCB4	phospholipase C beta 4	5332	up	2.02855	0.0458086
hsa05163	Human cytomegalovirus infection	GSHG0002812	PTGS2	prostaglandin-endoperoxide synthase 2	5743	up	2.59908	0.0188725
hsa05163	Human cytomegalovirus infection	GSHG0008105	RB1	RB transcriptional corepressor 1	5925	up	1.75826	8.22543e-06
hsa05163	Human cytomegalovirus infection	GSHG0022256	GNB4	G protein subunit beta 4	59345	up	2.03128	0.0454625
hsa05163	Human cytomegalovirus infection	GSHG0005905	RELA	RELA proto-oncogene, NF-kB subunit	5970	up	1.94357	0.049185
hsa05163	Human cytomegalovirus infection	GSHG0014213	ROCK1	Rho associated coiled-coil containing protein kinase 1	6093	up	1.53365	0.00176912
hsa05163	Human cytomegalovirus infection	GSHG0012700	RPS6KB1	ribosomal protein S6 kinase B1	6198	up	1.6132	0.000162736
hsa05163	Human cytomegalovirus infection	GSHG0017567	SOS1	SOS Ras/Rac guanine nucleotide exchange factor 1	6654	up	1.76062	0.000206412
hsa05163	Human cytomegalovirus infection	GSHG0018035	CXCR4	C-X-C motif chemokine receptor 4	7852	up	8.3136	3.16143e-06
hsa00250	Alanine, aspartate and glutamate metabolism	GSHG0009163	ADSSL1	adenylosuccinate synthase like 1	122622	down	1.82621	0.00868528
hsa00250	Alanine, aspartate and glutamate metabolism	GSHG0017159	CPS1	carbamoyl-phosphate synthase 1	1373	down	1.81084	0.0349419
hsa00250	Alanine, aspartate and glutamate metabolism	GSHG0005751	FOLH1	folate hydrolase 1	2346	down	3.03469	0.0027126
hsa00250	Alanine, aspartate and glutamate metabolism	GSHG0029330	GPT	glutamic--pyruvic transaminase	2875	down	1.77046	0.00223571
hsa00250	Alanine, aspartate and glutamate metabolism	GSHG0027402	ASL	argininosuccinate lyase	435	down	1.79747	0.00251575
hsa00250	Alanine, aspartate and glutamate metabolism	GSHG0023266	PPAT	phosphoribosyl pyrophosphate amidotransferase	5471	up	1.55739	0.0371872
hsa00250	Alanine, aspartate and glutamate metabolism	GSHG0020985	NIT2	nitrilase family member 2	56954	down	2.05041	0.00229963
hsa00250	Alanine, aspartate and glutamate metabolism	GSHG0011155	GPT2	glutamic--pyruvic transaminase 2	84706	down	1.98541	0.000364417
hsa00250	Alanine, aspartate and glutamate metabolism	GSHG0001801	ALDH4A1	aldehyde dehydrogenase 4 family member A1	8659	down	2.85852	1.77402e-05
hsa00250	Alanine, aspartate and glutamate metabolism	GSHG0025343	GFPT2	glutamine-fructose-6-phosphate transaminase 2	9945	up	1.53726	0.00653927
hsa05168	Herpes simplex infection	GSHG0008743	RNF31 // IRF9	ring finger protein 31 // interferon regulatory factor 9	10379	down	1.54672	1.80689e-05
hsa05168	Herpes simplex infection	GSHG0004931	TAF6L	TATA-box binding protein associated factor 6 like	10629	down	1.54966	0.00222516
hsa05168	Herpes simplex infection	GSHG0011579	CREBBP	CREB binding protein	1387	up	1.57846	0.000311188
hsa05168	Herpes simplex infection	GSHG0008999	FOS	Fos proto-oncogene, AP-1 transcription factor subunit	2353	up	5.1887	4.55033e-05
hsa05168	Herpes simplex infection	GSHG0032424	HCFC1	host cell factor C1	3054	up	1.70937	9.59649e-05
hsa05168	Herpes simplex infection	GSHG0026497	HLA-DRB5	major histocompatibility complex, class II, DR beta 5	3127	up	98.2999	0.00141414
hsa05168	Herpes simplex infection	GSHG0033951	IFNAR1	interferon alpha and beta receptor subunit 1	3454	up	1.5624	0.048875
hsa05168	Herpes simplex infection	GSHG0017932	IL1B	interleukin 1 beta	3553	up	6.33999	0.0415863
hsa05168	Herpes simplex infection	GSHG0004653	ARNTL	aryl hydrocarbon receptor nuclear translocator like	406	up	1.65834	0.0120617
hsa05168	Herpes simplex infection	GSHG0022759	NFKB1	nuclear factor kappa B subunit 1	4790	up	1.56103	0.00313529
hsa05168	Herpes simplex infection	GSHG0007017	OAS1	2'-5'-oligoadenylate synthetase 1	4938	down	1.8904	0.0124047
hsa05168	Herpes simplex infection	GSHG0032068	CFP	complement factor properdin	5199	down	1.60467	0.0403061
hsa05168	Herpes simplex infection	GSHG0016348	PPP1CB // SPDYA	protein phosphatase 1 catalytic subunit beta // speedy/RINGO cell cycle regulator family member A	5500	up	1.63066	0.0287557
hsa05168	Herpes simplex infection	GSHG0017549	EIF2AK2	eukaryotic translation initiation factor 2 alpha kinase 2	5610	up	1.85508	0.0371372
hsa05168	Herpes simplex infection	GSHG0007014	PTPN11	protein tyrosine phosphatase, non-receptor type 11	5781	up	1.55263	0.00485689
hsa05168	Herpes simplex infection	GSHG0005905	RELA	RELA proto-oncogene, NF-kB subunit	5970	up	1.94357	0.049185
hsa05168	Herpes simplex infection	GSHG0002787	RNASEL	ribonuclease L	6041	up	2.01724	0.0485735
hsa05168	Herpes simplex infection	GSHG0018106	IFIH1	interferon induced with helicase C domain 1	64135	up	1.73361	0.00482996
hsa05168	Herpes simplex infection	GSHG0026557	SRPK1	SRSF protein kinase 1	6732	up	1.78036	0.0361297
hsa05168	Herpes simplex infection	GSHG0026783	MAP3K7	mitogen-activated protein kinase kinase kinase 7	6885	up	1.79915	6.78391e-07
hsa05168	Herpes simplex infection	GSHG0005701	TRAF6	TNF receptor associated factor 6	7189	up	1.65262	0.00486018
hsa05168	Herpes simplex infection	GSHG0031116	C5	complement C5	727	down	2.12055	0.00420437
hsa05168	Herpes simplex infection	GSHG0003179	TAF3	TATA-box binding protein associated factor 3	83860	up	1.56677	0.0186596
hsa05168	Herpes simplex infection	GSHG0000055	TNFRSF14	TNF receptor superfamily member 14	8764	down	1.53377	0.0457019
hsa05168	Herpes simplex infection	GSHG0017796	EIF2AK3	eukaryotic translation initiation factor 2 alpha kinase 3	9451	up	1.59747	0.00261636
hsa05168	Herpes simplex infection	GSHG0026053	TBPL1	TATA-box binding protein like 1	9519	up	1.54594	0.0023133
hsa04151	PI3K-Akt signaling pathway	GSHG0028351	CDK6	cyclin dependent kinase 6	1021	up	2.19917	0.00550146
hsa04151	PI3K-Akt signaling pathway	GSHG0017417	YWHAQ	tyrosine 3-monooxygenase/tryptophan 5-monooxygenase activation protein theta	10971	up	1.61701	0.000177852
hsa04151	PI3K-Akt signaling pathway	GSHG0004280	PIK3AP1	phosphoinositide-3-kinase adaptor protein 1	118788	up	2.57326	0.0370154
hsa04151	PI3K-Akt signaling pathway	GSHG0018902	COL9A3	collagen type IX alpha 3 chain	1299	down	2.63381	0.00137928
hsa04151	PI3K-Akt signaling pathway	GSHG0017144	CREB1	cAMP responsive element binding protein 1	1385	up	2.02364	0.000397223
hsa04151	PI3K-Akt signaling pathway	GSHG0018169	ATF2	activating transcription factor 2	1386	up	1.73734	0.0136157
hsa04151	PI3K-Akt signaling pathway	GSHG0001000	CREB3L4	cAMP responsive element binding protein 3 like 4	148327	down	2.36095	0.00534331
hsa04151	PI3K-Akt signaling pathway	GSHG0145503	ADAM15 // EFNA4 // EFNA3	ADAM metallopeptidase domain 15 // ephrin A4 // ephrin A3	1944	down	1.84698	0.0150756
hsa04151	PI3K-Akt signaling pathway	GSHG0145503	ADAM15 // EFNA4 // EFNA3	ADAM metallopeptidase domain 15 // ephrin A4 // ephrin A3	1945	down	1.84698	0.0150756
hsa04151	PI3K-Akt signaling pathway	GSHG0023419	EIF4E	eukaryotic translation initiation factor 4E	1977	up	1.65907	0.0296482
hsa04151	PI3K-Akt signaling pathway	GSHG0012462	ERBB2	erb-b2 receptor tyrosine kinase 2	2064	down	1.7221	0.0461368
hsa04151	PI3K-Akt signaling pathway	GSHG0022405	FGFR3	fibroblast growth factor receptor 3	2261	down	3.45969	5.84629e-08
hsa04151	PI3K-Akt signaling pathway	GSHG0008383	FLT1	fms related tyrosine kinase 1	2321	up	2.4623	0.00389292
hsa04151	PI3K-Akt signaling pathway	GSHG0002214	LPAR3	lysophosphatidic acid receptor 3	23566	down	1.82792	0.0360517
hsa04151	PI3K-Akt signaling pathway	GSHG0014401	FGF22	fibroblast growth factor 22	27006	down	1.63177	0.0279464
hsa04151	PI3K-Akt signaling pathway	GSHG0029360	ANGPT2	angiopoietin 2	285	up	6.18359	0.000973616
hsa04151	PI3K-Akt signaling pathway	GSHG0009633	HSP90AA1	heat shock protein 90 alpha family class A member 1	3320	up	2.19687	1.94448e-08
hsa04151	PI3K-Akt signaling pathway	GSHG0025767	HSP90AB1	heat shock protein 90 alpha family class B member 1	3326	up	1.54341	7.80535e-05
hsa04151	PI3K-Akt signaling pathway	GSHG0033951	IFNAR1	interferon alpha and beta receptor subunit 1	3454	up	1.5624	0.048875
hsa04151	PI3K-Akt signaling pathway	GSHG0010191	IGF1R	insulin like growth factor 1 receptor	3480	up	2.43225	2.48743e-06
hsa04151	PI3K-Akt signaling pathway	GSHG0033920	INSR	insulin receptor	3643	up	1.54639	0.0122291
hsa04151	PI3K-Akt signaling pathway	GSHG0013450	ITGA2B	integrin subunit alpha 2b	3674	down	1.52403	0.00481864
hsa04151	PI3K-Akt signaling pathway	GSHG0017052	ITGAV	integrin subunit alpha V	3685	up	1.58567	0.0303027
[truncated: 1,256 more rows]

## Sheet: PATHWAY ANALYSIS (REACTOME)
Customer name:	Stefan Stamm
[truncated: 4,205 more rows]

## Sheet: PATHWAY ANALYSIS (PANTHER)
Customer name:	Stefan Stamm
[truncated: 266 more rows]

[truncated: 5 more sheets: PATHWAY ANALYSIS (WIKI), GO ANALYSIS, PHENOTYPE ANALYSIS, GSEA ANALYSIS, REGULATED PATTERNS-EXONS]
