# Supplementary material for: Alzheimer’s disease pathogenetic progression is associated with changes in regulated retained introns and editing of circular RNAs
Source: Front Mol Neurosci. 2023 May 5;16:1141079. doi: 10.3389/fnmol.2023.1141079 (PMC10231643; doi:10.3389/fnmol.2023.1141079)
Supplement: Supplementary file 4 [file Table_4.XLSX]

## Sheet: REGULATED GENES
					Data Overview: Regulated Genes
Customer name:	Stefan Stamm					Up-regulated	Down-regulated	All
Project name:	H vs. L (White)				Number of regulated genes	697	1155	1852
Organism:	Human				Min fold-change	1.5	1.5	1.5
Analysis level:	Gene				Average fold-change	2.32	19.9	13.29
Date:	2021-02-19				Median of fold-change	1.79	1.97	1.89
Algorithm version:	EASANA 2018_1				Max fold-change	132.37	10617.8	10617.8
GS contact (name/email/phone):	Pierre de la Grange	pierre.delagrange@genosplice.com	+ 33 (0) 6 99 06 12 93		Gene with the max fold-change	HLA-DRB5	GSHG0054899	GSHG0054899
List of the 1,852 Regulated Genes (Fold-change ≥ 1.5; Unadjusted P-Value ≤ 0,05)
FAST DB STABLE ID	Gene Symbol	Regulation	Fold-Change	P-Value	Adjusted P-Value	Link to EASANA	Gene Coordinates (hg19)	UCSC Link	Gene Name	Aliases and Synonyms	Entrez Gene ID	EnsEMBL ID	Expression L	Expression H
GSHG0026497	HLA-DRB5	up	132.37	0.000675	0.0295	EASANA	chr6(-):32485163-32498058	UCSC	major histocompatibility complex, class II, DR beta 5	NULL	3127	ENSG00000198502	18.38	2439.45
GSHG0000287	--	up	17.87	0.0016	0.0498	EASANA	chr1(+):27189651-27190947	UCSC	--	NULL	--	--	123.09	2199.83
GSHG0034262	--	up	12.31	0.00163	0.0503	EASANA	chr1(+):161494335-161496582	UCSC	--	NULL	--	--	438.11	5393.9
GSHG0025621	--	up	10.35	8.38e-06	0.00136	EASANA	chr6(+):31783320-31785722	UCSC	--	NULL	--	--	22894.1	236848
GSHG0005912	FOSL1	up	8.14	1.17e-07	5.81e-05	EASANA	chr11(-):65659490-65667997	UCSC	FOS like 1, AP-1 transcription factor subunit	fra-1	8061	ENSG00000175592	52.86	430.81
GSHG0145505	FCGR2B	up	7.86	0.000192	0.0131	EASANA	chr1(+):161632905-161648442	UCSC	Fc fragment of IgG receptor IIb	CD32, CD32B	2213	ENSG00000072694	31.46	246.58
GSHG0011404	OSGIN1	up	7.68	3.3e-11	1.5e-07	EASANA	chr16(+):83982672-83999937	UCSC	oxidative stress induced growth inhibitor 1	BDGI, OKL38	29948	ENSG00000140961	346.01	2652.47
GSHG0020013	MAFF	up	7.63	8e-10	1.28e-06	EASANA	chr22(+):38597939-38612515	UCSC	MAF bZIP transcription factor F	hMafF	23764	ENSG00000185022	1930.76	14733.6
GSHG0008364	LINC00463	up	7.61	2.27e-06	0.000564	EASANA	chr13(-):25746962-25754139	UCSC	long intergenic non-protein coding RNA 463	TCONS_l2_00007499	101928922	ENSG00000234056	260.57	1982.63
GSHG0025623	--	up	7.31	9.86e-05	0.00822	EASANA	chr6(+):31795514-31797946	UCSC	--	NULL	--	--	22984.3	168011
GSHG0026255	--	up	6.74	0.00688	0.119	EASANA	chr6(-):3019215-3024130	UCSC	--	NULL	--	--	94.92	640.01
GSHG0120813	--	up	6.49	1.05e-05	0.00157	EASANA	chr14(+):75747486-76176131	UCSC	--	NULL	--	--	396.16	2573.37
GSHG0017932	IL1B	up	6.36	0.041	0.305	EASANA	chr2(-):113587332-113594357	UCSC	interleukin 1 beta	IL-1B, IL1-BETA, IL1F2	3553	ENSG00000125538	323.64	2059.6
GSHG0008999	FOS	up	5.98	9.39e-06	0.00146	EASANA	chr14(+):75745481-75748937	UCSC	Fos proto-oncogene, AP-1 transcription factor subunit	AP-1, c-fos	2353	ENSG00000170345	5100	30511.9
GSHG0009569	TC2N	up	5.94	0.000284	0.0167	EASANA	chr14(-):92246095-92333880	UCSC	tandem C2 domains, nuclear	C2CD1, FLJ36557, Tac2-N	123036	ENSG00000165929	77.71	463.48
GSHG0004753	CD44	up	5.65	8.21e-05	0.00718	EASANA	chr11(+):35160417-35253942	UCSC	CD44 molecule (Indian blood group)	CD44R, CSPG8, HCELL, IN, MC56, Pgp1	960	ENSG00000026508	1262.19	7134.66
GSHG0029360	ANGPT2	up	5.42	0.00221	0.06	EASANA	chr8(-):6357172-6420784	UCSC	angiopoietin 2	Ang2	285	ENSG00000091879	309.75	1679.8
GSHG0007219	CD163	up	5.32	0.00616	0.112	EASANA	chr12(-):7623412-7656414	UCSC	CD163 molecule	M130, MM130, SCARI1	9332	ENSG00000177575	593.06	3157.8
GSHG0020297	OSM	up	5.26	0.0131	0.168	EASANA	chr22(-):30658817-30662832	UCSC	oncostatin M	MGC20461	5008	ENSG00000099985	74.77	393.56
GSHG0146780	--	up	5.12	0.00583	0.109	EASANA	chr10(+):79398256-79399163	UCSC	--	NULL	--	--	28.38	145.09
GSHG0030315	NR4A3	up	5.06	0.000352	0.0195	EASANA	chr9(+):102584137-102629173	UCSC	nuclear receptor subfamily 4 group A member 3	CHN, CSMF, MINOR, NOR1	8013	ENSG00000119508	59.95	304.68
GSHG0002866	MYBPH	up	4.99	0.000957	0.0364	EASANA	chr1(-):203136939-203144942	UCSC	myosin binding protein H	NULL	4608	ENSG00000133055	48.53	242.51
GSHG0015570	DNAJB1	up	4.98	4.12e-06	0.000872	EASANA	chr19(-):14625576-14640134	UCSC	DnaJ heat shock protein family (Hsp40) member B1	Hsp40, RSPH16B, Sis1	3337	ENSG00000132002	19791.6	98618.8
GSHG0107608	--	up	4.93	0.009	0.137	EASANA	chr8(+):11647137-11647177	UCSC	--	NULL	--	--	4.32	20.56
GSHG0027698	HILPDA	up	4.89	0.00201	0.0566	EASANA	chr7(+):128095884-128098471	UCSC	hypoxia inducible lipid droplet associated	FLJ21076, HIG-2, HIG2	29923	ENSG00000135245	1241.63	6066.16
GSHG0006188	TMPRSS5	up	4.57	2e-10	3.89e-07	EASANA	chr11(-):113558269-113577099	UCSC	transmembrane serine protease 5	MGC141886, MGC148044	80975	ENSG00000166682	854.7	3906.87
GSHG0001290	RGS1	up	4.33	0.0482	0.328	EASANA	chr1(+):192544857-192549159	UCSC	regulator of G protein signaling 1	1R20, BL34, IR20	5996	ENSG00000090104	2939.69	12734.8
GSHG0133504	HSPB1	up	4.29	0.000421	0.0221	EASANA	chr7(+):75931875-75933622	UCSC	heat shock protein family B (small) member 1	CMT2F, Hs.76067, Hsp25, HSP27, HSP28	3315	ENSG00000106211	29010.2	124310
GSHG0018035	CXCR4	up	4.23	0.00149	0.0476	EASANA	chr2(-):136871919-136875725	UCSC	C-X-C motif chemokine receptor 4	NULL	7852	--	1143.04	4835.85
GSHG0010887	TNFRSF12A	up	4.21	0.00015	0.0111	EASANA	chr16(+):3070313-3072381	UCSC	TNF receptor superfamily member 12A	CD266, FN14, TweakR	51330	ENSG00000006327	364.33	1534.68
GSHG0004637	ADM	up	4.15	0.000574	0.027	EASANA	chr11(+):10326527-10328949	UCSC	adrenomedullin	AM	133	ENSG00000148926	1434.11	5952.19
GSHG0145306	--	up	4.06	0.00366	0.0808	EASANA	chr7(-):75931907-75933617	UCSC	--	NULL	--	--	220.02	892.08
GSHG0134629	--	up	4.05	7.01e-05	0.00642	EASANA	chr1(-):235270014-235271890	UCSC	--	NULL	--	--	191.76	777.53
GSHG0148687	--	up	3.96	0.0035	0.0787	EASANA	chr17(-):36352767-36352852	UCSC	--	NULL	--	--	23.89	93.78
GSHG0032280	TRPC5	up	3.96	0.00439	0.0902	EASANA	chrX(-):111017542-111326004	UCSC	transient receptor potential cation channel subfamily C member 5	PPP1R159	7224	ENSG00000072315	92.25	366.03
GSHG0015934	--	up	3.92	0.00186	0.054	EASANA	chr19(-):46893715-46896666	UCSC	--	NULL	--	--	124.11	486.87
GSHG0107607	--	up	3.92	0.0363	NA	EASANA	chr8(+):11646938-11646977	UCSC	--	NULL	--	--	2.53	10.22
GSHG0128230	--	up	3.79	0.00909	0.138	EASANA	chr8(+):11647495-11647555	UCSC	--	NULL	--	--	5.91	21.96
GSHG0007242	CD69	up	3.66	0.003	0.072	EASANA	chr12(-):9905082-9916175	UCSC	CD69 molecule	CLEC2C	969	ENSG00000110848	91.12	333.47
GSHG0032516	CD24	up	3.64	0.000305	0.0175	EASANA	chrY(-):21152524-21550243	UCSC	CD24 molecule	CD24A	100133941	ENSG00000272398	354.91	1291.98
GSHG0150310	--	up	3.62	0.0063	0.113	EASANA	chr3(+):181427825-181427851	UCSC	--	NULL	--	--	24.62	88.25
GSHG0008169	KLF5	up	3.62	0.00349	0.0786	EASANA	chr13(+):73629114-73651679	UCSC	Kruppel like factor 5	CKLF, IKLF	688	ENSG00000102554	90.57	328.07
GSHG0002788	RGS16	up	3.59	0.00167	0.0512	EASANA	chr1(-):182567758-182573548	UCSC	regulator of G protein signaling 16	A28-RGS14, RGS-r	6004	ENSG00000143333	948.06	3405.07
GSHG0054650	CXCL8	up	3.54	0.0484	0.329	EASANA	chr4(+):74606223-74609431	UCSC	C-X-C motif chemokine ligand 8	3-10C, AMCF-I, b-ENAP, GCP-1, GCP1, IL-8, K60, LECT, LUCT, LYNAP, MDNCF, MONAP, NAF, NAP-1, NAP1, SCYB8, TSG-1	3576	ENSG00000169429	96.48	342.21
GSHG0029720	GEM	up	3.5	1.38e-06	0.000407	EASANA	chr8(-):95261486-95274547	UCSC	GTP binding protein overexpressed in skeletal muscle	KIR	2669	ENSG00000164949	223.1	778.16
GSHG0003731	BAG3	up	3.49	0.00346	0.0782	EASANA	chr10(+):121410882-121437327	UCSC	BCL2 associated athanogene 3	NULL	9531	ENSG00000151929	1922.79	6711.3
GSHG0140015	--	up	3.49	0.0395	NA	EASANA	chr21(-):16437140-16437159	UCSC	--	NULL	--	--	2.33	8.08
GSHG0019059	--	up	3.48	0.0199	0.214	EASANA	chr20(-):23026628-23030337	UCSC	--	NULL	--	--	230.76	803.69
GSHG0030249	CKS2	up	3.41	3.98e-05	0.00433	EASANA	chr9(+):91926110-91931617	UCSC	CDC28 protein kinase regulatory subunit 2	NULL	1164	ENSG00000123975	352.9	1203.12
GSHG0118571	PPP1R26-AS1	up	3.39	1.6e-05	0.00217	EASANA	chr9(-):138354573-138372564	UCSC	PPP1R26 antisense RNA 1	NULL	100506599	ENSG00000225361	341.28	1158.03
GSHG0015049	C5AR1	up	3.39	0.0185	0.206	EASANA	chr19(+):47813075-47825327	UCSC	complement C5a receptor 1	C5A, C5AR, CD88	728	ENSG00000197405	601.9	2038.72
GSHG0007305	MGP	up	3.36	0.0356	0.285	EASANA	chr12(-):15033798-15038996	UCSC	matrix Gla protein	NULL	4256	ENSG00000111341	470.39	1579.3
GSHG0005219	RAB39A	up	3.35	0.000212	0.0139	EASANA	chr11(+):107799201-107834206	UCSC	RAB39A, member RAS oncogene family	NULL	54734	ENSG00000179331	114.09	384.17
GSHG0011393	LOC100129617	up	3.35	6.38e-06	0.00117	EASANA	chr16(+):81698959-81700877	UCSC	uncharacterized LOC100129617	NULL	100129617	--	133.5	446.84
GSHG0137654	--	up	3.33	0.0181	0.203	EASANA	chr17(+):75562970-75562995	UCSC	--	NULL	--	--	8.3	28.05
GSHG0006089	CHORDC1	up	3.31	1.1e-05	0.0016	EASANA	chr11(-):89933600-89956532	UCSC	cysteine and histidine rich domain containing 1	CHP-1, CHP1	26973	ENSG00000110172	3733.81	12352.2
GSHG0150311	--	up	3.3	0.0208	0.218	EASANA	chr3(+):181427965-181427991	UCSC	--	NULL	--	--	19.17	62.74
GSHG0029424	MSR1	up	3.29	0.00173	0.0523	EASANA	chr8(-):15965387-16050300	UCSC	macrophage scavenger receptor 1	CD204, SCARA1, SR-A, SR-AI, SR-AII, SR-AIII	4481	ENSG00000038945	90.94	299.6
GSHG0031776	LONRF3	up	3.24	1.38e-05	0.00189	EASANA	chrX(+):118108577-118152318	UCSC	LON peptidase N-terminal domain and ring finger 3	FLJ22612	79836	ENSG00000175556	75.13	243.44
GSHG0017240	KCNE4	up	3.23	0.000473	0.0237	EASANA	chr2(+):223916648-223920353	UCSC	potassium voltage-gated channel subfamily E regulatory subunit 4	MiRP3	23704	ENSG00000152049	1101.21	3556.34
GSHG0027598	SERPINE1	up	3.19	0.00149	0.0477	EASANA	chr7(+):100770370-100782546	UCSC	serpin family E member 1	PAI	5054	ENSG00000106366	561.1	1787.38
GSHG0008404	HSPH1	up	3.15	9.96e-10	1.29e-06	EASANA	chr13(-):31709111-31736525	UCSC	heat shock protein family H (Hsp110) member 1	HSP105A, HSP105B, KIAA0201, NY-CO-25	10808	ENSG00000120694	20205.9	63714.7
GSHG0025686	CDKN1A	up	3.09	0.0298	0.261	EASANA	chr6(+):36644237-36655114	UCSC	cyclin dependent kinase inhibitor 1A	CAP20, CIP1, P21, p21CIP1, p21Cip1/Waf1, SDI1, WAF1	1026	ENSG00000124762	4429.65	13673.4
GSHG0000614	GADD45A	up	3.09	0.00334	0.0768	EASANA	chr1(+):68150860-68154021	UCSC	growth arrest and DNA damage inducible alpha	GADD45	1647	ENSG00000116717	4070.44	12563.4
GSHG0038510	MT1A	up	3.08	0.0357	0.285	EASANA	chr16(+):56672578-56673997	UCSC	metallothionein 1A	NULL	4489	ENSG00000205362	90.84	280.21
GSHG0014450	GADD45B	up	3.08	0.0186	0.206	EASANA	chr19(+):2476123-2478257	UCSC	growth arrest and DNA damage inducible beta	DKFZP566B133, GADD45BETA	4616	ENSG00000099860	6505.93	20014.5
GSHG0003833	AKR1C2	up	3.06	0.00744	0.123	EASANA	chr10(-):5029970-5060225	UCSC	aldo-keto reductase family 1 member C2	BABP, DD, DD2, HAKRD, MCDR2	1646	ENSG00000151632	604.37	1849.42
GSHG0027324	AEBP1	up	3.05	0.000285	0.0167	EASANA	chr7(+):44143960-44154164	UCSC	AE binding protein 1	ACLP	165	ENSG00000106624	1820.38	5553.55
GSHG0018463	LOC100130449	up	3.03	7.05e-11	2.14e-07	EASANA	chr2(-):241388831-241396131	UCSC	uncharacterized LOC100130449	NULL	100130449	--	193.6	585.82
GSHG0118986	SHISA9	up	3.01	0.0154	0.184	EASANA	chr16(+):12995477-13334272	UCSC	shisa family member 9	NULL	729993	ENSG00000237515	370.5	1113.95
GSHG0138871	--	up	2.97	0.0307	0.266	EASANA	chr2(+):886486-886536	UCSC	--	NULL	--	--	9.11	27.6
GSHG0013968	--	up	2.94	0.00829	0.13	EASANA	chr18(+):21977240-21981171	UCSC	--	NULL	--	--	491.48	1442.73
GSHG0007258	YBX3	up	2.91	0.0215	0.221	EASANA	chr12(-):10851676-10875953	UCSC	Y-box binding protein 3	CSDA1, dbpA, ZONAB	8531	ENSG00000060138	3785.7	11028.7
GSHG0019657	C21orf62	up	2.91	0.00179	0.0532	EASANA	chr21(-):34162985-34186053	UCSC	chromosome 21 open reading frame 62	B37, PRED81	56245	ENSG00000205929	266.66	777.2
GSHG0026735	FILIP1	up	2.91	0.000273	0.0162	EASANA	chr6(-):76001574-76203630	UCSC	filamin A interacting protein 1	FILIP, KIAA1275	27145	ENSG00000118407	351.38	1023.36
GSHG0001112	FCGR2A	up	2.87	0.0304	0.264	EASANA	chr1(+):161475205-161489360	UCSC	Fc fragment of IgG receptor IIa	CD32, CD32A, CDw32, IGFR2	2212	ENSG00000143226	360.44	1033.87
GSHG0025760	VEGFA	up	2.87	0.000702	0.0301	EASANA	chr6(+):43737946-43754221	UCSC	vascular endothelial growth factor A	VEGF-A, VPF	7422	ENSG00000112715	6279.55	18007.7
GSHG0005466	H19	up	2.86	0.0235	0.233	EASANA	chr11(-):2016406-2022696	UCSC	H19, imprinted maternally expressed transcript (non-protein coding)	ASM, ASM1, D11S813E, LINC00008, NCRNA00008	283120	ENSG00000130600	237.25	678.97
GSHG0147244	--	up	2.86	0.00328	0.0761	EASANA	chr11(-):64379890-64380228	UCSC	--	NULL	--	--	61.71	177.21
GSHG0013848	SECTM1	up	2.82	0.0285	0.257	EASANA	chr17(-):80278900-80291921	UCSC	secreted and transmembrane 1	K12	6398	ENSG00000141574	43	121.63
GSHG0016576	MTHFD2	up	2.8	0.0116	0.158	EASANA	chr2(+):74425690-74442422	UCSC	methylenetetrahydrofolate dehydrogenase (NADP+ dependent) 2, methenyltetrahydrofolate cyclohydrolase	NULL	10797	ENSG00000065911	351.34	984.68
GSHG0009786	C15orf62	up	2.78	0.00417	0.0872	EASANA	chr15(+):41062159-41064645	UCSC	chromosome 15 open reading frame 62	LOC643338	643338	ENSG00000188277	208.73	580.62
GSHG0017938	DDX11L2	up	2.71	0.0466	0.324	EASANA	chr2(-):114356606-114361294	UCSC	DEAD/H-box helicase 11 like 2	NULL	84771	ENSG00000236397	901.96	2445.77
GSHG0029704	CALB1	up	2.68	0.0447	0.318	EASANA	chr8(-):91070836-91095109	UCSC	calbindin 1	NULL	793	ENSG00000104327	249.51	670.6
GSHG0032189	MAGEE2	up	2.68	8.93e-06	0.00143	EASANA	chrX(-):75002823-75005079	UCSC	MAGE family member E2	HCA3	139599	ENSG00000186675	593.43	1588.98
GSHG0003416	SRGN	up	2.67	0.00804	0.129	EASANA	chr10(+):70847202-70864565	UCSC	serglycin	PPG	5552	ENSG00000122862	4777.76	12769.9
GSHG0021572	ZNF385D	up	2.66	0.00782	0.127	EASANA	chr3(-):21462490-22414123	UCSC	zinc finger protein 385D	FLJ22419	79750	ENSG00000151789	400.98	1065.93
GSHG0037947	SNORD16	up	2.65	0.0364	0.289	EASANA	chr15(-):66795149-66795248	UCSC	small nucleolar RNA, C/D box 16	U16	595097	ENSG00000199673	6.72	17.7
GSHG0030949	NFIL3	up	2.65	7.78e-06	0.00129	EASANA	chr9(-):94171328-94186908	UCSC	nuclear factor, interleukin 3 regulated	E4BP4, NF-IL3A, NFIL3A	4783	ENSG00000165030	1926.61	5112.34
GSHG0014110	DOK6	up	2.65	0.0488	0.33	EASANA	chr18(+):67068284-67516323	UCSC	docking protein 6	HsT3226, MGC20785	220164	ENSG00000206052	119.88	318.64
GSHG0006083	GRM5	up	2.65	0.0462	0.323	EASANA	chr11(-):88237744-88799113	UCSC	glutamate metabotropic receptor 5	GPRC1E, mGlu5, MGLUR5, PPP1R86	2915	ENSG00000168959	643.69	1705.06
GSHG0017150	MAP2	up	2.65	0.0297	0.261	EASANA	chr2(+):210288771-210598834	UCSC	microtubule associated protein 2	MAP2A, MAP2B, MAP2C	4133	ENSG00000078018	4499.72	11906.8
GSHG0002759	TNR	up	2.61	0.0199	0.214	EASANA	chr1(-):175291935-175712752	UCSC	tenascin R	NULL	7143	ENSG00000116147	1140.92	2983.32
GSHG0002244	GBP2 // GBP7	up	2.58	0.000896	0.0353	EASANA	chr1(-):89571818-89641723	UCSC	guanylate binding protein 2 // guanylate binding protein 7	FLJ38822, GBP4L	2634, 388646	ENSG00000162645, ENSG00000213512	1017.37	2628.44
GSHG0022838	HSPA4L	up	2.57	0.00193	0.055	EASANA	chr4(+):128702976-128755226	UCSC	heat shock protein family A (Hsp70) member 4 like	APG-1, HSPH3, Osp94	22824	ENSG00000164070	2129.38	5465.7
GSHG0025043	P4HA2	up	2.57	8.02e-08	4.38e-05	EASANA	chr5(-):131528303-131563556	UCSC	prolyl 4-hydroxylase subunit alpha 2	C-P4Halpha(II)	8974	ENSG00000072682	1224.69	3141.85
GSHG0008929	ARG2	up	2.56	0.00091	0.0355	EASANA	chr14(+):68086579-68118437	UCSC	arginase 2	NULL	384	ENSG00000081181	923.63	2370.18
GSHG0017222	--	up	2.56	0.00877	0.134	EASANA	chr2(+):220418800-220420566	UCSC	--	NULL	--	--	136.41	347.75
GSHG0002812	PTGS2	up	2.56	0.0213	0.22	EASANA	chr1(-):186640945-186649559	UCSC	prostaglandin-endoperoxide synthase 2	COX2	5743	ENSG00000073756	100.38	257.37
GSHG0016553	SPR	up	2.55	0.000489	0.0243	EASANA	chr2(+):73114512-73119289	UCSC	sepiapterin reductase	SDR38C1	6697	ENSG00000116096	2350.32	5986.54
GSHG0006770	KIF5A	up	2.54	0.0136	0.171	EASANA	chr12(+):57943775-57980415	UCSC	kinesin family member 5A	D12S1889, MY050, NKHC	3798	ENSG00000155980	76020.8	193420
GSHG0085038	--	up	2.54	0.0373	0.291	EASANA	chr2(-):131185348-131185379	UCSC	--	NULL	--	--	7.14	18.31
GSHG0142067	--	up	2.53	0.00155	0.0489	EASANA	chr6(+):38114345-38117186	UCSC	--	NULL	--	--	324.07	816.49
GSHG0025121	CD14	up	2.52	0.0283	0.256	EASANA	chr5(-):140011313-140013286	UCSC	CD14 molecule	NULL	929	ENSG00000170458	2617.8	6608.69
GSHG0009702	GABRA5	up	2.52	0.00255	0.0658	EASANA	chr15(+):27111866-27194356	UCSC	gamma-aminobutyric acid type A receptor alpha5 subunit	NULL	2558	ENSG00000186297	1473.02	3718.18
GSHG0015079	PPP1R15A	up	2.52	0.000216	0.0142	EASANA	chr19(+):49375649-49379318	UCSC	protein phosphatase 1 regulatory subunit 15A	GADD34	23645	ENSG00000087074	5424.8	13677.9
GSHG0020814	SEMA3F	up	2.52	0.000288	0.0168	EASANA	chr3(+):50192478-50226507	UCSC	semaphorin 3F	Sema4, SEMAK	6405	ENSG00000001617	521.71	1315.68
GSHG0027545	NPTX2	up	2.5	0.0107	0.151	EASANA	chr7(+):98246597-98259181	UCSC	neuronal pentraxin 2	NULL	4885	ENSG00000106236	2156	5388.37
GSHG0009633	HSP90AA1	up	2.5	6.33e-11	2.14e-07	EASANA	chr14(-):102547073-102606086	UCSC	heat shock protein 90 alpha family class A member 1	FLJ31884, Hsp89, Hsp90, HSP90N	3320	ENSG00000080824	272730	681483
GSHG0100534	--	up	2.49	0.0192	0.21	EASANA	chr6(+):52860617-52860691	UCSC	--	NULL	--	--	222.12	552.33
GSHG0033836	SSTR1	up	2.48	0.0388	0.297	EASANA	chr14(+):38677204-38682268	UCSC	somatostatin receptor 1	NULL	6751	ENSG00000139874	46.83	116.82
GSHG0024148	APC	up	2.47	0.0026	0.0663	EASANA	chr5(+):112043202-112181936	UCSC	APC, WNT signaling pathway regulator	DP2, DP2.5, DP3, PPP1R46	324	ENSG00000134982	1416.58	3502
GSHG0006593	PDZRN4	up	2.44	0.000519	0.0254	EASANA	chr12(+):41582250-41968384	UCSC	PDZ domain containing ring finger 4	DKFZp434B0417, FLJ33777, IMAGE5767589, LNX4	29951	ENSG00000165966	120.31	295.05
GSHG0006953	TXNRD1	up	2.43	4.1e-05	0.00441	EASANA	chr12(+):104606481-104744083	UCSC	thioredoxin reductase 1	GRIM-12, Trxr1, TXNR	7296	ENSG00000198431	2462.16	5991.81
GSHG0003054	LINC01354	up	2.43	0.00845	0.132	EASANA	chr1(-):234663637-234667525	UCSC	long intergenic non-protein coding RNA 1354	NULL	100506795	ENSG00000231768	425.12	1031.58
GSHG0142410	--	up	2.43	0.0326	0.273	EASANA	chr6(-):116590507-116592627	UCSC	--	NULL	--	--	156.13	379.28
GSHG0019440	MRPS6 // SLC5A3	up	2.42	4.18e-05	0.00446	EASANA	chr21(+):35445823-35515334	UCSC	mitochondrial ribosomal protein S6 // solute carrier family 5 member 3	MRP-S6, RPMS6, SMIT, SMIT1	64968, 6526	ENSG00000198743, ENSG00000243927	10788.5	26132.3
GSHG0021193	ESYT3	up	2.42	0.00114	0.0404	EASANA	chr3(+):138153415-138198783	UCSC	extended synaptotagmin 3	CHR3SYT	83850	ENSG00000158220	1018.17	2466.14
GSHG0024941	--	up	2.41	0.0116	0.158	EASANA	chr5(-):87972625-87974083	UCSC	--	NULL	--	--	166.34	399.64
GSHG0001353	PRELP	up	2.41	0.0026	0.0663	EASANA	chr1(+):203444883-203460477	UCSC	proline and arginine rich end leucine rich repeat protein	prolargin, SLRR2A	5549	ENSG00000188783	837.01	2013.59
GSHG0133858	OR14I1	up	2.4	0.0467	0.324	EASANA	chr1(-):248844623-248845629	UCSC	olfactory receptor family 14 subfamily I member 1	NULL	401994	ENSG00000189181	113.23	271.82
GSHG0030066	DNAJA1	up	2.4	1.55e-06	0.000437	EASANA	chr9(+):33025201-33039903	UCSC	DnaJ heat shock protein family (Hsp40) member A1	dj-2, hdj-2, HSPF4, NEDD7	3301	ENSG00000086061	14976.4	35870.2
GSHG0002189	CRYZ	up	2.39	0.000502	0.0247	EASANA	chr1(-):75171174-75199092	UCSC	crystallin zeta	NULL	1429	ENSG00000116791	1028.5	2459.67
GSHG0030643	GLIS3	up	2.39	0.000375	0.0205	EASANA	chr9(-):3824125-4348392	UCSC	GLIS family zinc finger 3	MGC33662	169792	ENSG00000107249	1227.07	2929.49
GSHG0007400	SLC38A2	up	2.39	0.000128	0.00977	EASANA	chr12(-):46751971-46766645	UCSC	solute carrier family 38 member 2	ATA2, KIAA1382, SAT2, SNAT2	54407	ENSG00000134294	4781.84	11419.4
GSHG0022144	WWTR1	up	2.37	0.00143	0.0464	EASANA	chr3(-):149235017-149454501	UCSC	WW domain containing transcription regulator 1	DKFZp586I1419, TAZ	25937	ENSG00000018408	315.14	745.42
GSHG0146019	PDGFRA	up	2.36	0.00943	0.141	EASANA	chr4(+):55095256-55164418	UCSC	platelet derived growth factor receptor alpha	CD140a, GAS9, PDGFR2	5156	ENSG00000134853	468.85	1108.66
GSHG0138050	--	up	2.36	0.0202	0.216	EASANA	chr17(-):77088598-77088629	UCSC	--	NULL	--	--	13.86	33.2
GSHG0004153	P4HA1	up	2.36	0.00189	0.0544	EASANA	chr10(-):74766982-74856732	UCSC	prolyl 4-hydroxylase subunit alpha 1	C-P4Halpha(I)	5033	ENSG00000122884	2166.65	5117.8
GSHG0005339	JHY	up	2.36	0.0053	0.102	EASANA	chr11(+):122753236-122830429	UCSC	junctional cadherin complex regulator	FLJ23554, Jhy	79864	ENSG00000109944	72.5	171.7
GSHG0029040	CLVS1	up	2.36	0.0113	0.156	EASANA	chr8(+):62200525-62414202	UCSC	clavesin 1	C6orf212L, CRALBPL, MGC34646	157807	ENSG00000177182	612.82	1446.31
GSHG0026023	RSPO3	up	2.36	0.0343	0.28	EASANA	chr6(+):127439819-127520626	UCSC	R-spondin 3	FLJ14440	84870	ENSG00000146374	76.49	181.49
GSHG0016590	HK2	up	2.34	0.0292	0.259	EASANA	chr2(+):75059782-75120479	UCSC	hexokinase 2	NULL	3099	ENSG00000159399	439.51	1029.35
GSHG0010049	DNAJA4	up	2.34	0.000227	0.0145	EASANA	chr15(+):78556487-78574536	UCSC	DnaJ heat shock protein family (Hsp40) member A4	PRO1472	55466	ENSG00000140403	4267.51	9997.77
GSHG0025213	ADAM19	up	2.34	0.00228	0.0609	EASANA	chr5(-):156822536-157002831	UCSC	ADAM metallopeptidase domain 19	MLTNB	8728	ENSG00000135074	2694.72	6293.08
GSHG0001222	RALGPS2	up	2.33	0.0242	0.237	EASANA	chr1(+):178694282-178890976	UCSC	Ral GEF with PH domain and SH3 binding motif 2	FLJ10244, FLJ25604, KIAA0351	55103	ENSG00000116191	133.12	311.11
GSHG0000668	CYR61	up	2.33	0.0356	0.285	EASANA	chr1(+):86045883-86049650	UCSC	cysteine rich angiogenic inducer 61	CCN1, GIG1	3491	ENSG00000142871	2996.38	6981.18
GSHG0138786	--	up	2.32	0.0025	0.0648	EASANA	chr19(-):40311841-40313698	UCSC	--	NULL	--	--	182.24	421.9
GSHG0018215	TFPI	up	2.31	0.000127	0.00972	EASANA	chr2(-):188328960-188419232	UCSC	tissue factor pathway inhibitor	EPI, TFI, TFPI1	7035	ENSG00000003436	67.28	155.36
GSHG0024358	AFAP1L1	up	2.31	0.000229	0.0146	EASANA	chr5(+):148651401-148723196	UCSC	actin filament associated protein 1 like 1	FLJ36748	134265	ENSG00000157510	247.78	572.47
GSHG0008639	RAB20	up	2.31	0.0184	0.205	EASANA	chr13(-):111175414-111214084	UCSC	RAB20, member RAS oncogene family	FLJ20429	55647	ENSG00000139832	436.85	1007.77
GSHG0140382	--	up	2.3	0.00902	0.137	EASANA	chr22(-):26917964-26920144	UCSC	--	NULL	--	--	483.43	1110.4
GSHG0015143	ZNF350-AS1	up	2.29	0.017	0.196	EASANA	chr19(+):52452387-52484620	UCSC	ZNF350 antisense RNA 1	uc002pyc	101669766	ENSG00000269235	143.94	328.82
GSHG0139004	--	up	2.28	0.0233	0.231	EASANA	chr2(+):101618897-101618983	UCSC	--	NULL	--	--	42.08	95.58
GSHG0031654	DACH2	up	2.28	0.000784	0.0324	EASANA	chrX(+):85403455-86087605	UCSC	dachshund family transcription factor 2	NULL	117154	ENSG00000126733	303.69	694.72
GSHG0014711	GDF15	up	2.28	0.016	0.189	EASANA	chr19(+):18496770-18499987	UCSC	growth differentiation factor 15	MIC-1, MIC1, NAG-1, PDF, PLAB, PTGFB	9518	ENSG00000130513	88.36	200.78
GSHG0010152	IQGAP1	up	2.28	0.000181	0.0125	EASANA	chr15(+):90931450-91045475	UCSC	IQ motif containing GTPase activating protein 1	HUMORFA01, KIAA0051, p195, SAR1	8826	ENSG00000140575	673.98	1535.12
GSHG0001432	ATF3	up	2.27	0.0335	0.276	EASANA	chr1(+):212738676-212794118	UCSC	activating transcription factor 3	NULL	467	ENSG00000162772	392.91	891.1
GSHG0026410	ZSCAN31	up	2.27	0.0329	0.273	EASANA	chr6(-):28292514-28324048	UCSC	zinc finger and SCAN domain containing 31	NULL	64288	ENSG00000235109	502.78	1140.39
GSHG0015239	MIMT1	up	2.26	0.0111	0.155	EASANA	chr19(+):57352270-57359924	UCSC	MER1 repeat containing imprinted transcript 1 (non-protein coding)	LINC00067, MIM1, NCRNA00067	100073347	ENSG00000268654	101.77	231.26
GSHG0152933	--	up	2.26	0.0136	0.171	EASANA	chrX(-):103375409-103375442	UCSC	--	NULL	--	--	12.47	27.86
GSHG0001091	NHLH1	up	2.24	0.0123	0.162	EASANA	chr1(+):160336857-160342638	UCSC	nescient helix-loop-helix 1	bHLHa35, NSCL, NSCL1	4807	ENSG00000171786	247.59	554.46
GSHG0009375	BMP4	up	2.24	0.015	0.181	EASANA	chr14(-):54416454-54423609	UCSC	bone morphogenetic protein 4	NULL	652	ENSG00000125378	784.25	1754.38
GSHG0023613	PPID	up	2.23	3.53e-07	0.000146	EASANA	chr4(-):159630280-159644553	UCSC	peptidylprolyl isomerase D	CYP-40	5481	ENSG00000171497	4606.03	10283.5
GSHG0001516	HIST3H2BB	up	2.23	7.02e-05	0.00642	EASANA	chr1(+):228645744-228648171	UCSC	histone cluster 3 H2B family member b	NULL	128312	ENSG00000196890	246.32	547.25
GSHG0025838	RIMS1	up	2.23	0.0472	0.325	EASANA	chr6(+):72596406-73165251	UCSC	regulating synaptic membrane exocytosis 1	KIAA0340, RIM, RIM1	22999	ENSG00000079841	1551.76	3455.24
GSHG0029470	NKX3-1	up	2.22	0.0225	0.226	EASANA	chr8(-):23536206-23541802	UCSC	NK3 homeobox 1	BAPX2, NKX3.1	4824	ENSG00000167034	61.98	138.48
GSHG0010427	MYO5A	up	2.22	0.0329	0.273	EASANA	chr15(-):52599483-52821253	UCSC	myosin VA	GS1, MYO5, MYR12	4644	ENSG00000197535	1047.19	2325.62
GSHG0007981	--	up	2.22	0.00132	0.0437	EASANA	chr13(+):23477402-23493348	UCSC	--	NULL	--	--	270.05	599.73
GSHG0000344	FAM167B	up	2.21	0.00595	0.11	EASANA	chr1(+):32712818-32714459	UCSC	family with sequence similarity 167 member B	MGC10820	84734	ENSG00000183615	211.89	465.96
GSHG0029071	SULF1	up	2.21	0.0263	0.247	EASANA	chr8(+):70378859-70573147	UCSC	sulfatase 1	hSulf-1, KIAA1077, SULF-1	23213	ENSG00000137573	529.2	1167.52
GSHG0136026	--	up	2.2	0.00616	0.112	EASANA	chr13(-):67787977-67789866	UCSC	--	NULL	--	--	432.94	950.33
GSHG0028227	--	up	2.19	0.0443	0.316	EASANA	chr7(-):64348906-64350478	UCSC	--	NULL	--	--	111.25	244.45
GSHG0145678	AHSA1	up	2.19	0.000293	0.0169	EASANA	chr14(+):77924373-77935807	UCSC	activator of HSP90 ATPase activity 1	Aha1, hAha1, p38	10598	ENSG00000100591	22849.2	50128.2
GSHG0137472	--	up	2.19	0.047	0.324	EASANA	chr16(-):87355671-87359015	UCSC	--	NULL	--	--	1161.56	2539.32
GSHG0010168	--	up	2.18	0.0367	0.29	EASANA	chr15(+):92694301-92696480	UCSC	--	NULL	--	--	390.09	851.15
GSHG0011898	--	up	2.18	0.00315	0.0744	EASANA	chr16(-):66875336-66887351	UCSC	--	NULL	--	--	29.66	65.16
GSHG0011900	RRAD	up	2.18	0.0257	0.244	EASANA	chr16(-):66955582-66959439	UCSC	RRAD, Ras related glycolysis inhibitor and calcium channel regulator	RAD, REM3	6236	ENSG00000166592	212.25	460.66
GSHG0006380	FKBP4	up	2.17	4.47e-07	0.000164	EASANA	chr12(+):2904108-2914585	UCSC	FK506 binding protein 4	FKBP52, FKBP59	2288	ENSG00000004478	6161.44	13390.6
GSHG0019743	SIK1B // SIK1	up	2.17	0.0233	0.231	EASANA	chr21(-):44834363-44847069	UCSC	salt inducible kinase 1B (putative) // salt inducible kinase 1	msk	102724428, 150094	ENSG00000142178, ENSG00000275993	3536.73	7663.25
GSHG0004948	STIP1	up	2.16	4.86e-06	0.000961	EASANA	chr11(+):63925117-63972020	UCSC	stress induced phosphoprotein 1	HOP, STI1	10963	ENSG00000168439	23792.2	51500.9
GSHG0024246	JADE2	up	2.16	3.94e-05	0.0043	EASANA	chr5(+):133861340-133918920	UCSC	jade family PHD finger 2	JADE-2, KIAA0239	23338	ENSG00000043143	2110.85	4560.33
GSHG0001600	CNST	up	2.16	0.0368	0.29	EASANA	chr1(+):246729639-246831884	UCSC	consortin, connexin sorting protein	FLJ32001, PPP1R64	163882	ENSG00000162852	1343.91	2903.37
GSHG0132956	MCF2L-AS1	up	2.14	0.00237	0.0624	EASANA	chr13(-):113621798-113622960	UCSC	MCF2L antisense RNA 1	NULL	100289410	ENSG00000235280	151.54	325.56
GSHG0005115	SERPINH1	up	2.13	0.0201	0.214	EASANA	chr11(+):75273101-75283849	UCSC	serpin family H member 1	colligen, HSP47	871	ENSG00000149257	850.41	1814.73
GSHG0033141	KIAA1217	up	2.13	0.0327	0.273	EASANA	chr10(+):23983675-24836777	UCSC	KIAA1217	DKFZP761L0424, ETL4, SKT	56243	ENSG00000120549	1380.68	2946.86
GSHG0000645	DNAJB4	up	2.13	2.59e-06	0.00062	EASANA	chr1(+):78444842-78483646	UCSC	DnaJ heat shock protein family (Hsp40) member B4	HLJ1	11080	ENSG00000162616	6843.34	14582
GSHG0051704	TCAF2 // TCAF2P1	up	2.13	0.0128	0.165	EASANA	chr7(+):143318045-143533810	UCSC	TRPM8 channel associated factor 2 // TRPM8 channel associated factor 2 pseudogene 1	FLJ40722, FLJ40722-like, GATD9, TCAF2BP	285966, 653691	ENSG00000159860, ENSG00000170379	159.45	340.08
GSHG0031614	GCNA	up	2.13	0.00981	0.143	EASANA	chrX(+):70797874-70833433	UCSC	germ cell nuclear acidic peptidase	NAAR1	93953	ENSG00000147174	585.09	1243.13
GSHG0029780	ANGPT1	up	2.12	0.0338	0.277	EASANA	chr8(-):108261710-108510284	UCSC	angiopoietin 1	Ang1, KIAA0003	284	ENSG00000154188	89.65	190.86
GSHG0008372	GPR12	up	2.12	0.0106	0.15	EASANA	chr13(-):27329341-27334923	UCSC	G protein-coupled receptor 12	GPCR21, PPP1R84	2835	ENSG00000132975	289.65	615.49
GSHG0025265	DUSP1	up	2.12	0.00829	0.13	EASANA	chr5(-):172195095-172198231	UCSC	dual specificity phosphatase 1	CL100, HVH1, MKP-1	1843	ENSG00000120129	11081.9	23513
GSHG0023479	CAMK2D	up	2.12	0.0479	0.327	EASANA	chr4(-):114372188-114683083	UCSC	calcium/calmodulin dependent protein kinase II delta	NULL	817	ENSG00000145349	2295.95	4861
GSHG0027658	TES	up	2.12	0.0345	0.28	EASANA	chr7(+):115850547-115898835	UCSC	testin LIM domain protein	DKFZP586B2022, TESS-2, TESTIN	26136	ENSG00000135269	48.76	103.72
GSHG0007651	LIN7A	up	2.11	0.0469	0.324	EASANA	chr12(-):81186299-81331694	UCSC	lin-7 homolog A, crumbs cell polarity complex component	LIN-7A, MALS-1, TIP-33, VELI1	8825	ENSG00000111052	244.9	518.58
GSHG0150107	--	up	2.11	0.000825	0.0335	EASANA	chr22(-):47157478-47158499	UCSC	--	NULL	--	--	1181.53	2493.42
GSHG0023022	ANKRD37	up	2.1	7.73e-05	0.00687	EASANA	chr4(+):186317838-186321782	UCSC	ankyrin repeat domain 37	Lrp2bp	353322	ENSG00000186352	1236.54	2600.34
GSHG0151988	--	up	2.1	0.0039	0.0842	EASANA	chr8(+):107281365-107283530	UCSC	--	NULL	--	--	395.48	831.66
GSHG0027638	GPR22	up	2.1	0.019	0.209	EASANA	chr7(+):107110502-107116123	UCSC	G protein-coupled receptor 22	NULL	2845	ENSG00000172209	1086.42	2282.81
GSHG0009097	PAPOLA	up	2.09	5.98e-06	0.00111	EASANA	chr14(+):96968713-97033452	UCSC	poly(A) polymerase alpha	PAP	10914	ENSG00000090060	7210.75	15100.3
GSHG0029921	LY6E-DT	up	2.09	0.000532	0.0256	EASANA	chr8(-):144063448-144099807	UCSC	LY6E divergent transcript	LOC100133669	100133669	ENSG00000247317	400.56	839.76
GSHG0000308	RCC1 // SNHG3	up	2.09	0.0303	0.263	EASANA	chr1(+):28832455-28865708	UCSC	regulator of chromosome condensation 1 // small nucleolar RNA host gene 3	NCRNA00014, U17HG, U17HG-A	1104, 8420	ENSG00000180198, ENSG00000242125	546.1	1142.36
GSHG0016413	PLEKHH2	up	2.09	0.0169	0.195	EASANA	chr2(+):43864412-43995125	UCSC	pleckstrin homology, MyTH4 and FERM domain containing H2	KIAA2028, PLEKHH1L	130271	ENSG00000152527	461.09	963.08
GSHG0015331	MKNK2	up	2.08	0.0114	0.157	EASANA	chr19(-):2037469-2051243	UCSC	MAP kinase interacting serine/threonine kinase 2	MNK2	2872	ENSG00000099875	2764.99	5758.01
GSHG0009358	PYGL	up	2.08	0.0317	0.27	EASANA	chr14(-):51324609-51411248	UCSC	glycogen phosphorylase L	NULL	5836	ENSG00000100504	1028.41	2141.83
GSHG0030977	FANCC	up	2.07	0.00503	0.0988	EASANA	chr9(-):97861337-98079991	UCSC	Fanconi anemia complementation group C	FA3, FAC	2176	ENSG00000158169	187.95	387.81
GSHG0140222	--	up	2.06	0.0161	0.189	EASANA	chr22(+):39871439-39873553	UCSC	--	NULL	--	--	185.17	381.63
GSHG0012127	RAP1GAP2	up	2.06	0.0409	0.305	EASANA	chr17(+):2680350-2941034	UCSC	RAP1 GTPase activating protein 2	KIAA1039	23108	ENSG00000132359	2621.33	5404.54
GSHG0010191	IGF1R	up	2.06	0.000132	0.01	EASANA	chr15(+):99191768-99507758	UCSC	insulin like growth factor 1 receptor	CD221, IGFIR, IGFR, JTK13, MGC18216	3480	ENSG00000140443	1021.69	2106
GSHG0018241	PGAP1	up	2.06	0.04	0.302	EASANA	chr2(-):197697728-197792519	UCSC	post-GPI attachment to proteins 1	Bst1, FLJ12377, SPG67	80055	ENSG00000197121	341.88	703.31
GSHG0145853	SHANK1	up	2.05	0.0191	0.209	EASANA	chr19(-):51162514-51223040	UCSC	SH3 and multiple ankyrin repeat domains 1	SPANK-1, SSTRIP, synamon	50944	ENSG00000161681	6799.21	13917.3
GSHG0025494	HIST1H2BD	up	2.04	0.0322	0.272	EASANA	chr6(+):26158349-26171574	UCSC	histone cluster 1 H2B family member d	NULL	3017	--	1141.4	2331.8
GSHG0040971	--	up	2.04	0.0428	0.311	EASANA	chr20(-):60716758-60716786	UCSC	--	NULL	--	--	10.65	21.33
GSHG0032291	KLHL13	up	2.04	0.0138	0.173	EASANA	chrX(-):117031777-117250828	UCSC	kelch like family member 13	FLJ10262	90293	ENSG00000003096	238.36	488.3
GSHG0135444	--	up	2.04	0.0388	0.297	EASANA	chr11(-):89921093-89923139	UCSC	--	NULL	--	--	1870.02	3817.92
GSHG0024046	F2R	up	2.04	0.0082	0.13	EASANA	chr5(+):76011868-76031605	UCSC	coagulation factor II thrombin receptor	CF2R, PAR-1, PAR1, TR	2149	ENSG00000181104	448.68	915.38
GSHG0145926	HSPD1	up	2.04	2.42e-08	1.47e-05	EASANA	chr2(-):198351308-198364998	UCSC	heat shock protein family D (Hsp60) member 1	GroEL, HSP60	3329	ENSG00000144381	19109.1	38920.9
GSHG0001548	SLC35F3	up	2.02	0.0203	0.216	EASANA	chr1(+):234040458-234460263	UCSC	solute carrier family 35 member F3	FLJ37712	148641	ENSG00000183780	764.12	1547.44
GSHG0006404	KCNA5	up	2.02	0.0243	0.237	EASANA	chr12(+):5153085-5155952	UCSC	potassium voltage-gated channel subfamily A member 5	HK2, HPCN1, Kv1.5	3741	ENSG00000130037	578.73	1169.71
GSHG0138832	--	up	2.02	0.0443	0.317	EASANA	chr19(-):53151419-53152966	UCSC	--	NULL	--	--	110.06	222.04
GSHG0023159	--	up	2.02	0.0178	0.202	EASANA	chr4(-):17490006-17492238	UCSC	--	NULL	--	--	4241.83	8565.73
GSHG0001292	RGS2	up	2.02	6.82e-07	0.000222	EASANA	chr1(+):192778169-192781406	UCSC	regulator of G protein signaling 2	NULL	5997	ENSG00000116741	3658.08	7389.79
GSHG0137577	LOC100287808	up	2.02	0.0442	0.316	EASANA	chr17(+):36905287-36907987	UCSC	uncharacterized LOC100287808	NULL	100287808	--	300.68	607.43
GSHG0136115	--	up	2.02	0.0275	0.253	EASANA	chr14(+):75911418-75914911	UCSC	--	NULL	--	--	1144.53	2310.13
GSHG0023553	INPP4B	up	2.02	0.0201	0.215	EASANA	chr4(-):142944313-143767688	UCSC	inositol polyphosphate-4-phosphatase type II B	NULL	8821	ENSG00000109452	578.6	1168.69
GSHG0033993	AK9	up	2.02	8.36e-06	0.00136	EASANA	chr6(-):109814059-110012420	UCSC	adenylate kinase 9	dJ70A9.1, FLJ25791, FLJ42177, MGC26954	221264	ENSG00000155085	560.05	1128.44
GSHG0135625	--	up	2.01	0.034	0.279	EASANA	chr12(+):93974411-93980063	UCSC	--	NULL	--	--	587.29	1182.88
GSHG0003830	KLF6	up	2.01	0.00475	0.0953	EASANA	chr10(-):3818189-3827473	UCSC	Kruppel like factor 6	CPBP, GBF, PAC1, Zf9	1316	ENSG00000067082	915.35	1840.55
GSHG0017045	DUSP19	up	2.01	0.000784	0.0324	EASANA	chr2(+):183943281-183965371	UCSC	dual specificity phosphatase 19	DUSP17, SKRP1	142679	ENSG00000162999	258.2	517.64
GSHG0011175	PAPD5	up	2	4.42e-06	0.000904	EASANA	chr16(+):50186829-50269221	UCSC	poly(A) RNA polymerase D5, non-canonical	TRF4-2, TUT3	64282	ENSG00000121274	713.27	1431.15
GSHG0009818	TUBGCP4	up	2	0.0361	0.288	EASANA	chr15(+):43663257-43699291	UCSC	tubulin gamma complex associated protein 4	76P, FLJ14797	27229	ENSG00000137822	808.96	1616.48
GSHG0020650	NR1D2	up	2	0.0288	0.258	EASANA	chr3(+):23986751-24022109	UCSC	nuclear receptor subfamily 1 group D member 2	BD73, EAR-1r, Hs.37288, HZF2, REVERBB, REVERBbeta, RVR	9975	ENSG00000174738	2326.65	4647.69
GSHG0004304	--	up	1.99	0.00212	0.0584	EASANA	chr10(-):101376349-101379138	UCSC	--	NULL	--	--	758.1	1510.19
GSHG0006016	XRRA1	up	1.99	0.0312	0.267	EASANA	chr11(-):74518784-74660245	UCSC	X-ray radiation resistance associated 1	FLJ00225	143570	ENSG00000166435	386.62	769.39
GSHG0134775	--	up	1.99	0.0213	0.22	EASANA	chr10(+):68868454-68872073	UCSC	--	NULL	--	--	1707.61	3399.69
GSHG0013907	ANKRD12	up	1.99	0.00228	0.0609	EASANA	chr18(+):9136751-9285982	UCSC	ankyrin repeat domain 12	FLJ20053, GAC-1, KIAA0874	23253	ENSG00000101745	336.81	670.4
GSHG0015885	PLAUR	up	1.99	0.0212	0.22	EASANA	chr19(-):44150248-44174699	UCSC	plasminogen activator, urokinase receptor	CD87, UPAR, URKR	5329	ENSG00000011422	335.44	665.86
GSHG0025660	HMGA1	up	1.99	0.00096	0.0364	EASANA	chr6(+):34196794-34214008	UCSC	high mobility group AT-hook 1	NULL	3159	ENSG00000137309	2261.87	4491.8
GSHG0005272	ZBTB16	up	1.98	0.00682	0.119	EASANA	chr11(+):113930311-114127492	UCSC	zinc finger and BTB domain containing 16	PLZF	7704	ENSG00000109906	887.33	1761.39
GSHG0001209	CACYBP	up	1.98	3.53e-07	0.000146	EASANA	chr1(+):174968571-174981163	UCSC	calcyclin binding protein	S100A6BP, SIP	27101	ENSG00000116161	23192.1	45963.3
GSHG0026070	HECA	up	1.98	0.0145	0.178	EASANA	chr6(+):139456241-139501946	UCSC	hdc homolog, cell cycle regulator	dJ225E12.1, HDC, HDCL, hHDC	51696	ENSG00000112406	515.12	1020.81
GSHG0033914	SH3RF3	up	1.98	0.0114	0.157	EASANA	chr2(+):109745997-110262213	UCSC	SH3 domain containing ring finger 3	FLJ00204, POSH2	344558	ENSG00000172985	370.91	735.38
GSHG0022311	BCL6	up	1.97	0.0155	0.185	EASANA	chr3(-):187439165-187463513	UCSC	B cell CLL/lymphoma 6	BCL5, BCL6A, LAZ3, ZBTB27	604	ENSG00000113916	9782.34	19314.8
GSHG0018078	NR4A2	up	1.97	0.0361	0.288	EASANA	chr2(-):157180944-157189287	UCSC	nuclear receptor subfamily 4 group A member 2	HZF-3, NOT, RNR1, TINUR	4929	ENSG00000153234	591	1167.24
GSHG0020132	PIM3	up	1.97	4.02e-06	0.000857	EASANA	chr22(+):50354143-50357719	UCSC	Pim-3 proto-oncogene, serine/threonine kinase	NULL	415116	ENSG00000198355	3368.56	6645.28
GSHG0017641	BCL11A	up	1.97	0.00874	0.134	EASANA	chr2(-):60678302-60780768	UCSC	B cell CLL/lymphoma 11A	BCL11A-L, BCL11A-S, BCL11A-XL, CTIP1, HBFQTL5, ZNF856	53335	ENSG00000119866	2739.39	5405.83
GSHG0004526	KRTAP5-AS1	up	1.97	0.0481	0.328	EASANA	chr11(+):1593970-1623308	UCSC	KRTAP5-1/KRTAP5-2 antisense RNA 1	NULL	338651	ENSG00000233930	745.05	1467.62
GSHG0010808	LOC100287175	up	1.97	0.0115	0.158	EASANA	chr16(+):686817-689205	UCSC	uncharacterized LOC100287175	NULL	100287175	--	81.58	159.89
GSHG0008345	LATS2	up	1.97	0.0282	0.256	EASANA	chr13(-):21547178-21635722	UCSC	large tumor suppressor kinase 2	NULL	26524	ENSG00000150457	540.04	1060.69
GSHG0014615	--	up	1.96	0.0284	0.257	EASANA	chr19(+):12902308-12904127	UCSC	--	NULL	--	--	9555.9	18732.5
GSHG0024089	TMEM161B-AS1	up	1.96	0.00102	0.0378	EASANA	chr5(+):87564699-87732490	UCSC	TMEM161B antisense RNA 1	linc-POLR3G-8	100505894	ENSG00000247828	1351.7	2645.35
GSHG0030366	UGCG	up	1.96	0.03	0.262	EASANA	chr9(+):114659046-114697653	UCSC	UDP-glucose ceramide glucosyltransferase	GCS	7357	ENSG00000148154	740.86	1449.92
GSHG0025343	GFPT2	up	1.96	2.23e-05	0.0028	EASANA	chr5(-):179727690-179780387	UCSC	glutamine-fructose-6-phosphate transaminase 2	GFAT2	9945	ENSG00000131459	1916.83	3748.74
GSHG0025324	ADAMTS2	up	1.96	0.000928	0.0357	EASANA	chr5(-):178537852-178772431	UCSC	ADAM metallopeptidase with thrombospondin type 1 motif 2	ADAM-TS2, ADAMTS-3, hPCPNI, NPI, PCINP	9509	ENSG00000087116	393.65	770.28
GSHG0013230	NUFIP2	up	1.95	7.99e-05	0.00704	EASANA	chr17(-):27582855-27621166	UCSC	NUFIP2, FMR1 interacting protein 2	182-FIP, 82-FIP, FIP-82, KIAA1321, MGC117262, PIG1	57532	ENSG00000108256	1675.25	3269.89
GSHG0002201	FUBP1	up	1.95	7.94e-09	6.19e-06	EASANA	chr1(-):78409739-78444889	UCSC	far upstream element binding protein 1	FBP	8880	ENSG00000162613	7227.78	14062
GSHG0018271	ALS2CR12	up	1.94	0.0297	0.261	EASANA	chr2(-):202152985-202222121	UCSC	amyotrophic lateral sclerosis 2 chromosome region 12	NULL	130540	ENSG00000155749	184.94	358.61
GSHG0139685	--	up	1.94	0.0116	0.158	EASANA	chr20(+):25209786-25212569	UCSC	--	NULL	--	--	582.77	1131.27
GSHG0029270	KHDRBS3	up	1.94	6.12e-05	0.00591	EASANA	chr8(+):136469699-136659853	UCSC	KH RNA binding domain containing, signal transduction associated 3	Etle, etoile, SALP, SLM-2, SLM2, T-STAR	10656	ENSG00000131773	6508.66	12647.2
GSHG0012412	RASL10B	up	1.94	0.00505	0.0989	EASANA	chr17(+):34058679-34070539	UCSC	RAS like family 10 member B	RRP17, VTS58635	91608	ENSG00000270885	882.69	1713.25
GSHG0001245	--	up	1.93	0.00446	0.0912	EASANA	chr1(+):181057836-181059324	UCSC	--	NULL	--	--	2308.18	4462.61
GSHG0023433	DDIT4L	up	1.93	0.0125	0.163	EASANA	chr4(-):101107029-101111655	UCSC	DNA damage inducible transcript 4 like	REDD2, Rtp801L	115265	ENSG00000145358	717	1384.14
GSHG0018213	CALCRL	up	1.93	0.00112	0.04	EASANA	chr2(-):188206690-188313021	UCSC	calcitonin receptor like receptor	CGRPR, CRLR	10203	ENSG00000064989	156.67	302.88
GSHG0025767	HSP90AB1	up	1.93	2.26e-09	2.37e-06	EASANA	chr6(+):44213903-44221625	UCSC	heat shock protein 90 alpha family class B member 1	NULL	3326	ENSG00000096384	131885	254353
GSHG0030702	MLLT3	up	1.92	2.42e-08	1.47e-05	EASANA	chr9(-):20341665-20622542	UCSC	MLLT3, super elongation complex subunit	AF-9, AF9, YEATS3	4300	ENSG00000171843	1289.51	2483.54
GSHG0007575	B4GALNT1	up	1.92	0.01	0.145	EASANA	chr12(-):58017193-58027022	UCSC	beta-1, 4-N-acetyl-galactosaminyltransferase 1	beta1-4GalNAc-T	2583	ENSG00000135454	1992.69	3835.28
GSHG0031875	MAMLD1	up	1.92	0.0011	0.0396	EASANA	chrX(+):149529836-149682448	UCSC	mastermind like domain containing 1	CG1, F18	10046	ENSG00000013619	711.08	1368.01
GSHG0025724	MDFI	up	1.92	0.00126	0.0429	EASANA	chr6(+):41604915-41621981	UCSC	MyoD family inhibitor	I-mfa	4188	ENSG00000112559	149.35	286.25
GSHG0022560	TMEM33	up	1.92	1.27e-08	8.64e-06	EASANA	chr4(+):41937137-41962824	UCSC	transmembrane protein 33	FLJ10525	55161	ENSG00000109133	752.89	1446.94
GSHG0019260	KCNG1	up	1.92	0.0432	0.313	EASANA	chr20(-):49620194-49639677	UCSC	potassium voltage-gated channel modifier subfamily G member 1	K13, kH2, Kv6.1	3755	ENSG00000026559	345.56	664.49
GSHG0022298	DGKG	up	1.92	0.0242	0.236	EASANA	chr3(-):185864992-186080023	UCSC	diacylglycerol kinase gamma	NULL	1608	ENSG00000058866	1693.25	3254.93
GSHG0030248	C9orf47 // S1PR3	up	1.92	0.00148	0.0475	EASANA	chr9(+):91605778-91620067	UCSC	chromosome 9 open reading frame 47 // sphingosine-1-phosphate receptor 3	bA791O21.3, EDG-3, FLJ37523	1903, 286223	ENSG00000186354, ENSG00000213694	1593.12	3059.66
GSHG0025246	SLIT3	up	1.92	0.0226	0.227	EASANA	chr5(-):168088738-168728133	UCSC	slit guidance ligand 3	MEGF5, Slit-3, SLIT1, slit2	6586	ENSG00000184347	956.59	1836.96
GSHG0027216	MPP6	up	1.92	0.0326	0.273	EASANA	chr7(+):24612965-24733314	UCSC	membrane palmitoylated protein 6	p55T, PALS2, VAM-1	51678	ENSG00000105926	468.63	899.95
GSHG0022603	KIAA1211	up	1.92	0.0255	0.243	EASANA	chr4(+):57045441-57196890	UCSC	KIAA1211	NULL	57482	ENSG00000109265	811.81	1557.65
GSHG0021566	SATB1	up	1.92	0.024	0.235	EASANA	chr3(-):18386880-18487080	UCSC	SATB homeobox 1	NULL	6304	ENSG00000182568	4287.03	8210.39
GSHG0016346	FOSL2	up	1.91	0.0285	0.257	EASANA	chr2(+):28615667-28639445	UCSC	FOS like 2, AP-1 transcription factor subunit	FLJ23306, FRA2	2355	ENSG00000075426	7034.33	13460.1
GSHG0000708	FNBP1L	up	1.91	0.000473	0.0237	EASANA	chr1(+):93913688-94020216	UCSC	formin binding protein 1 like	FLJ20275, TOCA1	54874	ENSG00000137942	658.32	1257.78
GSHG0141872	--	up	1.91	0.043	0.312	EASANA	chr5(-):179345912-179347229	UCSC	--	NULL	--	--	489.14	934.29
GSHG0031903	--	up	1.91	0.008	0.128	EASANA	chrX(+):152843548-152844247	UCSC	--	NULL	--	--	75.41	144.1
GSHG0016286	KLHL29	up	1.9	0.0267	0.249	EASANA	chr2(+):23608298-23931483	UCSC	kelch like family member 29	KIAA1921	114818	ENSG00000119771	626.15	1193.83
GSHG0010978	PDXDC1	up	1.9	0.000177	0.0123	EASANA	chr16(+):15068592-15233267	UCSC	pyridoxal dependent decarboxylase domain containing 1	KIAA0251	23042	ENSG00000179889	3482.32	6624.4
GSHG0007163	SLC6A12	up	1.9	0.0148	0.18	EASANA	chr12(-):299243-323741	UCSC	solute carrier family 6 member 12	BGT-1	6539	ENSG00000111181	2059.35	3916.34
GSHG0012522	AOC2	up	1.9	0.0076	0.125	EASANA	chr17(+):40996600-41002728	UCSC	amine oxidase, copper containing 2	DAO2, RAO	314	ENSG00000131480	939.14	1785.29
GSHG0018110	FIGN	up	1.9	9.85e-06	0.0015	EASANA	chr2(-):164461466-164592519	UCSC	fidgetin, microtubule severing factor	NULL	55137	ENSG00000182263	1523.52	2897.2
GSHG0023751	LINC01018	up	1.9	0.00946	0.141	EASANA	chr5(+):6582249-6588613	UCSC	long intergenic non-protein coding RNA 1018	NULL	255167	ENSG00000250056	1610.86	3056.38
GSHG0013762	JMJD6	up	1.9	0.0085	0.132	EASANA	chr17(-):74708914-74722881	UCSC	arginine demethylase and lysine hydroxylase	KIAA0585, PTDSR1	23210	ENSG00000070495	6737.03	12768
GSHG0027008	FBXO5	up	1.89	0.00193	0.055	EASANA	chr6(-):153291652-153304754	UCSC	F-box protein 5	EMI1, FBX5, Fbxo31	26271	ENSG00000112029	255.69	482.61
GSHG0140044	--	up	1.89	0.0107	0.151	EASANA	chr21(-):38979678-38982665	UCSC	--	NULL	--	--	3384.22	6401.83
GSHG0035473	SNORD97	up	1.88	0.0125	0.163	EASANA	chr11(-):10823014-10823155	UCSC	small nucleolar RNA, C/D box 97	U97	692223	ENSG00000238622	37.6	70.67
GSHG0019926	CCDC117	up	1.88	0.000845	0.0341	EASANA	chr22(+):29168662-29185289	UCSC	coiled-coil domain containing 117	FLJ33814	150275	ENSG00000159873	340.63	641.99
GSHG0022921	FHDC1	up	1.88	0.0141	0.175	EASANA	chr4(+):153864135-153900848	UCSC	FH2 domain containing 1	KIAA1727	85462	ENSG00000137460	95.95	180.55
GSHG0016910	KIF5C	up	1.87	0.0483	0.329	EASANA	chr2(+):149632792-149883273	UCSC	kinesin family member 5C	NULL	3800	ENSG00000168280	18613.3	34888.1
GSHG0015480	ZNF121	up	1.87	0.000176	0.0123	EASANA	chr19(-):9672859-9695209	UCSC	zinc finger protein 121	ZHC32, ZNF20	7675	ENSG00000197961	242.16	453.02
GSHG0021621	CSRNP1	up	1.87	0.000264	0.016	EASANA	chr3(-):39183342-39196093	UCSC	cysteine and serine rich nuclear protein 1	DKFZp566F164, FAM130B, TAIP-3, URAX1	64651	ENSG00000144655	1051.76	1969.84
GSHG0014679	NWD1	up	1.87	0.017	0.197	EASANA	chr19(+):16830787-16928773	UCSC	NACHT and WD repeat domain containing 1	NULL	284434	ENSG00000188039	730.53	1367.49
GSHG0006350	--	up	1.86	0.0267	0.249	EASANA	chr11(-):134144745-134147319	UCSC	--	NULL	--	--	635.31	1185.56
GSHG0030867	PTAR1	up	1.86	0.00935	0.14	EASANA	chr9(-):72324432-72374876	UCSC	protein prenyltransferase alpha subunit repeat containing 1	NULL	375743	ENSG00000188647	152.39	283.94
GSHG0029191	RIMS2	up	1.86	0.0278	0.254	EASANA	chr8(+):104512976-105266656	UCSC	regulating synaptic membrane exocytosis 2	KIAA0751, OBOE, RIM2	9699	ENSG00000176406	3410.62	6356.99
GSHG0003395	ARID5B	up	1.86	0.0114	0.157	EASANA	chr10(+):63661013-63856707	UCSC	AT-rich interaction domain 5B	FLJ21150, MRF2	84159	ENSG00000150347	348.43	649.54
GSHG0028477	NAMPT	up	1.86	0.0115	0.158	EASANA	chr7(-):105888734-105925638	UCSC	nicotinamide phosphoribosyltransferase	PBEF	10135	ENSG00000105835	3007.07	5600.03
GSHG0016067	ZNF615	up	1.86	0.00164	0.0505	EASANA	chr19(-):52494586-52511483	UCSC	zinc finger protein 615	FLJ33710	284370	ENSG00000197619	176.7	328.88
GSHG0028538	WASL	up	1.86	0.032	0.271	EASANA	chr7(-):123321981-123389125	UCSC	Wiskott-Aldrich syndrome like	N-WASP, NWASP, WASPB	8976	ENSG00000106299	2883.03	5368.71
GSHG0032038	SRPX	up	1.86	0.0412	0.305	EASANA	chrX(-):38008589-38080177	UCSC	sushi repeat containing protein, X-linked	ETX1	8406	ENSG00000101955	820.84	1526.83
GSHG0034029	PCSK5	up	1.86	0.0163	0.191	EASANA	chr9(+):78505560-78977255	UCSC	proprotein convertase subtilisin/kexin type 5	PC5, PC6, SPC6	5125	ENSG00000099139	229.39	425.78
GSHG0024235	HSPA4	up	1.86	0.00015	0.0111	EASANA	chr5(+):132387662-132440766	UCSC	heat shock protein family A (Hsp70) member 4	HS24/P52, HSPH2	3308	ENSG00000170606	8235.58	15296.8
GSHG0002916	YOD1	up	1.86	0.000103	0.00849	EASANA	chr1(-):207217194-207226325	UCSC	YOD1 deubiquitinase	DKFZp451J1719, DUBA8, OTUD2	55432	ENSG00000180667	5796.91	10761.1
GSHG0002817	B3GALT2	up	1.85	0.0497	0.333	EASANA	chr1(-):193147860-193155743	UCSC	beta-1, 3-galactosyltransferase 2	beta3Gal-T2	8707	ENSG00000162630	806.47	1496.24
GSHG0023360	PRKG2	up	1.85	0.0301	0.263	EASANA	chr4(-):82008524-82136271	UCSC	protein kinase, cGMP-dependent, type II	cGKII, PRKGR2	5593	ENSG00000138669	142.52	264.71
GSHG0003408	HNRNPH3	up	1.85	0.00969	0.142	EASANA	chr10(+):70090931-70102953	UCSC	heterogeneous nuclear ribonucleoprotein H3	2H9	3189	ENSG00000096746	11466.7	21239.6
GSHG0146013	--	up	1.85	0.00624	0.113	EASANA	chr3(-):196433921-196439134	UCSC	--	NULL	--	--	845.79	1567.56
GSHG0008383	FLT1	up	1.85	0.0487	0.33	EASANA	chr13(-):28874483-29069265	UCSC	fms related tyrosine kinase 1	VEGFR1	2321	ENSG00000102755	897.07	1662.21
GSHG0007225	SLC2A3	up	1.85	0.000851	0.0341	EASANA	chr12(-):8071824-8088892	UCSC	solute carrier family 2 member 3	NULL	6515	ENSG00000059804	12770.4	23631.3
GSHG0025032	MARCH3	up	1.84	0.0441	0.316	EASANA	chr5(-):126203406-126366500	UCSC	membrane associated ring-CH-type finger 3	MARCH-III, MGC48332, RNF173	115123	ENSG00000173926	243.52	448.45
GSHG0028156	PGAM2	up	1.84	0.0248	0.239	EASANA	chr7(-):44102327-44105186	UCSC	phosphoglycerate mutase 2	PGAM-M	5224	ENSG00000164708	1474.45	2710.75
GSHG0022273	MCF2L2	up	1.84	0.0111	0.154	EASANA	chr3(-):182894959-183146057	UCSC	MCF.2 cell line derived transforming sequence-like 2	ARHGEF22, KIAA0861	23101	ENSG00000053524	3491.82	6413.9
GSHG0015365	PIP5K1C	up	1.84	0.0204	0.216	EASANA	chr19(-):3630179-3700490	UCSC	phosphatidylinositol-4-phosphate 5-kinase type 1 gamma	KIAA0589, LCCS3, PIP5Kgamma	23396	ENSG00000186111	6438.76	11824.8
GSHG0017144	CREB1	up	1.84	0.00228	0.0609	EASANA	chr2(+):208394461-208470713	UCSC	cAMP responsive element binding protein 1	NULL	1385	ENSG00000118260	607.65	1116.49
GSHG0025356	TRIM52	up	1.84	6.73e-07	0.000222	EASANA	chr5(-):180682147-180688119	UCSC	tripartite motif containing 52	RNF102	84851	ENSG00000183718	1695.02	3110.92
GSHG0027733	MKLN1	up	1.84	0.015	0.182	EASANA	chr7(+):130794854-131181398	UCSC	muskelin 1	TWA2	4289	ENSG00000128585	2783.86	5108.39
GSHG0027931	DNAJB6	up	1.83	8.58e-10	1.29e-06	EASANA	chr7(+):157129698-157210132	UCSC	DnaJ heat shock protein family (Hsp40) member B6	MRJ	10049	ENSG00000105993	14045.2	25768.1
GSHG0139018	--	up	1.83	0.00395	0.0847	EASANA	chr2(+):113293961-113296688	UCSC	--	NULL	--	--	527.67	966.41
GSHG0006457	KLRG1	up	1.83	0.0341	0.279	EASANA	chr12(+):9102640-9163343	UCSC	killer cell lectin like receptor G1	2F1, CLEC15A, MAFA, MAFA-L	10219	ENSG00000139187	289.32	529.61
GSHG0031706	TCEAL9	up	1.83	0.000546	0.0259	EASANA	chrX(+):102611380-102613381	UCSC	transcription elongation factor A like 9	DKFZp313K1940, WEX6	51186	ENSG00000185222	5503.72	10074.3
GSHG0023525	PCDH18	up	1.83	0.019	0.209	EASANA	chr4(-):138440076-138453653	UCSC	protocadherin 18	KIAA1562, PCDH68L	54510	ENSG00000189184	200.96	368.48
GSHG0132348	SYNPR	up	1.83	0.027	0.25	EASANA	chr3(+):63263914-63602597	UCSC	synaptoporin	MGC26651, SPO	132204	ENSG00000163630	1550.15	2836.6
GSHG0010155	BLM	up	1.83	0.00531	0.102	EASANA	chr15(+):91260558-91358692	UCSC	Bloom syndrome RecQ like helicase	BS, RECQ2, RECQL3	641	ENSG00000197299	510.79	932.1
GSHG0000897	ITGA10	up	1.83	0.0251	0.241	EASANA	chr1(+):145524891-145543867	UCSC	integrin subunit alpha 10	NULL	8515	ENSG00000143127	703.73	1283.92
GSHG0002147	--	up	1.83	0.0181	0.203	EASANA	chr1(-):59247403-59249717	UCSC	--	NULL	--	--	6389.37	11664.6
GSHG0024108	ARSK	up	1.82	0.00944	0.141	EASANA	chr5(+):94890773-94940806	UCSC	arylsulfatase family member K	DKFZp313G1735, TSULF	153642	ENSG00000164291	323.93	592.11
GSHG0019712	DSCAM	up	1.82	0.0107	0.151	EASANA	chr21(-):41382927-42219065	UCSC	DS cell adhesion molecule	CHD2-42, CHD2-52	1826	ENSG00000171587	1965.14	3576.51
GSHG0004653	ARNTL	up	1.82	0.003	0.072	EASANA	chr11(+):13298199-13408815	UCSC	aryl hydrocarbon receptor nuclear translocator like	bHLHe5, BMAL1, JAP3, MOP3, PASD3	406	ENSG00000133794	3309.9	6021.49
GSHG0007896	--	up	1.82	0.0117	0.159	EASANA	chr12(-):124411602-124419531	UCSC	--	NULL	--	--	2114.21	3844.68
GSHG0023488	SEC24D	up	1.82	0.0149	0.181	EASANA	chr4(-):119643979-119759829	UCSC	SEC24 homolog D, COPII coat complex component	KIAA0755	9871	ENSG00000150961	875.7	1592.52
GSHG0025545	NKAPL	up	1.82	0.0194	0.211	EASANA	chr6(+):28226862-28229007	UCSC	NFKB activating protein like	bA424I5.1	222698	ENSG00000189134	590.74	1072.6
GSHG0023704	FLJ38576	up	1.82	0.0159	0.188	EASANA	chr4(-):187110186-187112644	UCSC	uncharacterized LOC651430	NULL	651430	--	163.86	297.02
GSHG0146331	--	up	1.82	0.0204	0.216	EASANA	chr1(+):174982094-174992591	UCSC	--	NULL	--	--	1018.1	1846.96
GSHG0119023	ZFP36L1	up	1.81	0.035	0.282	EASANA	chr14(-):69254372-69262960	UCSC	ZFP36 ring finger protein like 1	Berg36, cMG1, ERF1, RNF162B, TIS11B	677	ENSG00000185650	5142.08	9328.46
GSHG0000213	FAM43B	up	1.81	0.000506	0.0249	EASANA	chr1(+):20878932-20881512	UCSC	family with sequence similarity 43 member B	FLJ44952	163933	ENSG00000183114	2682.36	4866.15
GSHG0018333	IGFBP5	up	1.81	0.0392	0.298	EASANA	chr2(-):217536829-217560272	UCSC	insulin like growth factor binding protein 5	NULL	3488	ENSG00000115461	15573.5	28245.3
GSHG0025880	HTR1E	up	1.81	0.0481	0.328	EASANA	chr6(+):87647024-87726388	UCSC	5-hydroxytryptamine receptor 1E	5-HT1E	3354	ENSG00000168830	640.39	1161.32
GSHG0142867	--	up	1.81	0.0102	0.146	EASANA	chr7(+):149578453-149579194	UCSC	--	NULL	--	--	94.9	171.01
GSHG0045164	IER5L	up	1.81	0.0363	0.288	EASANA	chr9(-):131937833-131940540	UCSC	immediate early response 5 like	bA247A12.2	389792	ENSG00000188483	3446.61	6238.75
GSHG0005204	CEP126	up	1.81	0.0215	0.221	EASANA	chr11(+):101785745-101871796	UCSC	centrosomal protein 126	NULL	57562	ENSG00000110318	1219.73	2208.43
GSHG0016683	ARID5A	up	1.81	0.0309	0.266	EASANA	chr2(+):97202456-97218374	UCSC	AT-rich interaction domain 5A	MRF-1, RP11-363D14	10865	ENSG00000196843	841.71	1522.48
GSHG0017116	FAM117B	up	1.81	0.0314	0.268	EASANA	chr2(+):203499901-203634479	UCSC	family with sequence similarity 117 member B	FLJ38771	150864	ENSG00000138439	178.53	323.07
GSHG0027838	CNTNAP2	up	1.81	0.0458	0.322	EASANA	chr7(+):145813453-148118090	UCSC	contactin associated protein like 2	Caspr2, KIAA0868, NRXN4	26047	ENSG00000174469	2357.42	4259.03
GSHG0018503	SNPH	up	1.81	0.0335	0.276	EASANA	chr20(+):1246935-1289969	UCSC	syntaphilin	bA314N13.5	9751	ENSG00000101298	1413.84	2554.77
GSHG0028764	--	up	1.81	0.0062	0.112	EASANA	chr7_gl000195_random(-):29246-31982	UCSC	--	NULL	--	--	1124.99	2031.94
GSHG0002243	GBP1	up	1.8	0.0326	0.273	EASANA	chr1(-):89517987-89531043	UCSC	guanylate binding protein 1	NULL	2633	ENSG00000117228	605.94	1094
GSHG0015514	CCDC151	up	1.8	0.0216	0.222	EASANA	chr19(-):11531273-11546604	UCSC	coiled-coil domain containing 151	MGC20983	115948	ENSG00000198003	1177.49	2121.48
GSHG0029515	PURG	up	1.8	0.0498	0.333	EASANA	chr8(-):30853315-30891231	UCSC	purine rich element binding protein G	PURG-A, PURG-B	29942	ENSG00000172733	300.86	541.1
GSHG0026063	TNFAIP3	up	1.8	0.0419	0.308	EASANA	chr6(+):138188325-138204450	UCSC	TNF alpha induced protein 3	A20, OTUD7C	7128	ENSG00000118503	68.85	124.06
GSHG0009250	MYH7	up	1.8	0.00698	0.12	EASANA	chr14(-):23881948-23904895	UCSC	myosin heavy chain 7	CMD1S	4625	ENSG00000092054	200.55	361.44
GSHG0002768	ABL2	up	1.8	0.00535	0.102	EASANA	chr1(-):179068463-179198819	UCSC	ABL proto-oncogene 2, non-receptor tyrosine kinase	ARG	27	ENSG00000143322	380.8	685.31
GSHG0007802	LINC01234	up	1.8	0.0332	0.275	EASANA	chr12(-):114182382-114211488	UCSC	long intergenic non-protein coding RNA 1234	onco-lncRNA-32	100506465	ENSG00000249550	362.17	651.33
GSHG0006318	ARHGAP32	up	1.8	0.0287	0.257	EASANA	chr11(-):128834955-129062093	UCSC	Rho GTPase activating protein 32	GC-GAP, GRIT, KIAA0712, MGC1892, RICS	9743	ENSG00000134909	22685	40757.7
GSHG0141371	--	up	1.8	0.0174	0.199	EASANA	chr4(-):77861432-77865871	UCSC	--	NULL	--	--	1856.28	3334.1
GSHG0024057	JMY	up	1.79	0.00653	0.116	EASANA	chr5(+):78531925-78623036	UCSC	junction mediating and regulatory protein, p53 cofactor	FLJ37870, WHAMM2	133746	ENSG00000152409	488.64	876.63
GSHG0015930	IGFL4	up	1.79	0.0299	0.262	EASANA	chr19(-):46543006-46544274	UCSC	IGF like family member 4	NULL	444882	ENSG00000204869	116.2	206.84
GSHG0025408	SNRNP48	up	1.79	0.0122	0.161	EASANA	chr6(+):7590431-7612200	UCSC	small nuclear ribonucleoprotein U11/U12 subunit 48	dJ336K20B.1, dJ512B11.2, FLJ32234	154007	ENSG00000168566	854.72	1529.12
GSHG0023481	ARSJ	up	1.78	0.0223	0.225	EASANA	chr4(-):114821439-114901043	UCSC	arylsulfatase family member J	FLJ23548	79642	ENSG00000180801	111.72	199.51
GSHG0029822	SNTB1	up	1.78	0.0104	0.148	EASANA	chr8(-):121547985-121825513	UCSC	syntrophin beta 1	59-DAP, A1B, BSYN2, SNT2, TIP-43	6641	ENSG00000172164	205.19	365.96
GSHG0139730	--	up	1.78	0.0437	0.315	EASANA	chr20(+):44652139-44652170	UCSC	--	NULL	--	--	38.66	68.39
GSHG0033424	LIMD1	up	1.78	0.00951	0.141	EASANA	chr3(+):45636323-45722755	UCSC	LIM domains containing 1	NULL	8994	ENSG00000144791	353.66	628.56
GSHG0149371	--	up	1.78	0.00954	0.141	EASANA	chr2(+):198575433-198582768	UCSC	--	NULL	--	--	1726.16	3065.46
GSHG0149950	LINC02246	up	1.78	0.0116	0.158	EASANA	chr21(-):16189159-16290989	UCSC	long intergenic non-protein coding RNA 2246	ENST00000418954	107987295	ENSG00000281903	912.01	1617.52
GSHG0006587	LRRK2	up	1.78	0.0485	0.329	EASANA	chr12(+):40618813-40763084	UCSC	leucine rich repeat kinase 2	DKFZp434H2111, FLJ45829, RIPK7, ROCO2	120892	ENSG00000188906	634.22	1126.77
GSHG0032426	MECP2	up	1.77	0.000168	0.0119	EASANA	chrX(-):153287263-153363188	UCSC	methyl-CpG binding protein 2	NULL	4204	ENSG00000169057	2196.82	3893.22
GSHG0004424	CHST15	up	1.77	0.0219	0.223	EASANA	chr10(-):125767182-125853206	UCSC	carbohydrate sulfotransferase 15	BRAG, GALNAC4S-6ST, KIAA0598	51363	ENSG00000182022	685.54	1216.68
GSHG0008718	MMP14	up	1.77	0.00626	0.113	EASANA	chr14(+):23305742-23316970	UCSC	matrix metallopeptidase 14	MT1-MMP	4323	ENSG00000157227	817.09	1448.02
GSHG0010972	--	up	1.77	0.0378	0.293	EASANA	chr16(+):14244690-14247092	UCSC	--	NULL	--	--	677.42	1200.71
GSHG0013559	PPP1R9B	up	1.77	4.27e-05	0.0045	EASANA	chr17(-):48211099-48227878	UCSC	protein phosphatase 1 regulatory subunit 9B	SPINO, Spn	84687	ENSG00000108819	7754.63	13705
GSHG0015882	IRGQ	up	1.77	0.0132	0.168	EASANA	chr19(-):44088521-44100287	UCSC	immunity related GTPase Q	FKSG27	126298	ENSG00000167378	218.32	385.65
GSHG0016994	RAPGEF4	up	1.77	0.00485	0.0966	EASANA	chr2(+):173600525-173917725	UCSC	Rap guanine nucleotide exchange factor 4	cAMP-GEFII, CGEF2	11069	ENSG00000091428	17359.9	30645
GSHG0007557	PTGES3	up	1.77	0.000223	0.0143	EASANA	chr12(-):57057127-57082192	UCSC	prostaglandin E synthase 3	cPGES, p23, TEBP	10728	ENSG00000110958	43568.7	76905.4
GSHG0012940	RFLNB	up	1.76	0.00566	0.107	EASANA	chr17(-):289773-295731	UCSC	refilin B	Cfm1, MGC45871, RefilinB	359845	ENSG00000183688	1225.85	2162.44
GSHG0000919	LOC645166	up	1.76	0.00405	0.0861	EASANA	chr1(+):148928313-148953054	UCSC	lymphocyte-specific protein 1 pseudogene	NULL	645166	--	990.78	1745.11
GSHG0017788	CD8A	up	1.76	0.00719	0.121	EASANA	chr2(-):87011729-87035519	UCSC	CD8a molecule	NULL	925	ENSG00000153563	61.59	108.16
GSHG0026016	HEY2	up	1.76	0.0496	0.333	EASANA	chr6(+):126068779-126082417	UCSC	hes related family bHLH transcription factor with YRPW motif 2	bHLHb32, HERP1, HESR2	23493	ENSG00000135547	1404.12	2466.88
GSHG0001257	LAMC1	up	1.76	0.0255	0.243	EASANA	chr1(+):182992591-183114727	UCSC	laminin subunit gamma 1	NULL	3915	ENSG00000135862	637.13	1120.53
GSHG0008285	ING1	up	1.76	4.76e-06	0.000949	EASANA	chr13(+):111364970-111373420	UCSC	inhibitor of growth family member 1	p24ING1c, p33, p33ING1, p33ING1b, p47, p47ING1a	3621	ENSG00000153487	3276.61	5748.74
GSHG0000596	AK4	up	1.75	0.0063	0.113	EASANA	chr1(+):65613232-65697828	UCSC	adenylate kinase 4	NULL	205	ENSG00000162433	425.07	746.37
GSHG0018075	RPRM	up	1.75	0.0374	0.291	EASANA	chr2(-):154333852-154335322	UCSC	reprimo, TP53 dependent G2 arrest mediator homolog	FLJ90327, REPRIMO	56475	ENSG00000177519	1493.19	2618.31
GSHG0024404	SGCD	up	1.75	0.0199	0.214	EASANA	chr5(+):155753756-156194796	UCSC	sarcoglycan delta	CMD1L, DAGD, LGMD2F	6444	ENSG00000170624	161.53	282.05
GSHG0022762	LOC105377348	up	1.75	0.00988	0.144	EASANA	chr4(+):103749212-103765262	UCSC	uncharacterized LOC105377348	NULL	105377348	--	310.89	543.2
GSHG0022713	NUDT9	up	1.75	0.000679	0.0296	EASANA	chr4(+):88343728-88380606	UCSC	nudix hydrolase 9	MGC3037	53343	ENSG00000170502	3579.38	6270.18
GSHG0018940	SRXN1 // SCRT2	up	1.75	0.00963	0.142	EASANA	chr20(-):627270-656825	UCSC	sulfiredoxin 1 // scratch family transcriptional repressor 2	dJ850E9.2, Npn3, SRX1, YKL086W, ZNF898B	140809, 85508	ENSG00000215397, ENSG00000271303	6952.14	12176.8
GSHG0133301	PTEN	up	1.75	0.0115	0.158	EASANA	chr10(+):89623195-89731686	UCSC	phosphatase and tensin homolog	MMAC1, PTEN1, TEP1	5728	ENSG00000171862	1819.89	3184.76
GSHG0009793	CHAC1	up	1.75	0.0105	0.149	EASANA	chr15(+):41245669-41248717	UCSC	ChaC glutathione specific gamma-glutamylcyclotransferase 1	MGC4504	79094	ENSG00000128965	1461.2	2555.05
GSHG0023476	TIFA	up	1.75	0.0454	0.321	EASANA	chr4(-):113196783-113207061	UCSC	TRAF interacting protein with forkhead associated domain	MGC20791, T2BP, T6BP, TIFAA	92610	ENSG00000145365	845.9	1478.56
GSHG0137707	--	up	1.74	2.26e-05	0.00281	EASANA	chr17(-):2292572-2295372	UCSC	--	NULL	--	--	637.57	1112.19
GSHG0018428	MSL3P1	up	1.74	0.00232	0.0615	EASANA	chr2(-):234774083-234777055	UCSC	MSL complex subunit 3 pseudogene 1	NULL	151507	ENSG00000224287	281.46	489.98
GSHG0027009	MTRF1L	up	1.74	3.87e-05	0.00426	EASANA	chr6(-):153308502-153323950	UCSC	mitochondrial translational release factor 1 like	HMRF1L, mtRF1a	54516	ENSG00000112031	960.72	1675.76
GSHG0017847	KIAA1211L	up	1.74	0.0162	0.19	EASANA	chr2(-):99410309-99552684	UCSC	KIAA1211 like	MGC42367	343990	ENSG00000196872	10389.4	18112.5
GSHG0005524	TRIM5	up	1.74	0.00651	0.115	EASANA	chr11(-):5684425-5959849	UCSC	tripartite motif containing 5	RNF88, TRIM5alpha	85363	ENSG00000132256	368.48	643.48
GSHG0001435	--	up	1.74	0.0101	0.145	EASANA	chr1(+):212981234-212983026	UCSC	--	NULL	--	--	207.57	362.41
GSHG0012523	AOC3	up	1.74	0.00592	0.11	EASANA	chr17(+):41003201-41010145	UCSC	amine oxidase, copper containing 3	HPAO, VAP-1, VAP1	8639	ENSG00000131471	464.16	806.89
GSHG0027064	--	up	1.74	0.000427	0.0222	EASANA	chr6(-):166786395-166788537	UCSC	--	NULL	--	--	500.35	871.44
GSHG0033068	--	up	1.74	0.0464	0.323	EASANA	chr11(+):107838128-107838869	UCSC	--	NULL	--	--	404.5	702.77
GSHG0009146	EIF5	up	1.74	0.000945	0.0362	EASANA	chr14(+):103798459-103811359	UCSC	eukaryotic translation initiation factor 5	NULL	1983	ENSG00000100664	11330.7	19696.1
GSHG0027262	--	up	1.74	2.68e-05	0.00322	EASANA	chr7(+):32768504-32794385	UCSC	--	NULL	--	--	500.23	868.24
GSHG0033143	AKR1C1	up	1.74	0.0309	0.266	EASANA	chr10(+):4934795-5020158	UCSC	aldo-keto reductase family 1 member C1	DD1, DDH, HAKRC, MBAB	1645	ENSG00000187134	1624.37	2818.13
GSHG0029511	GTF2E2	up	1.73	0.000473	0.0237	EASANA	chr8(-):30435829-30515758	UCSC	general transcription factor IIE subunit 2	FE, TF2E2, TFIIE-B	2961	ENSG00000197265	1288.63	2235.72
GSHG0020579	IRAK2	up	1.73	0.0325	0.273	EASANA	chr3(+):10206563-10285427	UCSC	interleukin 1 receptor associated kinase 2	NULL	3656	ENSG00000134070	951.32	1640.88
GSHG0031543	NUDT10	up	1.72	0.0323	0.272	EASANA	chrX(+):51075082-51080367	UCSC	nudix hydrolase 10	DIPP3a, hDIPP3alpha	170685	ENSG00000122824	2827.11	4874.25
GSHG0023790	CCT5	up	1.72	7.49e-07	0.000238	EASANA	chr5(+):10250033-10266523	UCSC	chaperonin containing TCP1 subunit 5	KIAA0098	22948	ENSG00000150753	11041.2	19019.1
GSHG0023164	LCORL	up	1.72	0.00907	0.138	EASANA	chr4(-):17842844-18023498	UCSC	ligand dependent nuclear receptor corepressor like	FLJ30696, MLR1	254251	ENSG00000178177	220.39	379.75
GSHG0147359	DDN-AS1	up	1.72	0.0112	0.156	EASANA	chr12(+):49392130-49413023	UCSC	DDN and PRKAG1 antisense RNA 1	CAT1507	105369758	ENSG00000257913	587.23	1010.76
GSHG0002520	S100A10	up	1.72	0.0493	0.333	EASANA	chr1(-):151955387-151966714	UCSC	S100 calcium binding protein A10	42C, CLP11, P11	6281	ENSG00000197747	2163.83	3721.29
GSHG0015152	ZNF808	up	1.72	0.00116	0.0409	EASANA	chr19(+):53030903-53067717	UCSC	zinc finger protein 808	NULL	388558	ENSG00000198482	706.77	1213.83
GSHG0026481	HSPA1L	up	1.72	0.0121	0.16	EASANA	chr6(-):31777397-31783501	UCSC	heat shock protein family A (Hsp70) member 1 like	HSP70-HOM, hum70t	3305	ENSG00000204390	1134.76	1945.69
GSHG0024024	TNPO1	up	1.72	0.00866	0.133	EASANA	chr5(+):72112418-72210215	UCSC	transportin 1	IPO2, MIP, MIP1, TRN	3842	ENSG00000083312	2348.65	4030.67
GSHG0014795	CEBPG	up	1.71	1.69e-06	0.00046	EASANA	chr19(+):33864236-33873591	UCSC	CCAAT enhancer binding protein gamma	GPE1BP, IG/EBP-1	1054	ENSG00000153879	7593.68	13019.3
GSHG0025822	PHF3	up	1.71	0.00429	0.0891	EASANA	chr6(+):64345707-64425418	UCSC	PHD finger protein 3	NULL	23469	ENSG00000118482	1548.57	2654.37
GSHG0009923	RAB8B	up	1.71	0.00715	0.121	EASANA	chr15(+):63481728-63559975	UCSC	RAB8B, member RAS oncogene family	NULL	51762	ENSG00000166128	711.02	1219.63
GSHG0028917	HMBOX1	up	1.71	0.0068	0.118	EASANA	chr8(+):28747887-28910785	UCSC	homeobox containing 1	FLJ21616, HNF1LA, HOT1, PBHNF	79618	ENSG00000147421	1076.17	1842.46
GSHG0139686	--	up	1.71	0.0235	0.232	EASANA	chr20(+):25714897-25716212	UCSC	--	NULL	--	--	138.54	236.51
GSHG0022602	CEP135	up	1.71	0.00761	0.125	EASANA	chr4(+):56814974-56899529	UCSC	centrosomal protein 135	FLJ13621	9662	ENSG00000174799	139.57	238.7
GSHG0000302	SESN2	up	1.71	0.00848	0.132	EASANA	chr1(+):28585963-28609001	UCSC	sestrin 2	DKFZp761M0212, HI95, SES2, SEST2	83667	ENSG00000130766	599.46	1026.72
GSHG0003019	HIST3H2A	up	1.71	0.00959	0.142	EASANA	chr1(-):228644682-228645573	UCSC	histone cluster 3 H2A	MGC3165	92815	ENSG00000181218	1555.06	2658.33
GSHG0022386	ZNF141	up	1.71	0.0138	0.173	EASANA	chr4(+):331568-378652	UCSC	zinc finger protein 141	pHZ-44	7700	ENSG00000131127	195.66	335.34
GSHG0018169	ATF2	up	1.71	0.0167	0.194	EASANA	chr2(-):175936980-176032934	UCSC	activating transcription factor 2	CRE-BP1, HB16, TREB7	1386	ENSG00000115966	2514.21	4298.95
GSHG0030887	C9orf40	up	1.71	0.00257	0.0661	EASANA	chr9(-):77561500-77567802	UCSC	chromosome 9 open reading frame 40	FLJ10110	55071	ENSG00000135045	791.59	1352.44
GSHG0033294	MAPT	up	1.71	0.00643	0.114	EASANA	chr17(+):43971748-44105700	UCSC	microtubule associated protein tau	FLJ31424, FTDP-17, MGC138549, MSTD, MTBT1, MTBT2, PPND, PPP1R103, tau	4137	ENSG00000186868	7403.18	12651
GSHG0018290	INO80D	up	1.71	0.008	0.128	EASANA	chr2(-):206858445-206950907	UCSC	INO80 complex subunit D	FLJ20309	54891	ENSG00000114933	196.67	336.56
GSHG0006658	ATF1	up	1.71	0.00182	0.0535	EASANA	chr12(+):51157789-51214943	UCSC	activating transcription factor 1	TREB36	466	ENSG00000123268	513.68	875.4
GSHG0010606	CSPG4	up	1.71	0.0435	0.314	EASANA	chr15(-):75966664-76005189	UCSC	chondroitin sulfate proteoglycan 4	HMW-MAA, MCSP, MCSPG, MEL-CSPG, MSK16, NG2	1464	ENSG00000173546	1453.74	2479.93
GSHG0051707	LINC00632	up	1.7	0.00128	0.0431	EASANA	chrX(+):139791924-139854842	UCSC	long intergenic non-protein coding RNA 632	NULL	286411	ENSG00000203930	1599.23	2725.86
GSHG0012474	WIPF2	up	1.7	0.000933	0.0358	EASANA	chr17(+):38375555-38438439	UCSC	WAS/WASL interacting protein family member 2	WICH, WIRE	147179	ENSG00000171475	1826.95	3113.05
GSHG0034642	MIR29B2CHG	up	1.7	0.0261	0.246	EASANA	chr1(-):207974864-207996048	UCSC	MIR29B2 and MIR29C host gene	FLJ35650	100128537	ENSG00000203709	76.75	130.7
GSHG0006485	ETV6	up	1.7	0.0117	0.158	EASANA	chr12(+):11802788-12048323	UCSC	ETS variant 6	TEL	2120	ENSG00000139083	371.7	634.12
GSHG0029120	RALYL	up	1.7	0.00805	0.129	EASANA	chr8(+):85095022-85834076	UCSC	RALY RNA binding protein like	HNRPCL3	138046	ENSG00000184672	5460.03	9291.98
GSHG0006843	THAP2	up	1.7	0.0448	0.318	EASANA	chr12(+):72057677-72074428	UCSC	THAP domain containing 2	DKFZP564I0422	83591	ENSG00000173451	2948.12	5006.15
GSHG0031370	CLCN4	up	1.7	0.0415	0.307	EASANA	chrX(+):10124985-10205700	UCSC	chloride voltage-gated channel 4	ClC-4, CLC4	1183	ENSG00000073464	4587.54	7780.28
GSHG0021322	FNDC3B	up	1.7	0.00715	0.121	EASANA	chr3(+):171757418-172118490	UCSC	fibronectin type III domain containing 3B	DKFZp762K137, FAD104, FLJ23399, PRO4979, YVTM2421	64778	ENSG00000075420	263.26	447.43
GSHG0009446	ACTN1	up	1.7	0.0355	0.284	EASANA	chr14(-):69340841-69446083	UCSC	actinin alpha 1	NULL	87	ENSG00000072110	8363.43	14178.4
GSHG0003704	NHLRC2	up	1.69	0.0174	0.199	EASANA	chr10(+):115614391-115672264	UCSC	NHL repeat containing 2	DKFZp779F115, FLJ20147, FLJ25621, FLJ33312, MGC45492	374354	ENSG00000196865	223.18	379.17
GSHG0134071	--	up	1.69	0.0141	0.175	EASANA	chr1(+):149675978-149676609	UCSC	--	NULL	--	--	148.43	251.19
GSHG0022224	PHC3	up	1.69	0.049	0.331	EASANA	chr3(-):169805368-169899537	UCSC	polyhomeotic homolog 3	EDR3, FLJ12729, FLJ12967, HPH3	80012	ENSG00000173889	225.96	382.42
GSHG0011060	HS3ST4	up	1.69	0.037	0.29	EASANA	chr16(+):25703347-26149009	UCSC	heparan sulfate-glucosamine 3-sulfotransferase 4	3OST4	9951	ENSG00000182601	5242.25	8859.81
GSHG0017651	XPO1	up	1.69	0.0208	0.218	EASANA	chr2(-):61705069-61932162	UCSC	exportin 1	CRM1, emb	7514	ENSG00000082898	15204.9	25692.7
GSHG0132850	--	up	1.69	0.0206	0.217	EASANA	chr5(-):179340375-179343509	UCSC	--	NULL	--	--	3569.35	6027.07
GSHG0031157	HSPA5	up	1.69	0.006	0.111	EASANA	chr9(-):127997127-128003666	UCSC	heat shock protein family A (Hsp70) member 5	BiP	3309	ENSG00000044574	12801	21612.5
GSHG0006421	PTMS	up	1.69	0.0141	0.175	EASANA	chr12(+):6875483-6880116	UCSC	parathymosin	ParaT	5763	ENSG00000159335	16221	27383.1
GSHG0027172	--	up	1.69	0.0302	0.263	EASANA	chr7(+):12279310-12282992	UCSC	--	NULL	--	--	369.39	623.23
GSHG0030671	NFIB	up	1.68	0.00308	0.0734	EASANA	chr9(-):14081842-14398982	UCSC	nuclear factor I B	NFI-RED, NFIB2, NFIB3	4781	ENSG00000147862	392.28	661.57
GSHG0022659	MTHFD2L	up	1.68	0.00336	0.0769	EASANA	chr4(+):74979889-75168816	UCSC	methylenetetrahydrofolate dehydrogenase (NADP+ dependent) 2 like	MGC72244	441024	ENSG00000163738	346.63	582.77
GSHG0020284	XBP1	up	1.68	0.0115	0.158	EASANA	chr22(-):29190546-29196560	UCSC	X-box binding protein 1	NULL	7494	ENSG00000100219	4137.33	6957.75
GSHG0028345	CYP51A1 // LRRD1	up	1.68	0.021	0.219	EASANA	chr7(-):91741463-91808849	UCSC	cytochrome P450 family 51 subfamily A member 1 // leucine rich repeats and death domain containing 1	CP51, CYPL1, IMAGE:4798971, LDM, P450-14DM, P450L1	1595, 401387	ENSG00000001630, ENSG00000240720	5777.72	9713.17
GSHG0017924	ZC3H8	up	1.68	0.0197	0.213	EASANA	chr2(-):112973435-113012664	UCSC	zinc finger CCCH-type containing 8	Fliz1	84524	ENSG00000144161	390.15	655.28
GSHG0000635	TYW3	up	1.68	0.00207	0.0577	EASANA	chr1(+):75198836-75232358	UCSC	tRNA-yW synthesizing protein 3 homolog	FLJ40918	127253	ENSG00000162623	713.88	1198.86
GSHG0031426	SAT1	up	1.68	0.0239	0.235	EASANA	chrX(+):23801275-23804340	UCSC	spermidine/spermine N1-acetyltransferase 1	SSAT	6303	ENSG00000130066	16065.5	26937.9
GSHG0021459	PAK2	up	1.68	0.00398	0.0851	EASANA	chr3(+):196466728-196559518	UCSC	p21 (RAC1) activated kinase 2	PAK65, PAKgamma	5062	ENSG00000180370	2932.69	4913.31
GSHG0007321	ST8SIA1	up	1.67	0.0435	0.314	EASANA	chr12(-):22346326-22487648	UCSC	ST8 alpha-N-acetyl-neuraminide alpha-2, 8-sialyltransferase 1	NULL	6489	ENSG00000111728	5314.3	8902.17
GSHG0023565	OTUD4	up	1.67	0.00719	0.121	EASANA	chr4(-):146054802-146100832	UCSC	OTU deubiquitinase 4	DUBA6, HSHIN1, KIAA1046	54726	ENSG00000164164	1079.15	1806.11
GSHG0143287	LOC100507507	up	1.67	0.0226	0.227	EASANA	chr7(-):143076248-143078147	UCSC	uncharacterized LOC100507507	NULL	100507507	--	1115.03	1864
GSHG0007745	CRY1	up	1.67	0.0096	0.142	EASANA	chr12(-):107385145-107487635	UCSC	cryptochrome circadian regulator 1	NULL	1407	ENSG00000008405	2608.33	4359.05
GSHG0018384	IRS1	up	1.67	0.0385	0.296	EASANA	chr2(-):227596033-227664475	UCSC	insulin receptor substrate 1	HIRS-1	3667	ENSG00000169047	2906.08	4858.06
GSHG0010680	HDGFL3	up	1.67	0.00353	0.0789	EASANA	chr15(-):83806805-83876770	UCSC	HDGF like 3	Hdgfrp3, HRP-3	50810	ENSG00000166503	4048.77	6767.12
GSHG0145570	WAC	up	1.67	0.000277	0.0164	EASANA	chr10(+):28821700-28912041	UCSC	WW domain containing adaptor with coiled-coil	BM-016, FLJ31290, MGC10753, PRO1741, Wwp4	51322	ENSG00000095787	10685.4	17853.9
GSHG0010404	GABPB1	up	1.67	0.00011	0.00885	EASANA	chr15(-):50569389-50647626	UCSC	GA binding protein transcription factor beta subunit 1	E4TF1-47, GABPB	2553	ENSG00000104064	382.28	639.56
GSHG0010445	NEDD4	up	1.67	0.0203	0.216	EASANA	chr15(-):56119115-56285944	UCSC	neural precursor cell expressed, developmentally down-regulated 4, E3 ubiquitin protein ligase	KIAA0093, MGC176705, NEDD4-1, RPF1	4734	ENSG00000069869	334.58	558.08
GSHG0005132	MYO7A	up	1.67	0.0442	0.316	EASANA	chr11(+):76839310-76926286	UCSC	myosin VIIA	NSRD2	4647	ENSG00000137474	630.67	1052.24
GSHG0003000	ITPKB	up	1.67	0.0373	0.291	EASANA	chr1(-):226819389-226926876	UCSC	inositol-trisphosphate 3-kinase B	IP3-3KB, IP3KB	3707	ENSG00000143772	5424.81	9042.81
GSHG0024385	G3BP1	up	1.67	4.14e-07	0.000159	EASANA	chr5(+):151151470-151184913	UCSC	G3BP stress granule assembly factor 1	G3BP, HDH-VIII	10146	ENSG00000145907	3168.01	5280.55
GSHG0021355	FXR1	up	1.67	0.00381	0.0829	EASANA	chr3(+):180630234-180700541	UCSC	FMR1 autosomal homolog 1	NULL	8087	ENSG00000114416	10926	18196.7
GSHG0007046	HSPB8	up	1.66	4.41e-05	0.00456	EASANA	chr12(+):119616594-119632551	UCSC	heat shock protein family B (small) member 8	CMT2L, E2IG1, H11, HSP22, HspB8	26353	ENSG00000152137	755.64	1256.21
GSHG0047953	MIR193BHG	up	1.66	0.00787	0.127	EASANA	chr16(+):14396145-14420374	UCSC	MIR193B host gene	NULL	100129781	ENSG00000262454	165.31	275.37
GSHG0014196	SPIRE1	up	1.66	0.00985	0.144	EASANA	chr18(-):12446511-12657964	UCSC	spire type actin nucleation factor 1	KIAA1135, spir-1	56907	ENSG00000134278	2589.27	4305.43
GSHG0013739	TRIM47	up	1.66	0.00412	0.0867	EASANA	chr17(-):73870242-73874657	UCSC	tripartite motif containing 47	GOA, RNF100	91107	ENSG00000132481	1723.04	2862.14
GSHG0002996	LIN9	up	1.66	0.0137	0.172	EASANA	chr1(-):226418850-226497449	UCSC	lin-9 DREAM MuvB core complex component	TGS	286826	ENSG00000183814	221.86	368.78
GSHG0132460	AHCTF1	up	1.66	0.000455	0.0232	EASANA	chr1(-):247002400-247095280	UCSC	AT-hook containing transcription factor 1	ELYS	25909	ENSG00000153207	3162.53	5248.77
GSHG0145533	LOC100996724 // PDE4DIP	up	1.66	0.00295	0.0713	EASANA	chr1(-):144832200-145374694	UCSC	phosphodiesterase 4D interacting protein-like // phosphodiesterase 4D interacting protein	KIAA0454, KIAA0477, MMGL	100996724, 9659	ENSG00000178104	13685.5	22714.6
GSHG0023831	BASP1	up	1.66	0.0281	0.256	EASANA	chr5(+):17216932-17276948	UCSC	brain abundant membrane attached signal protein 1	CAP-23, CAP23, NAP-22, NAP22	10409	ENSG00000176788	73365.4	121752
GSHG0009754	SPRED1	up	1.66	0.00677	0.118	EASANA	chr15(+):38544516-38649450	UCSC	sprouty related EVH1 domain containing 1	FLJ33903, PPP1R147	161742	ENSG00000166068	835.91	1387.87
GSHG0006144	--	up	1.66	0.00203	0.0569	EASANA	chr11(-):105863817-105874569	UCSC	--	NULL	--	--	788.19	1307.03
GSHG0003289	ZEB1	up	1.66	0.0182	0.204	EASANA	chr10(+):31607423-31818742	UCSC	zinc finger E-box binding homeobox 1	AREB6, BZP, FECD6, NIL-2-A, ZEB, Zfhep, Zfhx1a	6935	ENSG00000148516	3545.66	5879.81
GSHG0139972	--	up	1.66	0.0294	0.26	EASANA	chr17(-):48440328-48442593	UCSC	--	NULL	--	--	547.49	907.07
GSHG0005722	CHST1	up	1.66	0.00104	0.0383	EASANA	chr11(-):45669239-45687206	UCSC	carbohydrate sulfotransferase 1	C6ST, KSGal6ST	8534	ENSG00000175264	15596.7	25843.5
GSHG0026783	MAP3K7	up	1.66	1.94e-05	0.00251	EASANA	chr6(-):91223287-91297020	UCSC	mitogen-activated protein kinase kinase kinase 7	MEKK7	6885	ENSG00000135341	2856.56	4731.22
GSHG0003246	COMMD3-BMI1 // COMMD3 // BMI1	up	1.66	0.0346	0.28	EASANA	chr10(+):22605312-22620414	UCSC	COMMD3-BMI1 readthrough // COMM domain containing 3 // BMI1 proto-oncogene, polycomb ring finger	BUP, RNF51	100532731, 23412, 648	ENSG00000148444, ENSG00000168283, ENSG00000269897	2908.43	4813.98
GSHG0021658	--	up	1.65	0.0244	0.237	EASANA	chr3(-):45265959-45267770	UCSC	--	NULL	--	--	1731.65	2863.54
GSHG0043482	SNORA29	up	1.65	0.0472	0.325	EASANA	chr6(-):160206626-160206765	UCSC	small nucleolar RNA, H/ACA box 29	ACA29	677812	ENSG00000206910	33.34	55.01
GSHG0022356	UBXN7	up	1.65	0.0223	0.225	EASANA	chr3(-):196080361-196159345	UCSC	UBX domain protein 7	KIAA0794	26043	ENSG00000163960	399.96	661.12
GSHG0004627	IPO7	up	1.65	0.000381	0.0206	EASANA	chr11(+):9399908-9469673	UCSC	importin 7	Imp7	10527	ENSG00000205339	3582.69	5917.7
GSHG0135812	--	up	1.65	0.0176	0.201	EASANA	chr12(-):120919318-120922482	UCSC	--	NULL	--	--	817.17	1348.02
GSHG0002891	RBBP5	up	1.65	0.0498	0.334	EASANA	chr1(-):205055272-205091150	UCSC	RB binding protein 5, histone lysine methyltransferase complex subunit	RBQ3, SWD1	5929	ENSG00000117222	1126.88	1860.32
GSHG0032363	ARHGEF6	up	1.65	0.0118	0.159	EASANA	chrX(-):135747708-135863503	UCSC	Rac/Cdc42 guanine nucleotide exchange factor 6	alpha-PIX, alphaPIX, Cool-2, Cool2, KIAA0006	9459	ENSG00000129675	1948.16	3215.88
GSHG0007649	PPP1R12A	up	1.65	0.0387	0.296	EASANA	chr12(-):80167343-80329235	UCSC	protein phosphatase 1 regulatory subunit 12A	M130, MBS	4659	ENSG00000058272	2015.86	3326.86
GSHG0012935	METRNL	up	1.65	0.0146	0.178	EASANA	chr17(+):81037567-81052870	UCSC	meteorin like, glial cell differentiation regulator	NULL	284207	ENSG00000176845	1169.34	1927.83
GSHG0002721	CCDC181	up	1.65	0.0427	0.311	EASANA	chr1(-):169364110-169429907	UCSC	coiled-coil domain containing 181	FLJ25846	57821	ENSG00000117477	838.9	1384.01
GSHG0017576	--	up	1.65	0.0283	0.256	EASANA	chr2(-):40324916-40328505	UCSC	--	NULL	--	--	9159.3	15090.5
GSHG0001260	SMG7	up	1.65	0.00144	0.0466	EASANA	chr1(+):183441506-183523328	UCSC	SMG7, nonsense mediated mRNA decay factor	EST1C, KIAA0250, SGA56M, SMG-7	9887	ENSG00000116698	2917.14	4806.87
GSHG0015581	BRD4	up	1.65	7.13e-05	0.00645	EASANA	chr19(-):15348301-15443356	UCSC	bromodomain containing 4	CAP, HUNK1, HUNKI, MCAP	23476	ENSG00000141867	2250.5	3706.84
GSHG0029535	FGFR1	up	1.65	0.00239	0.0628	EASANA	chr8(-):38268656-38326352	UCSC	fibroblast growth factor receptor 1	BFGFR, CD331, CEK, FLG, H2, H3, H4, H5, N-SAM	2260	ENSG00000077782	13011.2	21412.7
GSHG0017026	PLEKHA3	up	1.64	0.0001	0.00832	EASANA	chr2(+):179345195-179369816	UCSC	pleckstrin homology domain containing A3	FAPP1	65977	ENSG00000116095	1183.05	1946.27
GSHG0023352	CNOT6L	up	1.64	0.0253	0.242	EASANA	chr4(-):78634541-78740544	UCSC	CCR4-NOT transcription complex subunit 6 like	Ccr4b, DKFZp434K098	246175	ENSG00000138767	340.19	559.92
GSHG0003164	PFKFB3	up	1.64	0.0116	0.158	EASANA	chr10(+):6186841-6277508	UCSC	6-phosphofructo-2-kinase/fructose-2, 6-biphosphatase 3	NULL	5209	ENSG00000170525	4595.49	7553.23
GSHG0010551	TLE3	up	1.64	0.00216	0.0592	EASANA	chr15(-):70340132-70390256	UCSC	transducin like enhancer of split 3	ESG, ESG3, GRG3, HsT18976, KIAA1547	7090	ENSG00000140332	1561.14	2566.39
GSHG0008799	MIPOL1	up	1.64	0.00086	0.0343	EASANA	chr14(+):37667118-38020463	UCSC	mirror-image polydactyly 1	CCDC193	145282	ENSG00000151338	270.05	444.48
GSHG0016252	HPCAL1	up	1.64	0.0232	0.231	EASANA	chr2(+):10443030-10567742	UCSC	hippocalcin like 1	BDR1, HLP2, VILIP-3	3241	ENSG00000115756	4071.1	6681.17
GSHG0008997	ZC2HC1C	up	1.64	0.0119	0.16	EASANA	chr14(+):75536280-75546690	UCSC	zinc finger C2HC-type containing 1C	NULL	79696	ENSG00000119703	301.18	493.94
GSHG0024701	ZFR	up	1.64	3.51e-05	0.00393	EASANA	chr5(-):32354453-32444867	UCSC	zinc finger RNA binding protein	SPG71, ZFR1	51663	ENSG00000056097	5137.91	8426.27
GSHG0029382	MFHAS1	up	1.64	0.0435	0.314	EASANA	chr8(-):8641999-8751131	UCSC	malignant fibrous histiocytoma amplified sequence 1	LRRC65, MASL1, ROCO4	9258	ENSG00000147324	2149.51	3525.98
GSHG0017736	MOB1A	up	1.64	0.029	0.258	EASANA	chr2(-):74379718-74406094	UCSC	MOB kinase activator 1A	FLJ10788, FLJ11595, Mats1, MOB1, Mob4B	55233	ENSG00000114978	551.16	903.77
GSHG0012013	C16orf46	up	1.64	0.013	0.167	EASANA	chr16(-):81087103-81110872	UCSC	chromosome 16 open reading frame 46	FLJ32702	123775	ENSG00000166455	349.46	571.89
GSHG0001226	SOAT1	up	1.64	0.0221	0.224	EASANA	chr1(+):179262849-179327812	UCSC	sterol O-acyltransferase 1	ACAT	6646	ENSG00000057252	563.17	923.09
GSHG0141375	--	up	1.64	0.00636	0.114	EASANA	chr4(-):90162421-90164636	UCSC	--	NULL	--	--	572.25	938.89
GSHG0029861	ASAP1	up	1.64	0.0263	0.247	EASANA	chr8(-):131064353-131455906	UCSC	ArfGAP with SH3 domain, ankyrin repeat and PH domain 1	CENTB4, KIAA1249, PAP, ZG14P	50807	ENSG00000153317	3717.03	6088.71
GSHG0023811	TRIO	up	1.64	0.0402	0.302	EASANA	chr5(+):14143811-14510312	UCSC	trio Rho guanine nucleotide exchange factor	ARHGEF23	7204	ENSG00000038382	9844.15	16103.6
GSHG0003179	TAF3	up	1.64	0.00998	0.144	EASANA	chr10(+):7860463-8057016	UCSC	TATA-box binding protein associated factor 3	TAF140, TAFII140	83860	ENSG00000165632	2626.07	4293.32
GSHG0023444	UBE2D3	up	1.64	3.79e-06	0.000815	EASANA	chr4(-):103715547-103790050	UCSC	ubiquitin conjugating enzyme E2 D3	UbcH5C	7323	ENSG00000109332	5269.42	8617.85
GSHG0011873	CCDC102A	up	1.64	0.05	0.334	EASANA	chr16(-):57546092-57570477	UCSC	coiled-coil domain containing 102A	MGC10992	92922	ENSG00000135736	222.66	363.06
GSHG0028633	KDM7A	up	1.63	0.0308	0.266	EASANA	chr7(-):139784546-139908915	UCSC	lysine demethylase 7A	KIAA1718	80853	ENSG00000006459	216.6	354.73
GSHG0026781	BACH2	up	1.63	0.0196	0.212	EASANA	chr6(-):90636247-91006627	UCSC	BTB domain and CNC homolog 2	BTBD25	60468	ENSG00000112182	226.71	370.06
GSHG0026187	PACRG	up	1.63	0.0116	0.158	EASANA	chr6(+):163148164-163736523	UCSC	parkin coregulated	FLJ32724, Glup, HAK005771, PARK2CRG	135138	ENSG00000112530	318	520.6
GSHG0000832	HIPK1	up	1.63	0.00288	0.0704	EASANA	chr1(+):114471810-114520495	UCSC	homeodomain interacting protein kinase 1	KIAA0630, MGC26642, MGC33446, MGC33548, Myak, Nbak2	204851	ENSG00000163349	1401.98	2288.73
GSHG0013462	FAM171A2	up	1.63	0.0452	0.32	EASANA	chr17(-):42431101-42441235	UCSC	family with sequence similarity 171 member A2	MGC34829	284069	ENSG00000161682	2097.79	3419.56
GSHG0008467	SLC25A30	up	1.63	0.00845	0.132	EASANA	chr13(-):45967451-45992590	UCSC	solute carrier family 25 member 30	NULL	253512	ENSG00000174032	204.93	334.83
GSHG0003980	ARHGAP12	up	1.63	0.00651	0.115	EASANA	chr10(-):32094326-32217804	UCSC	Rho GTPase activating protein 12	FLJ10971, FLJ20737, FLJ21785	94134	ENSG00000165322	1810.06	2950.03
GSHG0022529	PGM2	up	1.63	0.00171	0.0519	EASANA	chr4(+):37828282-37864559	UCSC	phosphoglucomutase 2	FLJ10983	55276	ENSG00000169299	669.97	1092.22
GSHG0016463	CHAC2	up	1.63	1.01e-05	0.00152	EASANA	chr2(+):53994920-54002331	UCSC	ChaC cation transport regulator homolog 2	GCG1	494143	ENSG00000143942	189.72	308.14
GSHG0015856	DEDD2	up	1.63	0.000422	0.0221	EASANA	chr19(-):42702745-42724304	UCSC	death effector domain containing 2	FLAME-3	162989	ENSG00000160570	5134.46	8353.17
GSHG0031402	TXLNG	up	1.63	1.73e-06	0.000468	EASANA	chrX(+):16804555-16862640	UCSC	taxilin gamma	FIAT, FLJ11209, LSR5, MGC126621, MGC126625, TXLNGX	55787	ENSG00000086712	818.4	1331.8
GSHG0000600	LEPROT // LEPR	up	1.63	0.00498	0.0982	EASANA	chr1(+):65886131-66103176	UCSC	leptin receptor overlapping transcript // leptin receptor	CD295, FLJ90360, OB-RGRP, OBR, OBRGRP, VPS55	3953, 54741	ENSG00000116678, ENSG00000213625	665.49	1083.54
GSHG0008873	DAAM1	up	1.63	0.0419	0.308	EASANA	chr14(+):59655362-59838123	UCSC	dishevelled associated activator of morphogenesis 1	KIAA0666	23002	ENSG00000100592	695.77	1131.68
GSHG0023012	STOX2	up	1.62	0.0196	0.212	EASANA	chr4(+):184719175-184944683	UCSC	storkhead box 2	DKFZp762K222	56977	ENSG00000173320	1909.51	3102.69
GSHG0021359	--	up	1.62	0.00689	0.119	EASANA	chr3(+):181429714-181431102	UCSC	--	NULL	--	--	9441.4	15338.2
GSHG0026925	SLC2A12	up	1.62	0.024	0.236	EASANA	chr6(-):134308271-134373791	UCSC	solute carrier family 2 member 12	GLUT12, GLUT8	154091	ENSG00000146411	613.28	995.4
GSHG0001268	RNF2	up	1.62	0.00989	0.144	EASANA	chr1(+):185014551-185071740	UCSC	ring finger protein 2	BAP-1, BAP1, DING, HIPI3, RING1B, RING2	6045	ENSG00000121481	596.99	968.4
GSHG0133309	FBXO10	up	1.62	0.0419	0.308	EASANA	chr9(-):37510890-37588871	UCSC	F-box protein 10	FBX10	26267	ENSG00000147912	1397.76	2265.11
GSHG0002989	ENAH	up	1.62	1.72e-05	0.00232	EASANA	chr1(-):225674534-225840845	UCSC	ENAH, actin regulator	FLJ10773, MENA, NDPP1	55740	ENSG00000154380	869.32	1409.5
GSHG0001723	ERRFI1	up	1.62	1.79e-07	8.42e-05	EASANA	chr1(-):8071780-8086393	UCSC	ERBB receptor feedback inhibitor 1	GENE-33, MIG-6, RALT	54206	ENSG00000116285	7573.03	12257.1
GSHG0032449	CLIC2	up	1.62	0.025	0.241	EASANA	chrX(-):154505496-154563990	UCSC	chloride intracellular channel 2	XAP121	1193	ENSG00000155962	208.2	337.45
GSHG0029116	FABP5	up	1.62	0.00986	0.144	EASANA	chr8(+):82192718-82197013	UCSC	fatty acid binding protein 5	E-FABP, KFABP, PA-FABP	2171	ENSG00000164687	5148	8325.88
GSHG0031524	CCDC120	up	1.62	0.00205	0.0574	EASANA	chrX(+):48910961-48927509	UCSC	coiled-coil domain containing 120	JM11	90060	ENSG00000147144	606.33	979.15
GSHG0020644	UBE2E2	up	1.62	0.000125	0.00962	EASANA	chr3(+):23244653-23632296	UCSC	ubiquitin conjugating enzyme E2 E2	FLJ25157, UbcH8	7325	ENSG00000182247	2558.05	4135.4
GSHG0049035	LINC01273	up	1.62	0.0386	0.296	EASANA	chr20(+):48789107-48793208	UCSC	long intergenic non-protein coding RNA 1273	NULL	101927541	ENSG00000231742	69.15	111.24
GSHG0008634	IRS2	up	1.62	0.000105	0.00858	EASANA	chr13(-):110406184-110438915	UCSC	insulin receptor substrate 2	NULL	8660	ENSG00000185950	26521.1	42830.9
GSHG0009543	FOXN3	up	1.61	0.0334	0.276	EASANA	chr14(-):89622512-90085494	UCSC	forkhead box N3	NULL	1112	ENSG00000053254	303.79	491.11
GSHG0006323	PRDM10	up	1.61	0.0166	0.193	EASANA	chr11(-):129769602-129872732	UCSC	PR/SET domain 10	KIAA1231, MGC131802, PFM7	56980	ENSG00000170325	625.15	1009.53
GSHG0022966	MSMO1	up	1.61	0.034	0.279	EASANA	chr4(+):166248818-166264312	UCSC	methylsterol monooxygenase 1	DESP4, ERG25	6307	ENSG00000052802	20627.5	33279.6
GSHG0027210	CCDC126	up	1.61	0.00863	0.133	EASANA	chr7(+):23636998-23684327	UCSC	coiled-coil domain containing 126	FLJ23031	90693	ENSG00000169193	273.09	441.73
GSHG0022830	SPRY1	up	1.61	0.00275	0.0684	EASANA	chr4(+):124317950-124324915	UCSC	sprouty RTK signaling antagonist 1	hSPRY1	10252	ENSG00000164056	1023.09	1650.51
GSHG0022576	SLAIN2	up	1.61	3.05e-05	0.00354	EASANA	chr4(+):48343334-48428215	UCSC	SLAIN motif family member 2	FLJ21611	57606	ENSG00000109171	1214.1	1957.99
GSHG0022121	XRN1	up	1.61	0.0125	0.163	EASANA	chr3(-):142025449-142166904	UCSC	5'-3' exoribonuclease 1	2001-09-01	54464	ENSG00000114127	362.77	584.49
GSHG0014849	--	up	1.61	0.0261	0.246	EASANA	chr19(+):36440386-36442421	UCSC	--	NULL	--	--	333.55	536.38
GSHG0021257	MBNL1	up	1.61	0.0135	0.171	EASANA	chr3(+):151986257-152183568	UCSC	muscleblind like splicing regulator 1	EXP, EXP35, EXP40, EXP42, KIAA0428	4154	ENSG00000152601	1278.69	2057.54
GSHG0014091	ZCCHC2	up	1.61	0.00215	0.0591	EASANA	chr18(+):60190658-60253976	UCSC	zinc finger CCHC-type containing 2	FLJ20222, FLJ20281, KIAA1744	54877	ENSG00000141664	2009.34	3229.79
GSHG0010019	C15orf39	up	1.61	0.000782	0.0324	EASANA	chr15(+):75491233-75504508	UCSC	chromosome 15 open reading frame 39	DKFZP434H132, FLJ46337	56905	ENSG00000167173	941.12	1511.98
GSHG0017981	WDR33	up	1.61	5.58e-05	0.00546	EASANA	chr2(-):128461808-128568761	UCSC	WD repeat domain 33	FLJ11294, NET14, WDC146	55339	ENSG00000136709	1261.99	2027.26
GSHG0025819	BAG2	up	1.61	0.0323	0.272	EASANA	chr6(+):57037104-57050010	UCSC	BCL2 associated athanogene 2	NULL	9532	ENSG00000112208	1528.21	2451.3
GSHG0021518	VGLL4	up	1.6	6.95e-06	0.00122	EASANA	chr3(-):11597539-11762242	UCSC	vestigial like family member 4	KIAA0121	9686	ENSG00000144560	1238.32	1988.22
GSHG0004934	SLC3A2	up	1.6	1.55e-06	0.000437	EASANA	chr11(+):62623484-62656361	UCSC	solute carrier family 3 member 2	4F2, 4F2HC, 4T2HC, CD98, CD98HC, NACAE	6520	ENSG00000168003	2502.63	4015.3
GSHG0025261	SH3PXD2B	up	1.6	0.0466	0.324	EASANA	chr5(-):171752189-171881527	UCSC	SH3 and PX domains 2B	FLJ20831	285590	ENSG00000174705	696.28	1116.76
GSHG0017667	PELI1	up	1.6	0.00533	0.102	EASANA	chr2(-):64319788-64371605	UCSC	pellino E3 ubiquitin protein ligase 1	NULL	57162	ENSG00000197329	787.29	1261.71
GSHG0018555	BMP2	up	1.6	0.0263	0.247	EASANA	chr20(+):6748745-6760923	UCSC	bone morphogenetic protein 2	NULL	650	ENSG00000125845	592.13	949.25
GSHG0016483	PAPOLG	up	1.6	0.00168	0.0513	EASANA	chr2(+):60983365-61029221	UCSC	poly(A) polymerase gamma	FLJ12972	64895	ENSG00000115421	995.31	1596.43
GSHG0026796	PNISR	up	1.6	0.00413	0.0869	EASANA	chr6(-):99840526-99873221	UCSC	PNN interacting serine and arginine rich protein	bA98I9.2, DKFZp564B0769, FLJ14752, SRrp130	25957	ENSG00000132424	6872.86	11014.6
GSHG0020831	MANF	up	1.6	0.0313	0.268	EASANA	chr3(+):51422668-51426827	UCSC	mesencephalic astrocyte derived neurotrophic factor	ARP	7873	ENSG00000145050	2658.64	4260.21
GSHG0016756	RANBP2	up	1.6	0.00041	0.0218	EASANA	chr2(+):109335936-109402267	UCSC	RAN binding protein 2	ADANE, NUP358	5903	ENSG00000153201	24704.3	39576.1
GSHG0023089	--	up	1.6	0.00559	0.106	EASANA	chr4(-):3760476-3766696	UCSC	--	NULL	--	--	547.18	874.98
GSHG0017427	PDIA6	up	1.6	0.0012	0.0416	EASANA	chr2(-):10923519-10978103	UCSC	protein disulfide isomerase family A member 6	ERp5, P5	10130	ENSG00000143870	6574.87	10530.4
GSHG0007756	CORO1C	up	1.6	0.00491	0.0974	EASANA	chr12(-):109038889-109125326	UCSC	coronin 1C	coronin-3, HCRNN4	23603	ENSG00000110880	3406.83	5452.81
GSHG0026824	SNX3	up	1.6	9.85e-05	0.00822	EASANA	chr6(-):108532430-108582464	UCSC	sorting nexin 3	Grd19	8724	ENSG00000112335	29294.7	46855
GSHG0005333	SC5D	up	1.6	0.00286	0.0703	EASANA	chr11(+):121163388-121184119	UCSC	sterol-C5-desaturase	NULL	6309	ENSG00000109929	27666.1	44202.3
GSHG0002890	TMEM81	up	1.6	0.0186	0.206	EASANA	chr1(-):205052247-205054853	UCSC	transmembrane protein 81	HC3107, KVLA2788, MGC75217, UNQ2788	388730	ENSG00000174529	2179.16	3479.99
GSHG0045828	NUP50	up	1.6	0.0447	0.318	EASANA	chr22(+):45559726-45583892	UCSC	nucleoporin 50	NULL	10762	ENSG00000093000	1509.93	2411.52
GSHG0012980	MNT	up	1.6	0.00173	0.0523	EASANA	chr17(-):2287355-2304354	UCSC	MAX network transcriptional repressor	bHLHd3, MAD6, MXD6, ROX	4335	ENSG00000070444	903.26	1442.86
GSHG0132880	--	up	1.6	0.0426	0.311	EASANA	chrX(+):152689210-152691934	UCSC	--	NULL	--	--	1059	1690.22
GSHG0005023	RBM14-RBM4 // RBM14 // RBM4	up	1.6	0.0363	0.288	EASANA	chr11(+):66384053-66435854	UCSC	RBM14-RBM4 readthrough // RNA binding motif protein 14 // RNA binding motif protein 4	COAA, DKFZp779J0927, LARK, RBM4A, SIP, SYTIP1, ZCCHC21, ZCRB3A	100526737, 10432, 5936	ENSG00000173933, ENSG00000239306, ENSG00000248643	21339.8	34046.4
GSHG0015931	LOC400706	up	1.59	0.00126	0.0429	EASANA	chr19(-):46560932-46580887	UCSC	uncharacterized LOC400706	NULL	400706	--	252.19	401.65
GSHG0010525	DENND4A	up	1.59	0.015	0.182	EASANA	chr15(-):65951461-66084631	UCSC	DENN domain containing 4A	IRLB	10260	ENSG00000174485	864.88	1378.59
GSHG0003982	KIF5B	up	1.59	0.00152	0.0483	EASANA	chr10(-):32297940-32345371	UCSC	kinesin family member 5B	KNS	3799	ENSG00000170759	3678.75	5854.47
GSHG0012319	MAP2K3	up	1.59	0.000947	0.0362	EASANA	chr17(+):21187968-21218530	UCSC	mitogen-activated protein kinase kinase 3	MAPKK3, MEK3, MKK3	5606	ENSG00000034152	957.93	1524.8
GSHG0018748	TOP1	up	1.59	0.000123	0.00955	EASANA	chr20(+):39657458-39753127	UCSC	DNA topoisomerase I	NULL	7150	ENSG00000198900	3034.37	4826.56
GSHG0006551	FGFR1OP2	up	1.59	0.0177	0.201	EASANA	chr12(+):27091305-27119581	UCSC	FGFR1 oncogene partner 2	DKFZp564O1863	26127	ENSG00000111790	2826.53	4489.06
GSHG0014267	CELF4	up	1.59	0.0465	0.324	EASANA	chr18(-):34823003-35146000	UCSC	CUGBP Elav-like family member 4	NULL	56853	ENSG00000101489	26194.4	41593.3
GSHG0002283	CNN3	up	1.59	0.0412	0.305	EASANA	chr1(-):95362505-95392779	UCSC	calponin 3	NULL	1266	ENSG00000117519	22192.8	35209.2
GSHG0002346	LRIF1	up	1.59	0.000598	0.0274	EASANA	chr1(-):111489813-111506566	UCSC	ligand dependent nuclear receptor interacting factor 1	FLJ11269, RIF1	55791	ENSG00000121931	285.71	453.74
GSHG0027751	CALD1	up	1.58	0.0013	0.0436	EASANA	chr7(+):134464164-134655480	UCSC	caldesmon 1	CDM, H-CAD, L-CAD	800	ENSG00000122786	3856.07	6110.61
GSHG0024947	LYSMD3	up	1.58	0.00106	0.0387	EASANA	chr5(-):89811443-89825401	UCSC	LysM domain containing 3	FLJ13542	116068	ENSG00000176018	381.67	605.15
GSHG0020416	ST13	up	1.58	3.17e-06	0.000714	EASANA	chr22(-):41220541-41253012	UCSC	ST13, Hsp70 interacting protein	FAM10A1, HIP, HSPABP1, P48, SNC6	6767	ENSG00000100380	17289.7	27377.4
GSHG0008316	--	up	1.58	0.0386	0.296	EASANA	chr13(+):114181415-114183483	UCSC	--	NULL	--	--	246.28	390.69
GSHG0144973	GOPC	up	1.58	0.0428	0.311	EASANA	chr6(-):117881435-117923705	UCSC	golgi associated PDZ and coiled-coil motif containing	CAL, dJ94G16.2, FIG, GOPC1, PIST	57120	ENSG00000047932	1114.6	1763.66
GSHG0014047	MAPK4	up	1.58	0.0423	0.31	EASANA	chr18(+):48086484-48258196	UCSC	mitogen-activated protein kinase 4	Erk3-related, Erk4	5596	ENSG00000141639	3081.58	4872.36
GSHG0008353	SACS	up	1.58	0.0216	0.222	EASANA	chr13(-):23902962-24007867	UCSC	sacsin molecular chaperone	ARSACS, DKFZp686B15167, DNAJC29, KIAA0730, PPP1R138, SPAX6	26278	ENSG00000151835	845.05	1333.42
GSHG0013676	HELZ	up	1.58	0.00324	0.0758	EASANA	chr17(-):65066555-65241320	UCSC	helicase with zinc finger	DHRC, HUMORF5, KIAA0054	9931	ENSG00000198265	1838.97	2902.28
GSHG0015066	EMP3	up	1.58	0.0174	0.199	EASANA	chr19(+):48828629-48833810	UCSC	epithelial membrane protein 3	YMP	2014	ENSG00000142227	1212.93	1911.85
GSHG0029102	PKIA	up	1.58	0.0429	0.312	EASANA	chr8(+):79428336-79517502	UCSC	cAMP-dependent protein kinase inhibitor alpha	NULL	5569	ENSG00000171033	3794.04	5981.59
GSHG0019236	ZMYND8	up	1.58	0.0196	0.212	EASANA	chr20(-):45837859-45985633	UCSC	zinc finger MYND-type containing 8	RACK7	23613	ENSG00000101040	7468.95	11769.2
GSHG0015047	CCDC9	up	1.58	0.00126	0.0429	EASANA	chr19(+):47759731-47775212	UCSC	coiled-coil domain containing 9	DKFZP586M1019	26093	ENSG00000105321	2529.49	3983.57
GSHG0020612	CCDC174	up	1.58	0.00049	0.0243	EASANA	chr3(+):14693253-14714164	UCSC	coiled-coil domain containing 174	FLJ33839	51244	ENSG00000154781	1047.58	1649.81
GSHG0033938	HSPE1-MOB4 // HSPE1 // MOB4	up	1.58	2.25e-05	0.00281	EASANA	chr2(+):198364721-198418423	UCSC	HSPE1-MOB4 readthrough // heat shock protein family E (Hsp10) member 1 // MOB family member 4, phocein	2C4D, CGI-95, CPN10, DKFZP564M112, EPF, GroES, HSP10, MOB3, PHOCN	100529241, 25843, 3336	ENSG00000115540, ENSG00000115541, ENSG00000270757	22541	35504.8
GSHG0004143	PCBD1	up	1.57	0.02	0.214	EASANA	chr10(-):72642040-72648543	UCSC	pterin-4 alpha-carbinolamine dehydratase 1	PCD	5092	ENSG00000166228	5601.84	8821.03
GSHG0012210	CHD3	up	1.57	0.0251	0.241	EASANA	chr17(+):7788123-7816075	UCSC	chromodomain helicase DNA binding protein 3	Mi-2a, Mi2-ALPHA, ZFH	1107	ENSG00000170004	8484.18	13358.6
GSHG0134263	--	up	1.57	0.0219	0.223	EASANA	chr1(+):235492241-235493335	UCSC	--	NULL	--	--	356.83	561.8
GSHG0026863	--	up	1.57	0.0354	0.284	EASANA	chr6(-):116571133-116575276	UCSC	--	NULL	--	--	18342.4	28844.5
GSHG0016505	AFTPH	up	1.57	0.0016	0.0498	EASANA	chr2(+):64751439-64820136	UCSC	aftiphilin	FLJ20080, FLJ23793, MGC33965, Nbla10388	54812	ENSG00000119844	1804.75	2838.16
GSHG0009000	JDP2	up	1.57	0.0077	0.126	EASANA	chr14(+):75894509-75939402	UCSC	Jun dimerization protein 2	NULL	122953	ENSG00000140044	5278.84	8296.23
GSHG0006781	ATP23	up	1.57	0.0147	0.18	EASANA	chr12(+):58335287-58351051	UCSC	ATP23 metallopeptidase and ATP synthase assembly factor homolog	KUB3	91419	ENSG00000166896	436.87	686.81
GSHG0051646	CDRT1 // TRIM16	up	1.57	0.0167	0.194	EASANA	chr17(-):15468796-15587625	UCSC	CMT1A duplicated region transcript 1 // tripartite motif containing 16	EBBP, FBXW10B, HREP, SM25H2	10626, 374286	ENSG00000221926, ENSG00000241322	864.51	1355.98
GSHG0000071	AJAP1	up	1.57	0.00512	0.0996	EASANA	chr1(+):4714792-4843851	UCSC	adherens junctions associated protein 1	MOT8, SHREW-1, SHREW1	55966	ENSG00000196581	1225.96	1922.98
GSHG0140111	--	up	1.57	0.0156	0.186	EASANA	chr22(+):18214961-18217980	UCSC	--	NULL	--	--	9705.3	15223.5
GSHG0021217	ATP1B3	up	1.57	0.0469	0.324	EASANA	chr3(+):141595434-141645390	UCSC	ATPase Na+/K+ transporting subunit beta 3	CD298, FLJ29027	483	ENSG00000069849	2901.78	4552.3
GSHG0027495	DBF4	up	1.57	0.0182	0.203	EASANA	chr7(+):87505537-87538856	UCSC	DBF4 zinc finger	ASK, chif, DBF4A, ZDBF1	10926	ENSG00000006634	213.49	335.68
GSHG0026318	RANBP9	up	1.57	0.0327	0.273	EASANA	chr6(-):13621731-13711953	UCSC	RAN binding protein 9	RanBPM	10048	ENSG00000010017	4219.61	6615.89
GSHG0009217	HNRNPC	up	1.57	0.0235	0.232	EASANA	chr14(-):21677295-21737638	UCSC	heterogeneous nuclear ribonucleoprotein C (C1/C2)	hnRNPC	3183	ENSG00000092199	30751.5	48202.7
GSHG0016712	NPAS2	up	1.57	0.0212	0.22	EASANA	chr2(+):101436613-101613287	UCSC	neuronal PAS domain protein 2	bHLHe9, MOP4, PASD4	4862	ENSG00000170485	1788.62	2803.03
GSHG0030013	UHRF2	up	1.57	0.00357	0.0794	EASANA	chr9(+):6413151-6507051	UCSC	ubiquitin like with PHD and ring finger domains 2	MGC33463, NIRF, RNF107, TDRD23, URF2	115426	ENSG00000147854	1090.66	1708.82
GSHG0004370	SMNDC1	up	1.57	0.000598	0.0274	EASANA	chr10(-):112052799-112064707	UCSC	survival motor neuron domain containing 1	SMNR, SPF30, TDRD16C	10285	ENSG00000119953	3589.59	5620.88
GSHG0026053	TBPL1	up	1.57	0.00173	0.0523	EASANA	chr6(+):134273308-134308646	UCSC	TATA-box binding protein like 1	STUD, TLF, TLP, TRF2	9519	ENSG00000028839	1486.55	2328.46
GSHG0024285	CYSTM1	up	1.56	0.0244	0.238	EASANA	chr5(+):139554653-139663119	UCSC	cysteine rich transmembrane module containing 1	ORF1-FL49	84418	ENSG00000120306	5081.44	7951.26
GSHG0003492	ZMIZ1	up	1.56	0.000986	0.0371	EASANA	chr10(+):80828792-81076285	UCSC	zinc finger MIZ-type containing 1	FLJ13541, hZIMP10, KIAA1224, MIZ, RP11-519K18.1, Zimp10	57178	ENSG00000108175	1611.89	2519.13
GSHG0132619	METTL16	up	1.56	0.011	0.154	EASANA	chr17(-):2319343-2415200	UCSC	methyltransferase like 16	MGC3329	79066	ENSG00000127804	512.48	800.63
GSHG0030909	UBQLN1	up	1.56	0.0378	0.293	EASANA	chr9(-):86274878-86323168	UCSC	ubiquilin 1	DA41, DSK2, PLIC-1, XDRP1	29979	ENSG00000135018	8281.5	12927.1
GSHG0141590	--	up	1.56	0.0208	0.218	EASANA	chr5(+):132440750-132442139	UCSC	--	NULL	--	--	5503.29	8587.16
GSHG0030351	RAD23B	up	1.56	0.00694	0.12	EASANA	chr9(+):110045517-110094477	UCSC	RAD23 homolog B, nucleotide excision repair protein	HHR23B, HR23B, P58	5887	ENSG00000119318	6431.45	10036.9
GSHG0008144	SUGT1	up	1.56	0.00608	0.111	EASANA	chr13(+):53226826-53262489	UCSC	SGT1 homolog, MIS12 kinetochore complex assembly cochaperone	SGT1	10910	ENSG00000165416	3833.65	5976.26
GSHG0018717	DLGAP4	up	1.56	0.0492	0.332	EASANA	chr20(+):34894245-35157038	UCSC	DLG associated protein 4	DAP4, KIAA0964, SAPAP4	22839	ENSG00000080845	3925.72	6119.39
GSHG0028608	CNOT4	up	1.56	0.000336	0.0187	EASANA	chr7(-):135046547-135194875	UCSC	CCR4-NOT transcription complex subunit 4	CLONE243, NOT4H	4850	ENSG00000080802	1888.04	2942.36
GSHG0011164	--	up	1.56	0.00612	0.112	EASANA	chr16(+):48390711-48392738	UCSC	--	NULL	--	--	325.31	505.81
GSHG0007788	MAPKAPK5-AS1	up	1.56	0.0377	0.293	EASANA	chr12(-):112277571-112280809	UCSC	MAPKAPK5 antisense RNA 1	FLJ39616	51275	ENSG00000234608	2146.74	3343.73
GSHG0132900	FRMPD3	up	1.56	0.0147	0.179	EASANA	chrX(+):106765680-106848481	UCSC	FERM and PDZ domain containing 3	KIAA1817, RP5-1070B1.1	84443	ENSG00000147234	1422.04	2214.95
GSHG0000129	PLOD1	up	1.56	0.0348	0.281	EASANA	chr1(+):11994724-12035597	UCSC	procollagen-lysine, 2-oxoglutarate 5-dioxygenase 1	LH1	5351	ENSG00000083444	5558.37	8655.93
GSHG0004782	PRDM11	up	1.55	0.0327	0.273	EASANA	chr11(+):45115564-45256675	UCSC	PR/SET domain 11	PFM8	56981	ENSG00000019485	358.32	557.6
GSHG0021903	ZBTB11	up	1.55	0.0457	0.322	EASANA	chr3(-):101368282-101395988	UCSC	zinc finger and BTB domain containing 11	ZNF-U69274, ZNF913	27107	ENSG00000066422	1381.68	2149.13
GSHG0010734	RGMA	up	1.55	0.00554	0.105	EASANA	chr15(-):93586636-93632443	UCSC	repulsive guidance molecule BMP co-receptor a	RGM, RGMa	56963	ENSG00000182175	2960.94	4598.52
GSHG0028588	LINC-PINT	up	1.55	0.000893	0.0353	EASANA	chr7(-):130626519-130794675	UCSC	long intergenic non-protein coding RNA, p53 induced transcript	FLJ43663, LincRNA-Pint, PINT	378805	ENSG00000231721	2932.2	4552.59
GSHG0052291	ZNF503	up	1.55	0.0107	0.151	EASANA	chr10(-):77039484-77161652	UCSC	zinc finger protein 503	FLJ45745, MGC2555, Nlz2	84858	ENSG00000165655	2703.94	4197.36
GSHG0023866	TARS	up	1.55	2.38e-06	0.000579	EASANA	chr5(+):33440802-33468194	UCSC	threonyl-tRNA synthetase	NULL	6897	ENSG00000113407	5021.97	7792.28
GSHG0013445	DUSP3	up	1.55	0.0036	0.0799	EASANA	chr17(-):41843490-41856368	UCSC	dual specificity phosphatase 3	NULL	1845	ENSG00000108861	22087.5	34256.9
GSHG0033996	FOXK1	up	1.55	0.0285	0.257	EASANA	chr7(+):4721930-4811074	UCSC	forkhead box K1	IMAGE:5164497	221937	ENSG00000164916	830.51	1287.69
GSHG0143739	--	up	1.55	0.0134	0.17	EASANA	chr8(-):135804263-135810515	UCSC	--	NULL	--	--	584.16	904.82
GSHG0010409	TRPM7	up	1.55	0.00285	0.0701	EASANA	chr15(-):50849358-50979012	UCSC	transient receptor potential cation channel subfamily M member 7	CHAK1, LTRPC7, TRP-PLIK	54822	ENSG00000092439	3027.43	4684.51
GSHG0002902	RAB29	up	1.55	0.00637	0.114	EASANA	chr1(-):205737115-205744610	UCSC	RAB29, member RAS oncogene family	NULL	8934	ENSG00000117280	562.04	871.25
GSHG0025893	PNRC1	up	1.55	0.0497	0.333	EASANA	chr6(+):89790429-89794879	UCSC	proline rich nuclear receptor coactivator 1	B4-2, PRR2	10957	ENSG00000146278	13824.5	21394.6
GSHG0032295	NKRF	up	1.55	0.013	0.167	EASANA	chrX(-):118722300-118739846	UCSC	NFKB repressing factor	ITBA4, NRF	55922	ENSG00000186416	5143.45	7956.26
GSHG0132731	FBXO34	up	1.55	0.0254	0.243	EASANA	chr14(+):55738021-55820329	UCSC	F-box protein 34	Fbx34, FLJ20725	55030	ENSG00000178974	5663.22	8757.54
GSHG0006547	RASSF8	up	1.55	0.011	0.154	EASANA	chr12(+):26111961-26232824	UCSC	Ras association domain family member 8	HoJ-1	11228	ENSG00000123094	812.14	1256.41
GSHG0003561	MARCH5	up	1.54	1.54e-05	0.00211	EASANA	chr10(+):94050918-94113721	UCSC	membrane associated ring-CH-type finger 5	FLJ20445, MARCH-V, MITOL	54708	ENSG00000198060	1405.72	2172.55
GSHG0019181	--	up	1.54	0.0399	0.302	EASANA	chr20(-):39315607-39317498	UCSC	--	NULL	--	--	1389.37	2145.32
GSHG0014325	TXNL1	up	1.54	0.000318	0.018	EASANA	chr18(-):54270053-54318505	UCSC	thioredoxin like 1	TRP32, Txl	9352	ENSG00000091164	5802.48	8954.23
GSHG0031819	PHF6	up	1.54	0.00691	0.119	EASANA	chrX(+):133507342-133562821	UCSC	PHD finger protein 6	CENP-31, KIAA1823, MGC14797	84295	ENSG00000156531	922.34	1423.3
GSHG0021210	ZBTB38	up	1.54	0.000928	0.0357	EASANA	chr3(+):141043055-141168623	UCSC	zinc finger and BTB domain containing 38	CIBZ, FLJ35036, PPP1R171, ZNF921	253461	ENSG00000177311	17802.1	27457.5
GSHG0013565	LRRC59	up	1.54	0.000636	0.0287	EASANA	chr17(-):48458594-48474914	UCSC	leucine rich repeat containing 59	FLJ21675, PRO1855	55379	ENSG00000108829	1609.73	2482.77
GSHG0020412	MKL1	up	1.54	0.00616	0.112	EASANA	chr22(-):40806286-41032723	UCSC	megakaryoblastic leukemia (translocation) 1	BSAC, KIAA1438, MAL, MKL, MRTF-A	57591	ENSG00000196588	3080.43	4748.32
GSHG0000114	TARDBP	up	1.54	0.00017	0.012	EASANA	chr1(+):11072679-11089240	UCSC	TAR DNA binding protein	ALS10, TDP-43	23435	ENSG00000120948	9357.29	14403.9
GSHG0033958	KALRN	up	1.54	0.0381	0.294	EASANA	chr3(+):123752542-124445172	UCSC	kalirin RhoGEF kinase	ARHGEF24, DUET, duo, Hs.8004, Kalirin, TRAD	8997	ENSG00000160145	713.81	1098.44
GSHG0003048	SIPA1L2	up	1.54	0.0284	0.257	EASANA	chr1(-):232533714-232651354	UCSC	signal induced proliferation associated 1 like 2	KIAA1389	57568	ENSG00000116991	2429.63	3735.16
GSHG0007875	RSRC2	up	1.54	2.89e-06	0.000668	EASANA	chr12(-):122989190-123011560	UCSC	arginine and serine rich coiled-coil 2	FLJ11021	65117	ENSG00000111011	6941.86	10668.4
GSHG0016026	ASPDH	up	1.53	0.00458	0.0929	EASANA	chr19(-):51014858-51017947	UCSC	aspartate dehydrogenase domain containing	NULL	554235	ENSG00000204653	735.37	1127.58
GSHG0011204	GNAO1	up	1.53	0.024	0.236	EASANA	chr16(+):56225251-56391356	UCSC	G protein subunit alpha o1	G-ALPHA-o	2775	ENSG00000087258	9170.8	14056.4
GSHG0005996	CLPB	up	1.53	0.0328	0.273	EASANA	chr11(-):72003469-72145728	UCSC	ClpB homolog, mitochondrial AAA ATPase chaperonin	ANKCLB, FLJ13152, HSP78, SKD3	81570	ENSG00000162129	1149.58	1761.21
GSHG0015374	ZBTB7A	up	1.53	0.00329	0.0761	EASANA	chr19(-):4043302-4066943	UCSC	zinc finger and BTB domain containing 7A	DKFZp547O146, FBI-1, LRF, pokemon, ZNF857A	51341	ENSG00000178951	5896.88	9030.82
GSHG0001942	YARS	up	1.53	0.0399	0.301	EASANA	chr1(-):33240840-33283754	UCSC	tyrosyl-tRNA synthetase	tyrRS, YRS, YTS	8565	ENSG00000134684	9851.43	15086.1
GSHG0023021	SNX25	up	1.53	0.0133	0.169	EASANA	chr4(+):186125391-186291338	UCSC	sorting nexin 25	SBBI31	83891	ENSG00000109762	1655.83	2536.19
GSHG0024197	PHAX	up	1.53	0.0281	0.256	EASANA	chr5(+):125936607-125962944	UCSC	phosphorylated adaptor for RNA export	FLJ13193	51808	ENSG00000164902	1717.71	2631.13
GSHG0013833	MAFG	up	1.53	0.00132	0.0438	EASANA	chr17(-):79876145-79885587	UCSC	MAF bZIP transcription factor G	MGC13090, MGC20149	4097	ENSG00000197063	10930.9	16722.5
GSHG0145240	GOLM1	up	1.53	0.039	0.298	EASANA	chr9(-):88641056-88715116	UCSC	golgi membrane protein 1	bA379P1.3, FLJ23608, GP73	51280	ENSG00000135052	5138.79	7860.18
GSHG0004727	PAX6-AS1 // RCN1	up	1.53	0.0186	0.206	EASANA	chr11(+):31837932-32127271	UCSC	PAX6 antisense RNA 1 // reticulocalbin 1	FLJ37041, PIG20, Rcal	440034, 5954	ENSG00000049449, ENSG00000281880	5526.86	8453.35
GSHG0006458	A2M-AS1	up	1.53	0.00818	0.13	EASANA	chr12(+):9217773-9220651	UCSC	A2M antisense RNA 1 (head to head)	NULL	144571	ENSG00000245105	413.01	630.13
GSHG0031639	--	up	1.53	0.00562	0.106	EASANA	chrX(+):77385758-77387872	UCSC	--	NULL	--	--	1176.79	1798.34
GSHG0029573	RB1CC1	up	1.53	0.0154	0.185	EASANA	chr8(-):53535016-53627026	UCSC	RB1 inducible coiled-coil 1	ATG17, Cc1, DRAGOU14, FIP200, KIAA0203, PPP1R131	9821	ENSG00000023287	29387.3	44870.3
GSHG0015749	NFKBID	up	1.53	0.0189	0.208	EASANA	chr19(-):36378576-36393205	UCSC	NFKB inhibitor delta	IkappaBNS, TA-NFKBH	84807	ENSG00000167604	212.75	324.31
GSHG0054698	UTRN	up	1.52	0.036	0.288	EASANA	chr6(+):144607490-145174175	UCSC	utrophin	DRP, DRP1	7402	ENSG00000152818	2007.75	3059.8
GSHG0016739	NCK2	up	1.52	0.0171	0.197	EASANA	chr2(+):106361520-106510730	UCSC	NCK adaptor protein 2	NCKbeta	8440	ENSG00000071051	1839.16	2800.93
GSHG0017563	HNRNPLL	up	1.52	0.0087	0.134	EASANA	chr2(-):38790328-38830178	UCSC	heterogeneous nuclear ribonucleoprotein L like	NULL	92906	ENSG00000143889	2671.85	4069.66
GSHG0044691	AJM1	up	1.52	0.0076	0.125	EASANA	chr9(+):139736958-139741797	UCSC	apical junction component 1 homolog	ajm-1	389813	ENSG00000232434	7692.47	11701.4
GSHG0008829	TMX1	up	1.52	0.0265	0.248	EASANA	chr14(+):51706886-51724370	UCSC	thioredoxin related transmembrane protein 1	PDIA11, TMX	81542	ENSG00000139921	739.05	1122.47
GSHG0008583	DZIP1	up	1.52	0.00772	0.126	EASANA	chr13(-):96230449-96296960	UCSC	DAZ interacting zinc finger protein 1	DZIP, KIAA0996	22873	ENSG00000134874	1843.55	2798.64
GSHG0003095	--	up	1.52	0.00455	0.0924	EASANA	chr1(-):245005436-245009977	UCSC	--	NULL	--	--	6315.9	9582.03
GSHG0015043	ARHGAP35	up	1.52	0.00577	0.108	EASANA	chr19(+):47421928-47508323	UCSC	Rho GTPase activating protein 35	GRF-1, KIAA1722, P190A, p190ARhoGAP, p190RhoGAP	2909	ENSG00000160007	7954.36	12067.7
GSHG0011048	RBBP6	up	1.52	0.0158	0.187	EASANA	chr16(+):24549014-24584181	UCSC	RB binding protein 6, ubiquitin ligase	P2P-R, PACT, SNAMA	5930	ENSG00000122257	894.53	1355.19
GSHG0008752	NYNRIN	up	1.52	0.00782	0.127	EASANA	chr14(+):24867991-24888494	UCSC	NYN domain and retroviral integrase containing	CGIN1, FLJ11811	57523	ENSG00000205978	2137.89	3241.11
GSHG0028108	RP9P	up	1.51	4.93e-05	0.00499	EASANA	chr7(-):32956426-32982782	UCSC	RP9 pseudogene	NULL	441212	ENSG00000205763	2293.1	3473.59
GSHG0015055	EHD2	up	1.51	0.00918	0.138	EASANA	chr19(+):48216601-48246390	UCSC	EH domain containing 2	NULL	30846	ENSG00000024422	495.28	750.91
GSHG0002619	HDGF	up	1.51	0.0013	0.0436	EASANA	chr1(-):156711900-156736718	UCSC	heparin binding growth factor	HMG1L2	3068	ENSG00000143321	7735.3	11710.1
GSHG0018226	HIBCH	up	1.51	0.00485	0.0966	EASANA	chr2(-):191069361-191184771	UCSC	3-hydroxyisobutyryl-CoA hydrolase	NULL	26275	ENSG00000198130	2552.09	3862.24
GSHG0022009	SLC12A8 // ZNF148	up	1.51	0.0438	0.315	EASANA	chr3(-):124801480-125094198	UCSC	solute carrier family 12 member 8 // zinc finger protein 148	BERF-1, BFCOL1, CCC9, HT-BETA, pHZ-52, ZBP-89, ZFP148	7707, 84561	ENSG00000163848, ENSG00000221955	992.41	1502.68
GSHG0010295	ZNF770	up	1.51	0.000717	0.0306	EASANA	chr15(-):35270542-35280497	UCSC	zinc finger protein 770	FLJ20582, PRO1914	54989	ENSG00000198146	11912.5	17997.7
GSHG0017567	SOS1	up	1.51	0.00685	0.119	EASANA	chr2(-):39208692-39351486	UCSC	SOS Ras/Rac guanine nucleotide exchange factor 1	GF1, HGF	6654	ENSG00000115904	2274.88	3437.53
GSHG0012956	CRK	up	1.51	0.00816	0.13	EASANA	chr17(-):1324647-1359561	UCSC	CRK proto-oncogene, adaptor protein	NULL	1398	ENSG00000167193	973.53	1471.46
GSHG0021247	EIF2A	up	1.51	0.000535	0.0256	EASANA	chr3(+):150264465-150303802	UCSC	eukaryotic translation initiation factor 2A	EIF-2A	83939	ENSG00000144895	5821.21	8788.44
GSHG0033929	ZNF91	up	1.51	0.00228	0.0609	EASANA	chr19(-):23489611-23578362	UCSC	zinc finger protein 91	HPF7, HTF10	7644	ENSG00000167232	4658.63	7031.78
GSHG0010864	CCNF	up	1.51	0.0447	0.318	EASANA	chr16(+):2479392-2508859	UCSC	cyclin F	FBX1, FBXO1	899	ENSG00000162063	350.67	529.63
GSHG0013677	PSMD12	up	1.51	0.0101	0.145	EASANA	chr17(-):65334033-65362743	UCSC	proteasome 26S subunit, non-ATPase 12	p55, Rpn5	5718	ENSG00000197170	3156.11	4764.55
GSHG0027316	STK17A	up	1.51	0.0391	0.298	EASANA	chr7(+):43622692-43666977	UCSC	serine/threonine kinase 17a	DRAK1	9263	ENSG00000164543	432.51	652.74
GSHG0021776	TKT	up	1.51	0.00944	0.141	EASANA	chr3(-):53258718-53290130	UCSC	transketolase	NULL	7086	ENSG00000163931	28379.3	42786.5
GSHG0022116	TFDP2	up	1.51	0.00584	0.109	EASANA	chr3(-):141663272-141868386	UCSC	transcription factor Dp-2	Dp-2	7029	ENSG00000114126	707.92	1069.2
GSHG0023211	PDS5A	up	1.51	0.00644	0.114	EASANA	chr4(-):39824484-39979590	UCSC	PDS5 cohesin associated factor A	KIAA0648, PIG54, SCC-112	23244	ENSG00000121892	15131.2	22797
GSHG0001989	MTF1	up	1.51	0.0238	0.234	EASANA	chr1(-):38275240-38325292	UCSC	metal regulatory transcription factor 1	NULL	4520	ENSG00000188786	415.95	627
GSHG0010229	WHAMMP3	up	1.51	0.0371	0.291	EASANA	chr15(-):23187728-23208417	UCSC	WAS protein homolog associated with actin, golgi membranes and microtubules pseudogene 3	NULL	339005	ENSG00000276141	134.21	202.36
GSHG0006971	RIC8B	up	1.51	0.012	0.16	EASANA	chr12(+):107168334-107283094	UCSC	RIC8 guanine nucleotide exchange factor B	FLJ10620, hSyn, RIC8	55188	ENSG00000111785	1013.01	1525.48
GSHG0010400	COPS2	up	1.5	0.000411	0.0218	EASANA	chr15(-):49417473-49447854	UCSC	COP9 signalosome subunit 2	ALIEN, CSN2, TRIP15	9318	ENSG00000166200	4792.06	7211.43
GSHG0029687	SNX16	up	1.5	0.0154	0.184	EASANA	chr8(-):82711818-82754521	UCSC	sorting nexin 16	NULL	64089	ENSG00000104497	568.8	854.93
GSHG0022726	HERC3	up	1.5	0.0126	0.164	EASANA	chr4(+):89513574-89629692	UCSC	HECT and RLD domain containing E3 ubiquitin protein ligase 3	KIAA0032	8916	ENSG00000138641	4319.13	6495.9
GSHG0022153	SIAH2	up	1.5	0.000628	0.0283	EASANA	chr3(-):150458911-150481164	UCSC	siah E3 ubiquitin protein ligase 2	NULL	6478	ENSG00000181788	4642.02	6977.74
GSHG0011992	CFDP1	up	1.5	0.0474	0.326	EASANA	chr16(-):75327608-75467404	UCSC	craniofacial development protein 1	BCNT, CENP-29, CP27, p97, SWC5, Yeti	10428	ENSG00000153774	4827.82	7253.96
GSHG0016737	C2orf49	up	1.5	0.000123	0.00955	EASANA	chr2(+):105953816-105965270	UCSC	chromosome 2 open reading frame 49	asw, MGC5509	79074	ENSG00000135974	813.67	1222.85
GSHG0023758	MIR4458HG	up	1.5	0.000285	0.0167	EASANA	chr5(+):8450853-8463208	UCSC	MIR4458 host gene	NULL	100505738	ENSG00000247516	1732.56	2599.62
GSHG0001725	RERE	up	1.5	0.00496	0.098	EASANA	chr1(-):8412457-8877699	UCSC	arginine-glutamic acid dipeptide repeats	ARG, ARP, DNB1, KIAA0458	473	ENSG00000142599	10144	15235.9
GSHG0012387	RHOT1	up	1.5	0.0144	0.178	EASANA	chr17(+):30469473-30552794	UCSC	ras homolog family member T1	FLJ11040, MIRO-1	55288	ENSG00000126858	5274.42	7918.95
GSHG0029600	CA8	up	1.5	0.044	0.315	EASANA	chr8(-):61097979-61193982	UCSC	carbonic anhydrase 8	CARP	767	ENSG00000178538	566.38	850.23
GSHG0027037	TCP1	up	1.5	0.00222	0.0601	EASANA	chr6(-):160199531-160210735	UCSC	t-complex 1	CCT1, Ccta, D6S230E	6950	ENSG00000120438	18047.9	27086.8
GSHG0049513	ITPR1-AS1 // ITPR1-DT	up	1.5	0.0427	0.311	EASANA	chr3(-):4532001-4534871	UCSC	ITPR1 antisense RNA 1 (head to head) // ITPR1 divergent transcript	NULL	100996539	ENSG00000231249	215.77	322.7
GSHG0054899	--	down	10617.8	1.59e-06	0.000442	EASANA	chr6_ssto_hap7(-):3978426-3993139	UCSC	--	NULL	--	--	1983.55	0
GSHG0032855	--	down	6972.3	3.24e-05	0.00371	EASANA	chr6_cox_hap2(+):4487915-4499091	UCSC	--	NULL	--	--	1302.47	0
GSHG0032838	--	down	2376.57	8.06e-06	0.00133	EASANA	chr6_apd_hap1(+):1150195-1153434	UCSC	--	NULL	--	--	4738.35	1.99
GSHG0128904	--	down	81.66	0.0147	0.18	EASANA	chr3(+):37318239-37318270	UCSC	--	NULL	--	--	15.21	0
GSHG0144642	--	down	34.9	0.0278	0.254	EASANA	chrX(-):13397454-13397506	UCSC	--	NULL	--	--	17.65	0.5
GSHG0143367	--	down	25.72	0.0126	NA	EASANA	chr8(+):17678338-17678377	UCSC	--	NULL	--	--	4.75	0
GSHG0132955	--	down	25.26	0.0177	NA	EASANA	chr1(+):161020488-161020530	UCSC	--	NULL	--	--	4.74	0
GSHG0052366	CT45A10	down	24.73	4.34e-05	0.00454	EASANA	chrX(-):134945651-134975579	UCSC	cancer/testis antigen family 45 member A10	NULL	102723631	ENSG00000269586	111.19	4.47
GSHG0034955	--	down	20.26	0.0211	NA	EASANA	chr10(+):126310331-126310357	UCSC	--	NULL	--	--	3.71	0
GSHG0030602	C9orf139	down	19.22	8.33e-11	2.27e-07	EASANA	chr9(+):139921916-139931234	UCSC	chromosome 9 open reading frame 139	FLJ36268, FLJ42909	401563	ENSG00000180539	420.46	21.89
GSHG0133874	--	down	16.51	0.0159	NA	EASANA	chr1(+):1355688-1355719	UCSC	--	NULL	--	--	8.28	0.5
GSHG0141482	--	down	16.45	0.0123	0.161	EASANA	chr5(+):1347271-1347302	UCSC	--	NULL	--	--	8.21	0.5
GSHG0039920	--	down	16.16	0.0404	NA	EASANA	chr19(-):1273457-1273483	UCSC	--	NULL	--	--	3.04	0
GSHG0034956	--	down	15.8	0.0188	NA	EASANA	chr10(+):126311138-126311166	UCSC	--	NULL	--	--	7.92	0.5
GSHG0045904	--	down	14.06	0.0281	NA	EASANA	chr1(-):116933456-116933514	UCSC	--	NULL	--	--	7.22	0.52
GSHG0047690	LOC100506476	down	13.77	1.26e-07	6.16e-05	EASANA	chr14(+):74254063-74270310	UCSC	uncharacterized LOC100506476	NULL	100506476	--	415.99	30.19
GSHG0138970	--	down	13.37	0.0232	NA	EASANA	chr2(+):88487567-88487618	UCSC	--	NULL	--	--	6.86	0.5
GSHG0033168	HBG2	down	13.31	0.000775	0.0323	EASANA	chr11(-):5274421-5276041	UCSC	hemoglobin subunit gamma 2	HBG-T1	3048	ENSG00000196565	162.41	12.19
GSHG0021569	EFHB	down	12.18	0.000788	0.0324	EASANA	chr3(-):19920964-19988517	UCSC	EF-hand domain family member B	CFAP21, FLJ25200	151651	ENSG00000163576	257.93	21.18
GSHG0122291	--	down	11.11	0.00698	0.12	EASANA	chr18(-):685222-685295	UCSC	--	NULL	--	--	16.91	1.53
GSHG0013805	--	down	9.21	5.38e-05	0.00532	EASANA	chr17(-):79084283-79089521	UCSC	--	NULL	--	--	8749.39	949.99
GSHG0138377	--	down	8.97	0.0329	NA	EASANA	chr19(+):29709790-29709850	UCSC	--	NULL	--	--	9.07	1.02
GSHG0121904	--	down	8.93	0.0181	0.203	EASANA	chr1(+):1404516-1404571	UCSC	--	NULL	--	--	18.43	2.05
GSHG0150516	--	down	8.78	0.0125	0.163	EASANA	chr3(-):183645415-183645458	UCSC	--	NULL	--	--	36.06	4.13
GSHG0022935	NPY2R	down	8.02	0.000161	0.0115	EASANA	chr4(+):156129778-156138229	UCSC	neuropeptide Y receptor Y2	NULL	4887	ENSG00000185149	1865.81	232.61
GSHG0028272	METTL27	down	7.96	0.000753	0.0317	EASANA	chr7(-):73248920-73256865	UCSC	methyltransferase like 27	NULL	155368	ENSG00000165171	180.67	22.71
GSHG0140148	--	down	7.34	0.0107	0.151	EASANA	chr22(+):25855567-25855600	UCSC	--	NULL	--	--	52.38	7.13
GSHG0144432	--	down	7.25	0.0115	0.158	EASANA	chr1(-):1594984-1595015	UCSC	--	NULL	--	--	61.55	8.45
GSHG0006649	GPD1	down	7.07	5.18e-09	4.42e-06	EASANA	chr12(+):50497602-50505103	UCSC	glycerol-3-phosphate dehydrogenase 1	NULL	2819	ENSG00000167588	6134.26	868.28
GSHG0003890	CDNF	down	6.97	7.53e-06	0.00129	EASANA	chr10(-):14861251-14880577	UCSC	cerebral dopamine neurotrophic factor	NULL	441549	ENSG00000185267	332.56	47.74
GSHG0014827	--	down	6.84	1.81e-06	0.000474	EASANA	chr19(+):35795942-35796849	UCSC	--	NULL	--	--	261.7	38.25
GSHG0044896	FRG1JP	down	6.6	0.000578	0.027	EASANA	chr9(-):68427785-68455368	UCSC	FSHD region gene 1 family member J, pseudogene	NULL	642236	ENSG00000215548	697.92	105.74
GSHG0005037	CARNS1	down	6.54	3.46e-05	0.00391	EASANA	chr11(+):67183144-67193076	UCSC	carnosine synthase 1	KIAA1394	57571	ENSG00000172508	15884	2429.53
GSHG0135220	--	down	6.4	0.00131	0.0437	EASANA	chr11(+):70196109-70196215	UCSC	--	NULL	--	--	16.27	2.55
GSHG0001315	LOC101929224	down	6.37	3.59e-06	0.000783	EASANA	chr1(+):200638635-200663370	UCSC	uncharacterized LOC101929224	NULL	101929224	--	118.83	18.59
GSHG0036651	MIR3665	down	6.25	0.0277	NA	EASANA	chr13(-):78272147-78272251	UCSC	microRNA 3665	hsa-mir-3665	100500861	ENSG00000266325	12.67	2.05
GSHG0139394	--	down	6.07	2.36e-07	0.000104	EASANA	chr2(-):95689407-95691314	UCSC	--	NULL	--	--	1183.3	194.94
GSHG0030839	LOC403323	down	6.04	0.0438	0.315	EASANA	chr9(-):66513680-66553911	UCSC	uncharacterized LOC403323	NULL	403323	--	382.18	63.3
GSHG0013706	MGC16275	down	5.91	4.05e-09	3.69e-06	EASANA	chr17(-):72206145-72209460	UCSC	uncharacterized protein MGC16275	NULL	85001	--	2536.7	429.4
GSHG0031161	LOC101929116	down	5.9	0.000467	0.0236	EASANA	chr9(-):129032401-129038196	UCSC	uncharacterized LOC101929116	NULL	101929116	--	305.13	51.72
GSHG0133875	--	down	5.86	0.0182	NA	EASANA	chr1(+):1355722-1355780	UCSC	--	NULL	--	--	8.9	1.51
GSHG0011256	LINC00920	down	5.81	0.00836	0.131	EASANA	chr16(+):66442427-66446038	UCSC	long intergenic non-protein coding RNA 920	NULL	100505865	ENSG00000246898	422.67	72.84
GSHG0106081	--	down	5.8	0.0257	0.244	EASANA	chr7(+):45850162-45850263	UCSC	--	NULL	--	--	11.89	2.05
GSHG0004546	KCNQ1DN	down	5.77	0.00169	0.0515	EASANA	chr11(+):2891263-2893339	UCSC	KCNQ1 downstream neighbor (non-protein coding)	BWRT, HSA404617	55539	ENSG00000237941	261.91	45.39
GSHG0020795	--	down	5.62	4.74e-09	4.18e-06	EASANA	chr3(+):48973027-48975090	UCSC	--	NULL	--	--	405.44	72.17
GSHG0137823	--	down	5.59	0.0494	0.333	EASANA	chr17(-):26210226-26210263	UCSC	--	NULL	--	--	5.7	1.02
GSHG0008458	CCDC122	down	5.57	3.04e-05	0.00354	EASANA	chr13(-):44410491-44453872	UCSC	coiled-coil domain containing 122	FLJ31846	160857	ENSG00000151773	204.66	36.81
GSHG0133363	CTSV	down	5.54	0.000392	0.0211	EASANA	chr9(-):99791961-99918838	UCSC	cathepsin V	CTSU	1515	ENSG00000136943	341.04	61.58
GSHG0045775	--	down	5.47	0.00471	0.0948	EASANA	chr15(+):102315804-102315907	UCSC	--	NULL	--	--	19.59	3.59
GSHG0013264	CCT6B	down	5.45	4.43e-06	0.000904	EASANA	chr17(-):33254878-33288528	UCSC	chaperonin containing TCP1 subunit 6B	Cctz2, TSA303	10693	ENSG00000132141	467.34	85.87
GSHG0145005	CYP21A2	down	5.41	0.013	0.167	EASANA	chr6(+):32006093-32009447	UCSC	cytochrome P450 family 21 subfamily A member 2	NULL	1589	--	180.68	33.41
GSHG0053829	USP46-AS1	down	5.36	2.01e-05	0.00256	EASANA	chr4(+):53525573-53527665	UCSC	USP46 antisense RNA 1	NULL	643783	ENSG00000248866	173.19	32.35
GSHG0049540	SEMA3B-AS1	down	5.35	0.000168	0.0119	EASANA	chr3(-):50304075-50304803	UCSC	SEMA3B antisense RNA 1 (head to head)	NULL	101928931	ENSG00000232352	458.5	85.65
GSHG0140397	--	down	5.26	3.42e-08	1.98e-05	EASANA	chr22(-):31478142-31479551	UCSC	--	NULL	--	--	277.1	52.65
GSHG0138006	--	down	5.26	3.15e-05	0.00363	EASANA	chr17(-):60552644-60552774	UCSC	--	NULL	--	--	42.64	8.17
GSHG0023881	--	down	5.22	9.48e-06	0.00146	EASANA	chr5(+):36667819-36670060	UCSC	--	NULL	--	--	1183.64	226.73
GSHG0134628	--	down	5.18	0.0216	0.222	EASANA	chr1(-):234545768-234545793	UCSC	--	NULL	--	--	20.87	4.06
GSHG0024929	--	down	5.14	0.00413	0.0868	EASANA	chr5(-):86344712-86351272	UCSC	--	NULL	--	--	253.39	49.32
GSHG0020384	SLC16A8	down	5.13	0.000117	0.00921	EASANA	chr22(-):38474145-38479170	UCSC	solute carrier family 16 member 8	MCT3, REMP	23539	ENSG00000100156	200.45	39.12
GSHG0001642	LOC100130417	down	5.12	2.92e-05	0.00345	EASANA	chr1(-):852198-855072	UCSC	uncharacterized LOC100130417	NULL	100130417	--	190.45	37.2
GSHG0029993	RFX3-AS1	down	5.11	0.000156	0.0113	EASANA	chr9(+):3668086-3691756	UCSC	RFX3 antisense RNA 1	NULL	101929302	ENSG00000232104	451.78	88.46
GSHG0144972	--	down	5.09	0.0127	0.164	EASANA	chr22(-):18911806-18911837	UCSC	--	NULL	--	--	13.03	2.53
GSHG0007174	LINC00940	down	5.03	0.000793	0.0325	EASANA	chr12(-):2038368-2045742	UCSC	long intergenic non-protein coding RNA 940	NULL	100271702	ENSG00000235049	872.26	173.23
GSHG0135845	--	down	5.01	2.19e-08	1.39e-05	EASANA	chr13(+):20438063-20439974	UCSC	--	NULL	--	--	462.8	92.41
GSHG0007600	WIF1	down	4.96	0.000378	0.0205	EASANA	chr12(-):65444404-65515346	UCSC	WNT inhibitory factor 1	NULL	11197	ENSG00000156076	3610.28	728.05
GSHG0023763	LINC02199	down	4.91	9.87e-05	0.00822	EASANA	chr5(+):8839844-8881637	UCSC	long intergenic non-protein coding RNA 2199	NULL	101929284	ENSG00000250198	460.09	93.65
GSHG0052751	LOC101929497	down	4.88	0.00106	0.0389	EASANA	chr11(+):127140965-127206915	UCSC	uncharacterized LOC101929497	NULL	101929497	--	110.96	22.76
GSHG0140270	--	down	4.86	1.21e-08	8.45e-06	EASANA	chr22(+):46646274-46648542	UCSC	--	NULL	--	--	328.77	67.76
GSHG0013269	--	down	4.82	9.45e-10	1.29e-06	EASANA	chr17(-):33558469-33569346	UCSC	--	NULL	--	--	321.52	66.79
GSHG0046490	LOC100506022	down	4.81	1.04e-08	7.66e-06	EASANA	chr1(-):9485154-9489055	UCSC	uncharacterized LOC100506022	NULL	100506022	--	643.67	133.78
GSHG0034166	MIR3117	down	4.81	0.0222	0.225	EASANA	chr1(+):67094123-67094200	UCSC	microRNA 3117	hsa-mir-3117	100422871	ENSG00000264720	22.08	4.54
GSHG0133253	OR7D2	down	4.75	0.0425	0.31	EASANA	chr19(+):9296270-9299493	UCSC	olfactory receptor family 7 subfamily D member 2	FLJ38149, HTPCRH03, OR19-4	162998	ENSG00000188000	326.35	68.61
GSHG0040671	PLAC9P1	down	4.7	0.0109	0.153	EASANA	chr2(-):130680435-130691890	UCSC	placenta specific 9 pseudogene 1	NULL	389033	ENSG00000214100	121.46	25.81
GSHG0137666	--	down	4.66	0.0106	0.15	EASANA	chr17(+):76201122-76201147	UCSC	--	NULL	--	--	16.54	3.54
GSHG0020177	PRODH	down	4.65	3.98e-07	0.000159	EASANA	chr22(-):18900288-18924066	UCSC	proline dehydrogenase 1	HSPOX2, PIG6, PRODH1, PRODH2, TP53I6	5625	ENSG00000100033	12160	2614.84
GSHG0053088	LMF1-AS1	down	4.59	0.0395	0.3	EASANA	chr16(+):971033-984524	UCSC	LMF1 antisense RNA 1	NULL	101929387	ENSG00000260439	628.22	136.76
GSHG0027111	LOC101927021	down	4.58	0.00287	0.0704	EASANA	chr7(+):1200010-1205594	UCSC	uncharacterized LOC101927021	NULL	101927021	--	625.12	136.45
GSHG0020735	CCDC13-AS1	down	4.57	0.011	0.154	EASANA	chr3(+):42774067-42788260	UCSC	CCDC13 antisense RNA 1	NULL	100874114	ENSG00000173811	587.6	128.51
GSHG0134954	--	down	4.54	0.00507	0.0992	EASANA	chr10(-):43794544-43797616	UCSC	--	NULL	--	--	612.4	134.88
GSHG0147297	SNORD153	down	4.52	0.0317	0.27	EASANA	chr11(-):134021183-134021258	UCSC	small nucleolar RNA, C/D box 153	NULL	109623486	--	11.53	2.57
GSHG0000443	TMEM125	down	4.47	6.65e-05	0.00627	EASANA	chr1(+):43735665-43739672	UCSC	transmembrane protein 125	MGC17299	128218	ENSG00000179178	6813.01	1523.22
GSHG0138687	--	down	4.47	0.00159	0.0495	EASANA	chr19(-):33366915-33366985	UCSC	--	NULL	--	--	18.11	4.06
GSHG0004277	OPALIN	down	4.46	0.000265	0.016	EASANA	chr10(-):98102977-98119122	UCSC	oligodendrocytic myelin paranodal and inner loop protein	HTMP10, TMP10	93377	ENSG00000197430	37594.6	8427.14
GSHG0003500	PLAC9	down	4.42	3e-07	0.000128	EASANA	chr10(+):81891439-81904818	UCSC	placenta specific 9	NULL	219348	ENSG00000189129	258.68	58.57
GSHG0144137	--	down	4.35	0.001	0.0372	EASANA	chr9(-):45440183-45440231	UCSC	--	NULL	--	--	22.08	5.08
GSHG0015436	PEX11G	down	4.33	5.61e-05	0.00547	EASANA	chr19(-):7541756-7554286	UCSC	peroxisomal biogenesis factor 11 gamma	NULL	92960	ENSG00000104883	246.54	56.95
GSHG0019579	CYP4F29P	down	4.26	0.000218	0.0142	EASANA	chr21(-):15215455-15220685	UCSC	cytochrome P450 family 4 subfamily F member 29, pseudogene	CYP4F-se4[6:7:8]	54055	ENSG00000228314	316.05	74.25
GSHG0009930	SNX22	down	4.23	1.84e-07	8.5e-05	EASANA	chr15(+):64443914-64449680	UCSC	sorting nexin 22	FLJ13952	79856	ENSG00000157734	2925.92	692.17
GSHG0027467	ZP3	down	4.23	0.00132	0.0438	EASANA	chr7(+):76026841-76074176	UCSC	zona pellucida glycoprotein 3	ZP3-372, ZP3-424, ZPC	7784	ENSG00000188372	330.21	78.02
GSHG0012866	TMEM235	down	4.22	0.00066	0.0291	EASANA	chr17(+):76227391-76237067	UCSC	transmembrane protein 235	NULL	283999	ENSG00000204278	14869.2	3520.09
GSHG0005922	CD248	down	4.2	0.000104	0.0085	EASANA	chr11(-):66081918-66084917	UCSC	CD248 molecule	TEM1	57124	ENSG00000174807	646.3	153.89
GSHG0143698	--	down	4.19	0.0225	0.227	EASANA	chr20(-):44555962-44555996	UCSC	--	NULL	--	--	13.02	3.07
GSHG0138060	--	down	4.19	0.00564	0.106	EASANA	chr17(-):79362666-79362697	UCSC	--	NULL	--	--	80.53	19.24
GSHG0014828	FFAR1	down	4.15	0.00859	0.133	EASANA	chr19(+):35842445-35844763	UCSC	free fatty acid receptor 1	FFA1R	2864	ENSG00000126266	957.34	230.5
GSHG0049096	LINC01431	down	4.15	8.55e-06	0.00138	EASANA	chr20(-):23337231-23338764	UCSC	long intergenic non-protein coding RNA 1431	NULL	100505683	ENSG00000232645	180.21	43.44
GSHG0001793	MST1L // LOC102724562	down	4.14	0.000137	0.0102	EASANA	chr1(-):17081129-17090975	UCSC	macrophage stimulating 1 like // macrophage stimulating 1 pseudogene	D1F15S1A, MSPL-7, MSPL7	102724562, 11223	ENSG00000186715	507.29	122.37
GSHG0039928	PRR22	down	4.1	1.04e-10	2.44e-07	EASANA	chr19(-):5782972-5784776	UCSC	proline rich 22	MGC24975	163154	ENSG00000212123	786.14	191.73
GSHG0000445	MPL	down	4.1	1.18e-05	0.00167	EASANA	chr1(+):43803475-43820135	UCSC	MPL proto-oncogene, thrombopoietin receptor	CD110, TPOR	4352	ENSG00000117400	398.2	97.19
GSHG0145914	FAHD2CP	down	4.1	3.57e-06	0.000783	EASANA	chr2(+):96676299-96720672	UCSC	fumarylacetoacetate hydrolase domain containing 2C, pseudogene	NULL	729234	ENSG00000231584	9757.06	2379.96
GSHG0015787	PPP1R14A	down	4.1	0.000767	0.0321	EASANA	chr19(-):38741875-38747231	UCSC	protein phosphatase 1 regulatory inhibitor subunit 14A	CPI-17	94274	ENSG00000167641	31664	7726.45
GSHG0151509	--	down	4.09	0.00134	0.0441	EASANA	chr6(+):29640169-29644931	UCSC	--	NULL	--	--	3491.07	854.37
GSHG0003319	FXYD4	down	4.05	0.0139	0.174	EASANA	chr10(+):43867086-43871783	UCSC	FXYD domain containing ion transport regulator 4	CHIF	53828	ENSG00000150201	349.08	86.3
GSHG0068412	--	down	4.02	0.000161	0.0115	EASANA	chr13(+):61120993-61121024	UCSC	--	NULL	--	--	34.63	8.54
GSHG0139791	--	down	4	0.00329	0.0761	EASANA	chr20(-):1871874-1871902	UCSC	--	NULL	--	--	18.01	4.58
GSHG0005510	HBB	down	3.97	0.00719	0.121	EASANA	chr11(-):5246695-5248302	UCSC	hemoglobin subunit beta	beta-globin, CD113t-C	3043	ENSG00000244734	21323.2	5375.46
GSHG0005956	ACY3	down	3.96	0.00201	0.0566	EASANA	chr11(-):67410027-67418130	UCSC	aminoacylase 3	ACY-3, HCBP1, MGC9740	91703	ENSG00000132744	514.22	129.78
GSHG0144146	--	down	3.95	0.0156	0.186	EASANA	chr9(-):45441101-45441155	UCSC	--	NULL	--	--	17.97	4.58
GSHG0021440	TMEM44-AS1	down	3.92	2.5e-08	1.49e-05	EASANA	chr3(+):194304997-194311561	UCSC	TMEM44 antisense RNA 1	NULL	100507297	ENSG00000231770	563.22	143.31
GSHG0014153	TYMSOS	down	3.92	0.00182	0.0535	EASANA	chr18(-):641320-658340	UCSC	TYMS opposite strand	NULL	494514	ENSG00000176912	1529.29	390.33
GSHG0006253	--	down	3.91	0.00475	0.0953	EASANA	chr11(-):119482868-119488949	UCSC	--	NULL	--	--	470.52	120.5
GSHG0132757	MIR219A2	down	3.89	0.00111	0.0398	EASANA	chr9(-):131154897-131154993	UCSC	microRNA 219a-2	hsa-mir-219-2	407003	ENSG00000284185	114.23	29.33
GSHG0013455	ASB16-AS1	down	3.85	1.93e-10	3.89e-07	EASANA	chr17(-):42253354-42264085	UCSC	ASB16 antisense RNA 1	DKFZp762C2414	339201	ENSG00000267080	407.58	105.82
GSHG0030358	--	down	3.85	4.28e-07	0.000162	EASANA	chr9(+):113341513-113343658	UCSC	--	NULL	--	--	688.03	178.69
GSHG0003742	BTBD16	down	3.85	0.00814	0.13	EASANA	chr10(+):124030811-124097695	UCSC	BTB domain containing 16	Em:AC061711.1, FLJ25359	118663	ENSG00000138152	630.67	163.75
GSHG0028668	TRPV6	down	3.84	0.00312	0.074	EASANA	chr7(-):142568957-142583508	UCSC	transient receptor potential cation channel subfamily V member 6	CaT1	55503	ENSG00000165125	679.07	176.59
GSHG0004491	--	down	3.83	0.000597	0.0274	EASANA	chr11(+):318653-325629	UCSC	--	NULL	--	--	265.63	69.32
GSHG0138061	--	down	3.81	0.00926	0.139	EASANA	chr17(-):79362964-79362995	UCSC	--	NULL	--	--	109.62	28.79
GSHG0120349	--	down	3.81	0.000381	0.0206	EASANA	chr12(+):48178158-48178235	UCSC	--	NULL	--	--	61.75	16.14
GSHG0100390	--	down	3.8	0.0228	0.228	EASANA	chr6(+):41123241-41145564	UCSC	--	NULL	--	--	413.33	108.57
GSHG0016648	THNSL2	down	3.8	0.00224	0.0604	EASANA	chr2(+):88469814-88486156	UCSC	threonine synthase like 2	FLJ10916, SOFAT, TSH2	55258	ENSG00000144115	1868.75	491.83
GSHG0019221	--	down	3.77	9.22e-08	4.66e-05	EASANA	chr20(-):44559189-44563694	UCSC	--	NULL	--	--	509.54	134.99
GSHG0021762	SEMA3G	down	3.77	0.0256	0.243	EASANA	chr3(-):52467051-52479101	UCSC	semaphorin 3G	FLJ00014, sem2	56920	ENSG00000010319	697.88	185.36
GSHG0139412	CNNM3-DT	down	3.74	6.78e-07	0.000222	EASANA	chr2(-):97474754-97479450	UCSC	CNNM3 divergent transcript	LOC100506036	100506036	ENSG00000273265	551.26	147.38
GSHG0009838	DUOX1	down	3.72	0.0295	0.261	EASANA	chr15(+):45422131-45457775	UCSC	dual oxidase 1	LNOX1, NOXEF1, THOX1	53905	ENSG00000137857	1194.9	320.91
GSHG0138063	--	down	3.71	0.00142	0.0462	EASANA	chr17(-):79363765-79363796	UCSC	--	NULL	--	--	92.08	24.85
GSHG0138059	--	down	3.69	0.00686	0.119	EASANA	chr17(-):79362606-79362637	UCSC	--	NULL	--	--	108.11	29.37
GSHG0022488	CD38	down	3.62	0.00179	0.0532	EASANA	chr4(+):15779888-15854866	UCSC	CD38 molecule	NULL	952	ENSG00000004468	103.13	28.55
GSHG0011504	CCDC78	down	3.62	6.97e-07	0.000224	EASANA	chr16(-):772582-776880	UCSC	coiled-coil domain containing 78	FLJ34512	124093	ENSG00000162004	720.83	199.22
GSHG0149972	LINC01678	down	3.59	0.00191	0.0547	EASANA	chr21(-):45578656-45579745	UCSC	long intergenic non-protein coding RNA 1678	NULL	105377138	ENSG00000225331	166.68	46.49
GSHG0149199	RN7SL832P	down	3.58	1.82e-05	0.00238	EASANA	chr2(+):10830136-10832219	UCSC	RNA, 7SL, cytoplasmic 832, pseudogene	NULL	106479524	ENSG00000243819	338.96	94.6
GSHG0143967	--	down	3.58	0.00262	0.0663	EASANA	chr9(+):124060128-124060159	UCSC	--	NULL	--	--	61.85	17.25
GSHG0007974	MIPEPP3	down	3.56	9.57e-10	1.29e-06	EASANA	chr13(+):21872264-21967062	UCSC	mitochondrial intermediate peptidase pseudogene 3	NULL	650794	ENSG00000233325	725	203.53
GSHG0142229	--	down	3.56	0.0486	0.33	EASANA	chr6(-):3594508-3594596	UCSC	--	NULL	--	--	217.64	61.14
GSHG0029612	LINC01299	down	3.52	0.00295	0.0712	EASANA	chr8(-):66439281-66474901	UCSC	long intergenic non-protein coding RNA 1299	NULL	286186	ENSG00000254081	1306.83	371.51
GSHG0017223	INHA	down	3.51	0.000406	0.0217	EASANA	chr2(+):220436952-220440437	UCSC	inhibin alpha subunit	NULL	3623	ENSG00000123999	574.24	163.63
GSHG0019175	KIAA1755	down	3.5	0.000248	0.0154	EASANA	chr20(-):36838907-36889174	UCSC	KIAA1755	RP5-1054A22.3	85449	ENSG00000149633	4794.17	1369.49
GSHG0020759	CLEC3B	down	3.48	0.0048	0.0959	EASANA	chr3(+):45067751-45077564	UCSC	C-type lectin domain family 3 member B	TN	7123	ENSG00000163815	2484.25	714.47
GSHG0031541	CCNB3	down	3.43	0.00223	0.0602	EASANA	chrX(+):49967364-50094909	UCSC	cyclin B3	NULL	85417	ENSG00000147082	139.82	40.69
GSHG0018642	ZNF337-AS1	down	3.43	5.88e-06	0.0011	EASANA	chr20(+):25604681-25658690	UCSC	ZNF337 antisense RNA 1	NULL	102724826	ENSG00000213742	255.78	74.83
GSHG0133849	LDB3	down	3.42	0.00302	0.0723	EASANA	chr10(+):88426549-88495825	UCSC	LIM domain binding 3	KIAA0613, PDLIM6, ZASP	11155	ENSG00000122367	3114.92	909.84
GSHG0028518	ST7-AS1	down	3.42	0.000277	0.0164	EASANA	chr7(-):116592503-116594388	UCSC	ST7 antisense RNA 1	ST7AS1	93653	ENSG00000227199	434.78	127.12
GSHG0137936	--	down	3.41	9.05e-09	6.86e-06	EASANA	chr17(-):43222811-43229638	UCSC	--	NULL	--	--	1338.35	393.19
GSHG0026621	--	down	3.4	0.0406	0.304	EASANA	chr6(-):42927754-42929645	UCSC	--	NULL	--	--	299.89	88.15
GSHG0143992	--	down	3.38	0.0361	0.288	EASANA	chr9(+):131208706-131208755	UCSC	--	NULL	--	--	52.03	15.3
GSHG0002876	GOLT1A	down	3.37	0.0365	0.289	EASANA	chr1(-):204167286-204183220	UCSC	golgi transport 1A	CGI-141, FLJ42654, GOT1, MGC62027, YMR292W	127845	ENSG00000174567	64.37	19.13
GSHG0140665	--	down	3.37	6.41e-06	0.00117	EASANA	chr3(+):106967788-106970300	UCSC	--	NULL	--	--	550.35	163.5
GSHG0007633	LOC100507377	down	3.36	0.00689	0.119	EASANA	chr12(-):74551566-74686411	UCSC	uncharacterized LOC100507377	NULL	100507377	--	229.71	68.38
GSHG0012822	SMIM6	down	3.35	0.00132	0.0438	EASANA	chr17(+):73642642-73644055	UCSC	small integral membrane protein 6	ELN	100130933	ENSG00000259120	523.42	156.21
GSHG0127391	--	down	3.33	0.049	0.331	EASANA	chr1(+):1404683-1404781	UCSC	--	NULL	--	--	66.65	19.93
GSHG0058128	--	down	3.33	0.00261	0.0663	EASANA	chr1(-):16384338-16384432	UCSC	--	NULL	--	--	90.91	27.13
GSHG0010582	CYP11A1	down	3.33	0.000525	0.0254	EASANA	chr15(-):74630103-74660081	UCSC	cytochrome P450 family 11 subfamily A member 1	P450SCC	1583	ENSG00000140459	192.77	57.96
GSHG0139838	--	down	3.33	0.000926	0.0357	EASANA	chr20(-):32573423-32576795	UCSC	--	NULL	--	--	464.05	139.44
GSHG0021623	CX3CR1	down	3.32	1.79e-05	0.00237	EASANA	chr3(-):39304985-39323226	UCSC	C-X3-C motif chemokine receptor 1	CCRL1, CMKDR1, V28	1524	ENSG00000168329	4666.75	1405.35
GSHG0141236	--	down	3.32	0.0225	0.226	EASANA	chr4(+):159200511-159200542	UCSC	--	NULL	--	--	132.1	39.73
GSHG0032075	SLC38A5	down	3.31	0.000145	0.0108	EASANA	chrX(-):48316920-48328644	UCSC	solute carrier family 38 member 5	JM24, SN2	92745	ENSG00000017483	1834.85	553.83
GSHG0132399	LOC400940	down	3.31	0.00081	0.033	EASANA	chr2(+):6122110-6128364	UCSC	uncharacterized LOC400940	NULL	400940	--	223.16	67.21
GSHG0008508	NEK3	down	3.3	0.000201	0.0135	EASANA	chr13(-):52706775-52733996	UCSC	NIMA related kinase 3	HSPK36, MGC29949	4752	ENSG00000136098	5038.23	1528.54
GSHG0029943	OPLAH	down	3.29	5.4e-05	0.00532	EASANA	chr8(-):145106168-145115606	UCSC	5-oxoprolinase, ATP-hydrolysing	5-Opase, OPLA	26873	ENSG00000178814	3635.15	1103.19
GSHG0020367	TST	down	3.29	3.03e-09	2.96e-06	EASANA	chr22(-):37406900-37416224	UCSC	thiosulfate sulfurtransferase	RDS	7263	ENSG00000128311	1829.56	556.37
GSHG0022390	MYL5	down	3.29	7.37e-06	0.00128	EASANA	chr4(+):667369-675817	UCSC	myosin light chain 5	NULL	4636	ENSG00000215375	613.33	186.74
GSHG0143971	--	down	3.28	0.0106	0.15	EASANA	chr9(+):124060909-124060940	UCSC	--	NULL	--	--	38.61	11.71
GSHG0005751	FOLH1	down	3.27	0.00137	0.0449	EASANA	chr11(-):49166646-49230222	UCSC	folate hydrolase 1	GCP2, GCPII, NAALAD1, NAALAdase, PSM, PSMA	2346	ENSG00000086205	11804.1	3612.91
GSHG0143966	--	down	3.26	0.008	0.128	EASANA	chr9(+):124060058-124060089	UCSC	--	NULL	--	--	31.73	9.68
GSHG0003421	TSPAN15	down	3.26	0.0014	0.0455	EASANA	chr10(+):71211223-71267425	UCSC	tetraspanin 15	NET-7	23555	ENSG00000099282	5275.58	1620.71
GSHG0031775	LINC01285	down	3.25	0.000205	0.0137	EASANA	chrX(+):117973519-118015978	UCSC	long intergenic non-protein coding RNA 1285	NULL	101928287	ENSG00000203650	101.81	31.21
GSHG0002046	BEST4	down	3.23	0.0182	0.204	EASANA	chr1(-):45249257-45253426	UCSC	bestrophin 4	NULL	266675	ENSG00000142959	112.92	35.03
GSHG0019363	LINC01549	down	3.23	0.0113	0.156	EASANA	chr21(+):18811208-18821501	UCSC	long intergenic non-protein coding RNA 1549	NULL	100505929	ENSG00000232560	688.06	212.91
GSHG0132926	MAN1B1-AS1 // MAN1B1-DT	down	3.23	0.000198	0.0134	EASANA	chr9(-):139979398-139981269	UCSC	MAN1B1 antisense RNA 1 (head to head) // MAN1B1 divergent transcript	NULL	100289341	ENSG00000268996	943.05	292.47
GSHG0021910	--	down	3.22	0.00213	0.0586	EASANA	chr3(-):107643946-107646398	UCSC	--	NULL	--	--	442.25	137.17
GSHG0009625	DEGS2	down	3.22	0.000909	0.0355	EASANA	chr14(-):100612747-100626012	UCSC	delta 4-desaturase, sphingolipid 2	DES2, FADS8	123099	ENSG00000168350	469.36	145.86
GSHG0033950	FAM182B	down	3.21	0.00708	0.121	EASANA	chr20(-):25744088-25781927	UCSC	family with sequence similarity 182 member B	NULL	728882	ENSG00000175170	334.14	104.09
GSHG0027045	AGPAT4-IT1	down	3.21	0.000694	0.0299	EASANA	chr6(-):161581174-161583023	UCSC	AGPAT4 intronic transcript 1	FLJ23112	79992	ENSG00000279355	1072.27	334.49
GSHG0133188	LOC100130370	down	3.2	0.00182	0.0535	EASANA	chr17(-):79349232-79359160	UCSC	uncharacterized LOC100130370	NULL	100130370	--	5515.72	1724.97
GSHG0023069	FAM53A	down	3.2	7.41e-05	0.00665	EASANA	chr4(-):1641608-1686040	UCSC	family with sequence similarity 53 member A	DNTNP	152877	ENSG00000174137	628.51	196.44
GSHG0036104	--	down	3.2	0.0429	0.312	EASANA	chr12(+):58208414-58208471	UCSC	--	NULL	--	--	11.21	3.54
GSHG0134353	--	down	3.19	0.0231	0.23	EASANA	chr1(-):16384589-16384645	UCSC	--	NULL	--	--	29.8	9.23
GSHG0019112	C20orf203	down	3.19	0.00965	0.142	EASANA	chr20(-):31219428-31261743	UCSC	chromosome 20 open reading frame 203	FLJ33706	284805	ENSG00000198547	191.75	60.28
GSHG0007500	LOC283335	down	3.18	0.000185	0.0128	EASANA	chr12(-):53436973-53448222	UCSC	uncharacterized LOC283335	NULL	283335	--	3935.83	1236.59
GSHG0030616	NOXA1	down	3.18	7.12e-05	0.00645	EASANA	chr9(+):140317847-140328864	UCSC	NADPH oxidase activator 1	FLJ25475, NY-CO-31	10811	ENSG00000188747	2800.33	880.06
GSHG0017286	SNORC	down	3.18	7.68e-06	0.00129	EASANA	chr2(+):233733724-233743413	UCSC	secondary ossification center associated regulator of chondrocyte maturation	ASCL830, UNQ830	389084	ENSG00000182600	12374.6	3895.33
GSHG0027208	RPS2P32	down	3.16	2.08e-06	0.000532	EASANA	chr7(+):23530007-23531029	UCSC	ribosomal protein S2 pseudogene 32	MGC27348	256355	ENSG00000232818	139.4	44.09
GSHG0138064	--	down	3.16	0.00606	0.111	EASANA	chr17(-):79363869-79363905	UCSC	--	NULL	--	--	208.67	66.13
GSHG0051950	LAMA5-AS1	down	3.14	0.0253	0.242	EASANA	chr20(+):60928066-60931532	UCSC	LAMA5 antisense RNA 1	NULL	101928158	ENSG00000228812	90.56	28.74
GSHG0005624	USH1C	down	3.14	0.00613	0.112	EASANA	chr11(-):17515437-17565963	UCSC	USH1 protein network component harmonin	AIE-75, harmonin, NY-CO-37, NY-CO-38, PDZ-73, PDZ73, PDZD7C	10083	ENSG00000006611	2751.75	877.11
GSHG0019850	THAP7-AS1	down	3.12	0.000545	0.0259	EASANA	chr22(+):21356211-21364662	UCSC	THAP7 antisense RNA 1	NULL	439931	ENSG00000230513	702.98	225.28
GSHG0122071	--	down	3.11	0.0499	0.334	EASANA	chr17(-):40126769-40126865	UCSC	--	NULL	--	--	72.19	23.21
GSHG0005535	CAVIN3	down	3.11	0.00276	0.0687	EASANA	chr11(-):6340173-6341742	UCSC	caveolae associated protein 3	cavin-3, HSRBC, MGC20400, SRBC	112464	ENSG00000170955	379.19	122.18
GSHG0020420	CHADL	down	3.09	0.000537	0.0256	EASANA	chr22(-):41625514-41636935	UCSC	chondroadherin like	SLRR4B	150356	ENSG00000100399	11364.3	3678.65
GSHG0033933	LIMS2	down	3.09	0.00126	0.0429	EASANA	chr2(-):128395997-128439360	UCSC	LIM zinc finger domain containing 2	PINCH-2, PINCH2	55679	ENSG00000072163	1199.95	388.8
GSHG0002377	HIPK1-AS1	down	3.08	0.00189	0.0543	EASANA	chr1(-):114466641-114472147	UCSC	HIPK1 antisense RNA 1	NULL	101928846	ENSG00000235527	324.22	105.08
GSHG0017453	MATN3	down	3.07	0.0135	0.171	EASANA	chr2(-):20191814-20212455	UCSC	matrilin 3	EDM5, HOA	4148	ENSG00000132031	208.13	67.77
GSHG0034730	NEBL-AS1	down	3.05	0.00512	0.0996	EASANA	chr10(+):21462919-21463850	UCSC	NEBL antisense RNA 1	NULL	100128511	ENSG00000231920	110.45	36.22
GSHG0011279	PLEKHG4	down	3.04	0.00301	0.0722	EASANA	chr16(+):67311413-67323402	UCSC	pleckstrin homology and RhoGEF domain containing G4	ARHGEF44, DKFZP434I216	25894	ENSG00000196155	1574.63	517.58
GSHG0008728	CMTM5	down	3.04	0.00619	0.112	EASANA	chr14(+):23846016-23848980	UCSC	CKLF like MARVEL transmembrane domain containing 5	FLJ37521	116173	ENSG00000166091	9703.87	3192.75
GSHG0001691	HES5	down	3.04	0.00177	0.053	EASANA	chr1(-):2460186-2461684	UCSC	hes family bHLH transcription factor 5	bHLHb38	388585	ENSG00000197921	295.74	97.39
GSHG0137196	--	down	3.02	0.0159	0.188	EASANA	chr16(+):89607427-89607454	UCSC	--	NULL	--	--	21.23	7.11
GSHG0133753	TM7SF2	down	3.02	1.07e-08	7.69e-06	EASANA	chr11(+):64879326-64883856	UCSC	transmembrane 7 superfamily member 2	ANG1, DHCR14A, NET47	7108	ENSG00000149809	7005.92	2321.04
GSHG0146027	--	down	3.01	0.0455	0.321	EASANA	chr4(+):159199993-159200024	UCSC	--	NULL	--	--	157.76	52.3
GSHG0052393	LOC100506725	down	3.01	0.00272	0.0678	EASANA	chr7(+):35756047-35759320	UCSC	uncharacterized LOC100506725	NULL	100506725	--	5964.12	1982.78
GSHG0054466	LOC105376306	down	3	0.00233	0.0617	EASANA	chr9(-):135903540-135905809	UCSC	uncharacterized LOC105376306	NULL	105376306	--	108.1	35.9
GSHG0001695	LINC00982	down	3	0.000131	0.00993	EASANA	chr1(-):2976181-2984289	UCSC	long intergenic non-protein coding RNA 982	FLJ42875	440556	ENSG00000177133	4864.19	1623.15
GSHG0025184	ZNF300P1	down	3	0.000347	0.0193	EASANA	chr5(-):150309998-150326146	UCSC	zinc finger protein 300 pseudogene 1	NULL	134466	ENSG00000197083	791.42	264.03
GSHG0134307	--	down	2.99	0.00422	0.0881	EASANA	chr1(-):2253784-2255494	UCSC	--	NULL	--	--	724.58	242.19
GSHG0005265	TTC12	down	2.99	0.00312	0.074	EASANA	chr11(+):113185251-113244016	UCSC	tetratricopeptide repeat domain 12	FLJ13859, FLJ20535, TPARM	54970	ENSG00000149292	761.99	254.8
GSHG0122145	--	down	2.99	0.0246	0.238	EASANA	chr17(+):66254076-66254107	UCSC	--	NULL	--	--	16.63	5.6
GSHG0143960	--	down	2.99	0.00302	0.0723	EASANA	chr9(+):124055555-124055642	UCSC	--	NULL	--	--	84.67	28.29
GSHG0012147	ZMYND15	down	2.99	2.51e-09	2.54e-06	EASANA	chr17(+):4643310-4649414	UCSC	zinc finger MYND-type containing 15	DKFZp434N127	84225	ENSG00000141497	452.89	151.74
GSHG0010401	FAM227B	down	2.96	0.000467	0.0236	EASANA	chr15(-):49619159-49913128	UCSC	family with sequence similarity 227 member B	FLJ32800	196951	ENSG00000166262	244.69	82.64
GSHG0143970	--	down	2.96	0.0297	0.261	EASANA	chr9(+):124060874-124060905	UCSC	--	NULL	--	--	25.75	8.67
GSHG0133851	AGAP11 // FAM25A	down	2.95	0.0287	0.257	EASANA	chr10(+):88730498-88784487	UCSC	ArfGAP with GTPase domain, ankyrin repeat and PH domain 11 // family with sequence similarity 25 member A	bA96C23.5, KIAA1975	119385, 643161	ENSG00000188100, ENSG00000271880	76.34	25.94
GSHG0014658	CYP4F3	down	2.94	0.0457	0.322	EASANA	chr19(+):15738284-15771570	UCSC	cytochrome P450 family 4 subfamily F member 3	CYP4F	4051	ENSG00000186529	145.64	49.67
GSHG0000064	SMIM1	down	2.94	8.3e-06	0.00136	EASANA	chr1(+):3689325-3692545	UCSC	small integral membrane protein 1 (Vel blood group)	Vel	388588	ENSG00000235169	162.44	55.35
GSHG0031506	RBM3	down	2.93	0.0103	0.147	EASANA	chrX(+):48432741-48439553	UCSC	RNA binding motif protein 3	IS1-RNPL	5935	ENSG00000102317	3714.28	1266.37
GSHG0140787	--	down	2.92	0.00211	0.0583	EASANA	chr3(+):152374434-152376485	UCSC	--	NULL	--	--	387.39	132.72
GSHG0018943	RSPO4	down	2.91	0.0025	0.0647	EASANA	chr20(-):939098-982907	UCSC	R-spondin 4	dJ824F16.3	343637	ENSG00000101282	517.62	177.85
GSHG0051179	LINC01608	down	2.91	0.00183	0.0535	EASANA	chr8(-):111949919-112039662	UCSC	long intergenic non-protein coding RNA 1608	TCONS_00015136	101927459	ENSG00000253877	229.52	78.93
GSHG0143976	--	down	2.91	0.0145	0.178	EASANA	chr9(+):124061370-124061411	UCSC	--	NULL	--	--	121.83	41.84
GSHG0132904	PDCL3P4	down	2.91	0.00245	0.064	EASANA	chr3(+):101429782-101432260	UCSC	phosducin-like 3 pseudogene 4	NULL	285359	ENSG00000244119	1975.76	679.43
GSHG0017089	LINC01877	down	2.9	0.0136	0.171	EASANA	chr2(+):200472791-200523847	UCSC	long intergenic non-protein coding RNA 1877	NULL	101927641	ENSG00000238217	562.92	194.18
GSHG0036929	TEX21P	down	2.89	0.000219	0.0142	EASANA	chr14(-):64812192-64814329	UCSC	testis expressed 21, pseudogene	NULL	441687	ENSG00000234911	148.28	51.18
GSHG0021410	RTP4	down	2.89	0.0011	0.0397	EASANA	chr3(+):187086168-187089367	UCSC	receptor transporter protein 4	IFRG28, Z3CXXC4	64108	ENSG00000136514	258.72	89.32
GSHG0001698	MEGF6	down	2.89	9.01e-08	4.64e-05	EASANA	chr1(-):3404513-3528059	UCSC	multiple EGF like domains 6	NULL	1953	ENSG00000162591	903.49	312.56
GSHG0104113	LOC730234	down	2.89	0.0224	0.226	EASANA	chr7(+):45844828-45847509	UCSC	uncharacterized LOC730234	NULL	730234	--	109.71	38.02
GSHG0013034	SLC13A5	down	2.88	0.0026	0.0663	EASANA	chr17(-):6588033-6616740	UCSC	solute carrier family 13 member 5	INDY, NACT	284111	ENSG00000141485	451.29	156.89
GSHG0007035	LINC00173	down	2.88	7.48e-06	0.00129	EASANA	chr12(+):116971227-116974317	UCSC	long intergenic non-protein coding RNA 173	FLJ42957	100287569	ENSG00000196668	403.53	140.38
GSHG0001000	CREB3L4	down	2.87	0.000584	0.0271	EASANA	chr1(+):153940315-153946839	UCSC	cAMP responsive element binding protein 3 like 4	AIbZIP, ATCE1, CREB3, CREB4, hJAL	148327	ENSG00000143578	401.14	139.81
GSHG0020796	PRKAR2A-AS1	down	2.86	0.000173	0.0121	EASANA	chr3(+):48885370-48889414	UCSC	PRKAR2A antisense RNA 1	NULL	100506637	ENSG00000224424	719.29	251.31
GSHG0139590	--	down	2.86	9.05e-07	0.000278	EASANA	chr2(-):223431624-223434438	UCSC	--	NULL	--	--	545.47	190.9
GSHG0051952	RALY-AS1	down	2.85	0.000854	0.0341	EASANA	chr20(-):32580294-32582173	UCSC	RALY antisense RNA 1	NULL	101926888	ENSG00000228265, ENSG00000285230	114.04	39.96
GSHG0013277	MMP28	down	2.85	6.77e-05	0.00629	EASANA	chr17(-):34083269-34122711	UCSC	matrix metallopeptidase 28	EPILYSIN, MM28, MMP-25, MMP-28	79148	ENSG00000271447	1035.46	363.9
GSHG0023631	DDX60	down	2.84	0.000157	0.0113	EASANA	chr4(-):169137443-169239958	UCSC	DExD/H-box helicase 60	FLJ20035	55601	ENSG00000137628	200.02	70.59
GSHG0020419	LOC100506544	down	2.84	0.0162	0.191	EASANA	chr22(-):41605126-41613631	UCSC	uncharacterized LOC100506544	NULL	100506544	--	1649.81	580.79
GSHG0027219	NFE2L3	down	2.84	0.00617	0.112	EASANA	chr7(+):26191847-26226754	UCSC	nuclear factor, erythroid 2 like 3	Nrf3	9603	ENSG00000050344	727.88	256.41
GSHG0018902	COL9A3	down	2.83	0.000594	0.0274	EASANA	chr20(+):61448409-61472511	UCSC	collagen type IX alpha 3 chain	DJ885L7.4.1, EDM3, FLJ90759, IDD, MED	1299	ENSG00000092758	15311.5	5416.4
GSHG0011907	LRRC29	down	2.83	1.07e-06	0.000324	EASANA	chr16(-):67241043-67260930	UCSC	leucine rich repeat containing 29	FBL9	26231	ENSG00000125122	172.93	61.29
GSHG0015314	--	down	2.83	0.016	0.189	EASANA	chr19(-):1383921-2563963	UCSC	--	NULL	--	--	1326.46	469.45
GSHG0006508	PDE6H	down	2.82	0.0467	0.324	EASANA	chr12(+):15125956-15134799	UCSC	phosphodiesterase 6H	NULL	5149	ENSG00000139053	99.35	35.31
GSHG0032271	KCNE5	down	2.81	0.0276	0.253	EASANA	chrX(-):108866204-108868923	UCSC	potassium voltage-gated channel subfamily E regulatory subunit 5	NULL	23630	ENSG00000176076	450.88	160.3
GSHG0141235	--	down	2.81	0.0466	0.324	EASANA	chr4(+):159200286-159200326	UCSC	--	NULL	--	--	416.97	148.13
GSHG0146028	--	down	2.81	0.0325	0.273	EASANA	chr4(+):159199943-159199974	UCSC	--	NULL	--	--	168.58	59.8
GSHG0043984	--	down	2.81	0.0283	0.256	EASANA	chr7(+):101988981-101989016	UCSC	--	NULL	--	--	12.75	4.56
GSHG0004278	TLL2	down	2.8	0.0219	0.223	EASANA	chr10(-):98124363-98273683	UCSC	tolloid like 2	NULL	7093	ENSG00000095587	675.11	240.93
GSHG0146270	LINC01763	down	2.8	0.05	0.334	EASANA	chr1(+):91317316-91320454	UCSC	long intergenic non-protein coding RNA 1763	NULL	105378854	ENSG00000225446	287.85	102.68
GSHG0138062	--	down	2.79	0.0133	0.169	EASANA	chr17(-):79363012-79363120	UCSC	--	NULL	--	--	299.16	107.22
GSHG0025234	ATP10B	down	2.79	0.000956	0.0364	EASANA	chr5(-):159990129-160279219	UCSC	ATPase phospholipid transporting 10B (putative)	ATPVB, FLJ21477, KIAA0715	23120	ENSG00000118322	1437.89	515.95
GSHG0025620	MSH5-SAPCD1 // MSH5 // SAPCD1	down	2.79	6.18e-05	0.00594	EASANA	chr6(+):31707725-31732627	UCSC	MSH5-SAPCD1 readthrough (NMD candidate) // mutS homolog 5 // suppressor APC domain containing 1	G7, NG23	100532732, 401251, 4439	ENSG00000204410, ENSG00000228727, ENSG00000255152	726.58	260.63
GSHG0015269	ZSCAN1	down	2.79	0.0178	0.202	EASANA	chr19(+):58545395-58565999	UCSC	zinc finger and SCAN domain containing 1	FLJ33779, ZNF915	284312	ENSG00000152467	345.99	124.27
GSHG0143415	--	down	2.78	0.0424	0.31	EASANA	chr8(+):52861329-52861363	UCSC	--	NULL	--	--	12.45	4.52
GSHG0029933	PYCR3	down	2.76	0.0028	0.0693	EASANA	chr8(-):144685394-144691943	UCSC	pyrroline-5-carboxylate reductase 3	FLJ13852	65263	ENSG00000104524	348.49	126.24
GSHG0033887	DNAH17	down	2.75	0.0204	0.216	EASANA	chr17(-):76419778-76573476	UCSC	dynein axonemal heavy chain 17	DNEL2, FLJ40457	8632	ENSG00000187775	8581.66	3115.4
GSHG0012889	CHMP6	down	2.74	8.54e-08	4.5e-05	EASANA	chr17(+):78965641-78973932	UCSC	charged multivesicular body protein 6	FLJ11749, VPS20	79643	ENSG00000176108	1091.1	398.1
GSHG0031410	PPEF1	down	2.74	0.0198	0.213	EASANA	chrX(+):18709042-18846039	UCSC	protein phosphatase with EF-hand domain 1	PPP7CA	5475	ENSG00000086717	1002.28	365.98
GSHG0063808	LOC101928424	down	2.73	0.000307	0.0176	EASANA	chr11(+):102323650-102332769	UCSC	uncharacterized LOC101928424	NULL	101928424	--	243.51	89.03
GSHG0143963	--	down	2.72	0.0245	0.238	EASANA	chr9(+):124059558-124059589	UCSC	--	NULL	--	--	20.87	7.63
GSHG0022239	TNFSF10	down	2.71	0.0188	0.208	EASANA	chr3(-):172223298-172241297	UCSC	TNF superfamily member 10	Apo-2L, CD253, TL2, TRAIL	8743	ENSG00000121858	958.98	354.06
GSHG0034072	TMEM88B	down	2.71	0.0106	0.15	EASANA	chr1(+):1361508-1363167	UCSC	transmembrane protein 88B	NULL	643965	ENSG00000205116	6895.6	2546.67
GSHG0136094	--	down	2.7	0.0059	0.109	EASANA	chr14(+):63753792-63755925	UCSC	--	NULL	--	--	452.49	168
GSHG0017013	HOXD1	down	2.69	0.0135	0.171	EASANA	chr2(+):177053307-177055635	UCSC	homeobox D1	NULL	3231	ENSG00000128645	1988.74	740.26
GSHG0008156	--	down	2.68	0.000159	0.0114	EASANA	chr13(+):61109380-61112220	UCSC	--	NULL	--	--	737.06	274.93
GSHG0010460	LOC101928725	down	2.68	0.00261	0.0663	EASANA	chr15(-):59060271-59063173	UCSC	uncharacterized LOC101928725	NULL	101928725	--	111.68	41.71
GSHG0014154	ENOSF1	down	2.68	0.0152	0.183	EASANA	chr18(-):670320-712664	UCSC	enolase superfamily member 1	FUCD, HSRTSBETA, rTS, TYMSAS	55556	ENSG00000132199	3255.26	1215.83
GSHG0001530	CAPN9	down	2.67	0.0228	0.228	EASANA	chr1(+):230883130-230937749	UCSC	calpain 9	GC36, nCL-4	10753	ENSG00000135773	248.54	92.98
GSHG0135086	--	down	2.67	0.0122	0.161	EASANA	chr10(-):120451874-120453047	UCSC	--	NULL	--	--	194.59	72.92
GSHG0033775	RHBDL2	down	2.66	0.00616	0.112	EASANA	chr1(-):39351478-39407502	UCSC	rhomboid like 2	FLJ20435	54933	ENSG00000158315	1109.83	417.18
GSHG0034146	SNORD38A	down	2.65	0.0058	0.108	EASANA	chr1(+):45243514-45243584	UCSC	small nucleolar RNA, C/D box 38A	U38A	94162	ENSG00000202031	26.7	10.09
GSHG0032536	RHCE	down	2.65	0.00636	0.114	EASANA	chr1(-):25688740-25756683	UCSC	Rh blood group CcEe antigens	CD240CE	6006	ENSG00000188672	250.26	94.34
GSHG0009078	IFI27	down	2.64	0.000279	0.0165	EASANA	chr14(+):94577079-94583039	UCSC	interferon alpha inducible protein 27	FAM14D, ISG12, P27	3429	ENSG00000165949	4833.95	1829.55
GSHG0040135	MIR641	down	2.64	0.0351	0.282	EASANA	chr19(-):40788450-40788548	UCSC	microRNA 641	hsa-mir-641	693226	ENSG00000207631	18.67	7.09
GSHG0015459	RAB11B-AS1	down	2.64	0.00026	0.0158	EASANA	chr19(-):8439281-8455575	UCSC	RAB11B antisense RNA 1	NULL	100507567	ENSG00000269386	530.13	200.83
GSHG0017836	FAM178B	down	2.64	0.0112	0.155	EASANA	chr2(-):97541619-97652301	UCSC	family with sequence similarity 178 member B	LOC51252	51252	ENSG00000168754	1127.43	427.36
GSHG0024412	NIPAL4	down	2.64	0.0167	0.194	EASANA	chr5(+):156884948-156901729	UCSC	NIPA like domain containing 4	ICHYN	348938	ENSG00000172548	394.41	149.4
GSHG0151132	--	down	2.64	0.027	0.25	EASANA	chr5(-):132148439-132151039	UCSC	--	NULL	--	--	2753.96	1044.94
GSHG0053983	LINC01411	down	2.63	0.00779	0.127	EASANA	chr5(+):173763357-173954134	UCSC	long intergenic non-protein coding RNA 1411	RP11-267A15.1	101928176	ENSG00000249306	376.85	143.14
GSHG0009168	PLD4	down	2.63	0.00768	0.126	EASANA	chr14(+):105391153-105399574	UCSC	phospholipase D family member 4	NULL	122618	ENSG00000166428	1102.1	419.08
GSHG0030598	LCN12	down	2.62	5.25e-06	0.00101	EASANA	chr9(+):139846768-139849949	UCSC	lipocalin 12	MGC48935	286256	ENSG00000184925	320.73	122.33
GSHG0011870	PLLP	down	2.62	0.00681	0.119	EASANA	chr16(-):57290004-57318584	UCSC	plasmolipin	PMLP	51090	ENSG00000102934	37900.9	14483.3
GSHG0008927	PLEKHH1	down	2.61	0.00583	0.109	EASANA	chr14(+):67999916-68056328	UCSC	pleckstrin homology, MyTH4 and FERM domain containing H1	KIAA1200	57475	ENSG00000054690	14146	5420.01
GSHG0140143	--	down	2.61	0.000189	0.013	EASANA	chr22(+):22674758-22674783	UCSC	--	NULL	--	--	47.81	18.26
GSHG0016325	ABHD1	down	2.6	1.24e-05	0.00173	EASANA	chr2(+):27346657-27353678	UCSC	abhydrolase domain containing 1	FLJ36128, LABH1	84696	ENSG00000143994	240.64	92.26
GSHG0016450	EPCAM	down	2.6	0.0307	0.265	EASANA	chr2(+):47596287-47614165	UCSC	epithelial cell adhesion molecule	17-1A, 323/A3, CD326, CO-17A, EGP-2, EGP34, EGP40, Ep-CAM, ESA, GA733-2, HEA125, KS1/4, KSA, Ly74, MH99, MK-1, MOC31, TACST-1, TROP1	4072	ENSG00000119888	499.62	191.92
GSHG0012906	MRPL12 // SLC25A10	down	2.59	5.41e-06	0.00103	EASANA	chr17(+):79670394-79688046	UCSC	mitochondrial ribosomal protein L12 // solute carrier family 25 member 10	MRPL7, MRPL7/L12	1468, 6182	ENSG00000183048, ENSG00000262814	669.32	258.31
GSHG0140094	--	down	2.59	0.000364	0.02	EASANA	chr21(-):47869250-47874074	UCSC	--	NULL	--	--	1038.46	400.87
GSHG0143965	--	down	2.59	0.0371	0.29	EASANA	chr9(+):124059831-124059862	UCSC	--	NULL	--	--	27.75	10.68
GSHG0020065	MEI1	down	2.59	0.00949	0.141	EASANA	chr22(+):42095502-42195464	UCSC	meiotic double-stranded break formation protein 1	MGC40042, SPATA38	150365	ENSG00000167077	107.69	41.76
GSHG0010719	ZNF710-AS1	down	2.58	0.00328	0.076	EASANA	chr15(-):90617745-90625439	UCSC	ZNF710 antisense RNA 1	ENST00000558334	109729181	ENSG00000259291	2216.34	858.2
GSHG0011553	PRSS27	down	2.58	0.00406	0.0862	EASANA	chr16(-):2762419-2770562	UCSC	serine protease 27	CAPH2, MPN	83886	ENSG00000172382	171.09	66.52
GSHG0021523	TIMP4	down	2.57	0.00031	0.0177	EASANA	chr3(-):12194578-12200851	UCSC	TIMP metallopeptidase inhibitor 4	NULL	7079	ENSG00000157150	414.47	161.25
GSHG0030416	CUTALP	down	2.57	0.0449	0.318	EASANA	chr9(+):123605353-123616651	UCSC	cutA divalent cation tolerance homolog-like, pseudogene	NULL	253039	ENSG00000226752	4944.38	1923.62
GSHG0006610	--	down	2.57	0.000989	0.0371	EASANA	chr12(+):48178706-48179787	UCSC	--	NULL	--	--	1353.56	526.6
GSHG0025176	ARSI	down	2.57	0.00266	0.0668	EASANA	chr5(-):149675903-149682525	UCSC	arylsulfatase family member I	FLJ16069, SPG66	340075	ENSG00000183876	923.82	359.5
GSHG0141768	--	down	2.56	0.000696	0.0299	EASANA	chr5(-):89684286-89684930	UCSC	--	NULL	--	--	108.89	42.36
GSHG0053796	LOC102724604	down	2.56	0.0493	0.333	EASANA	chr3(-):181138951-181160274	UCSC	uncharacterized LOC102724604	NULL	102724604	--	516.73	201.84
GSHG0030269	SUSD3	down	2.56	0.0144	0.177	EASANA	chr9(+):95820970-95847417	UCSC	sushi domain containing 3	MGC26847	203328	ENSG00000157303	127.49	49.77
GSHG0012517	RAMP2	down	2.56	0.000769	0.0322	EASANA	chr17(+):40913212-40915057	UCSC	receptor activity modifying protein 2	NULL	10266	ENSG00000131477	1191.59	466.15
GSHG0040538	MIR3682	down	2.55	5.27e-05	0.00525	EASANA	chr2(-):54076259-54076342	UCSC	microRNA 3682	hsa-mir-3682	100500850	ENSG00000265452	261.81	102.84
GSHG0132357	SEMA3B	down	2.54	0.00703	0.12	EASANA	chr3(+):50297735-50317403	UCSC	semaphorin 3B	LUCA-1, SemA, sema5, semaV	7869	ENSG00000012171	21336.6	8389.1
GSHG0022389	PDE6B	down	2.54	0.0115	0.158	EASANA	chr4(+):619363-666657	UCSC	phosphodiesterase 6B	CSNB3, CSNBAD2, rd1, RP40	5158	ENSG00000133256	6207.08	2444.15
GSHG0143975	--	down	2.54	0.0497	0.333	EASANA	chr9(+):124061324-124061355	UCSC	--	NULL	--	--	108.74	42.77
GSHG0025872	PRSS35	down	2.54	0.00326	0.0759	EASANA	chr6(+):84222194-84235419	UCSC	serine protease 35	dJ223E3.1, MGC46520	167681	ENSG00000146250	297.7	117.45
GSHG0001186	FMO4	down	2.53	0.00242	0.0635	EASANA	chr1(+):171283322-171311223	UCSC	flavin containing monooxygenase 4	NULL	2329	ENSG00000076258	343.67	135.66
GSHG0000892	TXNIP	down	2.52	0.0246	0.239	EASANA	chr1(+):145438438-145442643	UCSC	thioredoxin interacting protein	ARRDC6, EST01027, HHCPA78, THIF, VDUP1	10628	ENSG00000265972	52781.5	20905.3
GSHG0021705	ARIH2OS	down	2.52	3.15e-05	0.00363	EASANA	chr3(-):48955257-48956818	UCSC	ariadne RBR E3 ubiquitin protein ligase 2 opposite strand	NULL	646450	ENSG00000221883	566.92	224.83
GSHG0025561	MOG	down	2.52	0.0101	0.145	EASANA	chr6(+):29621669-29640147	UCSC	myelin oligodendrocyte glycoprotein	BTN6, BTNL11	4340	ENSG00000204655	21545.5	8560.58
GSHG0031304	--	down	2.52	0.000124	0.00959	EASANA	chr9(-):140118567-140122265	UCSC	--	NULL	--	--	448.6	178.59
GSHG0134002	--	down	2.51	0.000928	0.0357	EASANA	chr1(+):93847977-93851185	UCSC	--	NULL	--	--	461.72	183.97
GSHG0013038	SLC16A11	down	2.51	0.0168	0.195	EASANA	chr17(-):6944949-6947242	UCSC	solute carrier family 16 member 11	FLJ90193, MCT11	162515	ENSG00000174326	173.73	69.27
GSHG0011928	DPEP2	down	2.51	0.0311	0.267	EASANA	chr16(-):68021288-68034489	UCSC	dipeptidase 2	NULL	64174	ENSG00000167261	132.44	52.58
GSHG0002991	TMEM63A	down	2.51	0.0132	0.168	EASANA	chr1(-):226021513-226070420	UCSC	transmembrane protein 63A	NULL	9725	ENSG00000196187	19721.5	7855.23
GSHG0020842	GPR62	down	2.51	0.00675	0.118	EASANA	chr3(+):51989330-51991519	UCSC	G protein-coupled receptor 62	NULL	118442	ENSG00000180929	5628.46	2243.68
GSHG0033088	LOC100652758	down	2.51	0.00988	0.144	EASANA	chr5(-):151149354-151151737	UCSC	uncharacterized LOC100652758	NULL	100652758	--	633.79	252.76
GSHG0012207	TMEM88	down	2.51	0.0185	0.205	EASANA	chr17(+):7758383-7759417	UCSC	transmembrane protein 88	FLJ20025, MGC71744	92162	ENSG00000167874	322.15	128.59
GSHG0024894	DMGDH	down	2.5	0.00612	0.112	EASANA	chr5(-):78293387-78365497	UCSC	dimethylglycine dehydrogenase	NULL	29958	ENSG00000132837	258.67	103.46
GSHG0010299	DPH6	down	2.5	0.00152	0.0483	EASANA	chr15(-):35509571-35838404	UCSC	diphthamine biosynthesis 6	MGC14798	89978	ENSG00000134146	390.94	156.34
GSHG0021872	ZNF717	down	2.5	0.00489	0.0971	EASANA	chr3(-):75758794-75834734	UCSC	zinc finger protein 717	X17	100131827	ENSG00000227124	798.91	319.82
GSHG0007065	ACADS	down	2.49	1.79e-05	0.00237	EASANA	chr12(+):121163541-121177810	UCSC	acyl-CoA dehydrogenase short chain	ACAD3, SCAD	35	ENSG00000122971	2042.23	819.04
GSHG0143972	--	down	2.49	0.0158	0.187	EASANA	chr9(+):124060969-124061107	UCSC	--	NULL	--	--	128.27	51.35
GSHG0013869	TYMS	down	2.49	0.018	0.203	EASANA	chr18(+):657584-673575	UCSC	thymidylate synthetase	HsT422, TMS, Tsase	7298	ENSG00000176890	560.36	225.22
GSHG0022405	FGFR3	down	2.49	6.96e-05	0.00642	EASANA	chr4(+):1795034-1810599	UCSC	fibroblast growth factor receptor 3	CD333, CEK2, JTK4	2261	ENSG00000068078	11549.1	4647.1
GSHG0014425	CIRBP	down	2.48	0.00156	0.049	EASANA	chr19(+):1269265-1274806	UCSC	cold inducible RNA binding protein	CIRP	1153	ENSG00000099622	20376.5	8200.3
GSHG0013336	PGAP3	down	2.48	4.33e-11	1.69e-07	EASANA	chr17(-):37827376-37844323	UCSC	post-GPI attachment to proteins 3	CAB2, MGC9753, PER1, PP1498	93210	ENSG00000161395	698.31	282.14
GSHG0000935	CA14	down	2.48	0.0181	0.203	EASANA	chr1(+):150230138-150237476	UCSC	carbonic anhydrase 14	NULL	23632	ENSG00000118298	2309.15	932.19
GSHG0017527	CAPN13	down	2.47	0.0344	0.28	EASANA	chr2(-):30945640-31030312	UCSC	calpain 13	FLJ23523	92291	ENSG00000162949	287.97	116.44
GSHG0143968	--	down	2.47	0.0351	0.282	EASANA	chr9(+):124060644-124060675	UCSC	--	NULL	--	--	79.68	32.27
GSHG0029725	CCNE2	down	2.47	0.00627	0.113	EASANA	chr8(-):95892461-95907482	UCSC	cyclin E2	CYCE2	9134	ENSG00000175305	1283.83	520.14
GSHG0010242	--	down	2.47	0.0118	0.159	EASANA	chr15(-):25953617-25956016	UCSC	--	NULL	--	--	664.55	269.41
GSHG0022598	SRD5A3	down	2.46	3.69e-06	0.0008	EASANA	chr4(+):56212388-56239274	UCSC	steroid 5 alpha-reductase 3	FLJ13352, SRD5A2L, SRD5A2L1	79644	ENSG00000128039	4276.08	1735.53
GSHG0132310	SLC13A3	down	2.46	0.000839	0.034	EASANA	chr20(-):45186462-45313124	UCSC	solute carrier family 13 member 3	NADC3, SDCT2	64849	ENSG00000158296	1960.13	795.84
GSHG0008267	FGF14-AS2	down	2.46	0.00264	0.0666	EASANA	chr13(+):103046928-103048055	UCSC	FGF14 antisense RNA 2	NULL	283481	ENSG00000272143	1090.98	442.99
GSHG0143962	--	down	2.45	0.041	0.305	EASANA	chr9(+):124059356-124059387	UCSC	--	NULL	--	--	36.38	14.76
GSHG0148485	ZC3H18-AS1	down	2.44	0.00251	0.0649	EASANA	chr16(-):88626511-88628391	UCSC	ZC3H18 antisense RNA 1 (head to head)	FLJ45530	400555	--	240.57	98.84
GSHG0009208	RNASE1	down	2.44	0.0127	0.164	EASANA	chr14(-):21269515-21271036	UCSC	ribonuclease A family member 1, pancreatic	RAC1	6035	ENSG00000129538	31971.1	13118.2
GSHG0012173	XAF1	down	2.43	2.22e-06	0.000562	EASANA	chr17(+):6658766-6678966	UCSC	XIAP associated factor 1	BIRC4BP, HSXIAPAF1, XIAPAF1	54739	ENSG00000132530	6754.08	2774
GSHG0032971	PLCXD1	down	2.43	0.0308	0.266	EASANA	chrX(+):192989-220020	UCSC	phosphatidylinositol specific phospholipase C X domain containing 1	FLJ11323	55344	ENSG00000182378	937.69	385.5
GSHG0027579	FBXO24	down	2.43	0.00828	0.13	EASANA	chr7(+):100183949-100198740	UCSC	F-box protein 24	FBX24	26261	ENSG00000106336	258.61	106.37
GSHG0028527	AASS	down	2.43	0.000101	0.00839	EASANA	chr7(-):121713600-121784344	UCSC	aminoadipate-semialdehyde synthase	LKRSDH, LORSDH	10157	ENSG00000008311	4100.04	1689.56
GSHG0137550	--	down	2.43	0.0363	0.288	EASANA	chr17(+):26375113-26375134	UCSC	--	NULL	--	--	17.29	7.13
GSHG0013076	SLC25A35	down	2.42	0.00256	0.0659	EASANA	chr17(-):8191082-8198661	UCSC	solute carrier family 25 member 35	FLJ40217	399512	ENSG00000125434	553.54	228.25
GSHG0012500	--	down	2.42	0.00816	0.13	EASANA	chr17(+):40122299-40123815	UCSC	--	NULL	--	--	1915.58	790.08
GSHG0027061	PRR18	down	2.42	0.0176	0.201	EASANA	chr6(-):166719168-166722833	UCSC	proline rich 18	MGC35308	285800	ENSG00000176381	32717.2	13502.4
GSHG0000653	IFI44L	down	2.42	0.0353	0.284	EASANA	chr1(+):79086067-79111828	UCSC	interferon induced protein 44 like	GS3686	10964	ENSG00000137959	582.35	240.51
GSHG0031742	--	down	2.42	0.0205	0.216	EASANA	chrX(+):107872627-107876681	UCSC	--	NULL	--	--	643.02	265.45
GSHG0027077	DACT2	down	2.42	0.0381	0.294	EASANA	chr6(-):168693510-168720434	UCSC	dishevelled binding antagonist of beta catenin 2	bA503C24.7, DAPPER2	168002	ENSG00000164488	534.07	220.89
GSHG0137195	--	down	2.42	0.0126	0.164	EASANA	chr16(+):89584045-89588625	UCSC	--	NULL	--	--	439.36	182
GSHG0021728	TRAIP	down	2.41	0.000199	0.0134	EASANA	chr3(-):49866028-49893997	UCSC	TRAF interacting protein	RNF206, TRIP	10293	ENSG00000183763	178.23	74.44
GSHG0013758	ST6GALNAC1	down	2.39	0.00602	0.111	EASANA	chr17(-):74620839-74639920	UCSC	ST6 N-acetylgalactosaminide alpha-2, 6-sialyltransferase 1	ST6GalNAcI	55808	ENSG00000070526	277.38	115.82
GSHG0040638	--	down	2.38	0.0158	0.188	EASANA	chr2(-):111876399-111878193	UCSC	--	NULL	--	--	430.97	180.99
GSHG0135585	--	down	2.38	0.0453	0.32	EASANA	chr12(+):54940630-54940759	UCSC	--	NULL	--	--	31.48	13.07
GSHG0010693	LOC101929679	down	2.38	0.00637	0.114	EASANA	chr15(-):86298172-86301956	UCSC	uncharacterized LOC101929679	NULL	101929679	--	116.47	48.87
GSHG0137040	--	down	2.38	0.00856	0.133	EASANA	chr16(+):2827370-2830575	UCSC	--	NULL	--	--	2255.44	949.51
GSHG0029662	ZFHX4-AS1	down	2.37	0.0028	0.0693	EASANA	chr8(-):77523115-77595519	UCSC	ZFHX4 antisense RNA 1	NULL	100192378	ENSG00000253661	588.85	247.85
GSHG0011127	--	down	2.37	0.0214	0.221	EASANA	chr16(+):31052374-31054276	UCSC	--	NULL	--	--	2998.64	1264.51
GSHG0001821	LINC01141	down	2.37	8.02e-05	0.00705	EASANA	chr1(-):20686294-20755287	UCSC	long intergenic non-protein coding RNA 1141	NULL	339505	ENSG00000236963	198.58	83.82
GSHG0133452	HSD17B8	down	2.37	0.00735	0.123	EASANA	chr6(+):33172414-33174608	UCSC	hydroxysteroid 17-beta dehydrogenase 8	D6S2245E, H2-KE6, HKE6, KE6, RING2, SDR30C1	7923	ENSG00000204228	692.46	292.82
GSHG0021945	CCDC191	down	2.36	1.04e-05	0.00156	EASANA	chr3(-):113682986-113775460	UCSC	coiled-coil domain containing 191	NULL	57577	ENSG00000163617	1093.77	463.19
GSHG0046189	NBPF20 // NBPF25P // NBPF10 // NOTCH2NL // NBPF9	down	2.36	0.00593	0.11	EASANA	chr1(+):143699301-145370304	UCSC	NBPF member 20 // NBPF member 25, pseudogene // NBPF member 10 // notch 2 N-terminal like // NBPF member 9	AG1, N2N	100132406, 100288142, 101929780, 388677, 400818	ENSG00000162825, ENSG00000264343, ENSG00000271425, ENSG00000272150	1141.59	483.26
GSHG0007469	GALNT6	down	2.36	0.0253	0.242	EASANA	chr12(-):51745682-51785437	UCSC	polypeptide N-acetylgalactosaminyltransferase 6	GalNAc-T6	11226	ENSG00000139629	1406.62	595.81
GSHG0031740	COL4A5	down	2.36	0.0165	0.193	EASANA	chrX(+):107683074-107940775	UCSC	collagen type IV alpha 5 chain	NULL	1287	ENSG00000188153	26529.4	11246
GSHG0019949	TCN2	down	2.36	0.0126	0.164	EASANA	chr22(+):30999999-31024449	UCSC	transcobalamin 2	D22S676, D22S750, TC2	6948	ENSG00000185339	1430.19	606.48
GSHG0023483	TRAM1L1	down	2.36	4.4e-07	0.000164	EASANA	chr4(-):118002974-118006837	UCSC	translocation associated membrane protein 1 like 1	MGC26568	133022	ENSG00000174599	2513.23	1066.88
GSHG0027304	LINC00265	down	2.35	1.07e-09	1.33e-06	EASANA	chr7(+):39773167-39834222	UCSC	long intergenic non-protein coding RNA 265	NCRNA00265-1	349114	ENSG00000188185	1878.57	798.69
GSHG0012482	--	down	2.35	4.55e-08	2.59e-05	EASANA	chr17(+):38804774-38806825	UCSC	--	NULL	--	--	608.25	259.36
GSHG0011911	TPPP3	down	2.35	0.00395	0.0847	EASANA	chr16(-):67423710-67427438	UCSC	tubulin polymerization promoting protein family member 3	CGI-38, p20, p25gamma	51673	ENSG00000159713	22391.9	9542.35
GSHG0030322	--	down	2.35	0.00633	0.114	EASANA	chr9(+):103115343-103156151	UCSC	--	NULL	--	--	688.78	293.59
GSHG0052789	LOC101929089	down	2.34	3.9e-05	0.00428	EASANA	chr11(-):118382633-118401809	UCSC	uncharacterized LOC101929089	NULL	101929089	--	166.46	70.82
GSHG0002676	ADAMTS4	down	2.34	0.0405	0.304	EASANA	chr1(-):161159521-161168843	UCSC	ADAM metallopeptidase with thrombospondin type 1 motif 4	ADAMTS-2, ADMP-1, KIAA0688	9507	ENSG00000158859	3911.95	1671.9
GSHG0018443	HES6	down	2.34	0.000608	0.0276	EASANA	chr2(-):239146910-239148765	UCSC	hes family bHLH transcription factor 6	bHLHb41	55502	ENSG00000144485	1607.62	687.18
GSHG0011951	LOC100506083	down	2.34	0.0141	0.175	EASANA	chr16(-):70349545-70380651	UCSC	uncharacterized LOC100506083	NULL	100506083	--	257.2	109.94
GSHG0132315	SNHG17	down	2.33	0.000153	0.0112	EASANA	chr20(-):37049235-37064020	UCSC	small nucleolar RNA host gene 17	NULL	388796	ENSG00000196756	1017.37	436.72
GSHG0031116	C5	down	2.33	0.00126	0.0429	EASANA	chr9(-):123714616-123837452	UCSC	complement C5	C5a, C5b, CPAMD4	727	ENSG00000106804	355.86	152.93
GSHG0006795	--	down	2.33	0.0133	0.169	EASANA	chr12(+):64616117-64790839	UCSC	--	NULL	--	--	196.43	84.24
GSHG0018658	COX4I2	down	2.32	0.0184	0.205	EASANA	chr20(+):30225691-30232800	UCSC	cytochrome c oxidase subunit 4I2	COX4-2, COX4B, COXIV-2, dJ857M17.2	84701	ENSG00000131055	87.23	37.76
GSHG0145503	ADAM15 // EFNA4 // EFNA3	down	2.32	0.000871	0.0347	EASANA	chr1(+):155015107-155060014	UCSC	ADAM metallopeptidase domain 15 // ephrin A4 // ephrin A3	Ehk1-L, LERK3, LERK4, MDC15	1944, 1945, 8751	ENSG00000143537, ENSG00000143590, ENSG00000243364	12035.4	5193.87
GSHG0118952	RNF43	down	2.32	0.00407	0.0863	EASANA	chr17(-):56429861-56494943	UCSC	ring finger protein 43	DKFZp781H0392, FLJ20315, URCC	54894	ENSG00000108375	193.89	84.06
GSHG0008610	GGACT	down	2.31	4.52e-05	0.00464	EASANA	chr13(-):101182418-101241046	UCSC	gamma-glutamylamine cyclotransferase	NULL	87769	ENSG00000134864	573.69	248.29
GSHG0005302	PHLDB1	down	2.31	0.0151	0.182	EASANA	chr11(+):118477213-118528748	UCSC	pleckstrin homology like domain family B member 1	FLJ00141, KIAA0638, LL5a	23187	ENSG00000019144	36416.3	15770.7
GSHG0014327	FECH	down	2.31	2.45e-06	0.000593	EASANA	chr18(-):55212074-55253969	UCSC	ferrochelatase	NULL	2235	ENSG00000066926	1974.21	856.43
GSHG0000032	--	down	2.31	0.0263	0.247	EASANA	chr1(+):1363502-1365634	UCSC	--	NULL	--	--	17018.6	7381.85
GSHG0012499	CNP	down	2.3	0.0123	0.162	EASANA	chr17(+):40118759-40129757	UCSC	2', 3'-cyclic nucleotide 3' phosphodiesterase	NULL	1267	ENSG00000173786	89339	38767.9
GSHG0012065	--	down	2.3	0.00209	0.058	EASANA	chr16(-):88620112-88636548	UCSC	--	NULL	--	--	408.76	177.66
GSHG0008969	PAPLN	down	2.3	0.0422	0.309	EASANA	chr14(+):73704205-73741345	UCSC	papilin, proteoglycan like sulfated glycoprotein	MGC50452	89932	ENSG00000100767	438.44	190.56
GSHG0011295	PSKH1	down	2.3	1.16e-05	0.00167	EASANA	chr16(+):67927175-67963580	UCSC	protein serine kinase H1	NULL	5681	ENSG00000159792	980.79	426.25
GSHG0030468	FPGS	down	2.3	4.95e-06	0.000965	EASANA	chr9(+):130556876-130576360	UCSC	folylpolyglutamate synthase	NULL	2356	ENSG00000136877	2050.21	893.02
GSHG0023608	CTSO	down	2.29	0.029	0.258	EASANA	chr4(-):156845278-156875054	UCSC	cathepsin O	NULL	1519	ENSG00000256043	614.47	268.33
GSHG0045805	--	down	2.29	0.00978	0.143	EASANA	chr1(-):227236742-227238752	UCSC	--	NULL	--	--	222.04	97.15
GSHG0140998	--	down	2.29	0.000231	0.0147	EASANA	chr3(-):129565893-129566800	UCSC	--	NULL	--	--	319.45	139.51
GSHG0032190	MIR325HG	down	2.29	0.00212	0.0584	EASANA	chrX(-):75877221-76235076	UCSC	MIR325 host gene	MIR384HG	101928469	--	326.83	142.92
GSHG0019345	SOX18	down	2.29	0.041	0.305	EASANA	chr20(-):62679081-62681002	UCSC	SRY-box 18	NULL	54345	ENSG00000203883	2598.09	1137.01
GSHG0142925	--	down	2.28	0.0151	0.182	EASANA	chr7(-):6530321-6530725	UCSC	--	NULL	--	--	96.98	42.58
GSHG0041157	LOC391322	down	2.28	0.0457	0.322	EASANA	chr22(+):24373101-24374043	UCSC	D-dopachrome tautomerase-like	NULL	391322	--	177.92	78.02
GSHG0022193	RARRES1	down	2.28	0.03	0.262	EASANA	chr3(-):158414899-158450275	UCSC	retinoic acid receptor responder 1	LXNL, TIG1	5918	ENSG00000118849	176.8	77.64
GSHG0143964	--	down	2.27	0.0342	0.28	EASANA	chr9(+):124059688-124059796	UCSC	--	NULL	--	--	183.05	80.58
GSHG0012820	MYO15B	down	2.27	0.00501	0.0986	EASANA	chr17(+):73584130-73622931	UCSC	myosin XVB	MYO15BP	80022	ENSG00000266714	27737.7	12219.9
GSHG0142409	--	down	2.27	0.01	0.145	EASANA	chr6(-):116254311-116256434	UCSC	--	NULL	--	--	801.35	353.02
GSHG0007253	KLRC2	down	2.27	0.03	0.262	EASANA	chr12(-):10579193-10588616	UCSC	killer cell lectin like receptor C2	CD159c, NKG2-C	3822	ENSG00000205809	227.52	100.43
GSHG0022158	P2RY13	down	2.27	0.00102	0.0377	EASANA	chr3(-):151044096-151047337	UCSC	purinergic receptor P2Y13	FKSG77, P2Y13	53829	ENSG00000181631	1330.66	586.92
GSHG0005898	SLC25A45	down	2.27	0.000653	0.0291	EASANA	chr11(-):65138848-65151172	UCSC	solute carrier family 25 member 45	NULL	283130	ENSG00000162241	602.79	266.3
GSHG0014889	CATSPERG	down	2.26	0.00738	0.123	EASANA	chr19(+):38826427-38861589	UCSC	cation channel sperm associated auxiliary subunit gamma	DKFZp434A1022, FLJ46353	57828	ENSG00000099338	322.81	142.34
GSHG0028367	SLC25A13	down	2.26	0.00173	0.0523	EASANA	chr7(-):95749533-95951459	UCSC	solute carrier family 25 member 13	ARALAR2, CITRIN	10165	ENSG00000004864	2652.39	1172.01
GSHG0016031	C19orf48	down	2.26	6.55e-06	0.00118	EASANA	chr19(-):51300951-51308110	UCSC	chromosome 19 open reading frame 48	BC006151, MGC13170	84798	ENSG00000167747	1605.18	709.39
GSHG0028766	ZNF596	down	2.26	7.28e-06	0.00127	EASANA	chr8(+):182137-197340	UCSC	zinc finger protein 596	NULL	169270	ENSG00000172748	1008.99	446.62
GSHG0009318	LINC00639	down	2.26	0.0181	0.203	EASANA	chr14(-):39218545-39417477	UCSC	long intergenic non-protein coding RNA 639	NULL	283547	ENSG00000259070	2668.1	1180.5
GSHG0145980	GLYCTK // DNAH1	down	2.26	1.8e-05	0.00237	EASANA	chr3(+):52321836-52434512	UCSC	glycerate kinase // dynein axonemal heavy chain 1	DNAHC1, HBEBP2, HBEBP4, HDHC7, HL-11, HL11, XLHSRF-1	132158, 25981	ENSG00000114841, ENSG00000168237	9180.46	4063.9
GSHG0027554	ZNF789	down	2.26	3.27e-09	3.08e-06	EASANA	chr7(+):99070513-99085217	UCSC	zinc finger protein 789	NULL	285989	ENSG00000198556	1381.28	612.33
GSHG0033416	SOD3	down	2.25	0.0308	0.266	EASANA	chr4(+):24797085-24802466	UCSC	superoxide dismutase 3	EC-SOD	6649	ENSG00000109610	5417.5	2402.65
GSHG0003652	SFXN2	down	2.25	0.000277	0.0164	EASANA	chr10(+):104474275-104498946	UCSC	sideroflexin 2	SLC56A2	118980	ENSG00000156398	128.21	57.17
GSHG0031190	ZDHHC12	down	2.25	0.000119	0.00935	EASANA	chr9(-):131483159-131486408	UCSC	zinc finger DHHC-type containing 12	FLJ14524, ZNF400	84885	ENSG00000160446	227.51	100.98
GSHG0134892	--	down	2.25	0.00115	0.0408	EASANA	chr10(+):135462979-135465548	UCSC	--	NULL	--	--	469.99	208.8
GSHG0015837	CYP2T1P	down	2.24	0.0453	0.32	EASANA	chr19(-):41314349-41317005	UCSC	cytochrome P450 family 2 subfamily T member 1, pseudogene	NULL	171523	ENSG00000233622	561.12	249.99
GSHG0140770	--	down	2.24	0.000289	0.0168	EASANA	chr3(+):139326525-139328841	UCSC	--	NULL	--	--	299.5	133.72
GSHG0032235	ZMAT1	down	2.24	0.000108	0.00873	EASANA	chrX(-):101137260-101187039	UCSC	zinc finger matrin-type 1	KIAA1789	84460	ENSG00000166432	533.19	237.94
GSHG0013441	LINC00910	down	2.24	0.0187	0.207	EASANA	chr17(-):41447213-41466266	UCSC	long intergenic non-protein coding RNA 910	NULL	100130581	ENSG00000188825	83.14	37.35
GSHG0028791	FAM86B3P	down	2.23	0.0425	0.311	EASANA	chr8(+):8086092-8102387	UCSC	family with sequence similarity 86 member B3, pseudogene	NULL	286042	ENSG00000173295	542.07	242.99
GSHG0136330	LINC02352	down	2.23	0.000681	0.0296	EASANA	chr15(+):31508224-31517210	UCSC	long intergenic non-protein coding RNA 2352	NULL	102725022	ENSG00000259448	267.08	119.58
GSHG0016794	PSD4	down	2.23	0.000552	0.0261	EASANA	chr2(+):113931550-113960802	UCSC	pleckstrin and Sec7 domain containing 4	EFA6B, TIC	23550	ENSG00000125637	164.54	73.61
GSHG0135734	--	down	2.23	0.0483	0.329	EASANA	chr12(-):48121934-48124381	UCSC	--	NULL	--	--	369.72	165.67
GSHG0008916	PLEKHG3	down	2.23	0.0235	0.232	EASANA	chr14(+):65171126-65211064	UCSC	pleckstrin homology and RhoGEF domain containing G3	ARHGEF43	26030	ENSG00000126822	12333.6	5537.66
GSHG0023465	ETNPPL	down	2.22	0.0095	0.141	EASANA	chr4(-):109663204-109684235	UCSC	ethanolamine-phosphate phospho-lyase	NULL	64850	ENSG00000164089	12425.1	5592.24
GSHG0024037	LOC441086	down	2.22	0.00513	0.0997	EASANA	chr5(+):74161718-74163092	UCSC	uncharacterized LOC441086	NULL	441086	--	560.49	252.78
GSHG0031558	RIBC1	down	2.22	0.00844	0.132	EASANA	chrX(+):53449805-53458068	UCSC	RIB43A domain with coiled-coils 1	FLJ32783	158787	ENSG00000158423	83.14	37.52
GSHG0143439	--	down	2.22	0.000253	0.0156	EASANA	chr8(+):59571858-59573985	UCSC	--	NULL	--	--	523.38	236.49
GSHG0029005	--	down	2.21	0.00616	0.112	EASANA	chr8(+):52812209-52859733	UCSC	--	NULL	--	--	135.84	61.46
GSHG0052648	LOC101927692	down	2.21	0.0397	0.301	EASANA	chr10(+):116524547-116539662	UCSC	uncharacterized LOC101927692	NULL	101927692	--	484.91	219.21
GSHG0039654	C19orf71	down	2.21	0.00127	0.043	EASANA	chr19(+):3539155-3544028	UCSC	chromosome 19 open reading frame 71	LOC100128569	100128569	ENSG00000183397	378.87	171.45
GSHG0021506	--	down	2.21	0.000717	0.0306	EASANA	chr3(-):9973720-9975349	UCSC	--	NULL	--	--	1068.94	483.33
GSHG0010208	--	down	2.2	0.0115	0.158	EASANA	chr15(+):101390036-101404501	UCSC	--	NULL	--	--	1171.01	531.23
GSHG0141374	--	down	2.2	0.00111	0.0398	EASANA	chr16(+):75467734-75470290	UCSC	--	NULL	--	--	593.93	269.74
GSHG0011584	LINC01569	down	2.19	0.00186	0.054	EASANA	chr16(-):4295826-4303790	UCSC	long intergenic non-protein coding RNA 1569	TCONS_00024567	100507501	ENSG00000262468	289.22	131.71
GSHG0001375	--	down	2.19	0.0302	0.263	EASANA	chr1(+):205487839-205489827	UCSC	--	NULL	--	--	1534.46	700.03
GSHG0054691	MGMT	down	2.19	0.0018	0.0532	EASANA	chr10(+):131334494-131565884	UCSC	O-6-methylguanine-DNA methyltransferase	NULL	4255	ENSG00000170430	1675.26	764.3
GSHG0012909	NPB	down	2.19	0.000963	0.0365	EASANA	chr17(+):79859985-79860780	UCSC	neuropeptide B	PPL7, PPNPB	256933	ENSG00000183979	480.22	219.19
GSHG0000305	--	down	2.19	0.00467	0.0942	EASANA	chr1(+):28796119-28796579	UCSC	--	NULL	--	--	112.61	51.29
GSHG0008915	PPP1R36	down	2.19	0.00458	0.0929	EASANA	chr14(+):65016620-65056098	UCSC	protein phosphatase 1 regulatory subunit 36	NULL	145376	ENSG00000165807	230.17	105.1
GSHG0012864	AFMID	down	2.19	0.00575	0.108	EASANA	chr17(+):76183398-76206728	UCSC	arylformamidase	DKFZp686F03259, KF	125061	ENSG00000183077	3854.05	1762.84
GSHG0006825	SLC35E3	down	2.19	4.64e-07	0.000167	EASANA	chr12(+):69139866-69162469	UCSC	solute carrier family 35 member E3	BLOV1	55508	ENSG00000175782	2838.88	1299.12
GSHG0135190	--	down	2.18	0.0126	0.163	EASANA	chr11(+):64883876-64885170	UCSC	--	NULL	--	--	180.52	82.56
GSHG0132331	--	down	2.18	0.00661	0.116	EASANA	chr3(-):134070694-134075403	UCSC	--	NULL	--	--	496.7	227.26
GSHG0029930	NAPRT	down	2.18	9.43e-12	6.44e-08	EASANA	chr8(-):144656956-144660521	UCSC	nicotinate phosphoribosyltransferase	PP3856	93100	ENSG00000147813	3558	1630.06
GSHG0005694	PAMR1	down	2.18	0.00781	0.127	EASANA	chr11(-):35453378-35575014	UCSC	peptidase domain containing associated with muscle regeneration 1	DKFZP586H2123, RAMP	25891	ENSG00000149090	3377.35	1549.46
GSHG0008125	--	down	2.18	4.29e-05	0.0045	EASANA	chr13(+):51540367-51543658	UCSC	--	NULL	--	--	704.26	323.05
GSHG0020310	GAL3ST1	down	2.18	0.0282	0.256	EASANA	chr22(-):30950624-30970574	UCSC	galactose-3-O-sulfotransferase 1	CST	9514	ENSG00000128242	6758.73	3105.06
GSHG0000651	IFI44	down	2.17	0.00994	0.144	EASANA	chr1(+):79115474-79129761	UCSC	interferon induced protein 44	MTAP44, p44, TLDC5	10561	ENSG00000137965	896.73	412.6
GSHG0139985	--	down	2.17	0.0313	0.268	EASANA	chr21(+):46293969-46295709	UCSC	--	NULL	--	--	388.3	179.16
GSHG0013593	CUEDC1	down	2.17	0.00362	0.0803	EASANA	chr17(-):55938605-56032684	UCSC	CUE domain containing 1	NULL	404093	ENSG00000180891	3300.71	1521.97
GSHG0019412	MRAP	down	2.17	0.0433	0.313	EASANA	chr21(+):33664124-33687092	UCSC	melanocortin 2 receptor accessory protein	B27, FALP	56246	ENSG00000170262	151.75	70.03
GSHG0010241	ATP10A	down	2.16	0.00154	0.0486	EASANA	chr15(-):25922420-26110319	UCSC	ATPase phospholipid transporting 10A (putative)	ATPVA, ATPVC, KIAA0566	57194	ENSG00000206190	4193.46	1940.83
GSHG0006609	SLC48A1	down	2.16	0.000239	0.015	EASANA	chr12(+):48165370-48176536	UCSC	solute carrier family 48 member 1	FLJ20489, hHRG-1, HRG1	55652	ENSG00000211584	10090	4671.12
GSHG0022104	RBP1	down	2.16	0.00967	0.142	EASANA	chr3(-):139236276-139258671	UCSC	retinol binding protein 1	CRABP-I, CRBP, CRBP1, CRBPI, RBPC	5947	ENSG00000114115	3037.62	1406.69
GSHG0002398	TRIM45	down	2.16	0.000849	0.0341	EASANA	chr1(-):117653677-117664411	UCSC	tripartite motif containing 45	FLJ13181, RNF99	80263	ENSG00000134253	553.46	256.5
GSHG0141187	LOC105377342	down	2.16	0.000461	0.0234	EASANA	chr4(+):99580053-99585702	UCSC	uncharacterized LOC105377342	NULL	105377342	--	330.98	153.15
GSHG0028214	PHKG1	down	2.16	0.00449	0.0916	EASANA	chr7(-):56147890-56160689	UCSC	phosphorylase kinase catalytic subunit gamma 1	NULL	5260	ENSG00000164776	812.9	376.66
GSHG0027569	STAG3 // PVRIG	down	2.16	0.0367	0.29	EASANA	chr7(+):99775346-99819111	UCSC	stromal antigen 3 // PVR related immunoglobulin domain containing	C7orf15, CD112R, MGC2463	10734, 79037	ENSG00000066923, ENSG00000213413	447.37	207.32
GSHG0137740	--	down	2.15	0.00542	0.103	EASANA	chr17(-):15408031-15410450	UCSC	--	NULL	--	--	816.6	379.21
GSHG0000033	VWA1	down	2.15	0.02	0.214	EASANA	chr1(+):1370903-1378262	UCSC	von Willebrand factor A domain containing 1	FLJ22215, VWA-1, WARP	64856	ENSG00000179403	4821.15	2246.57
GSHG0008509	MRPS31P5	down	2.15	1.97e-05	0.00252	EASANA	chr13(-):52741847-52865680	UCSC	mitochondrial ribosomal protein S31 pseudogene 5	NULL	100887750	ENSG00000243406	979.65	456.66
GSHG0000017	ISG15	down	2.15	0.000876	0.0348	EASANA	chr1(+):948847-949919	UCSC	ISG15 ubiquitin-like modifier	IFI15, UCRP	9636	ENSG00000187608	1561.16	727.77
GSHG0020843	ABHD14A-ACY1 // ABHD14A // ACY1	down	2.14	1.1e-05	0.0016	EASANA	chr3(+):52009042-52023218	UCSC	ABHD14A-ACY1 readthrough // abhydrolase domain containing 14A // aminoacylase 1	DKFZP564O243, DORZ1	100526760, 25864, 95	ENSG00000114786, ENSG00000243989, ENSG00000248487	1346.77	628.65
GSHG0025421	ELOVL2-AS1	down	2.14	0.0116	0.158	EASANA	chr6(+):11043991-11079377	UCSC	ELOVL2 antisense RNA 1	NULL	100506409	ENSG00000230314	339.04	158.33
GSHG0133033	--	down	2.14	0.00327	0.076	EASANA	chrX(-):50331932-50333932	UCSC	--	NULL	--	--	1088.01	508.4
GSHG0021915	MYH15	down	2.14	0.00267	0.0669	EASANA	chr3(-):108099216-108248169	UCSC	myosin heavy chain 15	KIAA1000	22989	ENSG00000144821	681.68	318.9
GSHG0133123	--	down	2.14	0.0448	0.318	EASANA	chr8(+):142402121-142432272	UCSC	--	NULL	--	--	535.86	250.77
GSHG0006447	--	down	2.14	5.81e-06	0.00109	EASANA	chr12(+):8370354-8373712	UCSC	--	NULL	--	--	2129.47	995.92
GSHG0001511	GJC2	down	2.14	0.0327	0.273	EASANA	chr1(+):228337415-228347525	UCSC	gap junction protein gamma 2	CX46.6, CX47, SPG44	57165	ENSG00000198835	13124.9	6140.03
GSHG0138294	--	down	2.14	0.00031	0.0177	EASANA	chr19(+):14818834-14820059	UCSC	--	NULL	--	--	257.67	120.71
GSHG0011688	ERI2 // DCUN1D3	down	2.13	1.09e-05	0.0016	EASANA	chr16(-):20791516-20911680	UCSC	ERI1 exoribonuclease family member 2 // defective in cullin neddylation 1 domain containing 3	DKFZp686O0290, FLJ41725, KIAA1504, MGC16943, MGC48972, SCCRO3, ZGRF5	112479, 123879	ENSG00000188215, ENSG00000196678	471.2	220.91
GSHG0048020	LOC101928659	down	2.13	0.0385	0.296	EASANA	chr16(+):87351115-87351649	UCSC	uncharacterized LOC101928659	NULL	101928659	--	67.8	31.68
GSHG0015905	TRAPPC6A	down	2.13	0.00201	0.0566	EASANA	chr19(-):45666187-45681501	UCSC	trafficking protein particle complex 6A	HSPC289, MGC2650, TRS33	79090	ENSG00000007255	2186.49	1025.4
GSHG0031246	SARDH	down	2.13	0.00041	0.0218	EASANA	chr9(-):136528686-136605077	UCSC	sarcosine dehydrogenase	SDH	1757	ENSG00000123453	505.36	237.72
GSHG0011988	LDHD	down	2.13	0.000119	0.00935	EASANA	chr16(-):75145759-75150670	UCSC	lactate dehydrogenase D	NULL	197257	ENSG00000166816	2589.81	1216.64
GSHG0000833	OLFML3	down	2.13	0.00978	0.143	EASANA	chr1(+):114522013-114524876	UCSC	olfactomedin like 3	HNOEL-iso, OLF44	56944	ENSG00000116774	1427.82	671.52
GSHG0020824	CYB561D2	down	2.12	6.26e-05	0.00599	EASANA	chr3(+):50388126-50405628	UCSC	cytochrome b561 family member D2	101F6, TSP10	11068	ENSG00000114395	1377.95	649.65
GSHG0000671	CLCA4	down	2.12	0.0138	0.173	EASANA	chr1(+):87012759-87046430	UCSC	chloride channel accessory 4	CaCC2	22802	ENSG00000016602	2461.6	1161.24
GSHG0124216	--	down	2.12	0.0241	0.236	EASANA	chr22(-):50637640-50637674	UCSC	--	NULL	--	--	38.99	18.18
GSHG0137007	--	down	2.12	0.000261	0.0158	EASANA	chr16(+):552715-552802	UCSC	--	NULL	--	--	100.54	47.39
GSHG0132642	DHRS12	down	2.12	2.35e-05	0.0029	EASANA	chr13(-):52342131-52378298	UCSC	dehydrogenase/reductase 12	FLJ13639, SDR40C1	79758	ENSG00000102796	591.21	279.52
GSHG0014595	ZNF491	down	2.12	2.64e-05	0.00319	EASANA	chr19(+):11909361-11919889	UCSC	zinc finger protein 491	FLJ34791	126069	ENSG00000177599	420.18	198.43
GSHG0010706	RLBP1	down	2.11	0.0411	0.305	EASANA	chr15(-):89753098-89765004	UCSC	retinaldehyde binding protein 1	CRALBP	6017	ENSG00000140522	316.81	150.04
GSHG0133271	--	down	2.11	0.0207	0.218	EASANA	chr12(+):84267-85201	UCSC	--	NULL	--	--	689.7	326.84
GSHG0005988	ALG1L9P	down	2.11	0.0265	0.248	EASANA	chr11(-):71505409-71524905	UCSC	asparagine-linked glycosylation 1-like 9, pseudogene	NULL	285407	ENSG00000254978	102.57	48.8
GSHG0043644	GTF2IP23	down	2.11	0.0143	0.177	EASANA	chr7(+):66312437-66349260	UCSC	general transcription factor IIi pseudogene 23	NULL	101929580	ENSG00000230295	189.22	89.48
GSHG0009180	CRIP1	down	2.11	0.0402	0.303	EASANA	chr14(+):105952654-105955126	UCSC	cysteine rich protein 1	CRIP	1396	ENSG00000213145	351.11	166.49
GSHG0000483	FAAH	down	2.11	0.000249	0.0155	EASANA	chr1(+):46859939-46879520	UCSC	fatty acid amide hydrolase	FAAH-1	2166	ENSG00000117480	7976.56	3787.32
GSHG0012409	SLFN5	down	2.1	0.000712	0.0305	EASANA	chr17(+):33570055-33600671	UCSC	schlafen family member 5	MGC19764	162394	ENSG00000166750	260.05	123.41
GSHG0020255	GGT5	down	2.1	0.00816	0.13	EASANA	chr22(-):24615623-24641110	UCSC	gamma-glutamyltransferase 5	GGT-REL	2687	ENSG00000099998	1873.32	893.17
GSHG0022304	LINC02043	down	2.1	0.00961	0.142	EASANA	chr3(-):186528669-186543310	UCSC	long intergenic non-protein coding RNA 2043	NULL	102724699	ENSG00000232233	442.92	211.18
GSHG0135556	--	down	2.1	0.0401	0.302	EASANA	chr12(+):48177205-48177234	UCSC	--	NULL	--	--	24.58	11.63
GSHG0010818	METRN	down	2.1	0.00022	0.0142	EASANA	chr16(+):765173-769654	UCSC	meteorin, glial cell differentiation regulator	MGC2601	79006	ENSG00000103260	9867.31	4707.27
GSHG0003348	ZNF488	down	2.1	0.0125	0.163	EASANA	chr10(+):48355024-48373866	UCSC	zinc finger protein 488	FLJ32104	118738	ENSG00000265763	13261.8	6327.03
GSHG0050923	LOC100507468	down	2.09	0.0428	0.311	EASANA	chr7(-):69059790-69062610	UCSC	uncharacterized LOC100507468	NULL	100507468	--	297.7	142.1
GSHG0030975	FBP1	down	2.09	0.00344	0.078	EASANA	chr9(-):97365422-97402570	UCSC	fructose-bisphosphatase 1	NULL	2203	ENSG00000165140	154.14	73.44
GSHG0036144	PXN-AS1	down	2.09	0.00592	0.11	EASANA	chr12(+):120639094-120650630	UCSC	PXN antisense RNA 1	EyeLinc4	100506649	ENSG00000255857	486.9	232.55
GSHG0026081	--	down	2.09	0.00412	0.0867	EASANA	chr6(+):143657529-143660026	UCSC	--	NULL	--	--	2080.76	994.67
GSHG0004477	FUOM	down	2.09	0.0306	0.265	EASANA	chr10(-):135168658-135171529	UCSC	fucose mutarotase	FLJ26016, FucM, FucU	282969	ENSG00000148803	205.46	98.34
GSHG0009020	GSTZ1	down	2.09	0.0175	0.2	EASANA	chr14(+):77787230-77797939	UCSC	glutathione S-transferase zeta 1	GSTZ1-1, MAAI, MAI	2954	ENSG00000100577	862.91	413.3
GSHG0011288	C16orf86	down	2.08	2.24e-05	0.0028	EASANA	chr16(+):67700717-67702655	UCSC	chromosome 16 open reading frame 86	FLJ41802	388284	ENSG00000159761	853.31	410.27
GSHG0007800	SDS	down	2.08	0.0398	0.301	EASANA	chr12(-):113830253-113841692	UCSC	serine dehydratase	SDH	10993	ENSG00000135094	1179.03	567.87
GSHG0013851	OGFOD3	down	2.08	0.00336	0.0769	EASANA	chr17(-):80347086-80376513	UCSC	2-oxoglutarate and iron dependent oxygenase domain containing 3	FLJ22222	79701	ENSG00000181396	846.26	407.98
GSHG0001797	PADI2	down	2.07	0.0119	0.159	EASANA	chr1(-):17393256-17445948	UCSC	peptidyl arginine deiminase 2	KIAA0994, PDI2	11240	ENSG00000117115	11860.1	5718.84
GSHG0027182	--	down	2.07	0.0288	0.257	EASANA	chr7(+):17980194-17982545	UCSC	--	NULL	--	--	370	178.36
GSHG0004713	BDNF-AS	down	2.07	0.00567	0.107	EASANA	chr11(+):27528394-27719778	UCSC	BDNF antisense RNA	BDNF-AS1, BDNFAS, BT2A, BT2B, BT2C, BT2D, NCRNA00049	497258	ENSG00000245573	1111.54	536.51
GSHG0010021	COMMD4	down	2.07	1.99e-07	8.9e-05	EASANA	chr15(+):75628337-75634268	UCSC	COMM domain containing 4	FLJ20452	54939	ENSG00000140365	2847.13	1375.63
GSHG0005959	FAM86C2P	down	2.07	0.0302	0.263	EASANA	chr11(-):67559238-67572807	UCSC	family with sequence similarity 86 member C2, pseudogene	NULL	645332	ENSG00000160172	258.99	125.46
GSHG0020162	ADA2	down	2.07	0.00674	0.118	EASANA	chr22(-):17659680-17702744	UCSC	adenosine deaminase 2	ADGF	51816	ENSG00000093072	455.71	220.81
GSHG0011341	DHODH	down	2.07	9.23e-06	0.00145	EASANA	chr16(+):72042487-72059315	UCSC	dihydroorotate dehydrogenase (quinone)	NULL	1723	ENSG00000102967	731.09	353.5
GSHG0017704	LINC01816	down	2.07	0.0194	0.211	EASANA	chr2(-):70351168-70352448	UCSC	long intergenic non-protein coding RNA 1816	LOC100133985	100133985	ENSG00000231327	238.13	115.24
GSHG0025548	ZKSCAN3	down	2.06	0.00956	0.142	EASANA	chr6(+):28317691-28336954	UCSC	zinc finger with KRAB and SCAN domains 3	ZF47, Zfp47, ZSCAN35	80317	ENSG00000189298	188.85	91.7
GSHG0020816	SLC38A3	down	2.06	0.000268	0.0161	EASANA	chr3(+):50242679-50258411	UCSC	solute carrier family 38 member 3	G17, SN1	10991	ENSG00000188338	2948.57	1429.36
GSHG0145734	NMRAL1	down	2.06	4.08e-05	0.00441	EASANA	chr16(-):4511673-4526338	UCSC	NmrA like redox sensor 1	FLJ25918, HSCARG, SDR48A1	57407	ENSG00000153406	5789.91	2809.06
GSHG0142656	--	down	2.06	0.00587	0.109	EASANA	chr3(-):52844728-52846754	UCSC	--	NULL	--	--	1056.95	512.92
GSHG0022159	P2RY12	down	2.06	0.0117	0.158	EASANA	chr3(-):151054631-151102600	UCSC	purinergic receptor P2Y12	HORK3, P2Y12, SP1999	64805	ENSG00000169313	4136.47	2008.31
GSHG0030151	LINC01410	down	2.06	0.0178	0.202	EASANA	chr9(+):66457289-66469310	UCSC	long intergenic non-protein coding RNA 1410	NULL	103352539	ENSG00000238113	440.4	213.85
GSHG0027947	--	down	2.06	0.0347	0.281	EASANA	chr7(-):922626-926184	UCSC	--	NULL	--	--	1099.79	534.21
GSHG0004160	CFAP70	down	2.06	0.0191	0.209	EASANA	chr10(-):75013516-75118617	UCSC	cilia and flagella associated protein 70	FLJ25765	118491	ENSG00000156042	353.82	171.85
GSHG0140104	--	down	2.06	4.27e-06	0.000897	EASANA	chr16(+):72459546-72462787	UCSC	--	NULL	--	--	3081.74	1498.5
GSHG0017159	CPS1	down	2.05	0.0104	0.149	EASANA	chr2(+):211342406-211543829	UCSC	carbamoyl-phosphate synthase 1	NULL	1373	ENSG00000021826	1302.81	634.81
GSHG0012348	NEK8	down	2.05	0.00154	0.0486	EASANA	chr17(+):27055798-27069784	UCSC	NIMA related kinase 8	NPHP9	284086	ENSG00000160602	310.87	151.58
GSHG0003007	JMJD4	down	2.05	0.00304	0.0727	EASANA	chr1(-):227918140-227923118	UCSC	jumonji domain containing 4	FLJ12517	65094	ENSG00000081692	230.72	112.8
GSHG0005022	--	down	2.05	0.000853	0.0341	EASANA	chr11(+):66369164-66371324	UCSC	--	NULL	--	--	263.76	128.4
GSHG0031062	SVEP1	down	2.05	0.00453	0.0922	EASANA	chr9(-):113127531-113342160	UCSC	sushi, von Willebrand factor type A, EGF and pentraxin domain containing 1	bA427L11.3, FLJ13529, POLYDOM	79987	ENSG00000165124	1143.54	558.6
GSHG0021727	UBA7	down	2.05	4.91e-06	0.000965	EASANA	chr3(-):49842639-49851391	UCSC	ubiquitin like modifier activating enzyme 7	D8, UBA1B, UBE2	7318	ENSG00000182179	3112.69	1521.52
GSHG0140916	--	down	2.05	4.4e-05	0.00456	EASANA	chr3(-):50599349-50602800	UCSC	--	NULL	--	--	815.66	399.26
GSHG0040439	IDH1-AS1	down	2.04	0.0167	0.194	EASANA	chr2(+):209119957-209120918	UCSC	IDH1 antisense RNA 1	NULL	100507475	ENSG00000231908	103.54	50.62
GSHG0023150	PROM1	down	2.04	0.0437	0.315	EASANA	chr4(-):15969849-16085668	UCSC	prominin 1	AC133, CD133, CORD12, RP41	8842	ENSG00000007062	347.71	170.3
GSHG0029938	NRBP2	down	2.04	0.00238	0.0627	EASANA	chr8(-):144915755-144923146	UCSC	nuclear receptor binding protein 2	DKFZp434P086	340371	ENSG00000185189	59888.1	29320.5
GSHG0024097	ADGRV1	down	2.04	0.0125	0.163	EASANA	chr5(+):89854617-90460033	UCSC	adhesion G protein-coupled receptor V1	DKFZp761P0710, FEB4, KIAA0686, VLGR1	84059	ENSG00000164199	2859.99	1400.77
GSHG0033150	PAOX	down	2.04	0.00207	0.0577	EASANA	chr10(+):135192695-135205200	UCSC	polyamine oxidase	PAO	196743	ENSG00000148832	1535.79	751.99
GSHG0134043	--	down	2.04	0.0086	0.133	EASANA	chr1(+):117647932-117650073	UCSC	--	NULL	--	--	465.92	228.06
GSHG0017025	PJVK	down	2.04	3.52e-06	0.000781	EASANA	chr2(+):179316163-179326293	UCSC	pejvakin	NULL	494513	ENSG00000204311	498.04	243.99
GSHG0007799	SLC8B1	down	2.03	5.73e-05	0.00556	EASANA	chr12(-):113736572-113772973	UCSC	solute carrier family 8 member B1	FLJ22233, NCKX6, NCLX	80024	ENSG00000089060	1057.41	519.8
GSHG0142755	LOC644794	down	2.03	0.0458	0.322	EASANA	chr7(+):66369107-66371283	UCSC	uncharacterized LOC644794	NULL	644794	--	1749.64	860.91
GSHG0006732	TMEM198B	down	2.03	0.00298	0.0718	EASANA	chr12(+):56223392-56230028	UCSC	transmembrane protein 198B (pseudogene)	NULL	440104	ENSG00000182796	310.44	152.59
GSHG0007194	VWF	down	2.03	0.047	0.325	EASANA	chr12(-):6058040-6233841	UCSC	von Willebrand factor	NULL	7450	ENSG00000110799	5738.35	2826.92
GSHG0027051	DKFZp451B082	down	2.03	0.0291	0.259	EASANA	chr6(-):163759374-163768065	UCSC	uncharacterized LOC401282	NULL	401282	--	1067.68	526.15
GSHG0024051	ZBED3-AS1	down	2.03	0.00644	0.114	EASANA	chr5(+):76382592-76444348	UCSC	ZBED3 antisense RNA 1	NULL	728723	ENSG00000250802	1101.95	543.37
GSHG0018856	--	down	2.03	0.00187	0.0542	EASANA	chr20(+):55841849-55858051	UCSC	--	NULL	--	--	237.99	117.25
GSHG0009163	ADSSL1	down	2.02	0.00203	0.0569	EASANA	chr14(+):105190534-105213661	UCSC	adenylosuccinate synthase like 1	FLJ38602	122622	ENSG00000185100	1452.74	717.56
GSHG0025615	APOM	down	2.02	0.00449	0.0916	EASANA	chr6(+):31620187-31625992	UCSC	apolipoprotein M	ApoM, G3a, NG20	55937	ENSG00000204444	218.56	107.87
GSHG0020985	NIT2	down	2.02	0.0028	0.0693	EASANA	chr3(+):100053562-100074478	UCSC	nitrilase family member 2	NULL	56954	ENSG00000114021	2224.66	1100.1
GSHG0020027	APOBEC3G	down	2.02	0.00605	0.111	EASANA	chr22(+):39473010-39483748	UCSC	apolipoprotein B mRNA editing enzyme catalytic subunit 3G	bK150C2.7, CEM15, dJ494G10.1, FLJ12740, MDS019	60489	ENSG00000239713	334.95	165.57
GSHG0122087	LOC102724532	down	2.02	0.0329	0.273	EASANA	chr17(-):45968598-45973182	UCSC	uncharacterized LOC102724532	NULL	102724532	--	698.66	346.02
GSHG0018358	GLB1L	down	2.02	0.00298	0.0718	EASANA	chr2(-):220101320-220110155	UCSC	galactosidase beta 1 like	MGC10771	79411	ENSG00000163521	296.8	147.21
GSHG0021887	DHFR2	down	2.02	0.00011	0.00885	EASANA	chr3(-):93776766-93782067	UCSC	dihydrofolate reductase 2	FLJ16119	200895	ENSG00000178700	3524.96	1745.55
GSHG0016732	LINC01102	down	2.02	0.00079	0.0324	EASANA	chr2(+):105049725-105137290	UCSC	long intergenic non-protein coding RNA 1102	NULL	150568	ENSG00000235597	1290.82	639.74
GSHG0014780	ZNF536	down	2.01	0.035	0.282	EASANA	chr19(+):30863300-31204493	UCSC	zinc finger protein 536	KIAA0390	9745	ENSG00000198597	11633	5776.11
GSHG0019551	ITGB2-AS1	down	2.01	0.0326	0.273	EASANA	chr21(+):46340950-46349589	UCSC	ITGB2 antisense RNA 1	NULL	100505746	ENSG00000227039	621.05	308.19
GSHG0008920	FUT8	down	2.01	0.00128	0.0431	EASANA	chr14(+):65877310-66210837	UCSC	fucosyltransferase 8	NULL	2530	ENSG00000033170	2981.41	1482.42
GSHG0013028	LOC728392 // NLRP1	down	2.01	0.0362	0.288	EASANA	chr17(-):5402748-5487832	UCSC	uncharacterized LOC728392 // NLR family pyrin domain containing 1	CARD7, CLR17.1, DEFCAP, DKFZp586O1822, KIAA0926, NAC, VAMAS1	22861, 728392	ENSG00000091592	533.77	265.24
GSHG0138927	--	down	2	0.0308	0.266	EASANA	chr2(+):46873567-46876308	UCSC	--	NULL	--	--	369.41	184.23
GSHG0145718	IDH2	down	2	0.000619	0.028	EASANA	chr15(-):90627210-90645786	UCSC	isocitrate dehydrogenase (NADP(+)) 2, mitochondrial	NULL	3418	ENSG00000182054	10536	5266.59
GSHG0013203	LYRM9	down	2	0.0321	0.272	EASANA	chr17(-):26205341-26220409	UCSC	LYR motif containing 9	HSD24	201229	ENSG00000232859	4229.07	2117.98
GSHG0032059	CXorf36	down	2	0.0392	0.298	EASANA	chrX(-):45007619-45060146	UCSC	chromosome X open reading frame 36	DIA1R, FLJ14103	79742	ENSG00000147113	6617.22	3315.53
GSHG0011567	ZNF213-AS1	down	2	2.11e-09	2.31e-06	EASANA	chr16(-):3175530-3184883	UCSC	ZNF213 antisense RNA 1 (head to head)	NULL	100507458	ENSG00000263072	917.38	459.47
GSHG0000521	CPT2	down	1.99	0.000157	0.0113	EASANA	chr1(+):53662101-53679869	UCSC	carnitine palmitoyltransferase 2	CPTASE	1376	ENSG00000157184	1525.63	765.54
GSHG0014384	--	down	1.99	0.0327	0.273	EASANA	chr18(-):74714805-74718802	UCSC	--	NULL	--	--	1442.55	724.1
GSHG0010554	UACA	down	1.99	0.0218	0.222	EASANA	chr15(-):70946895-71055932	UCSC	uveal autoantigen with coiled-coil domains and ankyrin repeats	FLJ10128, KIAA1561	55075	ENSG00000137831	1447.07	726.72
GSHG0137667	--	down	1.99	0.00279	0.0693	EASANA	chr17(+):76839282-76841353	UCSC	--	NULL	--	--	932.3	468.35
GSHG0016009	FUZ	down	1.99	1.18e-05	0.00167	EASANA	chr19(-):50310126-50316567	UCSC	fuzzy planar cell polarity protein	CPLANE3, FLJ22688, Fy	80199	ENSG00000010361	3917.95	1968.79
GSHG0051671	RASGRF2-AS1	down	1.99	0.00992	0.144	EASANA	chr5(-):80243512-80256726	UCSC	RASGRF2 antisense RNA 1	CTC-459I6.1	102524628	ENSG00000251450	295.2	148.39
GSHG0106633	--	down	1.99	0.0027	0.0676	EASANA	chr7(-):97570422-97571498	UCSC	--	NULL	--	--	246.24	123.5
GSHG0028305	GSAP	down	1.99	9.8e-05	0.00822	EASANA	chr7(-):76940068-77045717	UCSC	gamma-secretase activating protein	LOC54103	54103	ENSG00000186088	559.85	282.14
GSHG0016010	PTOV1-AS1	down	1.98	0.000192	0.0131	EASANA	chr19(-):50341905-50354933	UCSC	PTOV1 antisense RNA 1	NULL	100506033	ENSG00000268006	544.91	274.29
GSHG0005939	POLD4	down	1.98	1.97e-05	0.00252	EASANA	chr11(-):67118236-67121067	UCSC	DNA polymerase delta 4, accessory subunit	p12, POLDS	57804	ENSG00000175482	3920.01	1976.09
GSHG0005046	ALDH3B1	down	1.98	0.00474	0.0952	EASANA	chr11(+):67776017-67796748	UCSC	aldehyde dehydrogenase 3 family member B1	NULL	221	ENSG00000006534	195.9	98.9
GSHG0000537	ACOT11	down	1.98	0.00231	0.0613	EASANA	chr1(+):55007930-55104865	UCSC	acyl-CoA thioesterase 11	BFIT, BFIT1, KIAA0707, STARD14, THEM1	26027	ENSG00000162390	547.22	276.13
GSHG0002125	CDCP2 // CYB5RL	down	1.98	0.00162	0.0501	EASANA	chr1(-):54598393-54665774	UCSC	CUB domain containing protein 2 // cytochrome b5 reductase like	LOC606495	200008, 606495	ENSG00000157211, ENSG00000215883	172.07	86.97
GSHG0027920	RNF32	down	1.98	0.00653	0.116	EASANA	chr7(+):156433353-156469824	UCSC	ring finger protein 32	FKSG33, HSD15, LMBR2	140545	ENSG00000105982	265.96	133.91
GSHG0005867	TRPT1	down	1.98	9.41e-06	0.00146	EASANA	chr11(-):63991272-63993726	UCSC	tRNA phosphotransferase 1	MGC11134	83707	ENSG00000149743	2572.27	1298.96
GSHG0012923	HEXDC	down	1.98	0.00426	0.0885	EASANA	chr17(+):80371004-80400520	UCSC	hexosaminidase D	FLJ23825	284004	ENSG00000169660	2705.42	1366.91
GSHG0019219	NEURL2	down	1.98	4.93e-07	0.000171	EASANA	chr20(-):44517111-44519926	UCSC	neuralized E3 ubiquitin protein ligase 2	dJ337O18.6, FLJ30259, Ozz, Ozz-E3	140825	ENSG00000124257	465.85	235.77
GSHG0135596	--	down	1.98	0.00432	0.0892	EASANA	chr12(+):63007604-63010692	UCSC	--	NULL	--	--	1243.13	628.7
GSHG0003053	TARBP1	down	1.98	0.00198	0.056	EASANA	chr1(-):234527059-234614854	UCSC	TAR (HIV-1) RNA binding protein 1	TRM3, TRMT3, TRP-185	6894	ENSG00000059588	4550.31	2303.43
GSHG0008337	CRYL1	down	1.97	0.000657	0.0291	EASANA	chr13(-):20977806-21100012	UCSC	crystallin lambda 1	GDH, lambda-CRY, MGC149525, MGC149526	51084	ENSG00000165475	6500.96	3295.36
GSHG0031287	CCDC183-AS1	down	1.97	0.0204	0.216	EASANA	chr9(-):139698379-139703300	UCSC	CCDC183 antisense RNA 1	NULL	100131193	ENSG00000228544	438.79	222.75
GSHG0006063	PCF11-AS1	down	1.97	0.00112	0.04	EASANA	chr11(-):82896563-82898526	UCSC	PCF11 antisense RNA 1	ENST00000602322.1	106736475	ENSG00000269939	835.21	423.32
GSHG0022276	MAP6D1	down	1.97	0.0152	0.183	EASANA	chr3(-):183533664-183543393	UCSC	MAP6 domain containing 1	FLJ12748, SL21	79929	ENSG00000180834	25640.2	13004.6
GSHG0053708	ERICH6-AS1	down	1.97	0.0054	0.103	EASANA	chr3(+):150421351-150437933	UCSC	ERICH6 antisense RNA 1	NULL	101928085	ENSG00000240137	178.08	90.41
GSHG0015103	BCL2L12	down	1.97	0.0338	0.278	EASANA	chr19(+):50168399-50177173	UCSC	BCL2 like 12	NULL	83596	ENSG00000126453	108.79	55.26
GSHG0011508	LMF1	down	1.97	0.00247	0.0644	EASANA	chr16(-):903638-1065356	UCSC	lipase maturation factor 1	FLJ12681, FLJ22302, JFP11, TMEM112A	64788	ENSG00000103227	1958.81	993.88
GSHG0124650	--	down	1.97	0.000667	0.0293	EASANA	chr3(-):51998935-51999030	UCSC	--	NULL	--	--	165.09	83.9
GSHG0023890	LIFR-AS1	down	1.97	0.001	0.0372	EASANA	chr5(+):38556888-38671317	UCSC	LIFR antisense RNA 1	NULL	100506495	ENSG00000244968	1361.36	692.76
GSHG0023047	SLC49A3	down	1.97	0.000895	0.0353	EASANA	chr4(-):675613-683230	UCSC	solute carrier family 49 member 3	FLJ22269, LP2561	84179	ENSG00000169026	315.39	160.63
GSHG0002322	MYBPHL	down	1.97	0.015	0.181	EASANA	chr1(-):109834987-109849663	UCSC	myosin binding protein H like	NULL	343263	ENSG00000221986	542.4	275.78
GSHG0028639	NDUFB2-AS1	down	1.96	0.00246	0.0643	EASANA	chr7(-):140395136-140396877	UCSC	NDUFB2 antisense RNA 1	NULL	100134713	ENSG00000240889	220.67	112.63
GSHG0028355	SAMD9L	down	1.96	0.00429	0.089	EASANA	chr7(-):92759367-92777712	UCSC	sterile alpha motif domain containing 9 like	FLJ39885, KIAA2005	219285	ENSG00000177409	1419.39	723.55
GSHG0022093	NME9	down	1.96	0.00535	0.102	EASANA	chr3(-):137980279-138048728	UCSC	NME/NM23 family member 9	NM23-H9, TXL-2	347736	ENSG00000181322	355.23	181.55
GSHG0004207	TMEM254-AS1	down	1.96	0.00129	0.0433	EASANA	chr10(-):81805991-81838949	UCSC	TMEM254 antisense RNA 1	NULL	219347	ENSG00000230091	1137.75	580.59
GSHG0012042	C16orf74	down	1.96	0.0316	0.27	EASANA	chr16(-):85741123-85784709	UCSC	chromosome 16 open reading frame 74	MGC17624	404550	ENSG00000154102	159.09	81.2
GSHG0144502	--	down	1.96	0.000244	0.0153	EASANA	chr7(-):129248727-129251471	UCSC	--	NULL	--	--	397.51	202.54
GSHG0007988	PCOTH	down	1.96	0.0467	0.324	EASANA	chr13(+):24463026-24466243	UCSC	Pro-X-Gly collagen triple helix like repeat containing	NULL	542767	ENSG00000205861	124.5	63.56
GSHG0029059	ADHFE1	down	1.96	0.0115	0.158	EASANA	chr8(+):67344718-67381044	UCSC	alcohol dehydrogenase, iron containing 1	ADHFe1, FLJ32430	137872	ENSG00000147576	1009.66	515.05
GSHG0013817	FAAP100	down	1.96	0.000648	0.029	EASANA	chr17(-):79506912-79519429	UCSC	Fanconi anemia core complex associated protein 100	FLJ22175	80233	ENSG00000185504	880.26	448.98
GSHG0031296	SAPCD2	down	1.96	0.0041	0.0866	EASANA	chr9(-):139956581-139965040	UCSC	suppressor APC domain containing 2	p42.3	89958	ENSG00000186193	2927.84	1493.87
GSHG0016296	FAM228B // FAM228A	down	1.96	6.1e-06	0.00113	EASANA	chr2(+):24299396-24414566	UCSC	family with sequence similarity 228 member B // family with sequence similarity 228 member A	FLJ30851	375190, 653140	ENSG00000186453, ENSG00000219626	2639.26	1348.22
GSHG0014618	GCDH	down	1.96	0.000236	0.0149	EASANA	chr19(+):13001943-13010811	UCSC	glutaryl-CoA dehydrogenase	ACAD5	2639	ENSG00000105607	4425.14	2262.22
GSHG0016302	DNAJC27-AS1	down	1.95	0.0124	0.163	EASANA	chr2(+):25194981-25262561	UCSC	DNAJC27 antisense RNA 1	NULL	729723	ENSG00000224165	725.1	370.67
GSHG0133643	EXOC3-AS1	down	1.95	0.0274	0.252	EASANA	chr5(-):441645-443275	UCSC	EXOC3 antisense RNA 1	NULL	116349	ENSG00000221990	756.22	387.55
GSHG0017884	LINC01114	down	1.95	0.0159	0.188	EASANA	chr2(-):105363096-105374177	UCSC	long intergenic non-protein coding RNA 1114	LOC284998, PANCAT	284998	ENSG00000234177	469.91	241.02
GSHG0026559	--	down	1.95	0.00319	0.0753	EASANA	chr6(-):36125846-36164980	UCSC	--	NULL	--	--	893.67	458.54
GSHG0019183	PLCG1-AS1	down	1.95	0.00977	0.143	EASANA	chr20(-):39726635-39766643	UCSC	PLCG1 antisense RNA 1	TOP1-AS1	101927117	ENSG00000226648	136.64	70.24
GSHG0041895	LAMB2P1	down	1.95	0.000897	0.0353	EASANA	chr3(-):49190292-49191834	UCSC	laminin subunit beta 2 pseudogene 1	NULL	22973	--	395.36	202.66
GSHG0024888	SCAMP1-AS1	down	1.95	0.00133	0.044	EASANA	chr5(-):77654588-77656365	UCSC	SCAMP1 antisense RNA 1	NULL	728769	ENSG00000245556	1300.31	668.25
GSHG0025538	ZSCAN16	down	1.95	0.0113	0.156	EASANA	chr6(+):28092334-28097863	UCSC	zinc finger and SCAN domain containing 16	dJ265C24.3, FLJ22191	80345	ENSG00000196812	101.52	51.83
GSHG0022835	INTU	down	1.94	0.0118	0.159	EASANA	chr4(+):128554087-128637934	UCSC	inturned planar cell polarity protein	CPLANE4, KIAA1284	27152	ENSG00000164066	2955.51	1520.99
GSHG0019872	RAB36	down	1.94	0.0191	0.209	EASANA	chr22(+):23487511-23507828	UCSC	RAB36, member RAS oncogene family	NULL	9609	ENSG00000100228	265.44	137
GSHG0133629	--	down	1.94	0.00363	0.0803	EASANA	chr4(-):87844256-87846782	UCSC	--	NULL	--	--	742.89	383.09
GSHG0023199	KLF3-AS1	down	1.94	0.00381	0.0827	EASANA	chr4(-):38614340-38666430	UCSC	KLF3 antisense RNA 1	FLJ13197	79667	ENSG00000231160	1096.06	565.17
GSHG0142918	--	down	1.94	0.00581	0.108	EASANA	chr7(-):4936897-4938473	UCSC	--	NULL	--	--	1715.9	885.13
GSHG0033947	LINC01547	down	1.94	0.0214	0.221	EASANA	chr21(-):46352729-46359828	UCSC	long intergenic non-protein coding RNA 1547	NULL	84536	ENSG00000183250	387.51	200.35
GSHG0006024	KLHL35	down	1.94	1.27e-05	0.00176	EASANA	chr11(-):75133440-75141674	UCSC	kelch like family member 35	FLJ33790	283212	ENSG00000149243	669.86	346.66
GSHG0016551	DYSF	down	1.93	0.037	0.29	EASANA	chr2(+):71680753-71913893	UCSC	dysferlin	FER1L1	8291	ENSG00000135636	16283.4	8417.63
GSHG0017192	CTDSP1	down	1.93	0.00529	0.102	EASANA	chr2(+):219263061-219270663	UCSC	CTD small phosphatase 1	NLIIF, SCP1	58190	ENSG00000144579	8866.46	4583.75
GSHG0007548	STAT2	down	1.93	0.0178	0.202	EASANA	chr12(-):56735384-56754037	UCSC	signal transducer and activator of transcription 2	STAT113	6773	ENSG00000170581	3216.48	1662.72
GSHG0028270	ABHD11	down	1.93	0.0025	0.0647	EASANA	chr7(-):73150424-73153197	UCSC	abhydrolase domain containing 11	PP1226	83451	ENSG00000106077	230.4	119.15
GSHG0026175	PNLDC1	down	1.93	0.0183	0.204	EASANA	chr6(+):160221281-160241735	UCSC	PARN like, ribonuclease domain containing 1	dJ195P10.2, FLJ40240	154197	ENSG00000146453	387.63	200.66
GSHG0150199	--	down	1.93	0.0226	0.227	EASANA	chr3(+):73025889-73030397	UCSC	--	NULL	--	--	1402.77	726.29
GSHG0012286	KRT17P2	down	1.93	0.0493	0.333	EASANA	chr17(+):18330175-18335240	UCSC	keratin 17 pseudogene 2	NULL	339241	ENSG00000186831	125.65	65.02
GSHG0030325	PLPPR1	down	1.93	0.00383	0.083	EASANA	chr9(+):103791031-104087417	UCSC	phospholipid phosphatase related 1	FLJ20300, LPPR1, MGC26189, PRG-3	54886	ENSG00000148123	1975.04	1023.28
GSHG0050770	GS1-124K5.4	down	1.93	0.0311	0.267	EASANA	chr7(+):65958619-65960461	UCSC	uncharacterized LOC100289098	NULL	100289098	--	191.77	99.2
GSHG0007237	A2M	down	1.93	0.000211	0.0139	EASANA	chr12(-):9220304-9268825	UCSC	alpha-2-macroglobulin	CPAMD5, FWP007, S863-7	2	ENSG00000175899	28629.9	14840
GSHG0007795	RASAL1	down	1.93	0.00752	0.124	EASANA	chr12(-):113536624-113574044	UCSC	RAS protein activator like 1	RASAL	8437	ENSG00000111344	5312.99	2754.55
GSHG0125851	--	down	1.93	0.0407	0.304	EASANA	chr12(-):49579254-49579344	UCSC	--	NULL	--	--	2823.65	1465.57
GSHG0006572	ETFBKMT	down	1.92	0.000231	0.0147	EASANA	chr12(+):31800093-31826043	UCSC	electron transfer flavoprotein beta subunit lysine methyltransferase	DKFZp451L235, MGC50559	254013	ENSG00000139160	124.72	64.99
GSHG0023667	AGA	down	1.92	0.00808	0.129	EASANA	chr4(-):178351923-178363657	UCSC	aspartylglucosaminidase	ASRG	175	ENSG00000038002	1087.56	565.86
GSHG0000060	ARHGEF16	down	1.92	0.00886	0.135	EASANA	chr1(+):3371147-3397675	UCSC	Rho guanine nucleotide exchange factor 16	GEF16, NBR	27237	ENSG00000130762	341.09	177.44
GSHG0005537	--	down	1.92	0.0026	0.0663	EASANA	chr11(-):6417629-6418673	UCSC	--	NULL	--	--	1886.26	982.67
GSHG0015655	LINC00663	down	1.92	0.0407	0.304	EASANA	chr19(-):19867183-19887222	UCSC	long intergenic non-protein coding RNA 663	MGC39821	284440	ENSG00000266904	1572.56	819.75
GSHG0033772	NBPF1	down	1.92	0.0106	0.15	EASANA	chr1(-):16888923-16940100	UCSC	NBPF member 1	FLJ20719, KIAA1693	55672	ENSG00000219481	21489.8	11210.3
GSHG0029240	ZNF572	down	1.91	0.00105	0.0386	EASANA	chr8(+):125985538-125991631	UCSC	zinc finger protein 572	FLJ38002	137209	ENSG00000180938	441.39	230.72
GSHG0000661	SAMD13	down	1.91	0.0114	0.157	EASANA	chr1(+):84764049-84816480	UCSC	sterile alpha motif domain containing 13	NULL	148418	ENSG00000203943	384.43	200.63
GSHG0144399	--	down	1.91	0.0396	0.3	EASANA	chrM(-):249-280	UCSC	--	NULL	--	--	2270.11	1186.19
GSHG0132336	AMT	down	1.91	4.68e-12	4.26e-08	EASANA	chr3(-):49454211-49460111	UCSC	aminomethyltransferase	GCST, NKH	275	ENSG00000145020	1316.81	688.57
GSHG0019232	ZNF334	down	1.91	4.09e-05	0.00441	EASANA	chr20(-):45128291-45142211	UCSC	zinc finger protein 334	bA179N14.1	55713	ENSG00000198185	2868.41	1499.49
GSHG0014574	SLC44A2	down	1.91	0.00126	0.0429	EASANA	chr19(+):10713121-10755235	UCSC	solute carrier family 44 member 2	CTL2	57153	ENSG00000129353	7663.41	4013.83
GSHG0008058	NHLRC3	down	1.91	0.00697	0.12	EASANA	chr13(+):39612448-39624242	UCSC	NHL repeat containing 3	NULL	387921	ENSG00000188811	819.41	430.42
GSHG0005736	ACP2	down	1.9	0.00756	0.124	EASANA	chr11(-):47260854-47270398	UCSC	acid phosphatase 2, lysosomal	LAP	53	ENSG00000134575	2218.69	1165.72
GSHG0141186	--	down	1.9	0.00715	0.121	EASANA	chr4(+):96470280-96473370	UCSC	--	NULL	--	--	2100.64	1103.65
GSHG0009248	EFS	down	1.9	0.0383	0.295	EASANA	chr14(-):23825610-23834961	UCSC	embryonal Fyn-associated substrate	CASS3, EFS1, EFS2, HEFS, SIN	10278	ENSG00000100842	7111.8	3737.37
GSHG0148701	C17orf113	down	1.9	0.00189	0.0544	EASANA	chr17(-):40191723-40202617	UCSC	chromosome 17 open reading frame 113	NULL	110806298	ENSG00000267221	559.57	294.05
GSHG0014956	ARHGEF1 // LOC100505585	down	1.9	0.0154	0.184	EASANA	chr19(+):42387250-42434294	UCSC	Rho guanine nucleotide exchange factor 1 // uncharacterized LOC100505585	LBCL2, P115-RHOGEF, SUB1.5	100505585, 9138	ENSG00000076928	14400.1	7572.14
GSHG0000226	LINC00339	down	1.9	0.000107	0.00868	EASANA	chr1(+):22351684-22357717	UCSC	long intergenic non-protein coding RNA 339	HSPC157	29092	ENSG00000218510	1565.01	823.03
GSHG0008825	ATP5S	down	1.9	0.0118	0.159	EASANA	chr14(+):50779047-50802276	UCSC	ATP synthase, H+ transporting, mitochondrial Fo complex subunit s (factor B)	ATPW, HSU79253	27109	ENSG00000125375	879.58	463.11
GSHG0000538	MROH7-TTC4 // MROH7 // TTC4	down	1.9	0.000133	0.01	EASANA	chr1(+):55107413-55208330	UCSC	MROH7-TTC4 readthrough (NMD candidate) // maestro heat like repeat family member 7 // tetratricopeptide repeat domain 4	CNS1, FLJ41930, FLJ46354, MGC5097	100527960, 374977, 7268	ENSG00000184313, ENSG00000243725, ENSG00000271723	1684.47	887.34
GSHG0021722	MST1	down	1.9	0.00578	0.108	EASANA	chr3(-):49721380-49726196	UCSC	macrophage stimulating 1	MSP, NF15S2	4485	ENSG00000173531	1178.77	620.91
GSHG0005085	FOLR2	down	1.9	0.00599	0.111	EASANA	chr11(+):71927819-71932993	UCSC	folate receptor beta	NULL	2350	ENSG00000165457	244.14	128.51
GSHG0031115	TRAF1	down	1.9	0.0433	0.313	EASANA	chr9(-):123664671-123691479	UCSC	TNF receptor associated factor 1	EBI6	7185	ENSG00000056558	1243.55	655.41
GSHG0019981	MCM5	down	1.9	0.0169	0.195	EASANA	chr22(+):35796116-35820494	UCSC	minichromosome maintenance complex component 5	NULL	4174	ENSG00000100297	2451.69	1293.15
GSHG0022507	ZCCHC4	down	1.89	0.00229	0.0609	EASANA	chr4(+):25314396-25372003	UCSC	zinc finger CCHC-type containing 4	FLJ23024, HSPC052, ZGRF4	29063	ENSG00000168228	335.1	177.03
GSHG0109174	LOC101927752	down	1.89	0.00222	0.0601	EASANA	chr8(-):1710129-1712750	UCSC	uncharacterized LOC101927752	NULL	101927752	--	2127.24	1123.14
GSHG0002791	LOC647070	down	1.89	0.0227	0.228	EASANA	chr1(-):182802809-182808726	UCSC	uncharacterized LOC647070	NULL	647070	--	771.37	407.03
GSHG0030984	LINC00092	down	1.89	0.00168	0.0514	EASANA	chr9(-):98782016-98784093	UCSC	long intergenic non-protein coding RNA 92	bA346B7.1	100188953	ENSG00000225194	995.05	526.06
GSHG0017605	SRBD1	down	1.89	0.000564	0.0266	EASANA	chr2(-):45615820-45838433	UCSC	S1 RNA binding domain 1	FLJ10379	55133	ENSG00000068784	396.65	210.23
GSHG0015977	MAMSTR	down	1.89	0.000202	0.0135	EASANA	chr19(-):49215979-49222983	UCSC	MEF2 activating motif and SAP domain containing transcriptional regulator	FLJ36070, MASTR	284358	ENSG00000176909	516.74	273.64
GSHG0015095	ALDH16A1	down	1.89	0.0292	0.259	EASANA	chr19(+):49956473-49974304	UCSC	aldehyde dehydrogenase 16 family member A1	MGC10204	126133	ENSG00000161618	1614.26	854.56
GSHG0001453	LYPLAL1	down	1.89	0.000108	0.00873	EASANA	chr1(+):219347173-219386206	UCSC	lysophospholipase like 1	Q96AV0	127018	ENSG00000143353	3498.03	1853.1
GSHG0140922	--	down	1.89	0.0127	0.164	EASANA	chr3(-):53847127-53847755	UCSC	--	NULL	--	--	768.38	406.9
GSHG0022408	C4orf48	down	1.89	0.00363	0.0803	EASANA	chr4(+):2043720-2045697	UCSC	chromosome 4 open reading frame 48	NULL	401115	ENSG00000243449	5536.21	2932.82
GSHG0019077	ACSS1	down	1.89	0.00354	0.0789	EASANA	chr20(-):24986866-25039617	UCSC	acyl-CoA synthetase short chain family member 1	AceCS2L, dJ568C11.3, MGC33843	84532	ENSG00000154930	12881.3	6826.54
GSHG0009169	CLBA1	down	1.89	0.0103	0.147	EASANA	chr14(+):105452616-105461855	UCSC	clathrin binding box of aftiphilin containing 1	NULL	122616	ENSG00000140104	1242.97	659.43
GSHG0003666	SFR1	down	1.88	0.0093	0.139	EASANA	chr10(+):105880876-105886142	UCSC	SWI5 dependent homologous recombination repair protein 1	bA373N18.1, FLJ41960, MEI5	119392	ENSG00000156384	610.67	323.76
GSHG0007456	LIMA1	down	1.88	0.00264	0.0666	EASANA	chr12(-):50569563-50677353	UCSC	LIM domain and actin binding 1	EPLIN	51474	ENSG00000050405	683.41	362.9
GSHG0001542	MAP10	down	1.88	0.00268	0.0673	EASANA	chr1(+):232940638-232946092	UCSC	microtubule associated protein 10	MTR120	54627	ENSG00000212916	877.75	466.18
GSHG0005723	PEX16	down	1.88	1.94e-06	0.000501	EASANA	chr11(-):45931221-45939674	UCSC	peroxisomal biogenesis factor 16	NULL	9409	ENSG00000121680	4529.31	2404.46
GSHG0014257	ZNF396	down	1.88	0.0356	0.285	EASANA	chr18(-):32946661-32957301	UCSC	zinc finger protein 396	FLJ31213, ZSCAN14	252884	ENSG00000186496	157.49	83.68
GSHG0030766	ENHO	down	1.88	0.0183	0.204	EASANA	chr9(-):34521040-34523037	UCSC	energy homeostasis associated	UNQ470	375704	ENSG00000168913	18805.2	9994.65
GSHG0013607	2004-09-01	down	1.88	0.0361	0.288	EASANA	chr17(-):56597611-56618179	UCSC	septin 4	ARTS, CE5B3, H5, hCDCREL-2, hucep-7, MART	5414	ENSG00000108387	134652	71637.9
GSHG0012263	--	down	1.88	0.00274	0.0684	EASANA	chr17(+):17084818-17142050	UCSC	--	NULL	--	--	2251.81	1199.05
GSHG0025709	DAAM2	down	1.88	0.0206	0.217	EASANA	chr6(+):39760152-39872658	UCSC	dishevelled associated activator of morphogenesis 2	KIAA0381	23500	ENSG00000146122	10619.3	5658.48
GSHG0013051	TMEM256-PLSCR3 // PLSCR3 // TMEM256	down	1.87	7.65e-10	1.28e-06	EASANA	chr17(-):7293046-7307457	UCSC	TMEM256-PLSCR3 readthrough (NMD candidate) // phospholipid scramblase 3 // transmembrane protein 256	MGC40107	100529211, 254863, 57048	ENSG00000187838, ENSG00000205544, ENSG00000262481	1280.07	682.37
GSHG0001951	TRIM62	down	1.87	0.0177	0.201	EASANA	chr1(-):33611004-33647671	UCSC	tripartite motif containing 62	DEAR1, FLJ10759	55223	ENSG00000116525	4505.56	2404.24
GSHG0034251	MIR92B	down	1.87	0.0342	0.28	EASANA	chr1(+):155164968-155165063	UCSC	microRNA 92b	hsa-mir-92b	693235	ENSG00000284586	67.06	35.77
GSHG0013412	DHX58	down	1.87	0.00169	0.0515	EASANA	chr17(-):40253426-40264751	UCSC	DExH-box helicase 58	D11LGP2, LGP2	79132	ENSG00000108771	1549.1	827.65
GSHG0012528	IFI35	down	1.87	0.00384	0.0832	EASANA	chr17(+):41158742-41166475	UCSC	interferon induced protein 35	IFP35	3430	ENSG00000068079	694.74	371.42
GSHG0015182	TTYH1	down	1.87	0.00173	0.0523	EASANA	chr19(+):54926605-54948052	UCSC	tweety family member 1	NULL	57348	ENSG00000167614	31886.7	17040.2
GSHG0001801	ALDH4A1	down	1.87	0.0107	0.15	EASANA	chr1(-):19197926-19229293	UCSC	aldehyde dehydrogenase 4 family member A1	P5CDh	8659	ENSG00000159423	4610.06	2467.51
GSHG0137974	--	down	1.87	0.0376	0.292	EASANA	chr17(-):56607179-56608885	UCSC	--	NULL	--	--	691.18	369.93
GSHG0008355	MIPEP	down	1.87	3.51e-05	0.00393	EASANA	chr13(-):24304329-24463587	UCSC	mitochondrial intermediate peptidase	MIP	4285	ENSG00000027001	1036.05	554.77
GSHG0012041	GINS2	down	1.86	0.0497	0.333	EASANA	chr16(-):85711280-85722588	UCSC	GINS complex subunit 2	Pfs2, PSF2	51659	ENSG00000131153	134.64	72.32
GSHG0010377	PIN4P1	down	1.86	0.0296	0.261	EASANA	chr15(-):44168021-44170369	UCSC	peptidylprolyl cis/trans isomerase, NIMA-interacting 4 pseudogene 1	NULL	728758	ENSG00000227973	315.72	169.31
GSHG0024547	BTNL9	down	1.86	0.00389	0.0838	EASANA	chr5(+):180467208-180488523	UCSC	butyrophilin like 9	BTN8, FLJ32535	153579	ENSG00000165810	422.09	226.69
GSHG0052317	THPO	down	1.86	0.0173	0.198	EASANA	chr3(-):184089719-184097476	UCSC	thrombopoietin	MPLLG, TPO	7066	ENSG00000090534	209.75	113.13
GSHG0029010	RGS20	down	1.86	0.0406	0.304	EASANA	chr8(+):54764368-54871864	UCSC	regulator of G protein signaling 20	RGSZ1, ZGAP1	8601	ENSG00000147509	762.78	411.09
GSHG0000998	SLC27A3	down	1.86	0.0075	0.124	EASANA	chr1(+):153746830-153752635	UCSC	solute carrier family 27 member 3	ACSVL3, FATP3, MGC4365	11000	ENSG00000143554	2350.5	1266.62
GSHG0024074	CKMT2	down	1.85	0.000603	0.0275	EASANA	chr5(+):80529139-80562216	UCSC	creatine kinase, mitochondrial 2	SMTCK	1160	ENSG00000131730	1368.52	737.83
GSHG0145703	PPCDC	down	1.85	0.000231	0.0147	EASANA	chr15(+):75315896-75343066	UCSC	phosphopantothenoylcysteine decarboxylase	FLJ14585, MDS018	60490	ENSG00000138621	787.37	424.56
GSHG0009026	ADCK1	down	1.85	0.00308	0.0734	EASANA	chr14(+):78266426-78400296	UCSC	aarF domain containing kinase 1	FLJ39600	57143	ENSG00000063761	1996.68	1078.8
GSHG0012151	PLD2	down	1.85	0.000998	0.0372	EASANA	chr17(+):4710396-4726727	UCSC	phospholipase D2	NULL	5338	ENSG00000129219	4532.89	2449.86
GSHG0002367	SLC16A1	down	1.85	0.0172	0.198	EASANA	chr1(-):113454472-113498975	UCSC	solute carrier family 16 member 1	MCT, MCT1	6566	ENSG00000155380	14591	7893.47
GSHG0020805	TCTA	down	1.84	2.89e-06	0.000668	EASANA	chr3(+):49449639-49453908	UCSC	T cell leukemia translocation altered	NULL	6988	ENSG00000145022	8647.22	4693.01
GSHG0016319	DPYSL5	down	1.84	0.0308	0.266	EASANA	chr2(+):27070963-27174104	UCSC	dihydropyrimidinase like 5	CRAM, CRMP-5, CRMP5, Ulip6	56896	ENSG00000157851	7200.3	3913.53
GSHG0026336	NHLRC1	down	1.84	0.000331	0.0186	EASANA	chr6(-):18120575-18123384	UCSC	NHL repeat containing E3 ubiquitin protein ligase 1	bA204B7.2, EPM2B	378884	ENSG00000187566	821.22	446.74
GSHG0008798	SLC25A21-AS1	down	1.84	0.0495	0.333	EASANA	chr14(+):37641231-37643016	UCSC	SLC25A21 antisense RNA 1	NULL	100129794	ENSG00000258708	815.65	443.66
GSHG0027976	MMD2	down	1.84	0.0145	0.178	EASANA	chr7(-):4931876-4998844	UCSC	monocyte to macrophage differentiation associated 2	PAQR10	221938	ENSG00000136297	459.36	249.98
GSHG0028501	TMEM168	down	1.84	2.93e-07	0.000127	EASANA	chr7(-):112402439-112430478	UCSC	transmembrane protein 168	DKFZp564C012, FLJ13576	64418	ENSG00000146802	4599.07	2505.89
GSHG0001778	FAM131C	down	1.83	0.0395	0.3	EASANA	chr1(-):16384265-16400127	UCSC	family with sequence similarity 131 member C	FLJ36766	348487	ENSG00000185519	798.91	435.27
GSHG0028407	CASTOR3	down	1.83	0.000305	0.0175	EASANA	chr7(-):99798280-99869855	UCSC	CASTOR family member 3	DKFZp686B07267, STAG3OS	352954	ENSG00000239521	3599.54	1965.82
GSHG0002516	C2CD4D	down	1.83	0.0035	0.0787	EASANA	chr1(-):151810295-151813033	UCSC	C2 calcium dependent domain containing 4D	FAM148D	100191040	ENSG00000225556	496.65	271.35
GSHG0000359	AZIN2	down	1.83	0.00145	0.0468	EASANA	chr1(+):33546714-33586131	UCSC	antizyme inhibitor 2	KIAA1945, ODC-p, ODC1L, ODCp	113451	ENSG00000142920	3736.8	2044.19
GSHG0010823	CHTF18	down	1.83	0.000646	0.029	EASANA	chr16(+):838622-848077	UCSC	chromosome transmission fidelity factor 18	C321D2.4, CHL12, Ctf18	63922	ENSG00000127586	2853.11	1562.8
GSHG0029188	CTHRC1	down	1.83	0.0457	0.322	EASANA	chr8(+):104383733-104395233	UCSC	collagen triple helix repeat containing 1	NULL	115908	ENSG00000164932	215.58	118.36
GSHG0021835	SUCLG2	down	1.82	0.00226	0.0607	EASANA	chr3(-):67410884-67705039	UCSC	succinate-CoA ligase GDP-forming beta subunit	NULL	8801	ENSG00000172340	1244.42	682.27
GSHG0014823	LSR	down	1.82	0.0157	0.186	EASANA	chr19(+):35739295-35758866	UCSC	lipolysis stimulated lipoprotein receptor	ILDR3, LISCH7	51599	ENSG00000105699	1570.26	861.04
GSHG0005731	ARHGAP1	down	1.82	0.00163	0.0503	EASANA	chr11(-):46698625-46722215	UCSC	Rho GTPase activating protein 1	CDC42GAP, p50rhoGAP, RhoGAP	392	ENSG00000175220	7246.91	3976.76
GSHG0022457	SORCS2	down	1.82	0.0204	0.216	EASANA	chr4(+):7194374-7744571	UCSC	sortilin related VPS10 domain containing receptor 2	KIAA1329	57537	ENSG00000184985	3971.12	2179.53
GSHG0021771	ITIH4 // TMEM110-MUSTN1 // MUSTN1 // STIMATE	down	1.82	0.00838	0.131	EASANA	chr3(-):52847006-52931597	UCSC	inter-alpha-trypsin inhibitor heavy chain family member 4 // TMEM110-MUSTN1 readthrough // musculoskeletal, embryonic nuclear protein 1 // STIM activating enhancer	H4P, IHRP, MGC52022, Mustang	100526772, 3700, 375346, 389125	ENSG00000055955, ENSG00000213533, ENSG00000248592, ENSG00000272573	945.96	519.48
GSHG0010804	NHLRC4 // PIGQ	down	1.82	0.00125	0.0427	EASANA	chr16(+):616995-634136	UCSC	NHL repeat containing 4 // phosphatidylinositol glycan anchor biosynthesis class Q	GPI1, hGPI1	283948, 9091	ENSG00000007541, ENSG00000257108	4082.54	2242.71
GSHG0024550	TRIM52-AS1	down	1.82	0.0147	0.18	EASANA	chr5(+):180688213-180699307	UCSC	TRIM52 antisense RNA 1 (head to head)	NULL	100507602	ENSG00000248275	1193.71	655.69
GSHG0001936	MARCKSL1	down	1.82	0.0488	0.331	EASANA	chr1(-):32799430-32801840	UCSC	MARCKS like 1	F52, MacMARCKS, MLP1	65108	ENSG00000175130	122258	67180.8
GSHG0030547	ADAMTS13	down	1.82	6.79e-05	0.00629	EASANA	chr9(+):136279459-136324524	UCSC	ADAM metallopeptidase with thrombospondin type 1 motif 13	DKFZp434C2322, FLJ42993, MGC118899, MGC118900, TTP, vWF-CP, VWFCP	11093	ENSG00000160323	951.81	523.33
GSHG0024879	ZBED3	down	1.82	0.0113	0.156	EASANA	chr5(-):76372503-76383071	UCSC	zinc finger BED-type containing 3	MGC15435	84327	ENSG00000132846	1619.69	890.35
GSHG0005099	--	down	1.82	0.0118	0.159	EASANA	chr11(+):73594907-73597717	UCSC	--	NULL	--	--	1194.96	656.76
GSHG0018180	--	down	1.82	0.00413	0.0869	EASANA	chr2(-):178414890-178417504	UCSC	--	NULL	--	--	493.62	271.52
GSHG0058150	LOC105376805	down	1.82	0.04	0.302	EASANA	chr1(-):17215034-17216161	UCSC	uncharacterized LOC105376805	NULL	105376805	--	691.74	380.4
GSHG0020582	SLC6A11	down	1.82	0.0425	0.311	EASANA	chr3(+):10857885-10982419	UCSC	solute carrier family 6 member 11	GAT3	6538	ENSG00000132164	1868.73	1029.36
GSHG0145644	SLC26A10	down	1.82	0.0248	0.239	EASANA	chr12(+):58013693-58019933	UCSC	solute carrier family 26 member 10	NULL	65012	ENSG00000135502	325.64	179.54
GSHG0010851	TBL3	down	1.81	1.21e-05	0.0017	EASANA	chr16(+):2022056-2028751	UCSC	transducin beta like 3	SAZD, UTP13	10607	ENSG00000183751	4479.79	2469.34
GSHG0109479	--	down	1.81	0.00354	0.0789	EASANA	chr8(-):21945948-21961894	UCSC	--	NULL	--	--	2426.2	1337.5
GSHG0001815	TMCO4	down	1.81	0.00295	0.0712	EASANA	chr1(-):20008706-20126758	UCSC	transmembrane and coiled-coil domains 4	DKFZp686C23231	255104	ENSG00000162542	140.42	77.7
GSHG0015270	ZNF135	down	1.81	0.000157	0.0113	EASANA	chr19(+):58570607-58597677	UCSC	zinc finger protein 135	pHZ-17	7694	ENSG00000176293	426.42	235.75
GSHG0000025	SCNN1D	down	1.81	0.000533	0.0256	EASANA	chr1(+):1209390-1227409	UCSC	sodium channel epithelial 1 delta subunit	dNaCh, ENaCdelta	6339	ENSG00000162572	4194.93	2320.85
GSHG0130400	--	down	1.81	0.0422	0.309	EASANA	chrM(-):6889-7190	UCSC	--	NULL	--	--	3594.15	1989.21
GSHG0024458	RANBP17	down	1.8	0.0127	0.164	EASANA	chr5(+):170288873-170727019	UCSC	RAN binding protein 17	NULL	64901	ENSG00000204764	459.78	255.12
GSHG0050866	LOC101927391	down	1.8	0.0267	0.249	EASANA	chr7(-):7589737-7605696	UCSC	uncharacterized LOC101927391	NULL	101927391	--	1480.12	820.29
GSHG0001834	HSPG2	down	1.8	0.0298	0.261	EASANA	chr1(-):22148726-22263790	UCSC	heparan sulfate proteoglycan 2	perlecan, PRCAN	3339	ENSG00000142798	1260.87	698.55
GSHG0013154	SREBF1	down	1.8	0.0298	0.261	EASANA	chr17(-):17714664-17740325	UCSC	sterol regulatory element binding transcription factor 1	bHLHd1, SREBP-1c, SREBP1, SREBP1a	6720	ENSG00000072310	14390.5	7976.79
GSHG0051149	YTHDF3-AS1	down	1.8	0.0261	0.246	EASANA	chr8(-):64080285-64081001	UCSC	YTHDF3 antisense RNA 1 (head to head)	NULL	101410533	ENSG00000270673	120.8	66.96
GSHG0027686	POT1-AS1	down	1.8	0.0469	0.324	EASANA	chr7(+):124569927-124785285	UCSC	POT1 antisense RNA 1	NULL	401398	ENSG00000224897	437.17	242.62
GSHG0042409	CETN4P	down	1.8	0.0409	0.305	EASANA	chr4(-):123651344-123653613	UCSC	centrin 4, pseudogene	NULL	729338	ENSG00000224786	213.86	119.13
GSHG0133711	GMDS-AS1 // GMDS-DT	down	1.8	0.00221	0.0599	EASANA	chr6(+):2245987-2413825	UCSC	GMDS antisense RNA 1 (head to head) // GMDS divergent transcript	NULL	100508120	ENSG00000250903	227.56	126.61
GSHG0002550	S100A13	down	1.8	0.0267	0.249	EASANA	chr1(-):153591284-153606568	UCSC	S100 calcium binding protein A13	NULL	6284	ENSG00000189171	8171.51	4545.6
GSHG0130402	--	down	1.8	0.0481	0.328	EASANA	chrM(-):10326-10395	UCSC	--	NULL	--	--	3185.49	1772.27
GSHG0014616	RNASEH2A	down	1.8	0.00403	0.0858	EASANA	chr19(+):12917398-12924462	UCSC	ribonuclease H2 subunit A	AGS4, RNASEHI, RNHIA, RNHL	10535	ENSG00000104889	1230.96	685.22
GSHG0012508	NAGLU	down	1.79	0.0255	0.243	EASANA	chr17(+):40687951-40696465	UCSC	N-acetyl-alpha-glucosaminidase	NAG	4669	ENSG00000108784	878.57	489.47
GSHG0020811	FAM212A	down	1.79	0.000683	0.0296	EASANA	chr3(+):49840687-49842463	UCSC	family with sequence similarity 212 member A	INKA1	389119	ENSG00000185614	538.68	299.64
GSHG0010869	AMDHD2	down	1.79	6.78e-05	0.00629	EASANA	chr16(+):2570346-2581420	UCSC	amidohydrolase domain containing 2	CGI-14	51005	ENSG00000162066	1238.07	690.41
GSHG0002028	ZMYND12	down	1.79	0.00164	0.0505	EASANA	chr1(-):42896003-42921938	UCSC	zinc finger MYND-type containing 12	DKFZp434N2435	84217	ENSG00000066185	306.81	171.45
GSHG0023071	TMEM129	down	1.79	0.00454	0.0923	EASANA	chr4(-):1717680-1723084	UCSC	transmembrane protein 129	D4S2561E	92305	ENSG00000168936	11425.6	6374.12
GSHG0000053	PLCH2	down	1.79	0.0444	0.317	EASANA	chr1(+):2357419-2436969	UCSC	phospholipase C eta 2	KIAA0450, PLC-eta2, PLCeta2, RP3-395M20.1	9651	ENSG00000149527	1719.41	959.24
GSHG0001688	PEX10	down	1.79	0.00145	0.0468	EASANA	chr1(-):2336243-2344010	UCSC	peroxisomal biogenesis factor 10	RNF69	5192	ENSG00000157911	1569.32	876.98
GSHG0003941	PRTFDC1	down	1.79	0.00499	0.0982	EASANA	chr10(-):25137536-25241573	UCSC	phosphoribosyl transferase domain containing 1	HHGP	56952	ENSG00000099256	1350.38	754.63
GSHG0113010	LOC728673	down	1.79	0.0454	0.321	EASANA	chr9(+):66553200-66555601	UCSC	uncharacterized LOC728673	NULL	728673	--	536.04	299.78
GSHG0015593	--	down	1.79	0.0382	0.295	EASANA	chr19(-):16185103-16188205	UCSC	--	NULL	--	--	361.21	202.07
GSHG0019137	GSS	down	1.79	0.015	0.181	EASANA	chr20(-):33516237-33543830	UCSC	glutathione synthetase	NULL	2937	ENSG00000100983	3390.92	1897.63
GSHG0016696	C2orf92	down	1.79	0.0393	0.299	EASANA	chr2(+):98286206-98319529	UCSC	chromosome 2 open reading frame 92	NULL	728537	ENSG00000228486	556.49	311.76
GSHG0025313	PHYKPL	down	1.78	0.00839	0.131	EASANA	chr5(-):177635475-177659823	UCSC	5-phosphohydroxy-L-lysine phospho-lyase	MGC15875	85007	ENSG00000175309	1737.51	973.11
GSHG0043546	CYP21A1P	down	1.78	0.0228	0.228	EASANA	chr6(+):31973413-31976686	UCSC	cytochrome P450 family 21 subfamily A member 1, pseudogene	P450c21A	1590	ENSG00000204338	671.86	376.77
GSHG0000463	ARMH1	down	1.78	0.0237	0.233	EASANA	chr1(+):45140388-45191263	UCSC	armadillo-like helical domain containing 1	MGC33556, p40	339541	ENSG00000198520	432.69	242.45
GSHG0034293	PCAT6	down	1.78	0.0213	0.22	EASANA	chr1(+):202780074-202781041	UCSC	prostate cancer associated transcript 6 (non-protein coding)	KDM5BAS1, ncRNA-a2, onco-lncRNA-96, PCAN-R1	100506696	ENSG00000228288	271.27	151.98
GSHG0005920	YIF1A	down	1.78	0.000788	0.0324	EASANA	chr11(-):66052052-66056638	UCSC	Yip1 interacting factor homolog A, membrane trafficking protein	54TM, FinGER7, YIF1P	10897	ENSG00000174851	3554.32	1992.86
GSHG0023653	SCRG1	down	1.78	0.00854	0.133	EASANA	chr4(-):174309297-174440389	UCSC	stimulator of chondrogenesis 1	SCRG-1	11341	ENSG00000164106	10614.2	5952.17
GSHG0133116	ZNF517	down	1.78	2.27e-06	0.000564	EASANA	chr8(+):146024261-146036139	UCSC	zinc finger protein 517	NULL	340385	ENSG00000197363	1023.65	574.06
GSHG0022196	TRIM59-IFT80 // IFT80 // TRIM59	down	1.78	0.0429	0.312	EASANA	chr3(-):159945242-160167626	UCSC	TRIM59-IFT80 protein // intraflagellar transport 80 // tripartite motif containing 59	KIAA1374, Mrf1, RNF104, TSBF1	100174949, 286827, 57560	ENSG00000068885, ENSG00000213186	8956.65	5025.87
GSHG0032988	ASMTL	down	1.78	0.0181	0.203	EASANA	chrX(-):1522032-1572655	UCSC	acetylserotonin O-methyltransferase like	NULL	8623	ENSG00000169093	4271.39	2398.62
GSHG0027581	MOSPD3	down	1.78	0.000463	0.0235	EASANA	chr7(+):100209725-100212998	UCSC	motile sperm domain containing 3	CDS3, NET30	64598	ENSG00000106330	2127.91	1195.07
GSHG0032323	ZDHHC9	down	1.78	0.0267	0.249	EASANA	chrX(-):128937264-128977910	UCSC	zinc finger DHHC-type containing 9	CGI-89, ZNF379, ZNF380	51114	ENSG00000188706	9655.33	5426.12
GSHG0013664	ARHGAP27P1-BPTFP1-KPNA2P3 // ARHGAP27P1 // PLEKHM1P1	down	1.78	0.000786	0.0324	EASANA	chr17(-):62745781-62833302	UCSC	ARHGAP27P1-BPTFP1-KPNA2P3 readthrough, transcribed pseudogene // Rho GTPase activating protein 27 pseudogene 1 // pleckstrin homology and RUN domain containing M1 pseudogene 1	loc146880, LOC440456	109286553, 146880, 440456	ENSG00000214176, ENSG00000215769	1166.92	656.07
GSHG0016989	METAP1D	down	1.78	0.00205	0.0574	EASANA	chr2(+):172864490-172947155	UCSC	methionyl aminopeptidase type 1D, mitochondrial	MAP1D, Metap1l	254042	ENSG00000172878	525.22	295.56
GSHG0006682	TNS2	down	1.78	0.0156	0.186	EASANA	chr12(+):53440810-53458163	UCSC	tensin 2	C1-TEN, KIAA1075	23371	ENSG00000111077	22211.2	12498.4
GSHG0024015	MCCC2	down	1.78	0.000791	0.0324	EASANA	chr5(+):70883115-70954528	UCSC	methylcrotonoyl-CoA carboxylase 2	MCCB	64087	ENSG00000131844	1822.82	1026.22
GSHG0000468	--	down	1.78	0.0375	0.292	EASANA	chr1(+):45769863-45771290	UCSC	--	NULL	--	--	306.75	172.56
GSHG0108579	AZIN1-AS1	down	1.78	0.0487	0.33	EASANA	chr8(+):103876499-103990104	UCSC	AZIN1 antisense RNA 1	NULL	100506753	ENSG00000253320	267.79	151.01
GSHG0013726	MIF4GD	down	1.78	0.00449	0.0916	EASANA	chr17(-):73262309-73267325	UCSC	MIF4G domain containing	AD023, MGC45027, SLIP1	57409	ENSG00000125457	2091.08	1177.52
GSHG0004512	CRACR2B	down	1.77	0.0432	0.313	EASANA	chr11(+):826157-831991	UCSC	calcium release activated channel regulator 2B	MGC45840	283229	ENSG00000177685	204.86	115.3
GSHG0142857	--	down	1.77	0.0361	0.288	EASANA	chr7(+):138272882-138274104	UCSC	--	NULL	--	--	388.76	218.92
GSHG0023543	SCOC-AS1	down	1.77	0.0442	0.316	EASANA	chr4(-):141204880-141294546	UCSC	SCOC antisense RNA 1	NULL	100129858	ENSG00000196951	490.34	276.47
GSHG0009682	TUBGCP5	down	1.77	0.019	0.209	EASANA	chr15(+):22833395-22890042	UCSC	tubulin gamma complex associated protein 5	GCP5, KIAA1899	114791	ENSG00000275835	3594.71	2029.97
GSHG0004375	GPAM	down	1.77	0.02	0.214	EASANA	chr10(-):113909622-113943537	UCSC	glycerol-3-phosphate acyltransferase, mitochondrial	GPAT1, KIAA1560, MGC26846	57678	ENSG00000119927	964.69	545.29
GSHG0013793	TBC1D16	down	1.77	0.00782	0.127	EASANA	chr17(-):77906143-78009657	UCSC	TBC1 domain family member 16	FLJ20748, MGC25062	125058	ENSG00000167291	824.74	466.09
GSHG0014554	ZNF559 // ZNF559-ZNF177 // ZNF177	down	1.77	0.000527	0.0254	EASANA	chr19(+):9434448-9493291	UCSC	zinc finger protein 559 // ZNF559-ZNF177 readthrough // zinc finger protein 177	MGC13105	100529215, 7730, 84527	ENSG00000188321, ENSG00000188629, ENSG00000270011	4176.69	2360.88
GSHG0090194	ARF4-AS1	down	1.77	0.0171	0.197	EASANA	chr3(+):57583516-57586643	UCSC	ARF4 antisense RNA 1	NULL	106144532	ENSG00000272146	85.76	48.5
GSHG0028879	PDLIM2	down	1.77	0.00263	0.0665	EASANA	chr8(+):22436254-22455538	UCSC	PDZ and LIM domain 2	NULL	64236	ENSG00000120913	2126.18	1202.81
GSHG0021296	--	down	1.77	0.000141	0.0105	EASANA	chr3(+):160981723-160983948	UCSC	--	NULL	--	--	516.92	292.82
GSHG0146060	ZFYVE16	down	1.77	0.0197	0.213	EASANA	chr5(+):79703832-79779197	UCSC	zinc finger FYVE-type containing 16	KIAA0305, PPP1R69	9765	ENSG00000039319	11239.8	6360.75
GSHG0000395	C1orf122	down	1.77	0.000315	0.0179	EASANA	chr1(+):38272651-38275126	UCSC	chromosome 1 open reading frame 122	FLJ45459	127687	ENSG00000197982	14074.4	7969.52
GSHG0018657	ID1	down	1.76	0.0352	0.283	EASANA	chr20(+):30193086-30194324	UCSC	inhibitor of DNA binding 1, HLH protein	bHLHb24, dJ857M17.1.2	3397	ENSG00000125968	6914.49	3918.41
GSHG0015740	TMEM147-AS1	down	1.76	0.00354	0.0789	EASANA	chr19(-):36031641-36036931	UCSC	TMEM147 antisense RNA 1	NULL	100506469	ENSG00000236144	1463.98	829.94
GSHG0022328	ATP13A4	down	1.76	0.0195	0.212	EASANA	chr3(-):193116756-193272911	UCSC	ATPase 13A4	DKFZp761I1011, FLJ37958	84239	ENSG00000127249	940.97	533.89
GSHG0015454	KANK3	down	1.76	0.00393	0.0845	EASANA	chr19(-):8087955-8408146	UCSC	KN motif and ankyrin repeat domains 3	FLJ46061	256949	ENSG00000186994	812.8	461.15
GSHG0027588	SLC12A9	down	1.76	0.0243	0.237	EASANA	chr7(+):100450341-100464633	UCSC	solute carrier family 12 member 9	CIP1	56996	ENSG00000146828	4537.37	2573.87
GSHG0009805	JMJD7-PLA2G4B // JMJD7 // PLA2G4B	down	1.76	0.000174	0.0122	EASANA	chr15(+):42120283-42140353	UCSC	JMJD7-PLA2G4B readthrough // jumonji domain containing 7 // phospholipase A2 group IVB	cPLA2-beta, HsT16992	100137047, 100137049, 8681	ENSG00000168970, ENSG00000243708, ENSG00000243789	1439.49	817.32
GSHG0028988	HGSNAT	down	1.76	0.0459	0.322	EASANA	chr8(+):42995592-43057969	UCSC	heparan-alpha-glucosaminide N-acetyltransferase	FLJ32731, HGNAT	138050	ENSG00000165102	1172.76	666.29
GSHG0020008	MICALL1	down	1.76	0.0389	0.298	EASANA	chr22(+):38302155-38342880	UCSC	MICAL like 1	KIAA1668, MICAL-L1, MIRAB13	85377	ENSG00000100139	1639.53	930.87
GSHG0132588	ABCA10	down	1.76	0.00407	0.0863	EASANA	chr17(-):67144148-67240987	UCSC	ATP binding cassette subfamily A member 10	EST698739	10349	ENSG00000154263	549.73	312.74
GSHG0001935	MTMR9LP	down	1.76	0.012	0.16	EASANA	chr1(-):32697259-32707311	UCSC	myotubularin related protein 9-like, pseudogene	NULL	339483	ENSG00000220785	937.03	532.84
GSHG0013936	CEP192	down	1.76	0.00607	0.111	EASANA	chr18(+):12991361-13125049	UCSC	centrosomal protein 192	FLJ10352, KIAA1569, PPP1R62	55125	ENSG00000101639	7580.97	4317.27
GSHG0054432	CDC37L1-AS1 // CDC37L1-DT	down	1.76	0.038	0.294	EASANA	chr9(-):4676603-4679480	UCSC	CDC37L1 antisense RNA 1 (head to head) // CDC37L1 divergent transcript	NULL	101929351	ENSG00000273061	87.43	49.71
GSHG0138856	ZNF460-AS1	down	1.76	0.00731	0.122	EASANA	chr19(-):57778561-57791702	UCSC	ZNF460 antisense RNA 1	NULL	105372476	ENSG00000267871	260.9	148.13
GSHG0010846	FAHD1	down	1.75	0.0228	0.228	EASANA	chr16(+):1877221-1890201	UCSC	fumarylacetoacetate hydrolase domain containing 1	DKFZP566J2046	81889	ENSG00000180185	152.92	87.56
GSHG0133827	GLMP	down	1.75	9.08e-06	0.00144	EASANA	chr1(-):156262478-156265480	UCSC	glycosylated lysosomal membrane protein	MGC31963, NCU-G1	112770	ENSG00000198715	1596.36	909.84
GSHG0032973	CSF2RA	down	1.75	0.0326	0.273	EASANA	chrX(+):1387693-1428981	UCSC	colony stimulating factor 2 receptor alpha subunit	alphaGMR, CD116	1438	ENSG00000198223	521.67	297.31
GSHG0001103	PPOX	down	1.75	1.39e-07	6.66e-05	EASANA	chr1(+):161136171-161147801	UCSC	protoporphyrinogen oxidase	PPO	5498	ENSG00000143224	2567.17	1466.6
GSHG0025862	BCKDHB	down	1.75	0.0281	0.255	EASANA	chr6(+):80816327-81055988	UCSC	branched chain keto acid dehydrogenase E1 subunit beta	NULL	594	ENSG00000083123	1088.18	622.29
GSHG0133936	--	down	1.75	0.029	0.258	EASANA	chr1(+):32825323-32826920	UCSC	--	NULL	--	--	765.73	437.63
GSHG0030679	FREM1	down	1.75	0.0495	0.333	EASANA	chr9(-):14734664-14910994	UCSC	FRAS1 related extracellular matrix 1	C9orf143, C9orf145, DKFZp686M16108, FLJ25461, TILRR	158326	ENSG00000164946	336.72	192.57
GSHG0018423	USP40	down	1.75	0.00439	0.0902	EASANA	chr2(-):234383740-234475428	UCSC	ubiquitin specific peptidase 40	FLJ10785	55230	ENSG00000085982	2485.41	1423.07
GSHG0015720	--	down	1.74	0.00351	0.0787	EASANA	chr19(-):33790857-33793430	UCSC	--	NULL	--	--	3774.56	2164.28
GSHG0008740	PCK2	down	1.74	0.0366	0.289	EASANA	chr14(+):24563340-24573340	UCSC	phosphoenolpyruvate carboxykinase 2, mitochondrial	PEPCK, PEPCK2	5106	ENSG00000100889	450.49	258.64
GSHG0000447	SZT2	down	1.74	0.000833	0.0338	EASANA	chr1(+):43855552-43919917	UCSC	SZT2, KICSTOR complex subunit	FLJ10387, FLJ34502, RP11-506B15.1, SZT2A, SZT2B	23334	ENSG00000198198	2131.07	1222.54
GSHG0132875	GTF2IP20	down	1.74	0.0406	0.304	EASANA	chr1(-):224138968-224180346	UCSC	general transcription factor IIi pseudogene 20	NULL	441124	ENSG00000272645	2124.92	1219.5
GSHG0009548	EFCAB11	down	1.74	0.00444	0.0908	EASANA	chr14(-):90261340-90421121	UCSC	EF-hand calcium binding domain 11	NULL	90141	ENSG00000140025	1066.33	612.59
GSHG0133621	SEC24B-AS1	down	1.74	0.00986	0.144	EASANA	chr4(-):110351126-110354973	UCSC	SEC24B antisense RNA 1	1/2-SBSRNA4	100533182	ENSG00000247950	142.19	81.85
GSHG0020144	CHKB-AS1 // CHKB-DT	down	1.74	0.00133	0.044	EASANA	chr22(+):51021455-51033710	UCSC	CHKB antisense RNA 1 (head to head) // CHKB divergent transcript	NULL	100144603	ENSG00000205559	336.21	193.52
GSHG0133628	C4orf36 // AFF1-AS1	down	1.74	0.00326	0.0759	EASANA	chr4(-):87797359-87856002	UCSC	chromosome 4 open reading frame 36 // AFF1 antisense RNA 1	MGC26744	100506746, 132989	ENSG00000163633	380.03	218.68
GSHG0139121	--	down	1.74	0.0122	0.161	EASANA	chr2(+):190618943-190620327	UCSC	--	NULL	--	--	425.65	244.32
GSHG0018181	--	down	1.74	0.00677	0.118	EASANA	chr2(-):178480187-178483447	UCSC	--	NULL	--	--	824.42	474.52
GSHG0010791	FAM234A	down	1.74	0.0462	0.323	EASANA	chr16(+):284545-319942	UCSC	family with sequence similarity 234 member A	DKFZP761D0211, FLJ32603	83986	ENSG00000167930	7690.72	4425.04
GSHG0028632	PARP12	down	1.74	0.00067	0.0293	EASANA	chr7(-):139723545-139763521	UCSC	poly(ADP-ribose) polymerase family member 12	FLJ22693, PARP-12, ZC3H1	64761	ENSG00000059378	537.21	309.45
GSHG0025203	FAXDC2	down	1.74	0.0461	0.323	EASANA	chr5(-):154198054-154230245	UCSC	fatty acid hydroxylase domain containing 2	FLJ13758	10826	ENSG00000170271	25464	14666.7
GSHG0014869	ZNF345	down	1.73	0.0147	0.18	EASANA	chr19(+):37341260-37403930	UCSC	zinc finger protein 345	HZF10	25850	ENSG00000251247	1097.18	632.11
GSHG0010439	PIGBOS1	down	1.73	0.00544	0.103	EASANA	chr15(-):55609384-55611392	UCSC	PIGB opposite strand 1	NULL	101928527	ENSG00000225973	772.33	445.34
GSHG0026221	ERMARD	down	1.73	0.000443	0.023	EASANA	chr6(+):170151718-170181680	UCSC	ER membrane associated RNA degradation	dJ266L20.3, FLJ11152	55780	ENSG00000130023	2418.2	1395.21
GSHG0009941	SLC24A1	down	1.73	0.0116	0.158	EASANA	chr15(+):65903569-65953256	UCSC	solute carrier family 24 member 1	CSNB1D, HsT17412, KIAA0702, NCKX, NCKX1, RODX	9187	ENSG00000074621	121.17	70.2
GSHG0019897	GGT1	down	1.73	0.0207	0.217	EASANA	chr22(+):24979718-25024972	UCSC	gamma-glutamyltransferase 1	CD224, D22S672, D22S732	2678	ENSG00000100031	581.18	335.15
GSHG0014556	ZNF426-DT	down	1.73	0.0458	0.322	EASANA	chr19(+):9649342-9650405	UCSC	ZNF426 divergent transcript	NULL	101928238	ENSG00000278611	421.1	243.26
GSHG0139257	--	down	1.73	0.00788	0.127	EASANA	chr2(-):25454193-25454276	UCSC	--	NULL	--	--	87.44	50.38
GSHG0140866	--	down	1.73	0.0288	0.258	EASANA	chr3(-):12190147-12192082	UCSC	--	NULL	--	--	276.04	159.92
GSHG0004358	CFAP43	down	1.72	0.0284	0.257	EASANA	chr10(-):105889647-105992135	UCSC	cilia and flagella associated protein 43	bA373N18.2, FLJ22944, FLJ36006	80217	ENSG00000197748	526.6	305.28
GSHG0019218	SPATA25	down	1.72	0.0172	0.198	EASANA	chr20(-):44515131-44516238	UCSC	spermatogenesis associated 25	dJ337O18.8, TSG23	128497	ENSG00000149634	338.44	196.12
GSHG0011488	RGS11	down	1.72	0.00372	0.0814	EASANA	chr16(-):318300-332084	UCSC	regulator of G protein signaling 11	NULL	8786	ENSG00000076344	4185.25	2428.71
GSHG0002507	SELENBP1	down	1.72	0.0029	0.0706	EASANA	chr1(-):151336779-151345210	UCSC	selenium binding protein 1	hSBP, hSP56, LPSB	8991	ENSG00000143416	3827.24	2223.77
GSHG0026644	SLC35B2	down	1.72	0.0014	0.0455	EASANA	chr6(-):44221839-44225627	UCSC	solute carrier family 35 member B2	UGTrel4	347734	ENSG00000157593	8110.17	4715.43
GSHG0118938	ZBED5-AS1	down	1.72	0.00737	0.123	EASANA	chr11(+):10879764-10900823	UCSC	ZBED5 antisense RNA 1	NULL	729013	ENSG00000247271	1073.68	624.07
GSHG0003203	ECHDC3	down	1.72	0.0462	0.323	EASANA	chr10(+):11784356-11806073	UCSC	enoyl-CoA hydratase domain containing 3	FLJ20909	79746	ENSG00000134463	498.12	289.7
GSHG0008250	DOCK9-AS2 // DOCK9-DT	down	1.72	0.04	0.302	EASANA	chr13(+):99738977-99740879	UCSC	DOCK9 antisense RNA 2 (head to head) // DOCK9 divergent transcript	NULL	100861541	ENSG00000260992	326.22	190.37
GSHG0016025	JOSD2	down	1.72	0.00601	0.111	EASANA	chr19(-):51009254-51014612	UCSC	Josephin domain containing 2	SBBI54	126119	ENSG00000161677	5684.17	3312.32
GSHG0019103	DUSP15	down	1.72	0.0213	0.221	EASANA	chr20(-):30435441-30458547	UCSC	dual specificity phosphatase 15	bA243J16.5, bA243J16.6, FLJ20645, VHY	128853	ENSG00000149599	1147.11	668.21
GSHG0152626	--	down	1.72	0.0324	0.273	EASANA	chrX(+):70683475-70683542	UCSC	--	NULL	--	--	37.7	21.81
GSHG0031052	--	down	1.72	0.0128	0.165	EASANA	chr9(-):111843400-111845685	UCSC	--	NULL	--	--	609.42	355.42
GSHG0010524	INTS14	down	1.71	0.000135	0.0101	EASANA	chr15(-):65871095-65903627	UCSC	integrator complex subunit 14	DKFZP564O1664	81556	ENSG00000138614	1679.28	979.87
GSHG0004261	CYP2C8	down	1.71	0.00966	0.142	EASANA	chr10(-):96796525-96829256	UCSC	cytochrome P450 family 2 subfamily C member 8	CPC8	1558	ENSG00000138115	481.86	281.38
GSHG0133809	--	down	1.71	0.00264	0.0666	EASANA	chr1(-):156259882-156262810	UCSC	--	NULL	--	--	258.58	150.45
GSHG0021179	PCCB	down	1.71	0.00332	0.0767	EASANA	chr3(+):135969148-136056737	UCSC	propionyl-CoA carboxylase beta subunit	NULL	5096	ENSG00000114054	5801.79	3385.12
GSHG0016141	ZNF784	down	1.71	0.00228	0.0609	EASANA	chr19(-):56132107-56135941	UCSC	zinc finger protein 784	MGC75238	147808	ENSG00000179922	975.8	569.26
GSHG0031966	GPR143	down	1.71	0.00758	0.125	EASANA	chrX(-):9693454-9734005	UCSC	G protein-coupled receptor 143	NULL	4935	ENSG00000101850	731.21	426.37
GSHG0023092	TMEM128	down	1.71	0.033	0.274	EASANA	chr4(-):4237269-4249969	UCSC	transmembrane protein 128	MGC13159	85013	ENSG00000132406	3990.31	2329.29
GSHG0004556	PGAP2	down	1.71	0.0362	0.288	EASANA	chr11(+):3818954-3847601	UCSC	post-GPI attachment to proteins 2	CWH43-N, FRAG1	27315	ENSG00000148985	968.57	565.38
GSHG0031238	SURF1	down	1.71	0.0171	0.197	EASANA	chr9(-):136217123-136224337	UCSC	SURF1, cytochrome c oxidase assembly factor	NULL	6834	ENSG00000148290	4340.69	2539.61
GSHG0010837	TMEM204	down	1.71	0.0425	0.311	EASANA	chr16(+):1578742-1605579	UCSC	transmembrane protein 204	CLP24, FLJ20898	79652	ENSG00000131634	1335.8	781.62
GSHG0132665	ENDOU	down	1.71	0.0381	0.294	EASANA	chr12(-):48103520-48119355	UCSC	endonuclease, poly(U) specific	P11, PP11, PRSS26	8909	ENSG00000111405	178.74	104.74
GSHG0020568	ARPC4 // ARPC4-TTLL3 // TTLL3	down	1.71	0.0273	0.252	EASANA	chr3(+):9834179-9896822	UCSC	actin related protein 2/3 complex subunit 4 // ARPC4-TTLL3 readthrough // tubulin tyrosine ligase like 3	ARC20, DKFZP434B103, HOTTL, p20-Arc	100526693, 10093, 26140	ENSG00000214021, ENSG00000241553, ENSG00000250151	4712.02	2758.18
GSHG0020176	CLTCL1	down	1.71	0.0114	0.157	EASANA	chr22(-):19166986-19279239	UCSC	clathrin heavy chain like 1	CHC22, CLH22, CLTD	8218	ENSG00000070371	695.15	406.56
GSHG0012552	DBF4B	down	1.71	0.0231	0.23	EASANA	chr17(+):42785976-42829637	UCSC	DBF4 zinc finger B	ASKL1, chifb, DRF1, FLJ13087, ZDBF1B	80174	ENSG00000161692	1815.77	1063.73
GSHG0033882	SLX4	down	1.71	1.61e-12	2.19e-08	EASANA	chr16(-):3631186-3661607	UCSC	SLX4 structure-specific endonuclease subunit	FANCP, KIAA1784, KIAA1987	84464	ENSG00000188827	3833.65	2248.21
GSHG0006308	KIRREL3	down	1.71	0.0185	0.205	EASANA	chr11(-):126293254-126873355	UCSC	kirre like nephrin family adhesion molecule 3	KIAA1867, KIRRE, NEPH2	84623	ENSG00000149571	2997.06	1756.94
GSHG0004944	NAA40	down	1.71	0.000153	0.0112	EASANA	chr11(+):63706431-63724791	UCSC	N(alpha)-acetyltransferase 40, NatD catalytic subunit	FLJ13848	79829	ENSG00000110583	710.59	416.92
GSHG0012596	CDK5RAP3	down	1.71	0.0161	0.189	EASANA	chr17(+):46047894-46059152	UCSC	CDK5 regulatory subunit associated protein 3	C53, FLJ13660, HSF-27, IC53, LZAP, MST016, OK/SW-cl.114	80279	ENSG00000108465	29618.4	17370
GSHG0030795	HINT2	down	1.7	9.19e-05	0.00779	EASANA	chr9(-):35812954-35815349	UCSC	histidine triad nucleotide binding protein 2	NULL	84681	ENSG00000137133	2552.43	1497.56
GSHG0003033	AGT	down	1.7	0.0483	0.328	EASANA	chr1(-):230838269-230850336	UCSC	angiotensinogen	NULL	183	ENSG00000135744	20598.3	12085.2
GSHG0021125	EEFSEC	down	1.7	0.000194	0.0132	EASANA	chr3(+):127872300-128127488	UCSC	eukaryotic elongation factor, selenocysteine-tRNA specific	eEFSec, EFSEC, SELB	60678	ENSG00000132394	1206.49	708.52
GSHG0031171	PTRH1	down	1.7	0.0102	0.146	EASANA	chr9(-):130455277-130487152	UCSC	peptidyl-tRNA hydrolase 1 homolog	PTH1	138428	ENSG00000187024	768.52	451.25
GSHG0019156	LOC100130373	down	1.7	0.00343	0.0779	EASANA	chr20(-):34735203-34743682	UCSC	uncharacterized LOC100130373	NULL	100130373	--	1709.47	1004.44
GSHG0011132	FUS	down	1.7	0.000344	0.0191	EASANA	chr16(+):31191431-31206192	UCSC	FUS RNA binding protein	FUS1, hnRNP-P2, HNRNPP2, TLS	2521	ENSG00000089280	35491.3	20895.4
GSHG0000029	LOC148413	down	1.7	0.000152	0.0112	EASANA	chr1(+):1334906-1337425	UCSC	uncharacterized LOC148413	NULL	148413	--	3328.24	1960.41
GSHG0005885	ATG2A	down	1.7	0.00143	0.0463	EASANA	chr11(-):64662004-64684722	UCSC	autophagy related 2A	KIAA0404	23130	ENSG00000110046	3203.73	1888.17
GSHG0007348	LOC100506606	down	1.7	0.0348	0.281	EASANA	chr12(-):29433351-29470781	UCSC	uncharacterized LOC100506606	NULL	100506606	--	388.6	229.34
GSHG0031584	HEPH	down	1.7	0.0288	0.257	EASANA	chrX(+):65382391-65487228	UCSC	hephaestin	CPL, KIAA0698	9843	ENSG00000089472	3906.75	2304.74
GSHG0002581	THBS3	down	1.7	0.00579	0.108	EASANA	chr1(-):155165380-155178969	UCSC	thrombospondin 3	NULL	7059	ENSG00000169231	2496.91	1473.43
GSHG0005570	STK33	down	1.69	0.00347	0.0784	EASANA	chr11(-):8413413-8615836	UCSC	serine/threonine kinase 33	NULL	65975	ENSG00000130413	503.89	297.38
GSHG0008412	--	down	1.69	0.000577	0.027	EASANA	chr13(-):33084430-33087621	UCSC	--	NULL	--	--	885.34	522.58
GSHG0006361	LOC100049716	down	1.69	0.0246	0.238	EASANA	chr12(+):740057-755044	UCSC	uncharacterized LOC100049716	NULL	100049716	--	854.21	504.36
GSHG0013852	CYBC1	down	1.69	0.00342	0.0779	EASANA	chr17(-):80400465-80408707	UCSC	cytochrome b-245 chaperone 1	Eros, FLJ90469, MGC4368	79415	ENSG00000178927	1660.19	980.65
GSHG0012886	ENDOV	down	1.69	0.0274	0.252	EASANA	chr17(+):78388967-78411882	UCSC	endonuclease V	FLJ35220	284131	ENSG00000173818	561.11	332.35
GSHG0027856	KRBA1	down	1.69	1.84e-06	0.00048	EASANA	chr7(+):149412102-149431662	UCSC	KRAB-A domain containing 1	KIAA1862	84626	ENSG00000133619	4779.14	2829.75
GSHG0134229	--	down	1.69	0.0271	0.251	EASANA	chr1(+):224645508-224648396	UCSC	--	NULL	--	--	753.28	445.53
GSHG0001336	GPR37L1	down	1.69	0.00288	0.0704	EASANA	chr1(+):202091969-202102714	UCSC	G protein-coupled receptor 37 like 1	ETBR-LP-2	9283	ENSG00000170075	28375.7	16807.3
GSHG0015315	GAMT	down	1.69	0.00716	0.121	EASANA	chr19(-):1397025-1401569	UCSC	guanidinoacetate N-methyltransferase	PIG2, TP53I2	2593	ENSG00000130005	8682.08	5144.94
GSHG0005835	EML3	down	1.69	0.0241	0.236	EASANA	chr11(-):62369689-62380237	UCSC	echinoderm microtubule associated protein like 3	ELP95, FLJ35827	256364	ENSG00000149499	3437	2037.47
GSHG0027120	LFNG	down	1.69	0.00499	0.0982	EASANA	chr7(+):2552163-2568809	UCSC	LFNG O-fucosylpeptide 3-beta-N-acetylglucosaminyltransferase	SCDO3	3955	ENSG00000106003	563.3	334.21
GSHG0027752	--	down	1.69	0.00966	0.142	EASANA	chr7(+):134620762-134623392	UCSC	--	NULL	--	--	882.1	523.5
GSHG0135356	--	down	1.68	0.025	0.241	EASANA	chr11(-):47750422-47752897	UCSC	--	NULL	--	--	1051.55	624.6
GSHG0145530	RTCA-AS1	down	1.68	0.011	0.154	EASANA	chr1(-):100730298-100758325	UCSC	RTCA antisense RNA 1	NULL	100506007	ENSG00000224616	304.29	180.32
GSHG0021119	MCM2	down	1.68	0.0248	0.24	EASANA	chr3(+):127317200-127341276	UCSC	minichromosome maintenance complex component 2	BM28, cdc19, D3S3194, DFNA70, KIAA0030	4171	ENSG00000073111	1175.31	698.99
GSHG0028905	EPHX2	down	1.68	0.00953	0.141	EASANA	chr8(+):27348519-27402439	UCSC	epoxide hydrolase 2	NULL	2053	ENSG00000120915	1992.57	1184.19
GSHG0001431	NENF	down	1.68	0.00573	0.107	EASANA	chr1(+):212606225-212619714	UCSC	neudesin neurotrophic factor	CIR2, SCIRP10, SPUF	29937	ENSG00000117691	14384.4	8553.85
GSHG0017817	LINC00342	down	1.68	0.000612	0.0277	EASANA	chr2(-):96472800-96492729	UCSC	long intergenic non-protein coding RNA 342	NULL	150759	ENSG00000232931	2775.13	1651.5
GSHG0144434	--	down	1.68	0.0172	0.198	EASANA	chr1(-):100433823-100435530	UCSC	--	NULL	--	--	294.08	175.52
GSHG0030490	TBC1D13	down	1.68	3.03e-05	0.00354	EASANA	chr9(+):131549486-131572710	UCSC	TBC1 domain family member 13	FLJ10743	54662	ENSG00000107021	12017.1	7171.7
GSHG0026968	ADAT2	down	1.67	0.00271	0.0677	EASANA	chr6(-):143743970-143771841	UCSC	adenosine deaminase, tRNA specific 2	dJ20N2.1, TAD2	134637	ENSG00000189007	1427.35	852.91
GSHG0033174	TIRAP	down	1.67	0.0437	0.315	EASANA	chr11(+):126152982-126168740	UCSC	TIR domain containing adaptor protein	Mal, wyatt	114609	ENSG00000150455	222.57	133.07
GSHG0025420	TMEM14B // SYCP2L	down	1.67	0.00026	0.0158	EASANA	chr6(+):10747992-10974539	UCSC	transmembrane protein 14B // synaptonemal complex protein 2 like	dJ62D2.1, MGC1223, NO145	221711, 81853	ENSG00000137210, ENSG00000153157	6541.02	3912.76
GSHG0020799	NDUFAF3	down	1.67	0.00262	0.0663	EASANA	chr3(+):49057908-49060924	UCSC	NADH:ubiquinone oxidoreductase complex assembly factor 3	2P1, DKFZP564J0123, E3-3, MGC10527	25915	ENSG00000178057	7416.47	4438.87
GSHG0145447	LINC00893	down	1.67	0.018	0.203	EASANA	chrX(-):148609134-148622504	UCSC	long intergenic non-protein coding RNA 893	NULL	100131434	ENSG00000241769	231.86	139.1
GSHG0013522	COPZ2	down	1.67	0.0255	0.243	EASANA	chr17(-):46103533-46115168	UCSC	coatomer protein complex subunit zeta 2	MGC23008	51226	ENSG00000005243	620.6	371.46
GSHG0022027	TXNRD3NB // TXNRD3	down	1.67	0.0325	0.273	EASANA	chr3(-):126290623-126373967	UCSC	thioredoxin reductase 3 neighbor // thioredoxin reductase 3	TGR, TR2, TR2IT1, TRXR3, TXNRD3NT1	114112, 645840	ENSG00000197763, ENSG00000206483	368.09	220.31
GSHG0028406	--	down	1.67	0.0205	0.216	EASANA	chr7(-):99791583-99793447	UCSC	--	NULL	--	--	368.06	220.68
GSHG0031121	GGTA1P	down	1.67	0.0213	0.22	EASANA	chr9(-):124207269-124262306	UCSC	glycoprotein, alpha-galactosyltransferase 1 pseudogene	NULL	2681	ENSG00000204136	1276.41	764.52
GSHG0025639	PSMB9	down	1.67	0.032	0.271	EASANA	chr6(+):32821925-32827628	UCSC	proteasome subunit beta 9	beta1i, PSMB6i, RING12	5698	ENSG00000240065	1240.69	743.33
GSHG0013721	NT5C	down	1.67	0.00321	0.0755	EASANA	chr17(-):73126320-73127890	UCSC	5', 3'-nucleotidase, cytosolic	cdN, DNT-1, DNT1, PN-I	30833	ENSG00000125458	3132.7	1878.13
GSHG0013821	ARL16	down	1.67	0.000217	0.0142	EASANA	chr17(-):79648195-79650954	UCSC	ADP ribosylation factor like GTPase 16	NULL	339231	ENSG00000214087	3774.13	2262.92
GSHG0029290	C8orf31	down	1.67	0.0325	0.273	EASANA	chr8(+):144120626-144135720	UCSC	chromosome 8 open reading frame 31 (putative)	FLJ37131	286122	ENSG00000177335	314.48	188.77
GSHG0000630	FPGT-TNNI3K // FPGT // TNNI3K	down	1.67	0.0308	0.266	EASANA	chr1(+):74663896-75010116	UCSC	FPGT-TNNI3K readthrough // fucose-1-phosphate guanylyltransferase // TNNI3 interacting kinase	CARK, GFPP	100526835, 51086, 8790	ENSG00000116783, ENSG00000254685, ENSG00000259030	1367.44	820.37
GSHG0010072	FAH	down	1.67	0.00792	0.128	EASANA	chr15(+):80445131-80478917	UCSC	fumarylacetoacetate hydrolase	NULL	2184	ENSG00000103876	1348.11	808.45
GSHG0021260	P2RY1	down	1.67	0.00696	0.12	EASANA	chr3(+):152551605-152559228	UCSC	purinergic receptor P2Y1	P2Y1, SARCC	5028	ENSG00000169860	2447.91	1468.66
GSHG0011123	ORAI3	down	1.67	0.00916	0.138	EASANA	chr16(+):30960405-30966258	UCSC	ORAI calcium release-activated calcium modulator 3	MGC13024	93129	ENSG00000175938	1637.62	982.8
GSHG0030088	IL11RA	down	1.67	0.0159	0.188	EASANA	chr9(+):34650699-34661896	UCSC	interleukin 11 receptor subunit alpha	NULL	3590	ENSG00000137070	3672.25	2205.03
GSHG0022394	TMEM175	down	1.66	3.28e-05	0.00375	EASANA	chr4(+):926175-952441	UCSC	transmembrane protein 175	MGC4618	84286	ENSG00000127419	4631.15	2781.19
GSHG0011731	XPO6	down	1.66	0.00348	0.0786	EASANA	chr16(-):28109300-28223239	UCSC	exportin 6	FLJ22519, KIAA0370	23214	ENSG00000169180	13985.5	8401.61
GSHG0020192	ARVCF	down	1.66	0.00192	0.0548	EASANA	chr22(-):19957403-20004310	UCSC	ARVCF, delta catenin family member	NULL	421	ENSG00000099889	3464.82	2082.71
GSHG0007337	RASSF8-AS1	down	1.66	0.0063	0.113	EASANA	chr12(-):26097790-26112375	UCSC	RASSF8 antisense RNA 1	NULL	100506451	ENSG00000246695	2553.92	1535.63
GSHG0143504	--	down	1.66	0.00221	0.06	EASANA	chr8(+):124457772-124459502	UCSC	--	NULL	--	--	258.56	155.51
GSHG0130756	--	down	1.66	0.0285	0.257	EASANA	chr11(-):62553025-62554793	UCSC	--	NULL	--	--	861.33	518.67
GSHG0011925	PSMB10	down	1.66	0.000436	0.0227	EASANA	chr16(-):67968408-67970780	UCSC	proteasome subunit beta 10	beta2i, LMP10, MGC1665	5699	ENSG00000205220	2714.66	1633.58
GSHG0007858	POP5	down	1.66	0.000526	0.0254	EASANA	chr12(-):121016567-121019201	UCSC	POP5 homolog, ribonuclease P/MRP subunit	NULL	51367	ENSG00000167272	2366.68	1423.97
GSHG0144024	--	down	1.66	0.00176	0.0527	EASANA	chr9(+):138802498-138804469	UCSC	--	NULL	--	--	338.02	203.43
GSHG0020793	ATRIP // ATRIP-TREX1 // TREX1	down	1.66	0.000415	0.0219	EASANA	chr3(+):48488114-48509043	UCSC	ATR interacting protein // ATRIP-TREX1 readthrough // three prime repair exonuclease 1	DRN3, FLJ12343, MGC20625, MGC21482, MGC26740	111822955, 11277, 84126	ENSG00000164053, ENSG00000213689	777.39	467.87
GSHG0033466	MXD3	down	1.66	0.0407	0.304	EASANA	chr5(-):176732501-176739292	UCSC	MAX dimerization protein 3	bHLHc13, MAD3	83463	ENSG00000213347	1346.63	811.04
GSHG0007017	OAS1	down	1.66	0.0458	0.322	EASANA	chr12(+):113344582-113369995	UCSC	2'-5'-oligoadenylate synthetase 1	IFI-4, OIASI	4938	ENSG00000089127	538.36	324.68
GSHG0007255	KLRA1P	down	1.66	0.0113	0.156	EASANA	chr12(-):10741077-10752434	UCSC	killer cell lectin like receptor A1, pseudogene	Ly49, LY49L	10748	ENSG00000256667	278.02	167.56
GSHG0024291	TMCO6	down	1.66	0.0086	0.133	EASANA	chr5(+):140019012-140024992	UCSC	transmembrane and coiled-coil domains 6	FLJ39769, PRO1580	55374	ENSG00000113119	855.86	516.36
GSHG0021752	PCBP4	down	1.66	0.0176	0.201	EASANA	chr3(-):51991470-52001482	UCSC	poly(rC) binding protein 4	LIP4, MCG10	57060	ENSG00000090097	18081.5	10919.7
GSHG0011326	FUK	down	1.66	0.0096	0.142	EASANA	chr16(+):70488492-70514176	UCSC	fucokinase	FLJ39408	197258	ENSG00000157353	3647.39	2202.81
GSHG0029161	POP1	down	1.65	0.0383	0.295	EASANA	chr8(+):99129521-99172068	UCSC	POP1 homolog, ribonuclease P/MRP subunit	NULL	10940	ENSG00000104356	342.11	207.06
GSHG0012789	GPRC5C	down	1.65	0.00124	0.0425	EASANA	chr17(+):72427052-72446719	UCSC	G protein-coupled receptor class C group 5 member C	RAIG-3	55890	ENSG00000170412	1001.94	605.35
GSHG0013012	--	down	1.65	0.00806	0.129	EASANA	chr17(-):4690339-4695061	UCSC	--	NULL	--	--	636.97	385.6
GSHG0133672	PCBD2	down	1.65	0.00939	0.14	EASANA	chr5(+):134240806-134305348	UCSC	pterin-4 alpha-carbinolamine dehydratase 2	DCOH2, DCOHM	84105	ENSG00000132570	392.38	237.16
GSHG0013733	GALK1	down	1.65	0.00929	0.139	EASANA	chr17(-):73747675-73761317	UCSC	galactokinase 1	NULL	2584	ENSG00000108479	951.66	575.99
GSHG0029045	UG0898H09	down	1.65	0.0186	0.206	EASANA	chr8(+):63890420-63897459	UCSC	uncharacterized LOC643763	NULL	643763	--	3905.81	2364.09
GSHG0009385	ATG14	down	1.65	0.0264	0.248	EASANA	chr14(-):55833110-55878576	UCSC	autophagy related 14	ATG14L	22863	ENSG00000126775	853.44	517.08
GSHG0027044	AGPAT4	down	1.65	0.0178	0.202	EASANA	chr6(-):161551011-161695107	UCSC	1-acylglycerol-3-phosphate O-acyltransferase 4	dJ473J16.2, LPAAT-delta	56895	ENSG00000026652	7812.47	4732.5
GSHG0009269	ADCY4	down	1.65	0.00993	0.144	EASANA	chr14(-):24787555-24804277	UCSC	adenylate cyclase 4	AC4	196883	ENSG00000129467	1057.64	640.55
GSHG0011587	PAM16 // CORO7-PAM16 // CORO7	down	1.65	0.00548	0.104	EASANA	chr16(-):4390250-4470495	UCSC	presequence translocase associated motor 16 // CORO7-PAM16 readthrough // coronin 7	FLJ22021, Magmas, Tim16, TIMM16	100529144, 51025, 79585	ENSG00000103426, ENSG00000217930, ENSG00000262246	4301.07	2607.98
GSHG0012265	NT5M	down	1.65	0.00404	0.086	EASANA	chr17(+):17206649-17250975	UCSC	5', 3'-nucleotidase, mitochondrial	dNT-2, dNT2, mdN	56953	ENSG00000205309	1893.07	1148.75
GSHG0014135	ATP9B	down	1.65	0.00182	0.0535	EASANA	chr18(+):76829275-77138280	UCSC	ATPase phospholipid transporting 9B (putative)	ATPIIB	374868	ENSG00000166377	1625.05	986.34
GSHG0009133	ZNF839	down	1.65	9.15e-06	0.00144	EASANA	chr14(+):102783714-102809511	UCSC	zinc finger protein 839	NULL	55778	ENSG00000022976	1466.7	890.15
GSHG0027402	ASL	down	1.65	0.0101	0.145	EASANA	chr7(+):65540776-65558308	UCSC	argininosuccinate lyase	NULL	435	ENSG00000126522	1707.24	1036.74
GSHG0028329	LOC101927420	down	1.65	0.0235	0.232	EASANA	chr7(-):86780740-86781809	UCSC	uncharacterized LOC101927420	NULL	101927420	--	294.23	178.37
GSHG0118824	IFI6	down	1.65	0.00323	0.0757	EASANA	chr1(-):27992572-27998724	UCSC	interferon alpha inducible protein 6	6-16, FAM14C, IFI-6-16, IFI616	2537	ENSG00000126709	12052.1	7319.5
GSHG0030794	SPAG8	down	1.65	0.0247	0.239	EASANA	chr9(-):35792406-35812260	UCSC	sperm associated antigen 8	BS-84, CT142, HSD-1, hSMP-1, SPAG3	26206	ENSG00000137098	1020.42	619.41
GSHG0026119	PLEKHG1	down	1.65	0.0439	0.315	EASANA	chr6(+):150921001-151164801	UCSC	pleckstrin homology and RhoGEF domain containing G1	ARHGEF41, KIAA1209	57480	ENSG00000120278	458.21	278.53
GSHG0014985	ZNF226	down	1.65	0.00825	0.13	EASANA	chr19(+):44669215-44681836	UCSC	zinc finger protein 226	NULL	7769	ENSG00000167380	3751.65	2280.23
GSHG0033774	EPHA10	down	1.64	0.0369	0.29	EASANA	chr1(-):38179555-38230824	UCSC	EPH receptor A10	FLJ16103, FLJ33655	284656	ENSG00000183317	1433.24	871.96
GSHG0009588	IFI27L2	down	1.64	0.00697	0.12	EASANA	chr14(-):94594118-94595957	UCSC	interferon alpha inducible protein 27 like 2	TLH29	83982	ENSG00000119632	4597.43	2795.44
GSHG0029175	UBR5-AS1	down	1.64	0.0088	0.135	EASANA	chr8(+):103251679-103265561	UCSC	UBR5 antisense RNA 1	NULL	101927221	ENSG00000246263	610.77	371.46
GSHG0137061	--	down	1.64	0.0204	0.216	EASANA	chr16(+):15506577-15507128	UCSC	--	NULL	--	--	229.13	139.1
GSHG0020441	CYP2D7	down	1.64	0.0101	0.145	EASANA	chr22(-):42535605-42540581	UCSC	cytochrome P450 family 2 subfamily D member 7 (gene/pseudogene)	NULL	1564	ENSG00000205702	941.59	572.5
GSHG0020599	HDAC11	down	1.64	0.0122	0.161	EASANA	chr3(+):13521224-13547924	UCSC	histone deacetylase 11	NULL	79885	ENSG00000163517	6107.88	3717.8
GSHG0018760	IFT52	down	1.64	0.000776	0.0323	EASANA	chr20(+):42219253-42275936	UCSC	intraflagellar transport 52	CGI-53, dJ1028D15.1, NGD2, NGD5	51098	ENSG00000101052	1943.53	1183.43
GSHG0005013	TMEM151A	down	1.64	0.0345	0.28	EASANA	chr11(+):66059341-66064133	UCSC	transmembrane protein 151A	MGC33486	256472	ENSG00000179292	32776.3	19975
GSHG0133223	TMEM249	down	1.64	0.00164	0.0505	EASANA	chr8(-):145576886-145579269	UCSC	transmembrane protein 249	C8orfK29	340393	ENSG00000261587	439.89	267.8
GSHG0145563	PYCR2	down	1.64	0.00119	0.0416	EASANA	chr1(-):226107577-226112040	UCSC	pyrroline-5-carboxylate reductase 2	P5CR2	29920	ENSG00000143811	5046.37	3076.24
GSHG0027371	SUMF2	down	1.64	0.00839	0.131	EASANA	chr7(+):56131917-56148364	UCSC	sulfatase modifying factor 2	DKFZp566I1024	25870	ENSG00000129103	3501.12	2134.94
GSHG0004505	TMEM80	down	1.64	0.0249	0.24	EASANA	chr11(+):695591-705028	UCSC	transmembrane protein 80	FLJ38216	283232	ENSG00000177042	1561.45	951.7
GSHG0014177	L3MBTL4	down	1.64	0.0108	0.152	EASANA	chr18(-):5954706-6414918	UCSC	L3MBTL4, histone methyl-lysine binding protein	FLJ35936, HsT1031	91133	ENSG00000154655	358.67	218.89
GSHG0001648	C1orf159	down	1.64	0.000927	0.0357	EASANA	chr1(-):1017198-1051736	UCSC	chromosome 1 open reading frame 159	FLJ20584	54991	ENSG00000131591	1073.28	654.9
GSHG0000472	AKR1A1	down	1.64	1.43e-06	0.000416	EASANA	chr1(+):46016455-46035722	UCSC	aldo-keto reductase family 1 member A1	ALR, DD3	10327	ENSG00000117448	5001.75	3051.72
GSHG0135819	--	down	1.64	0.00643	0.114	EASANA	chr12(-):123435805-123436859	UCSC	--	NULL	--	--	159.1	97.08
GSHG0017647	LOC339803	down	1.64	0.000452	0.0232	EASANA	chr2(-):61368727-61372110	UCSC	uncharacterized LOC339803	NULL	339803	--	1072.01	653.96
GSHG0021696	COL7A1	down	1.64	0.0203	0.216	EASANA	chr3(-):48601506-48632700	UCSC	collagen type VII alpha 1 chain	NULL	1294	ENSG00000114270	627.66	383.69
GSHG0030919	--	down	1.64	0.0107	0.15	EASANA	chr9(-):88163609-88166851	UCSC	--	NULL	--	--	964.93	589.62
GSHG0021710	QARS	down	1.63	8.03e-07	0.000249	EASANA	chr3(-):49133365-49142562	UCSC	glutaminyl-tRNA synthetase	NULL	5859	ENSG00000172053	9829.85	6016.04
GSHG0139745	--	down	1.63	0.000259	0.0158	EASANA	chr20(+):57277986-57279530	UCSC	--	NULL	--	--	652.14	399.54
GSHG0014717	REX1BD	down	1.63	0.00112	0.0401	EASANA	chr19(+):18699495-18703147	UCSC	required for excision 1-B domain containing	FLJ20850, FLJ30108, FLJ34606, FLJ37391	55049	ENSG00000006015	7143.86	4377.85
GSHG0020707	EXOG	down	1.63	0.00705	0.121	EASANA	chr3(+):38537763-38583652	UCSC	exo/endonuclease G	ENGL, ENGL-a, ENGL-b	9941	ENSG00000157036	312.8	192.01
GSHG0034440	LINC01137	down	1.63	0.00736	0.123	EASANA	chr1(-):37920482-37940044	UCSC	long intergenic non-protein coding RNA 1137	LOC728431	728431	ENSG00000233621	684.83	419.44
GSHG0031196	--	down	1.63	0.000136	0.0102	EASANA	chr9(-):131707810-131709885	UCSC	--	NULL	--	--	612.79	375.71
GSHG0102415	LOC101928307	down	1.63	0.0306	0.265	EASANA	chr6(-):69342552-69344919	UCSC	uncharacterized LOC101928307	NULL	101928307	--	8050.48	4936.11
GSHG0008966	PSEN1	down	1.63	0.0364	0.289	EASANA	chr14(+):73603143-73690398	UCSC	presenilin 1	FAD, PS1, S182	5663	ENSG00000080815	6944.61	4259.5
GSHG0015560	C19orf57	down	1.63	0.0112	0.155	EASANA	chr19(-):13993161-14016978	UCSC	chromosome 19 open reading frame 57	MGC11271	79173	ENSG00000132016	522.82	320.89
GSHG0028421	EPHB4	down	1.63	0.0461	0.323	EASANA	chr7(-):100400186-100425143	UCSC	EPH receptor B4	Tyro11	2050	ENSG00000196411	2120.45	1302.62
GSHG0145817	SPPL2B	down	1.63	0.000376	0.0205	EASANA	chr19(+):2328629-2355099	UCSC	signal peptide peptidase like 2B	IMP4, KIAA1532, PSL1	56928	ENSG00000005206	2409.45	1480.6
GSHG0145109	SEC14L6	down	1.63	0.0405	0.304	EASANA	chr22(-):30918775-30942669	UCSC	SEC14 like lipid binding 6	NULL	730005	ENSG00000214491	704.68	433.47
GSHG0016839	--	down	1.63	0.00156	0.049	EASANA	chr2(+):128458944-128460451	UCSC	--	NULL	--	--	636.64	391.11
GSHG0019418	PAXBP1-AS1	down	1.63	0.0275	0.253	EASANA	chr21(+):34100425-34115433	UCSC	PAXBP1 antisense RNA 1	NULL	100506215	ENSG00000238197	1121.9	690.2
GSHG0014909	MED29	down	1.63	0.00535	0.102	EASANA	chr19(+):39881943-39891275	UCSC	mediator complex subunit 29	DKFZp434H247, MED2	55588	ENSG00000063322	19724.8	12133
GSHG0030087	GALT	down	1.63	3.87e-05	0.00426	EASANA	chr9(+):34646586-34650595	UCSC	galactose-1-phosphate uridylyltransferase	NULL	2592	ENSG00000213930	2908.53	1789.74
GSHG0028104	DPY19L1P1	down	1.62	0.0152	0.183	EASANA	chr7(-):32620555-32758783	UCSC	DPY19L1 pseudogene 1	NULL	100129460	ENSG00000229358	613.07	377.28
GSHG0002062	IPP	down	1.62	0.0472	0.325	EASANA	chr1(-):46160000-46216485	UCSC	intracisternal A particle-promoted polypeptide	KLHL27	3652	ENSG00000197429	532.89	328.53
GSHG0006608	--	down	1.62	0.0388	0.297	EASANA	chr12(+):48113034-48136076	UCSC	--	NULL	--	--	391.94	241.26
GSHG0017254	FBXO36	down	1.62	0.000571	0.0269	EASANA	chr2(+):230787018-230975718	UCSC	F-box protein 36	Fbx36, FLJ37592	130888	ENSG00000153832	1447.28	893.19
GSHG0017841	ACTR1B	down	1.62	0.00333	0.0768	EASANA	chr2(-):98272402-98280561	UCSC	ARP1 actin related protein 1 homolog B	Arp1B	10120	ENSG00000115073	22859.8	14104.6
GSHG0012634	ACSF2	down	1.62	0.0197	0.213	EASANA	chr17(+):48503519-48552206	UCSC	acyl-CoA synthetase family member 2	ACSMW, FLJ20920	80221	ENSG00000167107	1225.93	756.13
GSHG0021707	DALRD3	down	1.62	0.00416	0.0871	EASANA	chr3(-):49052924-49058504	UCSC	DALR anticodon binding domain containing 3	FLJ10496	55152	ENSG00000178149	2121.52	1309.75
GSHG0022011	SNX4	down	1.62	0.00425	0.0884	EASANA	chr3(-):125165486-125239058	UCSC	sorting nexin 4	ATG24B	8723	ENSG00000114520	2317.41	1431.17
GSHG0001662	CCNL2	down	1.62	0.0124	0.162	EASANA	chr1(-):1319930-1334722	UCSC	cyclin L2	ania-6b, CCNS, HLA-ISO, PCEE, SB138	81669	ENSG00000221978	8880.15	5481.87
GSHG0007661	MGAT4C	down	1.62	0.00867	0.134	EASANA	chr12(-):86367073-87232783	UCSC	MGAT4 family member C	HGNT-IV-H	25834	ENSG00000182050	1132.43	699.86
GSHG0008234	--	down	1.62	0.0429	0.312	EASANA	chr13(+):98004230-98006293	UCSC	--	NULL	--	--	255.85	158.58
GSHG0034013	SSPO // ZNF862	down	1.62	0.00116	0.041	EASANA	chr7(+):149473131-149564567	UCSC	SCO-spondin // zinc finger protein 862	FLJ36112, KIAA0543, SCO-spondin	23145, 643641	ENSG00000106479, ENSG00000197558	14480.2	8957.65
GSHG0007906	DHX37	down	1.62	0.000359	0.0197	EASANA	chr12(-):125431371-125473667	UCSC	DEAH-box helicase 37	Dhr1, KIAA1517, MGC2695, MGC4322	57647	ENSG00000150990	791.73	489.64
GSHG0139573	--	down	1.62	0.0192	0.209	EASANA	chr2(-):204102187-204104702	UCSC	--	NULL	--	--	935.67	579.14
GSHG0011566	ZNF205-AS1	down	1.62	0.0264	0.247	EASANA	chr16(-):3160462-3165599	UCSC	ZNF205 antisense RNA 1	MGC3771	81854	--	162.79	100.94
GSHG0009959	SKOR1	down	1.61	0.0481	0.328	EASANA	chr15(+):68112042-68126187	UCSC	SKI family transcriptional corepressor 1	CORL1, FUSSEL15	390598	ENSG00000188779	290.79	180.12
GSHG0010810	WDR90	down	1.61	0.000256	0.0158	EASANA	chr16(+):699311-717829	UCSC	WD repeat domain 90	FLJ36483, KIAA1924	197335	ENSG00000161996	2744.98	1700.85
GSHG0012558	ACBD4	down	1.61	0.00309	0.0734	EASANA	chr17(+):43209967-43221548	UCSC	acyl-CoA binding domain containing 4	FLJ13322	79777	ENSG00000181513	1842.64	1142.66
GSHG0001270	--	down	1.61	0.0218	0.222	EASANA	chr1(+):185139240-185141668	UCSC	--	NULL	--	--	410.96	254.4
GSHG0141747	--	down	1.61	0.000991	0.0371	EASANA	chr5(-):68482191-68485310	UCSC	--	NULL	--	--	579.5	359.99
GSHG0133644	--	down	1.61	0.0448	0.318	EASANA	chr3(-):197360525-197361555	UCSC	--	NULL	--	--	771.29	478.27
GSHG0018464	ANKMY1	down	1.61	0.0121	0.16	EASANA	chr2(-):241418839-241500527	UCSC	ankyrin repeat and MYND domain containing 1	FLJ20499, ZMYND13	51281	ENSG00000144504	573.86	356.98
GSHG0139043	--	down	1.61	9.86e-06	0.0015	EASANA	chr2(+):128643102-128646356	UCSC	--	NULL	--	--	1375.44	855.04
GSHG0012376	RNF135	down	1.61	0.0174	0.199	EASANA	chr17(+):29297956-29326928	UCSC	ring finger protein 135	MGC13061	84282	ENSG00000181481	1001.4	622.49
GSHG0020737	ZNF662	down	1.61	0.00108	0.0393	EASANA	chr3(+):42947402-42960825	UCSC	zinc finger protein 662	FLJ45880	389114	ENSG00000182983	2623.73	1632.47
GSHG0118840	C1orf61	down	1.61	0.0135	0.171	EASANA	chr1(-):156374044-156399371	UCSC	chromosome 1 open reading frame 61	CROC4	10485	ENSG00000125462	20222.5	12587.5
GSHG0011267	CES2	down	1.61	0.0288	0.257	EASANA	chr16(+):66968345-66978976	UCSC	carboxylesterase 2	CE-2, CES2A1, iCE	8824	ENSG00000172831	2619.14	1630.75
GSHG0027369	--	down	1.61	0.0252	0.242	EASANA	chr7(+):56041159-56061616	UCSC	--	NULL	--	--	255.19	158.88
GSHG0026061	PEX7	down	1.6	0.0222	0.225	EASANA	chr6(+):137143702-137235075	UCSC	peroxisomal biogenesis factor 7	PTS2R, RD	5191	ENSG00000112357	745.08	464.96
GSHG0013127	TVP23C-CDRT4 // CDRT4 // TVP23C	down	1.6	0.00628	0.113	EASANA	chr17(-):15339333-15466945	UCSC	TVP23C-CDRT4 readthrough // CMT1A duplicated region transcript 4 // trans-golgi network vesicle protein 23 homolog C	FLJ36674, MGC8763	100533496, 201158, 284040	ENSG00000175106, ENSG00000239704, ENSG00000259024	3761.04	2345.11
GSHG0004931	TAF6L	down	1.6	0.00099	0.0371	EASANA	chr11(+):62538775-62554811	UCSC	TATA-box binding protein associated factor 6 like	PAF65A	10629	ENSG00000162227	1459.37	911.42
GSHG0029959	--	down	1.6	0.0273	0.252	EASANA	chr8(-):145720841-145725663	UCSC	--	NULL	--	--	639.58	399.67
GSHG0001736	CTNNBIP1	down	1.6	1.75e-06	0.000468	EASANA	chr1(-):9908334-9970316	UCSC	catenin beta interacting protein 1	ICAT, MGC15093	56998	ENSG00000178585	9571.85	5979.12
GSHG0142856	--	down	1.6	0.0306	0.265	EASANA	chr7(+):137531776-137533813	UCSC	--	NULL	--	--	550.41	344.14
GSHG0011529	MSRB1	down	1.6	0.00688	0.119	EASANA	chr16(-):1988231-1993327	UCSC	methionine sulfoxide reductase B1	SelR, SelX, SepR	51734	ENSG00000198736	2796.06	1748.09
GSHG0004930	POLR2G	down	1.6	0.0109	0.153	EASANA	chr11(+):62529011-62534185	UCSC	RNA polymerase II subunit G	hRPB19, hsRPB7, RPB7	5436	ENSG00000168002	5788.5	3622.7
GSHG0020710	TTC21A	down	1.6	3.45e-05	0.00391	EASANA	chr3(+):39149152-39180394	UCSC	tetratricopeptide repeat domain 21A	IFT139A, STI2	199223	ENSG00000168026	1434.52	897.91
GSHG0014347	VPS4B	down	1.6	0.00194	0.0552	EASANA	chr18(-):61056427-61089752	UCSC	vacuolar protein sorting 4 homolog B	SKD1B, VPS4-2	9525	ENSG00000119541	2095.43	1313.3
GSHG0009738	RYR3	down	1.6	0.0269	0.249	EASANA	chr15(+):33603161-34158304	UCSC	ryanodine receptor 3	NULL	6263	ENSG00000198838	1555.64	974.56
GSHG0016258	PQLC3	down	1.6	0.0251	0.241	EASANA	chr2(+):11295498-11318996	UCSC	PQ loop repeat containing 3	MGC33602	130814	ENSG00000162976	1971.64	1235.05
GSHG0020320	PIK3IP1	down	1.6	0.0426	0.311	EASANA	chr22(-):31677599-31688520	UCSC	phosphoinositide-3-kinase interacting protein 1	HGFL, MGC17330	113791	ENSG00000100100	2621.22	1642.75
GSHG0012542	G6PC3	down	1.6	0.00283	0.0699	EASANA	chr17(+):42148098-42153712	UCSC	glucose-6-phosphatase catalytic subunit 3	UGRP	92579	ENSG00000141349	3253.81	2040.02
GSHG0133769	--	down	1.6	0.0335	0.276	EASANA	chr10(-):50215854-50225138	UCSC	--	NULL	--	--	939.76	588.76
GSHG0018367	OBSL1	down	1.59	0.0337	0.277	EASANA	chr2(-):220415450-220436268	UCSC	obscurin like 1	KIAA0657	23363	ENSG00000124006	3600.62	2262.07
GSHG0033348	ALKBH6	down	1.59	0.000843	0.0341	EASANA	chr19(-):36499540-36505145	UCSC	alkB homolog 6	MGC15677	84964	ENSG00000239382	4038.8	2542.43
GSHG0006989	ACACB	down	1.59	0.0392	0.299	EASANA	chr12(+):109554400-109706028	UCSC	acetyl-CoA carboxylase beta	ACC2, ACCB, HACC275	32	ENSG00000076555	3520.24	2216.59
GSHG0013018	INCA1	down	1.59	0.021	0.219	EASANA	chr17(-):4891425-4900905	UCSC	inhibitor of CDK, cyclin A1 interacting protein 1	NULL	388324	ENSG00000196388	175.37	110.46
GSHG0035396	SCARNA9	down	1.59	0.0371	0.29	EASANA	chr11(+):93454680-93455032	UCSC	small Cajal body-specific RNA 9	mgU2-19/30, Z32	619383	ENSG00000254911	169.94	106.92
GSHG0000712	ABCD3	down	1.59	0.0281	0.256	EASANA	chr1(+):94883933-94984221	UCSC	ATP binding cassette subfamily D member 3	PMP70, ZWS2	5825	ENSG00000117528	688	434.14
GSHG0005424	GLB1L2	down	1.59	0.00908	0.138	EASANA	chr11(+):134201768-134248235	UCSC	galactosidase beta 1 like 2	NULL	89944	ENSG00000149328	565.71	357.05
GSHG0139948	--	down	1.59	0.000719	0.0306	EASANA	chr21(+):34944057-34944311	UCSC	--	NULL	--	--	440.98	277.56
GSHG0012072	APRT	down	1.59	0.0125	0.163	EASANA	chr16(-):88875877-88878342	UCSC	adenine phosphoribosyltransferase	NULL	353	ENSG00000198931	2925.63	1845.73
GSHG0134356	--	down	1.58	0.00188	0.0543	EASANA	chr1(-):16791051-16793319	UCSC	--	NULL	--	--	1032.26	651.15
GSHG0001916	MECR	down	1.58	0.0335	0.276	EASANA	chr1(-):29519169-29557470	UCSC	mitochondrial trans-2-enoyl-CoA reductase	CGI-63, ETR1, FASN2B, NRBF1	51102	ENSG00000116353	3774.14	2385.12
GSHG0013517	SCRN2	down	1.58	0.00944	0.141	EASANA	chr17(-):45915049-45918711	UCSC	secernin 2	NULL	90507	ENSG00000141295	3017.09	1906.9
GSHG0011777	ZNF688	down	1.58	0.0425	0.31	EASANA	chr16(-):30581025-30584056	UCSC	zinc finger protein 688	NULL	146542	ENSG00000229809	3604.84	2280.96
GSHG0014438	SCAMP4 // ADAT3	down	1.58	9.58e-05	0.0081	EASANA	chr19(+):1905213-1926015	UCSC	secretory carrier membrane protein 4 // adenosine deaminase, tRNA specific 3	FLJ33847, TAD3	113178, 113179	ENSG00000213638, ENSG00000227500	2201.33	1393.49
GSHG0135085	--	down	1.58	0.00729	0.122	EASANA	chr10(-):120065403-120067578	UCSC	--	NULL	--	--	571.13	362.24
GSHG0012121	SRR	down	1.58	0.00398	0.0851	EASANA	chr17(+):2206677-2228556	UCSC	serine racemase	ILV1, ISO1	63826	ENSG00000167720	265.83	168.99
GSHG0028574	TMEM209	down	1.58	0.00894	0.136	EASANA	chr7(-):129804546-129845338	UCSC	transmembrane protein 209	FLJ14803, NET31	84928	ENSG00000146842	3648.45	2312.23
GSHG0018532	AP5S1	down	1.58	0.00163	0.0503	EASANA	chr20(+):3801171-3805954	UCSC	adaptor related protein complex 5 sigma 1 subunit	FLJ11168	55317	ENSG00000125843	1450.08	919.45
GSHG0014972	PINLYP	down	1.58	0.0155	0.185	EASANA	chr19(+):44080952-44086255	UCSC	phospholipase A2 inhibitor and LY6/PLAUR domain containing	NULL	390940	ENSG00000234465	300.97	190.52
GSHG0024595	NSUN2	down	1.58	0.0428	0.311	EASANA	chr5(-):6599353-6633473	UCSC	NOP2/Sun RNA methyltransferase family member 2	FLJ20303, Misu, TRM4	54888	ENSG00000037474	3084.63	1956.32
GSHG0009494	RPS6KL1	down	1.58	0.0189	0.208	EASANA	chr14(-):75370657-75389958	UCSC	ribosomal protein S6 kinase like 1	MGC11287	83694	ENSG00000198208	2981.19	1892.46
GSHG0020567	--	down	1.58	0.0495	0.333	EASANA	chr3(+):9802398-9805087	UCSC	--	NULL	--	--	404.35	256.28
GSHG0133219	--	down	1.57	0.0322	0.272	EASANA	chr9(+):4860453-4885917	UCSC	--	NULL	--	--	713.85	453.15
GSHG0141031	--	down	1.57	0.0177	0.201	EASANA	chr3(-):160471219-160472930	UCSC	--	NULL	--	--	498.43	316.2
GSHG0020571	IL17RC	down	1.57	0.0201	0.215	EASANA	chr3(+):9958758-9975313	UCSC	interleukin 17 receptor C	IL17-RL	84818	ENSG00000163702	2188.09	1390.38
GSHG0009317	CLEC14A	down	1.57	0.0124	0.162	EASANA	chr14(-):38723205-38725575	UCSC	C-type lectin domain containing 14A	NULL	161198	ENSG00000176435	1768.68	1124.16
GSHG0013232	ABHD15	down	1.57	0.0422	0.309	EASANA	chr17(-):27887691-27894048	UCSC	abhydrolase domain containing 15	NULL	116236	ENSG00000168792	1287.27	817.62
GSHG0013427	CCR10	down	1.57	0.0474	0.326	EASANA	chr17(-):40831420-40833845	UCSC	C-C motif chemokine receptor 10	NULL	2826	ENSG00000184451	568.44	361.71
GSHG0007881	ABCB9	down	1.57	0.043	0.312	EASANA	chr12(-):123405498-123466196	UCSC	ATP binding cassette subfamily B member 9	EST122234	23457	ENSG00000150967	2097.12	1335.49
GSHG0005035	LOC100130987 // RAD9A	down	1.57	0.00531	0.102	EASANA	chr11(+):67085310-67165861	UCSC	uncharacterized LOC100130987 // RAD9 checkpoint clamp component A	NULL	100130987, 5883	ENSG00000172613	1255.63	799.15
GSHG0015569	GIPC1	down	1.57	0.00116	0.041	EASANA	chr19(-):14588572-14606961	UCSC	GIPC PDZ domain containing family member 1	GIPC, GLUT1CBP, Hs.6454, NIP, SEMCAP, SYNECTIN, TIP-2	10755	ENSG00000123159	23017	14665
GSHG0030757	NOL6	down	1.57	0.0196	0.212	EASANA	chr9(-):33461352-33473941	UCSC	nucleolar protein 6	bA311H10.1, FLJ21959, MGC14896, MGC14921, MGC20838, Nrap, UTP22	65083	ENSG00000165271	8723.42	5559.18
GSHG0027515	GATAD1	down	1.57	0.0165	0.193	EASANA	chr7(+):92076762-92089381	UCSC	GATA zinc finger domain containing 1	FLJ22489, ODAG, RG083M05.2	57798	ENSG00000157259	3306.93	2108.54
GSHG0141540	--	down	1.57	0.0323	0.272	EASANA	chr5(+):70938242-70938902	UCSC	--	NULL	--	--	175.8	112.15
GSHG0027959	MAD1L1	down	1.57	0.00219	0.0597	EASANA	chr7(-):1855428-2272583	UCSC	mitotic arrest deficient 1 like 1	HsMAD1, MAD1, PIG9, TP53I9, TXBP181	8379	ENSG00000002822	3071.04	1960.93
GSHG0011155	GPT2	down	1.57	0.0197	0.213	EASANA	chr16(+):46918292-46965209	UCSC	glutamic--pyruvic transaminase 2	ALT2	84706	ENSG00000166123	5250.18	3352.97
GSHG0036135	ADAM1A	down	1.56	0.0256	0.243	EASANA	chr12(+):112336867-112339706	UCSC	ADAM metallopeptidase domain 1A (pseudogene)	ADAM1P, Ftna, FTNAP, PH-30a	8759	ENSG00000229186	1528.77	978.72
GSHG0024681	MYO10	down	1.56	0.0344	0.28	EASANA	chr5(-):16662016-16936385	UCSC	myosin X	KIAA0799	4651	ENSG00000145555	10738	6878.22
GSHG0030918	AGTPBP1	down	1.56	0.00527	0.101	EASANA	chr9(-):88161455-88356944	UCSC	ATP/GTP binding protein 1	CCP1, KIAA1035, Nna1	23287	ENSG00000135049	10030.4	6425.26
GSHG0004323	POLL	down	1.56	0.00281	0.0695	EASANA	chr10(-):103336090-103348027	UCSC	DNA polymerase lambda	NULL	27343	ENSG00000166169	1549.94	993.73
GSHG0021094	DIRC2	down	1.56	0.0178	0.202	EASANA	chr3(+):122513642-122599967	UCSC	disrupted in renal carcinoma 2	FLJ14784, RCC4	84925	ENSG00000138463	1024.02	656.48
GSHG0017366	D2HGDH	down	1.56	0.0374	0.291	EASANA	chr2(+):242673994-242708231	UCSC	D-2-hydroxyglutarate dehydrogenase	D2HGD, FLJ42195, MGC25181	728294	ENSG00000180902	2407.34	1543.23
GSHG0000055	TNFRSF14	down	1.56	0.038	0.294	EASANA	chr1(+):2487804-2497061	UCSC	TNF receptor superfamily member 14	ATAR, CD270, HVEA, HVEM, LIGHTR, TR2	8764	ENSG00000157873	1092.99	700.6
GSHG0016048	VSIG10L	down	1.56	0.0491	0.332	EASANA	chr19(-):51834790-51845378	UCSC	V-set and immunoglobulin domain containing 10 like	NULL	147645	ENSG00000186806	504.4	323
GSHG0010320	CCDC9B	down	1.56	0.0401	0.302	EASANA	chr15(-):40623654-40633168	UCSC	coiled-coil domain containing 9B	FLJ43339	388115	ENSG00000188549	3153.17	2022.61
GSHG0005947	TMEM134	down	1.56	0.0161	0.189	EASANA	chr11(-):67231819-67306203	UCSC	transmembrane protein 134	FLJ21749	80194	ENSG00000172663	3454.48	2215.84
GSHG0010980	MPV17L	down	1.56	0.0027	0.0676	EASANA	chr16(+):15489611-15503543	UCSC	MPV17 mitochondrial inner membrane protein like	FLJ39599, MLPH1, MLPH2, MPV17L1	255027	ENSG00000156968	889.38	571.79
GSHG0010728	VPS33B	down	1.56	0.0116	0.158	EASANA	chr15(-):91541647-91565851	UCSC	VPS33B, late endosome and lysosome associated	FLJ14848	26276	ENSG00000184056	2770.33	1779.76
GSHG0028302	POMZP3	down	1.56	0.00289	0.0704	EASANA	chr7(-):76239305-76256620	UCSC	POM121 and ZP3 fusion	POM-ZP3, POM121	22932	ENSG00000146707	1800.26	1156.58
GSHG0138252	--	down	1.55	0.0223	0.225	EASANA	chr19(+):2342325-2342352	UCSC	--	NULL	--	--	92.94	59.67
GSHG0013916	APCDD1	down	1.55	0.0244	0.237	EASANA	chr18(+):10454543-10488697	UCSC	APC down-regulated 1	B7323	147495	ENSG00000154856	4035.27	2596.2
GSHG0011177	NKD1	down	1.55	0.0215	0.222	EASANA	chr16(+):50582241-50674748	UCSC	naked cuticle homolog 1	NULL	85407	ENSG00000140807	565.46	363.74
GSHG0014727	RFXANK	down	1.55	0.00654	0.116	EASANA	chr19(+):19303008-19312677	UCSC	regulatory factor X associated ankyrin containing protein	ANKRA1, BLS, F14150_1, MGC138628, RFX-B	8625	ENSG00000064490	2520.46	1623
GSHG0001856	HMGCL	down	1.55	0.00664	0.117	EASANA	chr1(-):24128367-24165110	UCSC	3-hydroxymethyl-3-methylglutaryl-CoA lyase	HL	3155	ENSG00000117305	1299.57	837.72
GSHG0006242	SLC37A4	down	1.55	0.018	0.203	EASANA	chr11(-):118895061-118901616	UCSC	solute carrier family 37 member 4	GSD1b, GSD1c, GSD1d	2542	ENSG00000137700	873.95	563.54
GSHG0025266	LOC100268168	down	1.55	0.0163	0.191	EASANA	chr5(-):172381785-172386380	UCSC	uncharacterized LOC100268168	NULL	100268168	--	249.59	161.04
GSHG0002111	C1orf123	down	1.55	0.000898	0.0353	EASANA	chr1(-):53679774-53686311	UCSC	chromosome 1 open reading frame 123	FLJ20580	54987	ENSG00000162384	3799.78	2449.23
GSHG0016218	TRAPPC12	down	1.55	1.38e-05	0.00189	EASANA	chr2(+):3383445-3488857	UCSC	trafficking protein particle complex 12	CGI-87, TTC-15	51112	ENSG00000171853	3591.6	2316.59
GSHG0013969	IMPACT	down	1.55	0.00344	0.078	EASANA	chr18(+):22006609-22033495	UCSC	impact RWD domain protein	RWDD5	55364	ENSG00000154059	4188.52	2703.73
GSHG0018235	DNAH7	down	1.55	0.0391	0.298	EASANA	chr2(-):196602428-196933554	UCSC	dynein axonemal heavy chain 7	KIAA0944	56171	ENSG00000118997	549.64	355.01
GSHG0001700	TP73-AS1	down	1.55	0.000903	0.0354	EASANA	chr1(-):3652548-3663937	UCSC	TP73 antisense RNA 1	PDAM	57212	ENSG00000227372	5873.45	3792.81
GSHG0027851	ZNF783 // LOC155060	down	1.55	0.00486	0.0967	EASANA	chr7(+):148959262-148994403	UCSC	zinc finger family member 783 // AI894139 pseudogene	DKFZp667J212	100289678, 155060	ENSG00000204946	898.33	581.01
GSHG0136084	--	down	1.55	0.00137	0.045	EASANA	chr14(+):50795861-50798158	UCSC	--	NULL	--	--	961.98	621.89
GSHG0018527	ITPA	down	1.55	1.65e-06	0.000455	EASANA	chr20(+):3189514-3208095	UCSC	inosine triphosphatase	dJ794I6.3, HLC14-06-P	3704	ENSG00000125877	3796.51	2456.07
GSHG0031313	PNPLA7	down	1.55	0.0269	0.249	EASANA	chr9(-):140354404-140445021	UCSC	patatin like phospholipase domain containing 7	FLJ31318, FLJ43070, FLJ44279, NTE-R1, NTEL1, RP11-48C7.2	375775	ENSG00000130653	4029.97	2606.13
GSHG0000553	FGGY	down	1.55	0.00719	0.121	EASANA	chr1(+):59762310-60228400	UCSC	FGGY carbohydrate kinase domain containing	FLJ10986	55277	ENSG00000172456	624.6	404.41
GSHG0011269	CES4A	down	1.55	0.0473	0.326	EASANA	chr16(+):67022488-67043661	UCSC	carboxylesterase 4A	FLJ37464	283848	ENSG00000172824	4835.52	3129.81
GSHG0008424	ALG5	down	1.54	0.00691	0.119	EASANA	chr13(-):37523910-37573504	UCSC	ALG5, dolichyl-phosphate beta-glucosyltransferase	bA421P11.2	29880	ENSG00000120697	1762.49	1141.27
GSHG0001775	FLJ37453	down	1.54	0.0267	0.249	EASANA	chr1(-):16160710-16174642	UCSC	uncharacterized LOC729614	NULL	729614	--	2226.75	1442.97
GSHG0020073	PHETA2	down	1.54	0.0275	0.253	EASANA	chr22(+):42470255-42475441	UCSC	PH domain containing endocytic trafficking adaptor 2	DKFZp686J07229, IPIP27B, SES2	150368	ENSG00000177096	336.33	217.84
GSHG0033281	RNF213	down	1.54	0.0391	0.298	EASANA	chr17(+):78234660-78372586	UCSC	ring finger protein 213	ALO17, KIAA1554, NET57	57674	ENSG00000173821	4053.71	2629.8
GSHG0020996	ZBTB11-AS1	down	1.54	0.0278	0.254	EASANA	chr3(+):101395274-101398061	UCSC	ZBTB11 antisense RNA 1	NULL	100009676	ENSG00000256628	298.72	194.35
GSHG0014844	ARHGAP33	down	1.54	0.0137	0.171	EASANA	chr19(+):36266417-36279724	UCSC	Rho GTPase activating protein 33	FLJ39019, TCGAP	115703	ENSG00000004777	4064.12	2636.98
GSHG0017117	CARF	down	1.54	0.00826	0.13	EASANA	chr2(+):203776930-203852984	UCSC	calcium responsive transcription factor	CaRF, FLJ21579, NYD-SP24	79800	ENSG00000138380	1879.42	1220.4
GSHG0033997	C1GALT1	down	1.54	0.023	0.229	EASANA	chr7(+):7222246-7288278	UCSC	core 1 synthase, glycoprotein-N-acetylgalactosamine 3-beta-galactosyltransferase 1	C1GALT, T-synthase	56913	ENSG00000106392	1710.76	1111.95
GSHG0006296	TMEM218	down	1.54	0.0248	0.239	EASANA	chr11(-):124964266-124981659	UCSC	transmembrane protein 218	NULL	219854	ENSG00000150433	1590.38	1033.27
GSHG0026305	ELOVL2	down	1.54	0.0483	0.329	EASANA	chr6(-):10980988-11044624	UCSC	ELOVL fatty acid elongase 2	Ssc2	54898	ENSG00000197977	672.81	438.01
GSHG0017838	FAHD2B	down	1.54	0.0191	0.209	EASANA	chr2(-):97749324-97760619	UCSC	fumarylacetoacetate hydrolase domain containing 2B	DKFZp434N062	151313	ENSG00000144199	6641.06	4319.58
GSHG0033550	LRRC24	down	1.54	0.00322	0.0756	EASANA	chr8(-):145747762-145752416	UCSC	leucine rich repeat containing 24	LRRC14OS	441381	ENSG00000254402	2600.69	1691.03
GSHG0012254	PIGL	down	1.54	0.0128	0.165	EASANA	chr17(+):16120509-16255111	UCSC	phosphatidylinositol glycan anchor biosynthesis class L	NULL	9487	ENSG00000108474	1678.07	1091.41
GSHG0028413	PPP1R35	down	1.54	0.000166	0.0118	EASANA	chr7(-):100032900-100034096	UCSC	protein phosphatase 1 regulatory subunit 35	MGC22793	221908	ENSG00000160813	2249.63	1462.86
GSHG0019332	HELZ2	down	1.54	0.0447	0.318	EASANA	chr20(-):62189439-62205596	UCSC	helicase with zinc finger 2	KIAA1769, PDIP1, PRIC285	85441	ENSG00000130589	546.85	356.06
GSHG0005452	CHID1	down	1.54	0.00176	0.0527	EASANA	chr11(-):867357-915058	UCSC	chitinase domain containing 1	FLJ42707, MGC3234	66005	ENSG00000177830	5807.96	3780.64
GSHG0024062	THBS4	down	1.54	0.045	0.319	EASANA	chr5(+):79287119-79379105	UCSC	thrombospondin 4	NULL	7060	ENSG00000113296	5103.8	3323.53
GSHG0010598	MAN2C1	down	1.54	0.00292	0.071	EASANA	chr15(-):75643937-75660968	UCSC	mannosidase alpha class 2C member 1	NULL	4123	ENSG00000140400	18013	11731
GSHG0118553	FHIT	down	1.53	0.000689	0.0299	EASANA	chr3(-):59733004-61237135	UCSC	fragile histidine triad	AP3Aase, FRA3B	2272	ENSG00000189283	1735.45	1130.2
GSHG0012811	NUP85	down	1.53	0.0012	0.0416	EASANA	chr17(+):73201531-73231854	UCSC	nucleoporin 85	FLJ12549, NUP75	79902	ENSG00000125450	3111.58	2029.52
GSHG0013595	--	down	1.53	0.000523	0.0254	EASANA	chr17(-):56066403-56072211	UCSC	--	NULL	--	--	4503.75	2938.32
GSHG0030604	MAN1B1	down	1.53	0.000209	0.0138	EASANA	chr9(+):139981379-140003641	UCSC	mannosidase alpha class 1B member 1	ERManI, MANA-ER, MRT15	11253	ENSG00000177239	2862.9	1867.51
GSHG0004108	LOC283045	down	1.53	0.0259	0.245	EASANA	chr10(-):64099347-64134887	UCSC	uncharacterized LOC283045	NULL	283045	--	1162.56	759.17
GSHG0016580	WDR54	down	1.53	0.0245	0.238	EASANA	chr2(+):74648850-74652881	UCSC	WD repeat domain 54	FLJ12953	84058	ENSG00000005448	2014.76	1317.77
GSHG0019229	SLC35C2	down	1.53	0.000333	0.0186	EASANA	chr20(-):44978169-44993097	UCSC	solute carrier family 35 member C2	bA394O2.1, CGI-15	51006	ENSG00000080189	3911.68	2558
GSHG0027883	ABCB8 // ASIC3	down	1.53	0.00117	0.0412	EASANA	chr7(+):150725509-150749843	UCSC	ATP binding cassette subfamily B member 8 // acid sensing ion channel subunit 3	DRASIC, EST328128, M-ABC1, MABC1, TNaC1	11194, 9311	ENSG00000197150, ENSG00000213199	4443.77	2907.76
GSHG0021010	DUBR	down	1.53	0.0255	0.243	EASANA	chr3(+):106959539-107045811	UCSC	DPPA2 upstream binding RNA	NULL	344595	ENSG00000243701	2908.99	1903.73
GSHG0005098	PAAF1	down	1.53	0.0065	0.115	EASANA	chr11(+):73587744-73638779	UCSC	proteasomal ATPase associated factor 1	FLJ11848, Rpn14	80227	ENSG00000175575	7814.95	5115.02
GSHG0004898	TKFC	down	1.53	0.0343	0.28	EASANA	chr11(+):61100654-61120898	UCSC	triokinase and FMN cyclase	DKFZP586B1621, NET45	26007	ENSG00000149476	1466.1	960.8
GSHG0001855	GALE	down	1.53	0.0199	0.214	EASANA	chr1(-):24122089-24127294	UCSC	UDP-galactose-4-epimerase	SDR1E1	2582	ENSG00000117308	1869.75	1225.31
GSHG0009402	L3HYPDH	down	1.53	0.021	0.219	EASANA	chr14(-):59939406-59951126	UCSC	trans-L-3-hydroxyproline dehydratase	FLJ25436	112849	ENSG00000126790	1133.36	742.44
GSHG0000435	ERMAP	down	1.52	0.0221	0.224	EASANA	chr1(+):43282776-43310660	UCSC	erythroblast membrane associated protein (Scianna blood group)	BTN5	114625	ENSG00000164010	213.54	140.31
GSHG0011474	ZNF276	down	1.52	0.0211	0.22	EASANA	chr16(+):89786776-89807333	UCSC	zinc finger protein 276	CENP-Z, CENPZ, MGC45417, ZADT, ZNF477	92822	ENSG00000158805	4188.06	2748.23
GSHG0010922	NAGPA-AS1 // ALG1	down	1.52	0.000325	0.0183	EASANA	chr16(+):5083703-5137378	UCSC	NAGPA antisense RNA 1 // ALG1, chitobiosyldiphosphodolichol beta-mannosyltransferase	CDG1K, HMAT1, HMT-1, Mat-1	100507589, 56052	ENSG00000033011, ENSG00000267072	1265.42	831.28
GSHG0011598	ROGDI	down	1.52	0.0122	0.161	EASANA	chr16(-):4846964-4852951	UCSC	rogdi homolog	FLJ22386	79641	ENSG00000067836	18112.3	11890.2
GSHG0144446	--	down	1.52	0.0126	0.163	EASANA	chrX(+):19073389-19075248	UCSC	--	NULL	--	--	333.29	218.38
GSHG0014693	PGLS	down	1.52	0.00816	0.13	EASANA	chr19(+):17622432-17632095	UCSC	6-phosphogluconolactonase	6PGL	25796	ENSG00000130313	3573.66	2346.45
GSHG0138563	--	down	1.52	0.000851	0.0341	EASANA	chr19(-):16744614-16746080	UCSC	--	NULL	--	--	2112.13	1387
GSHG0009645	XRCC3	down	1.52	0.0183	0.204	EASANA	chr14(-):104163946-104181823	UCSC	X-ray repair cross complementing 3	NULL	7517	ENSG00000126215	300.77	197.85
GSHG0007087	KNTC1	down	1.52	0.00823	0.13	EASANA	chr12(+):123011793-123110946	UCSC	kinetochore associated 1	KIAA0166, ROD	9735	ENSG00000184445	803.37	528.55
GSHG0015636	COPE	down	1.52	0.00125	0.0427	EASANA	chr19(-):19010320-19030212	UCSC	coatomer protein complex subunit epsilon	epsilon-COP	11316	ENSG00000105669	12245	8057.42
GSHG0020483	CDPF1	down	1.52	0.00744	0.123	EASANA	chr22(-):46639911-46646202	UCSC	cysteine rich DPF motif domain containing 1	LOC150383	150383	ENSG00000205643	1321.24	869.84
GSHG0017707	TIA1	down	1.52	0.000381	0.0206	EASANA	chr2(-):70436576-70475925	UCSC	TIA1 cytotoxic granule associated RNA binding protein	NULL	7072	ENSG00000116001	3859.42	2541.71
GSHG0005910	EFEMP2	down	1.52	0.00683	0.119	EASANA	chr11(-):65633913-65641079	UCSC	EGF containing fibulin extracellular matrix protein 2	FBLN4, UPH1	30008	ENSG00000172638	2768.25	1823.41
GSHG0017161	SPAG16	down	1.52	0.00713	0.121	EASANA	chr2(+):214149103-215275224	UCSC	sperm associated antigen 16	DKFZp666P1710, FLJ22724, PF20, WDR29	79582	ENSG00000144451	2794.21	1841.43
GSHG0015089	LIN7B	down	1.52	0.00782	0.127	EASANA	chr19(+):49617618-49621717	UCSC	lin-7 homolog B, crumbs cell polarity complex component	LIN-7B, MALS-2, VELI2	64130	ENSG00000104863	2825.15	1861.83
GSHG0014588	SWSAP1	down	1.52	0.0334	0.276	EASANA	chr19(+):11485361-11487627	UCSC	SWIM-type zinc finger 7 associated protein 1	FLJ35119, SWS1AP1, ZSWIM7AP1	126074	ENSG00000173928	219.98	144.35
GSHG0052093	LOC101927811	down	1.52	0.0402	0.302	EASANA	chr7(-):20367926-20371385	UCSC	uncharacterized LOC101927811	NULL	101927811	--	105.53	69.51
GSHG0012666	SCPEP1	down	1.52	0.000288	0.0168	EASANA	chr17(+):55055468-55084144	UCSC	serine carboxypeptidase 1	RISC	59342	ENSG00000121064	4367.27	2879.82
GSHG0029942	PARP10	down	1.51	0.0201	0.215	EASANA	chr8(-):145051321-145064138	UCSC	poly(ADP-ribose) polymerase family member 10	FLJ14464	84875	ENSG00000178685	2163.97	1427.83
GSHG0022806	LOC729218	down	1.51	0.00634	0.114	EASANA	chr4(+):119512899-119556180	UCSC	uncharacterized LOC729218	NULL	729218	--	3756.73	2480.77
GSHG0002854	CYB5R1	down	1.51	0.00223	0.0602	EASANA	chr1(-):202931001-202936408	UCSC	cytochrome b5 reductase 1	humb5R2	51706	ENSG00000159348	5424.85	3583.06
GSHG0133641	BRD9	down	1.51	0.00183	0.0536	EASANA	chr5(-):863846-892939	UCSC	bromodomain containing 9	FLJ13441	65980	ENSG00000028310	2793.75	1846.37
GSHG0030614	--	down	1.51	0.0368	0.29	EASANA	chr9(+):140163363-140164732	UCSC	--	NULL	--	--	300.51	198.21
GSHG0028888	R3HCC1	down	1.51	0.0287	0.257	EASANA	chr8(+):23145421-23153791	UCSC	R3H domain and coiled-coil containing 1	DKFZp564N123	203069	ENSG00000104679	3055.34	2018.44
GSHG0028703	ATP6V0E2-AS1	down	1.51	0.00116	0.041	EASANA	chr7(-):149564785-149570951	UCSC	ATP6V0E2 antisense RNA 1	NULL	401431	ENSG00000204934	1039.94	687.06
GSHG0016049	ETFB	down	1.51	0.0132	0.168	EASANA	chr19(-):51848410-51869672	UCSC	electron transfer flavoprotein beta subunit	NULL	2109	ENSG00000105379	11691.5	7727.32
GSHG0014892	FAM98C	down	1.51	0.000483	0.024	EASANA	chr19(+):38893209-38899728	UCSC	family with sequence similarity 98 member C	FLJ44669	147965	ENSG00000130244	1008.59	667.23
GSHG0018711	ROMO1	down	1.51	0.00559	0.106	EASANA	chr20(+):34287232-34288901	UCSC	reactive oxygen species modulator 1	bA353C18.2, MTGMP	140823	ENSG00000125995	3385.57	2240.44
GSHG0000035	ATAD3B	down	1.51	0.0125	0.163	EASANA	chr1(+):1407135-1433231	UCSC	ATPase family, AAA domain containing 3B	KIAA1273, TOB3	83858	ENSG00000160072	3028.05	2004.59
GSHG0023453	PPA2	down	1.51	0.0417	0.308	EASANA	chr4(-):106290229-106395227	UCSC	pyrophosphatase (inorganic) 2	FLJ20459	27068	ENSG00000138777	2958.24	1959.09
GSHG0138560	--	down	1.51	0.032	0.271	EASANA	chr19(-):16467142-16469138	UCSC	--	NULL	--	--	1343.94	889.34
GSHG0002653	PIGM	down	1.51	0.0245	0.238	EASANA	chr1(-):159997462-160003747	UCSC	phosphatidylinositol glycan anchor biosynthesis class M	GPI-MT-I	93183	ENSG00000143315	3553.8	2353.04
GSHG0011596	ZNF500	down	1.51	0.0295	0.26	EASANA	chr16(-):4798240-4817219	UCSC	zinc finger protein 500	KIAA0557, ZKSCAN18, ZSCAN50	26048	ENSG00000103199	717.31	475.65
GSHG0009297	EGLN3	down	1.51	0.0213	0.22	EASANA	chr14(-):34393421-34420284	UCSC	egl-9 family hypoxia inducible factor 3	HIFPH3, PHD3	112399	ENSG00000129521	2241.82	1485.96
GSHG0005845	TMEM223	down	1.51	0.00722	0.122	EASANA	chr11(-):62554981-62559493	UCSC	transmembrane protein 223	MGC3196	79064	ENSG00000168569	1655.65	1098.35
GSHG0030592	TMEM141	down	1.51	0.00737	0.123	EASANA	chr9(+):139685777-139687768	UCSC	transmembrane protein 141	MGC14141	85014	ENSG00000244187	5559.43	3689.93
GSHG0019600	LINC00515	down	1.51	0.0163	0.191	EASANA	chr21(-):26955082-26955536	UCSC	long intergenic non-protein coding RNA 515	PRED21	282566	--	209.9	139.21
GSHG0015438	--	down	1.51	0.0377	0.293	EASANA	chr19(-):7597616-7601370	UCSC	--	NULL	--	--	581.12	385.98
GSHG0145605	--	down	1.51	0.0101	0.145	EASANA	chr10(-):96075004-96122715	UCSC	--	NULL	--	--	907.42	602.58
GSHG0005021	CCS	down	1.5	0.00178	0.053	EASANA	chr11(+):66360669-66373489	UCSC	copper chaperone for superoxide dismutase	NULL	9973	ENSG00000173992	3625.19	2409.52
GSHG0018673	DNMT3B	down	1.5	0.0395	0.3	EASANA	chr20(+):31350191-31397161	UCSC	DNA methyltransferase 3 beta	NULL	1789	ENSG00000088305	504.8	335.25
GSHG0023185	SEPSECS	down	1.5	0.0331	0.274	EASANA	chr4(-):25121627-25162204	UCSC	Sep (O-phosphoserine) tRNA:Sec (selenocysteine) tRNA synthase	SLA, SLA/LP	51091	ENSG00000109618	372.82	247.63
GSHG0011522	NME3	down	1.5	0.0181	0.203	EASANA	chr16(-):1820322-1821710	UCSC	NME/NM23 nucleoside diphosphate kinase 3	DR-nm23, NDPKC, NM23-H3	4832	ENSG00000103024	7363.76	4897.37
GSHG0019754	C21orf2	down	1.5	0.0435	0.314	EASANA	chr21(-):45748827-45759285	UCSC	chromosome 21 open reading frame 2	A2, LRRC76, YF5	755	ENSG00000160226	2954.5	1965.45
GSHG0009483	ENTPD5	down	1.5	0.0397	0.3	EASANA	chr14(-):74424619-74486035	UCSC	ectonucleoside triphosphate diphosphohydrolase 5	NTPDase-5	957	ENSG00000187097	507.22	337.9
GSHG0133453	B3GALT4	down	1.5	0.00247	0.0644	EASANA	chr6(+):33244917-33246606	UCSC	beta-1, 3-galactosyltransferase 4	beta3Gal-T4, GalT4	8705	ENSG00000235863	1029.81	685.67
GSHG0133536	TRIM73 // NSUN5P1	down	1.5	0.0212	0.22	EASANA	chr7(+):75024337-75046070	UCSC	tripartite motif containing 73 // NOP2/Sun RNA methyltransferase family member 5 pseudogene 1	WBSCR20B	155400, 375593	ENSG00000178809, ENSG00000223705	2299.4	1530.84
GSHG0020295	ASCC2	down	1.5	0.0346	0.281	EASANA	chr22(-):30184598-30234293	UCSC	activating signal cointegrator 1 complex subunit 2	ASC1p100, DKFZp586O0223, FLJ21588	84164	ENSG00000100325	2913.86	1941.22
GSHG0136229	--	down	1.5	0.00374	0.0817	EASANA	chr14(-):58736161-58738024	UCSC	--	NULL	--	--	1518.62	1012.56
GSHG0031309	EXD3	down	1.5	0.0219	0.223	EASANA	chr9(-):140201346-140317714	UCSC	exonuclease 3'-5' domain containing 3	FLJ20433, LOC54932, mut-7	54932	ENSG00000187609	773.31	515.5
GSHG0011743	RABEP2	down	1.5	0.0018	0.0532	EASANA	chr16(-):28897204-28937073	UCSC	rabaptin, RAB GTPase binding effector protein 2	FLJ23282, FRA	79874	ENSG00000177548	2264.19	1509.47

## Sheet: HIERARCHICAL CLUSTERING
Customer name:	Stefan Stamm
Project name:	H vs. L (White)
Organism:	Human
Analysis level:	Gene
Date:	2021-02-19
Algorithm version:	EASANA 2018_1
GS contact (name/email/phone):	Pierre de la Grange	pierre.delagrange@genosplice.com	+ 33 (0) 6 99 06 12 93
Hierarchical Clustering of the Regulated Genes

## Sheet: PATHWAY ANALYSIS (KEGG)
Customer name:	Stefan Stamm
Project name:	H vs. L (White)
Organism:	Human
Analysis level:	Gene
Date:	2021-02-19
Algorithm version:	EASANA 2018_1
GS contact (name/email/phone):	Pierre de la Grange	pierre.delagrange@genosplice.com	+ 33 (0) 6 99 06 12 93
KEGG Pathway Analysis on Regulated Genes
Significant Pathways (117)
Link to KEGG Pathway	Pathway Description (KEGG)	Nb Genes in Pathway	Nb Regulated Genes (Up / Down)	P-Value (All)	P-Value (Up)	P-Value (Down)	Min P-Value	min FDR
hsa01100	Metabolic pathways	1305	148 (38/110)	9.99201e-16	0.066557	0	0	0
hsa04010	MAPK signaling pathway	295	29 (24/5)	0.00348243	7.64513e-08	0.977911	7.64513e-08	1.38185e-05
hsa04141	Protein processing in endoplasmic reticulum	165	18 (17/1)	0.00676951	2.24065e-07	0.997183	2.24065e-07	3.45897e-05
hsa00330	Arginine and proline metabolism	50	13 (4/9)	3.3876e-06	0.0261643	5.06586e-05	3.3876e-06	0.00149673
hsa05202	Transcriptional misregulation in cancer	186	20 (16/4)	0.00525815	5.50473e-06	0.89206	5.50473e-06	0.000452129
hsa04810	Regulation of actin cytoskeleton	213	21 (17/4)	0.0112969	7.72273e-06	0.941677	7.72273e-06	0.000582067
hsa05215	Prostate cancer	97	13 (11/2)	0.00363658	1.22271e-05	0.856292	1.22271e-05	0.00082024
hsa04066	HIF-1 signaling pathway	100	12 (11/1)	0.0120959	1.63807e-05	0.971403	1.63807e-05	0.001014
hsa04657	IL-17 signaling pathway	93	11 (10/1)	0.0175359	4.81512e-05	0.963308	4.81512e-05	0.00238209
hsa04510	Focal adhesion	199	21 (15/6)	0.00535173	5.07317e-05	0.69649	5.07317e-05	0.00248101
hsa00260	Glycine, serine and threonine metabolism	40	10 (3/7)	6.58716e-05	0.061178	0.000416823	6.58716e-05	0.0122321
hsa00520	Amino sugar and nucleotide sugar metabolism	48	11 (3/8)	6.81855e-05	0.0941072	0.000231454	6.81855e-05	0.0124392
hsa05200	Pathways in cancer	526	38 (27/11)	0.0871563	7.52588e-05	0.977138	7.52588e-05	0.00324539
hsa00250	Alanine, aspartate and glutamate metabolism	35	8 (1/7)	0.000679366	0.55065	0.000174915	0.000174915	0.0357192
hsa04151	PI3K-Akt signaling pathway	354	32 (20/12)	0.0077718	0.000181896	0.580194	0.000181896	0.00619848
hsa05214	Glioma	71	8 (8/0)	0.0502818	0.000196757	NA	0.000196757	0.00663195
hsa01200	Carbon metabolism	116	17 (4/13)	0.000337822	0.267102	0.000206783	0.000206783	0.0346282
hsa04218	Cellular senescence	160	15 (12/3)	0.0424529	0.000293413	0.92056	0.000293413	0.00892994
hsa04612	Antigen processing and presentation	77	10 (8/2)	0.0124857	0.000345795	0.754299	0.000345795	0.01028
hsa04621	NOD-like receptor signaling pathway	168	16 (12/4)	0.0327097	0.00045736	0.84113	0.00045736	0.0127778
hsa04146	Peroxisome	83	10 (0/10)	0.0203713	NA	0.000614322	0.000614322	0.0874589
hsa00220	Arginine biosynthesis	21	6 (1/5)	0.000913402	0.381121	0.000650159	0.000650159	0.0664967
hsa00100	Steroid biosynthesis	19	5 (4/1)	0.00366833	0.000761891	0.490494	0.000761891	0.0185239
hsa04015	Rap1 signaling pathway	206	19 (13/6)	0.028641	0.000869613	0.727424	0.000869613	0.0203328
hsa04668	TNF signaling pathway	110	11 (9/2)	0.0514014	0.000884751	0.900075	0.000884751	0.0204822
hsa01230	Biosynthesis of amino acids	75	12 (3/9)	0.00111459	0.240044	0.00116992	0.00111459	0.0759637
hsa04115	p53 signaling pathway	72	8 (7/1)	0.0538473	0.0011981	0.922529	0.0011981	0.0255004
hsa05218	Melanoma	72	7 (7/0)	0.118788	0.0011981	NA	0.0011981	0.0255004
hsa04144	Endocytosis	244	24 (14/10)	0.00732972	0.00140191	0.346177	0.00140191	0.0287863
hsa05224	Breast cancer	147	11 (10/1)	0.224811	0.00191955	0.994645	0.00191955	0.0361163
hsa05213	Endometrial cancer	58	6 (6/0)	0.114597	0.00193514	NA	0.00193514	0.0363562
hsa00051	Fructose and mannose metabolism	33	7 (2/5)	0.00232398	0.170549	0.00536953	0.00232398	0.120555
hsa05217	Basal cell carcinoma	63	6 (6/0)	0.152449	0.00295535	NA	0.00295535	0.0502196
hsa04728	Dopaminergic synapse	131	10 (9/1)	0.220843	0.00297547	0.990525	0.00297547	0.0502196
hsa01210	2-Oxocarboxylic acid metabolism	18	4 (0/4)	0.0173599	NA	0.00303575	0.00303575	0.255901
hsa04012	ErbB signaling pathway	85	7 (7/0)	0.215721	0.00312487	NA	0.00312487	0.0520662
hsa04068	FoxO signaling pathway	132	13 (9/4)	0.0404136	0.00313094	0.679725	0.00313094	0.0520997
hsa00230	Purine metabolism	174	18 (4/14)	0.011458	0.555303	0.00322037	0.00322037	0.262819
hsa00630	Glyoxylate and dicarboxylate metabolism	30	5 (0/5)	0.0266814	NA	0.00351332	0.00351332	0.273772
hsa05206	MicroRNAs in cancer	299	19 (15/4)	0.35818	0.0035266	0.993351	0.0035266	0.0569097
hsa04392	Hippo signaling pathway	29	4 (4/0)	0.0821842	0.00390575	NA	0.00390575	0.0618596
hsa04915	Estrogen signaling pathway	137	11 (9/2)	0.16467	0.00400677	0.954299	0.00400677	0.0633812
hsa04211	Longevity regulating pathway	89	9 (7/2)	0.0693854	0.00403965	0.821248	0.00403965	0.0636655
hsa05323	Rheumatoid arthritis	90	7 (7/0)	0.258958	0.00429711	NA	0.00429711	0.0664072
hsa00670	One carbon pool by folate	20	5 (2/3)	0.0046626	0.0740158	0.030924	0.0046626	0.172167
hsa00640	Propanoate metabolism	32	6 (1/5)	0.00888688	0.518738	0.00468819	0.00468819	0.234861
hsa04710	Circadian rhythm	31	4 (4/0)	0.0996666	0.00499378	NA	0.00499378	0.0747491
hsa05222	Small cell lung cancer	93	11 (7/4)	0.0175359	0.00514418	0.407751	0.00514418	0.0762875
hsa05163	Human cytomegalovirus infection	225	15 (12/3)	0.313295	0.00535381	0.985943	0.00535381	0.0783981
hsa05166	Human T-cell leukemia virus 1 infection	255	15 (13/2)	0.500084	0.00557459	0.998839	0.00557459	0.0802553
hsa04520	Adherens junction	72	6 (6/0)	0.231965	0.00573534	NA	0.00573534	0.0819239
hsa04064	NF-kappa B signaling pathway	95	9 (7/2)	0.0953387	0.00577474	0.848171	0.00577474	0.0819239
hsa04922	Glucagon signaling pathway	103	13 (7/6)	0.0060894	0.00888654	0.150685	0.0060894	0.110654
hsa05146	Amoebiasis	96	8 (7/1)	0.186366	0.00611085	0.967025	0.00611085	0.0857028
hsa00590	Arachidonic acid metabolism	63	9 (2/7)	0.00954761	0.417789	0.00620114	0.00620114	0.238467
hsa00760	Nicotinate and nicotinamide metabolism	30	6 (2/4)	0.00642026	0.146649	0.0195512	0.00642026	0.200641
hsa05140	Leishmaniasis	74	7 (6/1)	0.13195	0.0065494	0.92785	0.0065494	0.0899438
hsa00564	Glycerophospholipid metabolism	97	10 (1/9)	0.0518021	0.891347	0.0067769	0.0067769	0.416055
hsa00052	Galactose metabolism	31	6 (2/4)	0.00758156	0.154539	0.0218447	0.00758156	0.2135
hsa05152	Tuberculosis	179	12 (10/2)	0.332789	0.00772325	0.987169	0.00772325	0.0991943
hsa05020	Prion diseases	35	5 (4/1)	0.0481156	0.00774169	0.711347	0.00774169	0.0991943
hsa05134	Legionellosis	55	5 (5/0)	0.207475	0.00793647	NA	0.00793647	0.100584
hsa04380	Osteoclast differentiation	128	9 (8/1)	0.314919	0.00868648	0.989455	0.00868648	0.108585
hsa04928	Parathyroid hormone synthesis, secretion and action	106	11 (7/4)	0.041082	0.0103226	0.507603	0.0103226	0.123199
hsa04217	Necroptosis	162	15 (9/6)	0.046484	0.0115781	0.498297	0.0115781	0.134011
hsa04022	cGMP-PKG signaling pathway	163	11 (9/2)	0.335106	0.012018	0.979053	0.012018	0.138175
hsa04911	Insulin secretion	85	9 (6/3)	0.0548337	0.0125826	0.572633	0.0125826	0.143819
hsa04213	Longevity regulating pathway	62	6 (5/1)	0.144473	0.0129908	0.889438	0.0129908	0.146012
hsa05210	Colorectal cancer	86	6 (6/0)	0.373058	0.013276	NA	0.013276	0.148004
hsa05418	Fluid shear stress and atherosclerosis	139	8 (8/0)	0.549226	0.0138317	NA	0.0138317	0.153044
hsa00790	Folate biosynthesis	26	5 (2/3)	0.0148713	0.116045	0.0605443	0.0148713	0.306899
hsa04666	Fc gamma R-mediated phagocytosis	91	11 (6/5)	0.0150907	0.0171467	0.211501	0.0150907	0.177321
hsa00010	Glycolysis / Gluconeogenesis	68	9 (3/6)	0.0154221	0.198615	0.0310311	0.0154221	0.310696
hsa05230	Central carbon metabolism in cancer	65	6 (5/1)	0.168968	0.0157006	0.900626	0.0157006	0.168721
hsa00350	Tyrosine metabolism	36	6 (2/4)	0.0157263	0.19503	0.0357101	0.0157263	0.315339
hsa05169	Epstein-Barr virus infection	201	14 (10/4)	0.266487	0.0164262	0.922951	0.0164262	0.17313
hsa05205	Proteoglycans in cancer	201	12 (10/2)	0.48764	0.0164262	0.993527	0.0164262	0.17313
hsa04072	Phospholipase D signaling pathway	146	13 (8/5)	0.0774974	0.0180901	0.578817	0.0180901	0.184105
hsa04512	ECM-receptor interaction	82	10 (4/6)	0.0188547	0.114673	0.0665378	0.0188547	0.33507
hsa04152	AMPK signaling pathway	120	13 (7/6)	0.0204741	0.019314	0.241329	0.019314	0.193487
hsa04931	Insulin resistance	107	12 (6/6)	0.0198504	0.0345579	0.170494	0.0198504	0.285487
hsa05211	Renal cell carcinoma	69	6 (5/1)	0.204071	0.0198653	0.913804	0.0198653	0.19702
hsa04925	Aldosterone synthesis and secretion	96	10 (6/4)	0.0488631	0.0217301	0.431308	0.0217301	0.207318
hsa01523	Antifolate resistance	31	5 (1/4)	0.0303544	0.507606	0.0218447	0.0218447	0.416451
hsa04640	Hematopoietic cell lineage	97	10 (6/4)	0.0518021	0.0227369	0.439106	0.0227369	0.215002
hsa00511	Other glycan degradation	18	3 (0/3)	0.0810062	NA	0.0233001	0.0233001	0.654434
hsa00565	Ether lipid metabolism	47	5 (0/5)	0.131027	NA	0.0233225	0.0233225	0.761129
hsa04390	Hippo signaling pathway	154	10 (8/2)	0.391515	0.0240222	0.97249	0.0240222	0.223689
hsa05231	Choline metabolism in cancer	99	10 (6/4)	0.0580264	0.0248434	0.454605	0.0248434	0.225875
hsa00240	Pyrimidine metabolism	101	9 (1/8)	0.126213	0.900868	0.0249029	0.0249029	0.757378
hsa00280	Valine, leucine and isoleucine degradation	48	6 (1/5)	0.0556787	0.666244	0.0253115	0.0253115	0.575054
hsa00030	Pentose phosphate pathway	30	5 (2/3)	0.0266814	0.146649	0.0854854	0.0266814	0.408934
hsa04660	T cell receptor signaling pathway	101	6 (6/0)	0.526068	0.0270762	NA	0.0270762	0.242395
hsa05212	Pancreatic cancer	75	5 (5/0)	0.432887	0.027368	NA	0.027368	0.244101
hsa00510	N-Glycan biosynthesis	49	5 (0/5)	0.148798	NA	0.027406	0.027406	0.811297
hsa05220	Chronic myeloid leukemia	76	5 (5/0)	0.444299	0.0287711	NA	0.0287711	0.253157
hsa00410	beta-Alanine metabolism	31	5 (3/2)	0.0303544	0.0322458	0.294342	0.0303544	0.273983
hsa04620	Toll-like receptor signaling pathway	104	7 (6/1)	0.389255	0.0306681	0.9752	0.0306681	0.263955
hsa01521	EGFR tyrosine kinase inhibitor resistance	79	6 (5/1)	0.300943	0.0332498	0.939608	0.0332498	0.279731
hsa04610	Complement and coagulation cascades	79	8 (5/3)	0.0832726	0.0332498	0.522911	0.0332498	0.279731
hsa03018	RNA degradation	79	6 (5/1)	0.300943	0.0332498	0.939608	0.0332498	0.279731
hsa04923	Regulation of lipolysis in adipocytes	54	5 (4/1)	0.197202	0.0335117	0.853061	0.0335117	0.27987
hsa03030	DNA replication	36	4 (0/4)	0.149914	NA	0.0357101	0.0357101	0.812887
hsa04910	Insulin signaling pathway	137	13 (7/6)	0.0518128	0.0362393	0.343839	0.0362393	0.295378
hsa05225	Hepatocellular carcinoma	168	9 (8/1)	0.632892	0.0374625	0.997469	0.0374625	0.303307
hsa04024	cAMP signaling pathway	199	12 (9/3)	0.473618	0.0375568	0.971315	0.0375568	0.303307
hsa05150	Staphylococcus aureus infection	56	5 (4/1)	0.217919	0.0375915	0.863146	0.0375915	0.303307
hsa04964	Proximal tubule bicarbonate reclamation	23	4 (1/3)	0.0400569	0.408779	0.0445002	0.0400569	0.494459
hsa00480	Glutathione metabolism	56	7 (2/5)	0.0404417	0.361752	0.0451272	0.0404417	0.496341
hsa05164	Influenza A	171	11 (8/3)	0.393898	0.040889	0.939965	0.040889	0.318293
hsa05145	Toxoplasmosis	113	6 (6/0)	0.636479	0.0432577	NA	0.0432577	0.325838
hsa00604	Glycosphingolipid biosynthesis	15	3 (2/1)	0.0512523	0.0440192	0.412754	0.0440192	0.325838
hsa05416	Viral myocarditis	59	4 (4/0)	0.441786	0.0442222	NA	0.0442222	0.325838
hsa05132	Salmonella infection	86	6 (5/1)	0.373058	0.0453079	0.952925	0.0453079	0.330222
hsa04360	Axon guidance	175	14 (8/6)	0.132112	0.0457728	0.573862	0.0457728	0.333042
hsa00620	Pyruvate metabolism	39	4 (0/4)	0.183852	NA	0.0459896	0.0459896	0.861001
hsa00500	Starch and sucrose metabolism	36	4 (3/1)	0.149914	0.0471895	0.721422	0.0471895	0.34045
Regulated Genes in Pathways
Link to KEGG Pathway	Pathway Description (KEGG)	FAST DB STABLE ID	Gene Symbol	Gene Name	Link to Entrez Gene	Regulation	Fold-Change	P-Value
hsa01100	Metabolic pathways	GSHG0009805	JMJD7-PLA2G4B // JMJD7 // PLA2G4B	JMJD7-PLA2G4B readthrough // jumonji domain containing 7 // phospholipase A2 group IVB	100137049	down	1.76108	0.000173919
hsa01100	Metabolic pathways	GSHG0020843	ABHD14A-ACY1 // ABHD14A // ACY1	ABHD14A-ACY1 readthrough // abhydrolase domain containing 14A // aminoacylase 1	100526760	down	2.14263	1.09919e-05
hsa01100	Metabolic pathways	GSHG0028477	NAMPT	nicotinamide phosphoribosyltransferase	10135	up	1.86204	0.0114929
hsa01100	Metabolic pathways	GSHG0028527	AASS	aminoadipate-semialdehyde synthase	10157	down	2.42654	0.000101338
hsa01100	Metabolic pathways	GSHG0000472	AKR1A1	aldo-keto reductase family 1 member A1	10327	down	1.63905	1.43126e-06
hsa01100	Metabolic pathways	GSHG0007557	PTGES3	prostaglandin E synthase 3	10728	up	1.76519	0.000222577
hsa01100	Metabolic pathways	GSHG0016576	MTHFD2	methylenetetrahydrofolate dehydrogenase (NADP+ dependent) 2, methenyltetrahydrofolate cyclohydrolase	10797	up	2.80101	0.0115787
hsa01100	Metabolic pathways	GSHG0007800	SDS	serine dehydratase	10993	down	2.07626	0.0397973
hsa01100	Metabolic pathways	GSHG0007469	GALNT6	polypeptide N-acetylgalactosaminyltransferase 6	11226	down	2.3606	0.0252674
hsa01100	Metabolic pathways	GSHG0030604	MAN1B1	mannosidase alpha class 1B member 1	11253	down	1.53283	0.000208623
hsa01100	Metabolic pathways	GSHG0000359	AZIN2	antizyme inhibitor 2	113451	down	1.82819	0.00145348
hsa01100	Metabolic pathways	GSHG0024074	CKMT2	creatine kinase, mitochondrial 2	1160	down	1.85415	0.000603274
hsa01100	Metabolic pathways	GSHG0009168	PLD4	phospholipase D family member 4	122618	down	2.62915	0.00768244
hsa01100	Metabolic pathways	GSHG0009163	ADSSL1	adenylosuccinate synthase like 1	122622	down	2.02455	0.00203071
hsa01100	Metabolic pathways	GSHG0009625	DEGS2	delta 4-desaturase, sphingolipid 2	123099	down	3.21922	0.000908675
hsa01100	Metabolic pathways	GSHG0012864	AFMID	arylformamidase	125061	down	2.18609	0.00575043
hsa01100	Metabolic pathways	GSHG0145980	GLYCTK // DNAH1	glycerate kinase // dynein axonemal heavy chain 1	132158	down	2.25912	1.80426e-05
hsa01100	Metabolic pathways	GSHG0017159	CPS1	carbamoyl-phosphate synthase 1	1373	down	2.05274	0.0104464
hsa01100	Metabolic pathways	GSHG0028988	HGSNAT	heparan-alpha-glucosaminide N-acetyltransferase	138050	down	1.76097	0.0459288
hsa01100	Metabolic pathways	GSHG0004261	CYP2C8	cytochrome P450 family 2 subfamily C member 8	1558	down	1.71422	0.00965899
hsa01100	Metabolic pathways	GSHG0010582	CYP11A1	cytochrome P450 family 11 subfamily A member 1	1583	down	3.32746	0.000524522
hsa01100	Metabolic pathways	GSHG0145005	CYP21A2	cytochrome P450 family 21 subfamily A member 2	1589	down	5.40857	0.0130383
hsa01100	Metabolic pathways	GSHG0028345	CYP51A1 // LRRD1	cytochrome P450 family 51 subfamily A member 1 // leucine rich repeats and death domain containing 1	1595	up	1.68113	0.0210325
hsa01100	Metabolic pathways	GSHG0022298	DGKG	diacylglycerol kinase gamma	1608	up	1.92162	0.0241503
hsa01100	Metabolic pathways	GSHG0011341	DHODH	dihydroorotate dehydrogenase (quinone)	1723	down	2.06534	9.23221e-06
hsa01100	Metabolic pathways	GSHG0031246	SARDH	sarcosine dehydrogenase	1757	down	2.12891	0.000409616
hsa01100	Metabolic pathways	GSHG0018673	DNMT3B	DNA methyltransferase 3 beta	1789	down	1.50387	0.0394678
hsa01100	Metabolic pathways	GSHG0011326	FUK	fucokinase	197258	down	1.65544	0.00960152
hsa01100	Metabolic pathways	GSHG0021887	DHFR2	dihydrofolate reductase 2	200895	down	2.01943	0.000110183
hsa01100	Metabolic pathways	GSHG0000596	AK4	adenylate kinase 4	205	up	1.75457	0.00629678
hsa01100	Metabolic pathways	GSHG0028905	EPHX2	epoxide hydrolase 2	2053	down	1.68219	0.00952566
hsa01100	Metabolic pathways	GSHG0010072	FAH	fumarylacetoacetate hydrolase	2184	down	1.66716	0.00791958
hsa01100	Metabolic pathways	GSHG0030975	FBP1	fructose-bisphosphatase 1	2203	down	2.09443	0.00343759
hsa01100	Metabolic pathways	GSHG0005046	ALDH3B1	aldehyde dehydrogenase 3 family member B1	221	down	1.98307	0.00473683
hsa01100	Metabolic pathways	GSHG0033993	AK9	adenylate kinase 9	221264	up	2.01547	8.35746e-06
hsa01100	Metabolic pathways	GSHG0014327	FECH	ferrochelatase	2235	down	2.30548	2.4549e-06
hsa01100	Metabolic pathways	GSHG0015365	PIP5K1C	phosphatidylinositol-4-phosphate 5-kinase type 1 gamma	23396	up	1.8364	0.0204409
hsa01100	Metabolic pathways	GSHG0005751	FOLH1	folate hydrolase 1	2346	down	3.26719	0.00137092
hsa01100	Metabolic pathways	GSHG0030468	FPGS	folylpolyglutamate synthase	2356	down	2.29614	4.94789e-06
hsa01100	Metabolic pathways	GSHG0008920	FUT8	fucosyltransferase 8	2530	down	2.01131	0.00127566
hsa01100	Metabolic pathways	GSHG0014693	PGLS	6-phosphogluconolactonase	25796	down	1.52248	0.00815987
hsa01100	Metabolic pathways	GSHG0001855	GALE	UDP-galactose-4-epimerase	2582	down	1.52637	0.0198692
hsa01100	Metabolic pathways	GSHG0007575	B4GALNT1	beta-1,4-N-acetyl-galactosaminyltransferase 1	2583	up	1.92422	0.0100461
hsa01100	Metabolic pathways	GSHG0007661	MGAT4C	MGAT4 family member C	25834	down	1.61841	0.0086746
hsa01100	Metabolic pathways	GSHG0013733	GALK1	galactokinase 1	2584	down	1.65245	0.00928732
hsa01100	Metabolic pathways	GSHG0030087	GALT	galactose-1-phosphate uridylyltransferase	2592	down	1.62517	3.86753e-05
hsa01100	Metabolic pathways	GSHG0015315	GAMT	guanidinoacetate N-methyltransferase	2593	down	1.68747	0.00716052
hsa01100	Metabolic pathways	GSHG0004898	TKFC	triokinase and FMN cyclase	26007	down	1.52661	0.0342739
hsa01100	Metabolic pathways	GSHG0018226	HIBCH	3-hydroxyisobutyryl-CoA hydrolase	26275	up	1.51385	0.00484568
hsa01100	Metabolic pathways	GSHG0014618	GCDH	glutaryl-CoA dehydrogenase	2639	down	1.95563	0.000236158
hsa01100	Metabolic pathways	GSHG0019897	GGT1	gamma-glutamyltransferase 1	2678	down	1.73254	0.0206503
hsa01100	Metabolic pathways	GSHG0020255	GGT5	gamma-glutamyltransferase 5	2687	down	2.09776	0.00815944
hsa01100	Metabolic pathways	GSHG0029943	OPLAH	5-oxoprolinase, ATP-hydrolysing	26873	down	3.29495	5.40159e-05
hsa01100	Metabolic pathways	GSHG0132336	AMT	aminomethyltransferase	275	down	1.91373	4.68257e-12
hsa01100	Metabolic pathways	GSHG0012923	HEXDC	hexosaminidase D	284004	down	1.97855	0.00425817
hsa01100	Metabolic pathways	GSHG0019137	GSS	glutathione synthetase	2937	down	1.78722	0.0149931
hsa01100	Metabolic pathways	GSHG0009020	GSTZ1	glutathione S-transferase zeta 1	2954	down	2.08901	0.0174903
hsa01100	Metabolic pathways	GSHG0008424	ALG5	ALG5, dolichyl-phosphate beta-glucosyltransferase	29880	down	1.5443	0.00690702
hsa01100	Metabolic pathways	GSHG0145563	PYCR2	pyrroline-5-carboxylate reductase 2	29920	down	1.64034	0.00118933
hsa01100	Metabolic pathways	GSHG0024894	DMGDH	dimethylglycine dehydrogenase	29958	down	2.50413	0.00612487
hsa01100	Metabolic pathways	GSHG0013721	NT5C	5', 3'-nucleotidase, cytosolic	30833	down	1.66798	0.00320895
hsa01100	Metabolic pathways	GSHG0016590	HK2	hexokinase 2	3099	up	2.34339	0.0292381
hsa01100	Metabolic pathways	GSHG0012522	AOC2	amine oxidase, copper containing 2	314	up	1.90187	0.00759774
hsa01100	Metabolic pathways	GSHG0001856	HMGCL	3-hydroxymethyl-3-methylglutaryl-CoA lyase	3155	down	1.55145	0.00664153
hsa01100	Metabolic pathways	GSHG0006989	ACACB	acetyl-CoA carboxylase beta	32	down	1.58793	0.0392359
hsa01100	Metabolic pathways	GSHG0145718	IDH2	isocitrate dehydrogenase (NADP(+)) 2, mitochondrial	3418	down	2.00059	0.000619144
hsa01100	Metabolic pathways	GSHG0007065	ACADS	acyl-CoA dehydrogenase short chain	35	down	2.49313	1.79257e-05
hsa01100	Metabolic pathways	GSHG0012072	APRT	adenine phosphoribosyltransferase	353	down	1.58512	0.0125355
hsa01100	Metabolic pathways	GSHG0018527	ITPA	inosine triphosphatase	3704	down	1.54592	1.651e-06
hsa01100	Metabolic pathways	GSHG0003000	ITPKB	inositol-trisphosphate 3-kinase B	3707	up	1.66701	0.0372836
hsa01100	Metabolic pathways	GSHG0008929	ARG2	arginase 2	384	up	2.5649	0.000910432
hsa01100	Metabolic pathways	GSHG0014658	CYP4F3	cytochrome P450 family 4 subfamily F member 3	4051	down	2.93615	0.0457186
hsa01100	Metabolic pathways	GSHG0027402	ASL	argininosuccinate lyase	435	down	1.64723	0.0100768
hsa01100	Metabolic pathways	GSHG0022659	MTHFD2L	methylenetetrahydrofolate dehydrogenase (NADP+ dependent) 2 like	441024	up	1.68288	0.00335842
hsa01100	Metabolic pathways	GSHG0012508	NAGLU	N-acetyl-alpha-glucosaminidase	4669	down	1.795	0.0255358
hsa01100	Metabolic pathways	GSHG0011522	NME3	NME/NM23 nucleoside diphosphate kinase 3	4832	down	1.50334	0.0180971
hsa01100	Metabolic pathways	GSHG0016463	CHAC2	ChaC cation transport regulator homolog 2	494143	up	1.62719	1.00633e-05
hsa01100	Metabolic pathways	GSHG0004153	P4HA1	prolyl 4-hydroxylase subunit alpha 1	5033	up	2.36233	0.00189219
hsa01100	Metabolic pathways	GSHG0004143	PCBD1	pterin-4 alpha-carbinolamine dehydratase 1	5092	up	1.57488	0.0200161
hsa01100	Metabolic pathways	GSHG0021179	PCCB	propionyl-CoA carboxylase beta subunit	5096	down	1.71399	0.00332275
hsa01100	Metabolic pathways	GSHG0008740	PCK2	phosphoenolpyruvate carboxykinase 2, mitochondrial	5106	down	1.74318	0.0365842
hsa01100	Metabolic pathways	GSHG0008337	CRYL1	crystallin lambda 1	51084	down	1.97282	0.000656758
hsa01100	Metabolic pathways	GSHG0001916	MECR	mitochondrial trans-2-enoyl-CoA reductase	51102	down	1.58266	0.0335307
hsa01100	Metabolic pathways	GSHG0020162	ADA2	adenosine deaminase 2	51816	down	2.06573	0.00673886
hsa01100	Metabolic pathways	GSHG0028156	PGAM2	phosphoglycerate mutase 2	5224	up	1.83947	0.0248037
hsa01100	Metabolic pathways	GSHG0005736	ACP2	acid phosphatase 2, lysosomal	53	down	1.9037	0.00755652
hsa01100	Metabolic pathways	GSHG0012151	PLD2	phospholipase D2	5338	down	1.85008	0.000997841
hsa01100	Metabolic pathways	GSHG0004930	POLR2G	RNA polymerase II subunit G	5436	down	1.59779	0.0109496
hsa01100	Metabolic pathways	GSHG0026305	ELOVL2	ELOVL fatty acid elongase 2	54898	down	1.53751	0.0483396
hsa01100	Metabolic pathways	GSHG0001103	PPOX	protoporphyrinogen oxidase	5498	down	1.75063	1.38952e-07
hsa01100	Metabolic pathways	GSHG0022529	PGM2	phosphoglucomutase 2	55276	up	1.62832	0.00170646
hsa01100	Metabolic pathways	GSHG0016026	ASPDH	aspartate dehydrogenase domain containing	554235	up	1.5327	0.00458397
hsa01100	Metabolic pathways	GSHG0013758	ST6GALNAC1	ST6 N-acetylgalactosaminide alpha-2,6-sialyltransferase 1	55808	down	2.39476	0.00601631
hsa01100	Metabolic pathways	GSHG0010922	NAGPA-AS1 // ALG1	NAGPA antisense RNA 1 // ALG1, chitobiosyldiphosphodolichol beta-mannosyltransferase	56052	down	1.52364	0.00032526
hsa01100	Metabolic pathways	GSHG0020177	PRODH	proline dehydrogenase 1	5625	down	4.65022	3.98069e-07
hsa01100	Metabolic pathways	GSHG0027044	AGPAT4	1-acylglycerol-3-phosphate O-acyltransferase 4	56895	down	1.65075	0.0177843
hsa01100	Metabolic pathways	GSHG0033997	C1GALT1	core 1 synthase, glycoprotein-N-acetylgalactosamine 3-beta-galactosyltransferase 1	56913	down	1.53888	0.0229558
hsa01100	Metabolic pathways	GSHG0012265	NT5M	5',3'-nucleotidase, mitochondrial	56953	down	1.64818	0.00404
hsa01100	Metabolic pathways	GSHG0133301	PTEN	phosphatase and tensin homolog	5728	up	1.74962	0.011489
hsa01100	Metabolic pathways	GSHG0002812	PTGS2	prostaglandin-endoperoxide synthase 2	5743	up	2.55528	0.0213057
hsa01100	Metabolic pathways	GSHG0004375	GPAM	glycerol-3-phosphate acyltransferase, mitochondrial	57678	down	1.76998	0.0200023
hsa01100	Metabolic pathways	GSHG0005939	POLD4	DNA polymerase delta 4, accessory subunit	57804	down	1.98325	1.96801e-05
hsa01100	Metabolic pathways	GSHG0009358	PYGL	glycogen phosphorylase L	5836	up	2.08288	0.0316627
hsa01100	Metabolic pathways	GSHG0021710	QARS	glutaminyl-tRNA synthetase	5859	down	1.63396	8.03275e-07
hsa01100	Metabolic pathways	GSHG0025862	BCKDHB	branched chain keto acid dehydrogenase E1 subunit beta	594	down	1.74959	0.0280699
hsa01100	Metabolic pathways	GSHG0145703	PPCDC	phosphopantothenoylcysteine decarboxylase	60490	down	1.8532	0.00023066
hsa01100	Metabolic pathways	GSHG0031426	SAT1	spermidine/spermine N1-acetyltransferase 1	6303	up	1.67678	0.0239478
hsa01100	Metabolic pathways	GSHG0022966	MSMO1	methylsterol monooxygenase 1	6307	up	1.6134	0.0339964
hsa01100	Metabolic pathways	GSHG0005333	SC5D	sterol-C5-desaturase	6309	up	1.59776	0.00286273
hsa01100	Metabolic pathways	GSHG0012121	SRR	serine racemase	63826	down	1.57886	0.0039812
hsa01100	Metabolic pathways	GSHG0024015	MCCC2	methylcrotonoyl-CoA carboxylase 2	64087	down	1.77691	0.000791324
hsa01100	Metabolic pathways	GSHG0023465	ETNPPL	ethanolamine-phosphate phospho-lyase	64850	down	2.22183	0.00949599
hsa01100	Metabolic pathways	GSHG0007321	ST8SIA1	ST8 alpha-N-acetyl-neuraminide alpha-2,8-sialyltransferase 1	6489	up	1.67498	0.0435173
hsa01100	Metabolic pathways	GSHG0029933	PYCR3	pyrroline-5-carboxylate reductase 3	65263	down	2.76449	0.00279966
hsa01100	Metabolic pathways	GSHG0016553	SPR	sepiapterin reductase	6697	up	2.5477	0.000489238
hsa01100	Metabolic pathways	GSHG0021776	TKT	transketolase	7086	up	1.50774	0.00943678
hsa01100	Metabolic pathways	GSHG0133753	TM7SF2	transmembrane 7 superfamily member 2	7108	down	3.01834	1.07003e-08
hsa01100	Metabolic pathways	GSHG0020367	TST	thiosulfate sulfurtransferase	7263	down	3.28702	3.03395e-09
hsa01100	Metabolic pathways	GSHG0013869	TYMS	thymidylate synthetase	7298	down	2.48833	0.0180216
hsa01100	Metabolic pathways	GSHG0030366	UGCG	UDP-glucose ceramide glucosyltransferase	7357	up	1.95552	0.0300094
hsa01100	Metabolic pathways	GSHG0009793	CHAC1	ChaC glutathione specific gamma-glutamylcyclotransferase 1	79094	up	1.74814	0.0105261
hsa01100	Metabolic pathways	GSHG0133452	HSD17B8	hydroxysteroid 17-beta dehydrogenase 8	7923	down	2.36524	0.00735121
hsa01100	Metabolic pathways	GSHG0018241	PGAP1	post-GPI attachment to proteins 1	80055	up	2.05564	0.0400411
hsa01100	Metabolic pathways	GSHG0010846	FAHD1	fumarylacetoacetate hydrolase domain containing 1	81889	down	1.7549	0.0228328
hsa01100	Metabolic pathways	GSHG0133672	PCBD2	pterin-4 alpha-carbinolamine dehydratase 2	84105	down	1.65317	0.00938628
hsa01100	Metabolic pathways	GSHG0019077	ACSS1	acyl-CoA synthetase short chain family member 1	84532	down	1.88681	0.00353533
hsa01100	Metabolic pathways	GSHG0018658	COX4I2	cytochrome c oxidase subunit 4I2	84701	down	2.31827	0.0183523
hsa01100	Metabolic pathways	GSHG0011155	GPT2	glutamic--pyruvic transaminase 2	84706	down	1.56585	0.0197338
hsa01100	Metabolic pathways	GSHG0025313	PHYKPL	5-phosphohydroxy-L-lysine phospho-lyase	85007	down	1.78479	0.00838696
hsa01100	Metabolic pathways	GSHG0012523	AOC3	amine oxidase, copper containing 3	8639	up	1.74081	0.00592098
hsa01100	Metabolic pathways	GSHG0001801	ALDH4A1	aldehyde dehydrogenase 4 family member A1	8659	down	1.86837	0.0106592
hsa01100	Metabolic pathways	GSHG0009805	JMJD7-PLA2G4B // JMJD7 // PLA2G4B	JMJD7-PLA2G4B readthrough // jumonji domain containing 7 // phospholipase A2 group IVB	8681	down	1.76108	0.000173919
hsa01100	Metabolic pathways	GSHG0133453	B3GALT4	beta-1,3-galactosyltransferase 4	8705	down	1.5023	0.00247199
hsa01100	Metabolic pathways	GSHG0002817	B3GALT2	beta-1,3-galactosyltransferase 2	8707	up	1.85467	0.0496911
hsa01100	Metabolic pathways	GSHG0000630	FPGT-TNNI3K // FPGT // TNNI3K	FPGT-TNNI3K readthrough // fucose-1-phosphate guanylyltransferase // TNNI3 interacting kinase	8790	down	1.66738	0.0308277
hsa01100	Metabolic pathways	GSHG0021835	SUCLG2	succinate-CoA ligase GDP-forming beta subunit	8801	down	1.82477	0.00225663
hsa01100	Metabolic pathways	GSHG0023553	INPP4B	inositol polyphosphate-4-phosphatase type II B	8821	up	2.01783	0.0200869
hsa01100	Metabolic pathways	GSHG0025043	P4HA2	prolyl 4-hydroxylase subunit alpha 2	8974	up	2.56524	8.0173e-08
hsa01100	Metabolic pathways	GSHG0010804	NHLRC4 // PIGQ	NHL repeat containing 4 // phosphatidylinositol glycan anchor biosynthesis class Q	9091	down	1.82072	0.00124593
hsa01100	Metabolic pathways	GSHG0012542	G6PC3	glucose-6-phosphatase catalytic subunit 3	92579	down	1.59512	0.00283035
hsa01100	Metabolic pathways	GSHG0029930	NAPRT	nicotinate phosphoribosyltransferase	93100	down	2.18227	9.42883e-12
hsa01100	Metabolic pathways	GSHG0002653	PIGM	phosphatidylinositol glycan anchor biosynthesis class M	93183	down	1.50992	0.0244802
hsa01100	Metabolic pathways	GSHG0012254	PIGL	phosphatidylinositol glycan anchor biosynthesis class L	9487	down	1.53734	0.0128277
hsa01100	Metabolic pathways	GSHG0020843	ABHD14A-ACY1 // ABHD14A // ACY1	ABHD14A-ACY1 readthrough // abhydrolase domain containing 14A // aminoacylase 1	95	down	2.14263	1.09919e-05
hsa01100	Metabolic pathways	GSHG0020310	GAL3ST1	galactose-3-O-sulfotransferase 1	9514	down	2.17655	0.0282047
hsa01100	Metabolic pathways	GSHG0022488	CD38	CD38 molecule	952	down	3.62231	0.00179377
hsa01100	Metabolic pathways	GSHG0000053	PLCH2	phospholipase C eta 2	9651	down	1.79205	0.0443985
hsa01100	Metabolic pathways	GSHG0025343	GFPT2	glutamine-fructose-6-phosphate transaminase 2	9945	up	1.9552	2.23339e-05
hsa04010	MAPK signaling pathway	GSHG0009805	JMJD7-PLA2G4B // JMJD7 // PLA2G4B	JMJD7-PLA2G4B readthrough // jumonji domain containing 7 // phospholipase A2 group IVB	100137049	down	1.76108	0.000173919
hsa04010	MAPK signaling pathway	GSHG0018169	ATF2	activating transcription factor 2	1386	up	1.70943	0.0166602
hsa04010	MAPK signaling pathway	GSHG0012956	CRK	CRK proto-oncogene, adaptor protein	1398	up	1.51029	0.00816081
hsa04010	MAPK signaling pathway	GSHG0000614	GADD45A	growth arrest and DNA damage inducible alpha	1647	up	3.0864	0.00334408
hsa04010	MAPK signaling pathway	GSHG0025265	DUSP1	dual specificity phosphatase 1	1843	up	2.12176	0.00829227
hsa04010	MAPK signaling pathway	GSHG0013445	DUSP3	dual specificity phosphatase 3	1845	up	1.55093	0.00359911
hsa04010	MAPK signaling pathway	GSHG0145503	ADAM15 // EFNA4 // EFNA3	ADAM metallopeptidase domain 15 // ephrin A4 // ephrin A3	1944	down	2.31713	0.000870694
hsa04010	MAPK signaling pathway	GSHG0145503	ADAM15 // EFNA4 // EFNA3	ADAM metallopeptidase domain 15 // ephrin A4 // ephrin A3	1945	down	2.31713	0.000870694
hsa04010	MAPK signaling pathway	GSHG0029535	FGFR1	fibroblast growth factor receptor 1	2260	up	1.64576	0.00238781
hsa04010	MAPK signaling pathway	GSHG0022405	FGFR3	fibroblast growth factor receptor 3	2261	down	2.48527	6.96127e-05
hsa04010	MAPK signaling pathway	GSHG0008383	FLT1	fms related tyrosine kinase 1	2321	up	1.85183	0.0486568
hsa04010	MAPK signaling pathway	GSHG0008999	FOS	Fos proto-oncogene, AP-1 transcription factor subunit	2353	up	5.98268	9.3922e-06
hsa04010	MAPK signaling pathway	GSHG0029780	ANGPT1	angiopoietin 1	284	up	2.12355	0.0337747
hsa04010	MAPK signaling pathway	GSHG0029360	ANGPT2	angiopoietin 2	285	up	5.42404	0.00221359
hsa04010	MAPK signaling pathway	GSHG0015331	MKNK2	MAP kinase interacting serine/threonine kinase 2	2872	up	2.08297	0.0113945
hsa04010	MAPK signaling pathway	GSHG0026481	HSPA1L	heat shock protein family A (Hsp70) member 1 like	3305	up	1.71582	0.0120989
hsa04010	MAPK signaling pathway	GSHG0133504	HSPB1	heat shock protein family B (small) member 1	3315	up	4.28509	0.000420516
hsa04010	MAPK signaling pathway	GSHG0010191	IGF1R	insulin like growth factor 1 receptor	3480	up	2.06031	0.000132204
hsa04010	MAPK signaling pathway	GSHG0017932	IL1B	interleukin 1 beta	3553	up	6.36256	0.0409928
hsa04010	MAPK signaling pathway	GSHG0033294	MAPT	microtubule associated protein tau	4137	up	1.70877	0.00642979
hsa04010	MAPK signaling pathway	GSHG0014450	GADD45B	growth arrest and DNA damage inducible beta	4616	up	3.0763	0.0186073
hsa04010	MAPK signaling pathway	GSHG0021459	PAK2	p21 (RAC1) activated kinase 2	5062	up	1.67562	0.00397834
hsa04010	MAPK signaling pathway	GSHG0146019	PDGFRA	platelet derived growth factor receptor alpha	5156	up	2.36467	0.00943481
hsa04010	MAPK signaling pathway	GSHG0012319	MAP2K3	mitogen-activated protein kinase kinase 3	5606	up	1.59168	0.00094666
hsa04010	MAPK signaling pathway	GSHG0017567	SOS1	SOS Ras/Rac guanine nucleotide exchange factor 1	6654	up	1.5108	0.00685181
hsa04010	MAPK signaling pathway	GSHG0026783	MAP3K7	mitogen-activated protein kinase kinase kinase 7	6885	up	1.65657	1.93991e-05
hsa04010	MAPK signaling pathway	GSHG0025760	VEGFA	vascular endothelial growth factor A	7422	up	2.86784	0.000702161
hsa04010	MAPK signaling pathway	GSHG0009805	JMJD7-PLA2G4B // JMJD7 // PLA2G4B	JMJD7-PLA2G4B readthrough // jumonji domain containing 7 // phospholipase A2 group IVB	8681	down	1.76108	0.000173919
hsa04010	MAPK signaling pathway	GSHG0025121	CD14	CD14 molecule	929	up	2.52452	0.0283142
hsa04141	Protein processing in endoplasmic reticulum	GSHG0017427	PDIA6	protein disulfide isomerase family A member 6	10130	up	1.60151	0.00119761
hsa04141	Protein processing in endoplasmic reticulum	GSHG0008404	HSPH1	heat shock protein family H (Hsp110) member 1	10808	up	3.15323	9.95729e-10
hsa04141	Protein processing in endoplasmic reticulum	GSHG0030604	MAN1B1	mannosidase alpha class 1B member 1	11253	down	1.53283	0.000208623
hsa04141	Protein processing in endoplasmic reticulum	GSHG0022838	HSPA4L	heat shock protein family A (Hsp70) member 4 like	22824	up	2.5661	0.00192755
hsa04141	Protein processing in endoplasmic reticulum	GSHG0015079	PPP1R15A	protein phosphatase 1 regulatory subunit 15A	23645	up	2.5213	0.000216302
hsa04141	Protein processing in endoplasmic reticulum	GSHG0030909	UBQLN1	ubiquilin 1	29979	up	1.56082	0.03776
hsa04141	Protein processing in endoplasmic reticulum	GSHG0030066	DNAJA1	DnaJ heat shock protein family (Hsp40) member A1	3301	up	2.3951	1.55269e-06
hsa04141	Protein processing in endoplasmic reticulum	GSHG0026481	HSPA1L	heat shock protein family A (Hsp70) member 1 like	3305	up	1.71582	0.0120989
hsa04141	Protein processing in endoplasmic reticulum	GSHG0031157	HSPA5	heat shock protein family A (Hsp70) member 5	3309	up	1.68829	0.00599724
hsa04141	Protein processing in endoplasmic reticulum	GSHG0009633	HSP90AA1	heat shock protein 90 alpha family class A member 1	3320	up	2.49875	6.32636e-11
hsa04141	Protein processing in endoplasmic reticulum	GSHG0025767	HSP90AB1	heat shock protein 90 alpha family class B member 1	3326	up	1.92859	2.25585e-09
hsa04141	Protein processing in endoplasmic reticulum	GSHG0015570	DNAJB1	DnaJ heat shock protein family (Hsp40) member B1	3337	up	4.98292	4.11926e-06
hsa04141	Protein processing in endoplasmic reticulum	GSHG0002916	YOD1	YOD1 deubiquitinase	55432	up	1.85679	0.000103204
hsa04141	Protein processing in endoplasmic reticulum	GSHG0030351	RAD23B	RAD23 homolog B, nucleotide excision repair protein	5887	up	1.56037	0.0069379
hsa04141	Protein processing in endoplasmic reticulum	GSHG0023444	UBE2D3	ubiquitin conjugating enzyme E2 D3	7323	up	1.63522	3.78945e-06
hsa04141	Protein processing in endoplasmic reticulum	GSHG0020284	XBP1	X-box binding protein 1	7494	up	1.68152	0.0115433
hsa04141	Protein processing in endoplasmic reticulum	GSHG0025819	BAG2	BCL2 associated athanogene 2	9532	up	1.60503	0.0322892
hsa04141	Protein processing in endoplasmic reticulum	GSHG0023488	SEC24D	SEC24 homolog D, COPII coat complex component	9871	up	1.81763	0.0149425
hsa00330	Arginine and proline metabolism	GSHG0009402	L3HYPDH	trans-L-3-hydroxyproline dehydratase	112849	down	1.52565	0.0209596
hsa00330	Arginine and proline metabolism	GSHG0000359	AZIN2	antizyme inhibitor 2	113451	down	1.82819	0.00145348
hsa00330	Arginine and proline metabolism	GSHG0024074	CKMT2	creatine kinase, mitochondrial 2	1160	down	1.85415	0.000603274
hsa00330	Arginine and proline metabolism	GSHG0015315	GAMT	guanidinoacetate N-methyltransferase	2593	down	1.68747	0.00716052
hsa00330	Arginine and proline metabolism	GSHG0145563	PYCR2	pyrroline-5-carboxylate reductase 2	29920	down	1.64034	0.00118933
hsa00330	Arginine and proline metabolism	GSHG0008929	ARG2	arginase 2	384	up	2.5649	0.000910432
hsa00330	Arginine and proline metabolism	GSHG0004153	P4HA1	prolyl 4-hydroxylase subunit alpha 1	5033	up	2.36233	0.00189219
hsa00330	Arginine and proline metabolism	GSHG0020177	PRODH	proline dehydrogenase 1	5625	down	4.65022	3.98069e-07
hsa00330	Arginine and proline metabolism	GSHG0005037	CARNS1	carnosine synthase 1	57571	down	6.53792	3.4646e-05
hsa00330	Arginine and proline metabolism	GSHG0031426	SAT1	spermidine/spermine N1-acetyltransferase 1	6303	up	1.67678	0.0239478
hsa00330	Arginine and proline metabolism	GSHG0029933	PYCR3	pyrroline-5-carboxylate reductase 3	65263	down	2.76449	0.00279966
hsa00330	Arginine and proline metabolism	GSHG0001801	ALDH4A1	aldehyde dehydrogenase 4 family member A1	8659	down	1.86837	0.0106592
hsa00330	Arginine and proline metabolism	GSHG0025043	P4HA2	prolyl 4-hydroxylase subunit alpha 2	8974	up	2.56524	8.0173e-08
hsa05202	Transcriptional misregulation in cancer	GSHG0003246	COMMD3-BMI1 // COMMD3 // BMI1	COMMD3-BMI1 readthrough // COMM domain containing 3 // BMI1 proto-oncogene, polycomb ring finger	100532731	up	1.65552	0.0345534
hsa05202	Transcriptional misregulation in cancer	GSHG0025686	CDKN1A	cyclin dependent kinase inhibitor 1A	1026	up	3.08685	0.0297557
hsa05202	Transcriptional misregulation in cancer	GSHG0000614	GADD45A	growth arrest and DNA damage inducible alpha	1647	up	3.0864	0.00334408
hsa05202	Transcriptional misregulation in cancer	GSHG0006485	ETV6	ETS variant 6	2120	up	1.70236	0.0116868
hsa05202	Transcriptional misregulation in cancer	GSHG0008383	FLT1	fms related tyrosine kinase 1	2321	up	1.85183	0.0486568
hsa05202	Transcriptional misregulation in cancer	GSHG0011132	FUS	FUS RNA binding protein	2521	down	1.69852	0.000343944
hsa05202	Transcriptional misregulation in cancer	GSHG0008920	FUT8	fucosyltransferase 8	2530	down	2.01131	0.00127566
hsa05202	Transcriptional misregulation in cancer	GSHG0010191	IGF1R	insulin like growth factor 1 receptor	3480	up	2.06031	0.000132204
hsa05202	Transcriptional misregulation in cancer	GSHG0054650	CXCL8	C-X-C motif chemokine ligand 8	3576	up	3.54155	0.0483761
hsa05202	Transcriptional misregulation in cancer	GSHG0030702	MLLT3	MLLT3, super elongation complex subunit	4300	up	1.92436	2.41641e-08
hsa05202	Transcriptional misregulation in cancer	GSHG0014450	GADD45B	growth arrest and DNA damage inducible beta	4616	up	3.0763	0.0186073
hsa05202	Transcriptional misregulation in cancer	GSHG0006658	ATF1	activating transcription factor 1	466	up	1.7072	0.00182039
hsa05202	Transcriptional misregulation in cancer	GSHG0022311	BCL6	B cell CLL/lymphoma 6	604	up	1.97449	0.015504
hsa05202	Transcriptional misregulation in cancer	GSHG0003246	COMMD3-BMI1 // COMMD3 // BMI1	COMMD3-BMI1 readthrough // COMM domain containing 3 // BMI1 proto-oncogene, polycomb ring finger	648	up	1.65552	0.0345534
hsa05202	Transcriptional misregulation in cancer	GSHG0003289	ZEB1	zinc finger E-box binding homeobox 1	6935	up	1.65804	0.0182333
hsa05202	Transcriptional misregulation in cancer	GSHG0031115	TRAF1	TNF receptor associated factor 1	7185	down	1.89661	0.0432802
hsa05202	Transcriptional misregulation in cancer	GSHG0005272	ZBTB16	zinc finger and BTB domain containing 16	7704	up	1.98482	0.00682024
hsa05202	Transcriptional misregulation in cancer	GSHG0030315	NR4A3	nuclear receptor subfamily 4 group A member 3	8013	up	5.05801	0.000351582
hsa05202	Transcriptional misregulation in cancer	GSHG0023150	PROM1	prominin 1	8842	down	2.04254	0.0436842
hsa05202	Transcriptional misregulation in cancer	GSHG0025121	CD14	CD14 molecule	929	up	2.52452	0.0283142
hsa04810	Regulation of actin cytoskeleton	GSHG0020568	ARPC4 // ARPC4-TTLL3 // TTLL3	actin related protein 2/3 complex subunit 4 // ARPC4-TTLL3 readthrough // tubulin tyrosine ligase like 3	10093	down	1.70832	0.0273311
hsa04810	Regulation of actin cytoskeleton	GSHG0012956	CRK	CRK proto-oncogene, adaptor protein	1398	up	1.51029	0.00816081
hsa04810	Regulation of actin cytoskeleton	GSHG0024046	F2R	coagulation factor II thrombin receptor	2149	up	2.04085	0.0082039
hsa04810	Regulation of actin cytoskeleton	GSHG0029535	FGFR1	fibroblast growth factor receptor 1	2260	up	1.64576	0.00238781
hsa04810	Regulation of actin cytoskeleton	GSHG0022405	FGFR3	fibroblast growth factor receptor 3	2261	down	2.48527	6.96127e-05
hsa04810	Regulation of actin cytoskeleton	GSHG0015365	PIP5K1C	phosphatidylinositol-4-phosphate 5-kinase type 1 gamma	23396	up	1.8364	0.0204409
hsa04810	Regulation of actin cytoskeleton	GSHG0015043	ARHGAP35	Rho GTPase activating protein 35	2909	up	1.51702	0.0057657
hsa04810	Regulation of actin cytoskeleton	GSHG0024148	APC	APC, WNT signaling pathway regulator	324	up	2.47202	0.00260123
hsa04810	Regulation of actin cytoskeleton	GSHG0022390	MYL5	myosin light chain 5	4636	down	3.28679	7.37405e-06
hsa04810	Regulation of actin cytoskeleton	GSHG0007649	PPP1R12A	protein phosphatase 1 regulatory subunit 12A	4659	up	1.64979	0.0386796
hsa04810	Regulation of actin cytoskeleton	GSHG0021459	PAK2	p21 (RAC1) activated kinase 2	5062	up	1.67562	0.00397834
hsa04810	Regulation of actin cytoskeleton	GSHG0146019	PDGFRA	platelet derived growth factor receptor alpha	5156	up	2.36467	0.00943481
hsa04810	Regulation of actin cytoskeleton	GSHG0002989	ENAH	ENAH, actin regulator	55740	up	1.61986	1.72401e-05
hsa04810	Regulation of actin cytoskeleton	GSHG0017567	SOS1	SOS Ras/Rac guanine nucleotide exchange factor 1	6654	up	1.5108	0.00685181
hsa04810	Regulation of actin cytoskeleton	GSHG0018035	CXCR4	C-X-C motif chemokine receptor 4	7852	up	4.23286	0.00148792
hsa04810	Regulation of actin cytoskeleton	GSHG0000897	ITGA10	integrin subunit alpha 10	8515	up	1.82575	0.025119
hsa04810	Regulation of actin cytoskeleton	GSHG0009446	ACTN1	actinin alpha 1	87	up	1.69516	0.0354708
hsa04810	Regulation of actin cytoskeleton	GSHG0010152	IQGAP1	IQ motif containing GTPase activating protein 1	8826	up	2.27868	0.000181486
hsa04810	Regulation of actin cytoskeleton	GSHG0028538	WASL	Wiskott-Aldrich syndrome like	8976	up	1.86178	0.0319926
hsa04810	Regulation of actin cytoskeleton	GSHG0014956	ARHGEF1 // LOC100505585	Rho guanine nucleotide exchange factor 1 // uncharacterized LOC100505585	9138	down	1.90164	0.0153701
hsa04810	Regulation of actin cytoskeleton	GSHG0032363	ARHGEF6	Rac/Cdc42 guanine nucleotide exchange factor 6	9459	up	1.65006	0.0118074
hsa05215	Prostate cancer	GSHG0025686	CDKN1A	cyclin dependent kinase inhibitor 1A	1026	up	3.08685	0.0297557
hsa05215	Prostate cancer	GSHG0017144	CREB1	cAMP responsive element binding protein 1	1385	up	1.83603	0.00228426
hsa05215	Prostate cancer	GSHG0001000	CREB3L4	cAMP responsive element binding protein 3 like 4	148327	down	2.86718	0.00058354
hsa05215	Prostate cancer	GSHG0029535	FGFR1	fibroblast growth factor receptor 1	2260	up	1.64576	0.00238781
hsa05215	Prostate cancer	GSHG0009633	HSP90AA1	heat shock protein 90 alpha family class A member 1	3320	up	2.49875	6.32636e-11
hsa05215	Prostate cancer	GSHG0025767	HSP90AB1	heat shock protein 90 alpha family class B member 1	3326	up	1.92859	2.25585e-09
hsa05215	Prostate cancer	GSHG0010191	IGF1R	insulin like growth factor 1 receptor	3480	up	2.06031	0.000132204
hsa05215	Prostate cancer	GSHG0029470	NKX3-1	NK3 homeobox 1	4824	up	2.22215	0.0224679
hsa05215	Prostate cancer	GSHG0146019	PDGFRA	platelet derived growth factor receptor alpha	5156	up	2.36467	0.00943481
hsa05215	Prostate cancer	GSHG0133301	PTEN	phosphatase and tensin homolog	5728	up	1.74962	0.011489
hsa05215	Prostate cancer	GSHG0017567	SOS1	SOS Ras/Rac guanine nucleotide exchange factor 1	6654	up	1.5108	0.00685181
hsa05215	Prostate cancer	GSHG0003289	ZEB1	zinc finger E-box binding homeobox 1	6935	up	1.65804	0.0182333
hsa05215	Prostate cancer	GSHG0029725	CCNE2	cyclin E2	9134	down	2.4681	0.00627452
hsa04066	HIF-1 signaling pathway	GSHG0025686	CDKN1A	cyclin dependent kinase inhibitor 1A	1026	up	3.08685	0.0297557
hsa04066	HIF-1 signaling pathway	GSHG0009297	EGLN3	egl-9 family hypoxia inducible factor 3	112399	down	1.50841	0.0212757
hsa04066	HIF-1 signaling pathway	GSHG0008383	FLT1	fms related tyrosine kinase 1	2321	up	1.85183	0.0486568
hsa04066	HIF-1 signaling pathway	GSHG0029780	ANGPT1	angiopoietin 1	284	up	2.12355	0.0337747
hsa04066	HIF-1 signaling pathway	GSHG0029360	ANGPT2	angiopoietin 2	285	up	5.42404	0.00221359
hsa04066	HIF-1 signaling pathway	GSHG0015331	MKNK2	MAP kinase interacting serine/threonine kinase 2	2872	up	2.08297	0.0113945
hsa04066	HIF-1 signaling pathway	GSHG0016590	HK2	hexokinase 2	3099	up	2.34339	0.0292381
hsa04066	HIF-1 signaling pathway	GSHG0010191	IGF1R	insulin like growth factor 1 receptor	3480	up	2.06031	0.000132204
hsa04066	HIF-1 signaling pathway	GSHG0027598	SERPINE1	serpin family E member 1	5054	up	3.18716	0.00149213
hsa04066	HIF-1 signaling pathway	GSHG0003164	PFKFB3	6-phosphofructo-2-kinase/fructose-2,6-biphosphatase 3	5209	up	1.64348	0.0116119
hsa04066	HIF-1 signaling pathway	GSHG0025760	VEGFA	vascular endothelial growth factor A	7422	up	2.86784	0.000702161
hsa04066	HIF-1 signaling pathway	GSHG0023479	CAMK2D	calcium/calmodulin dependent protein kinase II delta	817	up	2.11687	0.0478522
hsa04657	IL-17 signaling pathway	GSHG0008999	FOS	Fos proto-oncogene, AP-1 transcription factor subunit	2353	up	5.98268	9.3922e-06
hsa04657	IL-17 signaling pathway	GSHG0009633	HSP90AA1	heat shock protein 90 alpha family class A member 1	3320	up	2.49875	6.32636e-11
hsa04657	IL-17 signaling pathway	GSHG0025767	HSP90AB1	heat shock protein 90 alpha family class B member 1	3326	up	1.92859	2.25585e-09
hsa04657	IL-17 signaling pathway	GSHG0017932	IL1B	interleukin 1 beta	3553	up	6.36256	0.0409928
hsa04657	IL-17 signaling pathway	GSHG0054650	CXCL8	C-X-C motif chemokine ligand 8	3576	up	3.54155	0.0483761
hsa04657	IL-17 signaling pathway	GSHG0014047	MAPK4	mitogen-activated protein kinase 4	5596	up	1.58101	0.0423077
hsa04657	IL-17 signaling pathway	GSHG0002812	PTGS2	prostaglandin-endoperoxide synthase 2	5743	up	2.55528	0.0213057
hsa04657	IL-17 signaling pathway	GSHG0026783	MAP3K7	mitogen-activated protein kinase kinase kinase 7	6885	up	1.65657	1.93991e-05
hsa04657	IL-17 signaling pathway	GSHG0026063	TNFAIP3	TNF alpha induced protein 3	7128	up	1.80147	0.0419173
hsa04657	IL-17 signaling pathway	GSHG0005912	FOSL1	FOS like 1, AP-1 transcription factor subunit	8061	up	8.14231	1.17083e-07
hsa04657	IL-17 signaling pathway	GSHG0020571	IL17RC	interleukin 17 receptor C	84818	down	1.57364	0.0200852
hsa04510	Focal adhesion	GSHG0031740	COL4A5	collagen type IV alpha 5 chain	1287	down	2.35901	0.0164928
hsa04510	Focal adhesion	GSHG0018902	COL9A3	collagen type IX alpha 3 chain	1299	down	2.82685	0.000593944
hsa04510	Focal adhesion	GSHG0012956	CRK	CRK proto-oncogene, adaptor protein	1398	up	1.51029	0.00816081
hsa04510	Focal adhesion	GSHG0008383	FLT1	fms related tyrosine kinase 1	2321	up	1.85183	0.0486568
hsa04510	Focal adhesion	GSHG0015365	PIP5K1C	phosphatidylinositol-4-phosphate 5-kinase type 1 gamma	23396	up	1.8364	0.0204409
hsa04510	Focal adhesion	GSHG0015043	ARHGAP35	Rho GTPase activating protein 35	2909	up	1.51702	0.0057657
hsa04510	Focal adhesion	GSHG0010191	IGF1R	insulin like growth factor 1 receptor	3480	up	2.06031	0.000132204
hsa04510	Focal adhesion	GSHG0001257	LAMC1	laminin subunit gamma 1	3915	up	1.75674	0.0255404
hsa04510	Focal adhesion	GSHG0022390	MYL5	myosin light chain 5	4636	down	3.28679	7.37405e-06
hsa04510	Focal adhesion	GSHG0007649	PPP1R12A	protein phosphatase 1 regulatory subunit 12A	4659	up	1.64979	0.0386796
hsa04510	Focal adhesion	GSHG0021459	PAK2	p21 (RAC1) activated kinase 2	5062	up	1.67562	0.00397834
hsa04510	Focal adhesion	GSHG0146019	PDGFRA	platelet derived growth factor receptor alpha	5156	up	2.36467	0.00943481
hsa04510	Focal adhesion	GSHG0133301	PTEN	phosphatase and tensin homolog	5728	up	1.74962	0.011489
hsa04510	Focal adhesion	GSHG0017567	SOS1	SOS Ras/Rac guanine nucleotide exchange factor 1	6654	up	1.5108	0.00685181
hsa04510	Focal adhesion	GSHG0002581	THBS3	thrombospondin 3	7059	down	1.69505	0.00579231
hsa04510	Focal adhesion	GSHG0024062	THBS4	thrombospondin 4	7060	down	1.53588	0.0449629
hsa04510	Focal adhesion	GSHG0002759	TNR	tenascin R	7143	up	2.61432	0.0199119
hsa04510	Focal adhesion	GSHG0025760	VEGFA	vascular endothelial growth factor A	7422	up	2.86784	0.000702161
hsa04510	Focal adhesion	GSHG0007194	VWF	von Willebrand factor	7450	down	2.02997	0.0470237
hsa04510	Focal adhesion	GSHG0000897	ITGA10	integrin subunit alpha 10	8515	up	1.82575	0.025119
hsa04510	Focal adhesion	GSHG0009446	ACTN1	actinin alpha 1	87	up	1.69516	0.0354708
hsa00260	Glycine, serine and threonine metabolism	GSHG0007800	SDS	serine dehydratase	10993	down	2.07626	0.0397973
hsa00260	Glycine, serine and threonine metabolism	GSHG0145980	GLYCTK // DNAH1	glycerate kinase // dynein axonemal heavy chain 1	132158	down	2.25912	1.80426e-05
hsa00260	Glycine, serine and threonine metabolism	GSHG0031246	SARDH	sarcosine dehydrogenase	1757	down	2.12891	0.000409616
hsa00260	Glycine, serine and threonine metabolism	GSHG0015315	GAMT	guanidinoacetate N-methyltransferase	2593	down	1.68747	0.00716052
hsa00260	Glycine, serine and threonine metabolism	GSHG0132336	AMT	aminomethyltransferase	275	down	1.91373	4.68257e-12
hsa00260	Glycine, serine and threonine metabolism	GSHG0024894	DMGDH	dimethylglycine dehydrogenase	29958	down	2.50413	0.00612487
hsa00260	Glycine, serine and threonine metabolism	GSHG0012522	AOC2	amine oxidase, copper containing 2	314	up	1.90187	0.00759774
hsa00260	Glycine, serine and threonine metabolism	GSHG0028156	PGAM2	phosphoglycerate mutase 2	5224	up	1.83947	0.0248037
hsa00260	Glycine, serine and threonine metabolism	GSHG0012121	SRR	serine racemase	63826	down	1.57886	0.0039812
hsa00260	Glycine, serine and threonine metabolism	GSHG0012523	AOC3	amine oxidase, copper containing 3	8639	up	1.74081	0.00592098
hsa00520	Amino sugar and nucleotide sugar metabolism	GSHG0011326	FUK	fucokinase	197258	down	1.65544	0.00960152
hsa00520	Amino sugar and nucleotide sugar metabolism	GSHG0001855	GALE	UDP-galactose-4-epimerase	2582	down	1.52637	0.0198692
hsa00520	Amino sugar and nucleotide sugar metabolism	GSHG0013733	GALK1	galactokinase 1	2584	down	1.65245	0.00928732
hsa00520	Amino sugar and nucleotide sugar metabolism	GSHG0030087	GALT	galactose-1-phosphate uridylyltransferase	2592	down	1.62517	3.86753e-05
hsa00520	Amino sugar and nucleotide sugar metabolism	GSHG0016590	HK2	hexokinase 2	3099	up	2.34339	0.0292381
hsa00520	Amino sugar and nucleotide sugar metabolism	GSHG0010869	AMDHD2	amidohydrolase domain containing 2	51005	down	1.79319	6.77802e-05
hsa00520	Amino sugar and nucleotide sugar metabolism	GSHG0002854	CYB5R1	cytochrome b5 reductase 1	51706	down	1.51395	0.00223207
hsa00520	Amino sugar and nucleotide sugar metabolism	GSHG0022529	PGM2	phosphoglucomutase 2	55276	up	1.62832	0.00170646
hsa00520	Amino sugar and nucleotide sugar metabolism	GSHG0002125	CDCP2 // CYB5RL	CUB domain containing protein 2 // cytochrome b5 reductase like	606495	down	1.983	0.00161669
hsa00520	Amino sugar and nucleotide sugar metabolism	GSHG0000630	FPGT-TNNI3K // FPGT // TNNI3K	FPGT-TNNI3K readthrough // fucose-1-phosphate guanylyltransferase // TNNI3 interacting kinase	8790	down	1.66738	0.0308277
hsa00520	Amino sugar and nucleotide sugar metabolism	GSHG0025343	GFPT2	glutamine-fructose-6-phosphate transaminase 2	9945	up	1.9552	2.23339e-05
hsa05200	Pathways in cancer	GSHG0025686	CDKN1A	cyclin dependent kinase inhibitor 1A	1026	up	3.08685	0.0297557
hsa05200	Pathways in cancer	GSHG0009297	EGLN3	egl-9 family hypoxia inducible factor 3	112399	down	1.50841	0.0212757
hsa05200	Pathways in cancer	GSHG0022027	TXNRD3NB // TXNRD3	thioredoxin reductase 3 neighbor // thioredoxin reductase 3	114112	down	1.67039	0.0325002
hsa05200	Pathways in cancer	GSHG0030249	CKS2	CDC28 protein kinase regulatory subunit 2	1164	up	3.41093	3.97842e-05
hsa05200	Pathways in cancer	GSHG0031740	COL4A5	collagen type IV alpha 5 chain	1287	down	2.35901	0.0164928
hsa05200	Pathways in cancer	GSHG0012956	CRK	CRK proto-oncogene, adaptor protein	1398	up	1.51029	0.00816081
hsa05200	Pathways in cancer	GSHG0032973	CSF2RA	colony stimulating factor 2 receptor alpha subunit	1438	down	1.75312	0.0326097
hsa05200	Pathways in cancer	GSHG0000614	GADD45A	growth arrest and DNA damage inducible alpha	1647	up	3.0864	0.00334408
hsa05200	Pathways in cancer	GSHG0009269	ADCY4	adenylate cyclase 4	196883	down	1.65063	0.0099266
hsa05200	Pathways in cancer	GSHG0024046	F2R	coagulation factor II thrombin receptor	2149	up	2.04085	0.0082039
hsa05200	Pathways in cancer	GSHG0029535	FGFR1	fibroblast growth factor receptor 1	2260	up	1.64576	0.00238781
hsa05200	Pathways in cancer	GSHG0022405	FGFR3	fibroblast growth factor receptor 3	2261	down	2.48527	6.96127e-05
hsa05200	Pathways in cancer	GSHG0026016	HEY2	hes related family bHLH transcription factor with YRPW motif 2	23493	up	1.75774	0.0495717
hsa05200	Pathways in cancer	GSHG0008999	FOS	Fos proto-oncogene, AP-1 transcription factor subunit	2353	up	5.98268	9.3922e-06
hsa05200	Pathways in cancer	GSHG0024148	APC	APC, WNT signaling pathway regulator	324	up	2.47202	0.00260123
hsa05200	Pathways in cancer	GSHG0009633	HSP90AA1	heat shock protein 90 alpha family class A member 1	3320	up	2.49875	6.32636e-11
hsa05200	Pathways in cancer	GSHG0025767	HSP90AB1	heat shock protein 90 alpha family class B member 1	3326	up	1.92859	2.25585e-09
hsa05200	Pathways in cancer	GSHG0010191	IGF1R	insulin like growth factor 1 receptor	3480	up	2.06031	0.000132204
hsa05200	Pathways in cancer	GSHG0054650	CXCL8	C-X-C motif chemokine ligand 8	3576	up	3.54155	0.0483761
hsa05200	Pathways in cancer	GSHG0001691	HES5	hes family bHLH transcription factor 5	388585	down	3.03888	0.00177364
hsa05200	Pathways in cancer	GSHG0001257	LAMC1	laminin subunit gamma 1	3915	up	1.75674	0.0255404
hsa05200	Pathways in cancer	GSHG0014450	GADD45B	growth arrest and DNA damage inducible beta	4616	up	3.0763	0.0186073
hsa05200	Pathways in cancer	GSHG0029470	NKX3-1	NK3 homeobox 1	4824	up	2.22215	0.0224679
hsa05200	Pathways in cancer	GSHG0146019	PDGFRA	platelet derived growth factor receptor alpha	5156	up	2.36467	0.00943481
hsa05200	Pathways in cancer	GSHG0133301	PTEN	phosphatase and tensin homolog	5728	up	1.74962	0.011489
hsa05200	Pathways in cancer	GSHG0002812	PTGS2	prostaglandin-endoperoxide synthase 2	5743	up	2.55528	0.0213057
hsa05200	Pathways in cancer	GSHG0018555	BMP2	bone morphogenetic protein 2	650	up	1.6034	0.0262868
hsa05200	Pathways in cancer	GSHG0009375	BMP4	bone morphogenetic protein 4	652	up	2.23697	0.014987
hsa05200	Pathways in cancer	GSHG0017567	SOS1	SOS Ras/Rac guanine nucleotide exchange factor 1	6654	up	1.5108	0.00685181
hsa05200	Pathways in cancer	GSHG0007548	STAT2	signal transducer and activator of transcription 2	6773	down	1.93411	0.0177691
hsa05200	Pathways in cancer	GSHG0031115	TRAF1	TNF receptor associated factor 1	7185	down	1.89661	0.0432802
hsa05200	Pathways in cancer	GSHG0006953	TXNRD1	thioredoxin reductase 1	7296	up	2.43306	4.10222e-05
hsa05200	Pathways in cancer	GSHG0025760	VEGFA	vascular endothelial growth factor A	7422	up	2.86784	0.000702161
hsa05200	Pathways in cancer	GSHG0005272	ZBTB16	zinc finger and BTB domain containing 16	7704	up	1.98482	0.00682024
hsa05200	Pathways in cancer	GSHG0018035	CXCR4	C-X-C motif chemokine receptor 4	7852	up	4.23286	0.00148792
hsa05200	Pathways in cancer	GSHG0023479	CAMK2D	calcium/calmodulin dependent protein kinase II delta	817	up	2.11687	0.0478522
hsa05200	Pathways in cancer	GSHG0029725	CCNE2	cyclin E2	9134	down	2.4681	0.00627452
hsa05200	Pathways in cancer	GSHG0014956	ARHGEF1 // LOC100505585	Rho guanine nucleotide exchange factor 1 // uncharacterized LOC100505585	9138	down	1.90164	0.0153701
hsa00250	Alanine, aspartate and glutamate metabolism	GSHG0009163	ADSSL1	adenylosuccinate synthase like 1	122622	down	2.02455	0.00203071
hsa00250	Alanine, aspartate and glutamate metabolism	GSHG0017159	CPS1	carbamoyl-phosphate synthase 1	1373	down	2.05274	0.0104464
hsa00250	Alanine, aspartate and glutamate metabolism	GSHG0005751	FOLH1	folate hydrolase 1	2346	down	3.26719	0.00137092
hsa00250	Alanine, aspartate and glutamate metabolism	GSHG0027402	ASL	argininosuccinate lyase	435	down	1.64723	0.0100768
hsa00250	Alanine, aspartate and glutamate metabolism	GSHG0020985	NIT2	nitrilase family member 2	56954	down	2.02275	0.0027956
hsa00250	Alanine, aspartate and glutamate metabolism	GSHG0011155	GPT2	glutamic--pyruvic transaminase 2	84706	down	1.56585	0.0197338
hsa00250	Alanine, aspartate and glutamate metabolism	GSHG0001801	ALDH4A1	aldehyde dehydrogenase 4 family member A1	8659	down	1.86837	0.0106592
hsa00250	Alanine, aspartate and glutamate metabolism	GSHG0025343	GFPT2	glutamine-fructose-6-phosphate transaminase 2	9945	up	1.9552	2.23339e-05
hsa04151	PI3K-Akt signaling pathway	GSHG0025686	CDKN1A	cyclin dependent kinase inhibitor 1A	1026	up	3.08685	0.0297557
hsa04151	PI3K-Akt signaling pathway	GSHG0031740	COL4A5	collagen type IV alpha 5 chain	1287	down	2.35901	0.0164928
hsa04151	PI3K-Akt signaling pathway	GSHG0018902	COL9A3	collagen type IX alpha 3 chain	1299	down	2.82685	0.000593944
hsa04151	PI3K-Akt signaling pathway	GSHG0017144	CREB1	cAMP responsive element binding protein 1	1385	up	1.83603	0.00228426
hsa04151	PI3K-Akt signaling pathway	GSHG0018169	ATF2	activating transcription factor 2	1386	up	1.70943	0.0166602
hsa04151	PI3K-Akt signaling pathway	GSHG0001000	CREB3L4	cAMP responsive element binding protein 3 like 4	148327	down	2.86718	0.00058354
hsa04151	PI3K-Akt signaling pathway	GSHG0145503	ADAM15 // EFNA4 // EFNA3	ADAM metallopeptidase domain 15 // ephrin A4 // ephrin A3	1944	down	2.31713	0.000870694
hsa04151	PI3K-Akt signaling pathway	GSHG0145503	ADAM15 // EFNA4 // EFNA3	ADAM metallopeptidase domain 15 // ephrin A4 // ephrin A3	1945	down	2.31713	0.000870694
hsa04151	PI3K-Akt signaling pathway	GSHG0024046	F2R	coagulation factor II thrombin receptor	2149	up	2.04085	0.0082039
hsa04151	PI3K-Akt signaling pathway	GSHG0029535	FGFR1	fibroblast growth factor receptor 1	2260	up	1.64576	0.00238781
hsa04151	PI3K-Akt signaling pathway	GSHG0022405	FGFR3	fibroblast growth factor receptor 3	2261	down	2.48527	6.96127e-05
hsa04151	PI3K-Akt signaling pathway	GSHG0008383	FLT1	fms related tyrosine kinase 1	2321	up	1.85183	0.0486568
hsa04151	PI3K-Akt signaling pathway	GSHG0029780	ANGPT1	angiopoietin 1	284	up	2.12355	0.0337747
hsa04151	PI3K-Akt signaling pathway	GSHG0029360	ANGPT2	angiopoietin 2	285	up	5.42404	0.00221359
hsa04151	PI3K-Akt signaling pathway	GSHG0009633	HSP90AA1	heat shock protein 90 alpha family class A member 1	3320	up	2.49875	6.32636e-11
hsa04151	PI3K-Akt signaling pathway	GSHG0025767	HSP90AB1	heat shock protein 90 alpha family class B member 1	3326	up	1.92859	2.25585e-09
hsa04151	PI3K-Akt signaling pathway	GSHG0010191	IGF1R	insulin like growth factor 1 receptor	3480	up	2.06031	0.000132204
hsa04151	PI3K-Akt signaling pathway	GSHG0018384	IRS1	insulin receptor substrate 1	3667	up	1.67136	0.0385426
hsa04151	PI3K-Akt signaling pathway	GSHG0001257	LAMC1	laminin subunit gamma 1	3915	up	1.75674	0.0255404
hsa04151	PI3K-Akt signaling pathway	GSHG0020297	OSM	oncostatin M	5008	up	5.26276	0.0130839
hsa04151	PI3K-Akt signaling pathway	GSHG0008740	PCK2	phosphoenolpyruvate carboxykinase 2, mitochondrial	5106	down	1.74318	0.0365842
hsa04151	PI3K-Akt signaling pathway	GSHG0146019	PDGFRA	platelet derived growth factor receptor alpha	5156	up	2.36467	0.00943481
hsa04151	PI3K-Akt signaling pathway	GSHG0133301	PTEN	phosphatase and tensin homolog	5728	up	1.74962	0.011489
hsa04151	PI3K-Akt signaling pathway	GSHG0017567	SOS1	SOS Ras/Rac guanine nucleotide exchange factor 1	6654	up	1.5108	0.00685181
hsa04151	PI3K-Akt signaling pathway	GSHG0002581	THBS3	thrombospondin 3	7059	down	1.69505	0.00579231
hsa04151	PI3K-Akt signaling pathway	GSHG0024062	THBS4	thrombospondin 4	7060	down	1.53588	0.0449629
hsa04151	PI3K-Akt signaling pathway	GSHG0002759	TNR	tenascin R	7143	up	2.61432	0.0199119
hsa04151	PI3K-Akt signaling pathway	GSHG0025760	VEGFA	vascular endothelial growth factor A	7422	up	2.86784	0.000702161
hsa04151	PI3K-Akt signaling pathway	GSHG0007194	VWF	von Willebrand factor	7450	down	2.02997	0.0470237
hsa04151	PI3K-Akt signaling pathway	GSHG0000897	ITGA10	integrin subunit alpha 10	8515	up	1.82575	0.025119
hsa04151	PI3K-Akt signaling pathway	GSHG0029725	CCNE2	cyclin E2	9134	down	2.4681	0.00627452
hsa04151	PI3K-Akt signaling pathway	GSHG0012542	G6PC3	glucose-6-phosphatase catalytic subunit 3	92579	down	1.59512	0.00283035
hsa05214	Glioma	GSHG0025686	CDKN1A	cyclin dependent kinase inhibitor 1A	1026	up	3.08685	0.0297557
hsa05214	Glioma	GSHG0000614	GADD45A	growth arrest and DNA damage inducible alpha	1647	up	3.0864	0.00334408
hsa05214	Glioma	GSHG0010191	IGF1R	insulin like growth factor 1 receptor	3480	up	2.06031	0.000132204
hsa05214	Glioma	GSHG0014450	GADD45B	growth arrest and DNA damage inducible beta	4616	up	3.0763	0.0186073
hsa05214	Glioma	GSHG0146019	PDGFRA	platelet derived growth factor receptor alpha	5156	up	2.36467	0.00943481
hsa05214	Glioma	GSHG0133301	PTEN	phosphatase and tensin homolog	5728	up	1.74962	0.011489
hsa05214	Glioma	GSHG0017567	SOS1	SOS Ras/Rac guanine nucleotide exchange factor 1	6654	up	1.5108	0.00685181
hsa05214	Glioma	GSHG0023479	CAMK2D	calcium/calmodulin dependent protein kinase II delta	817	up	2.11687	0.0478522
hsa01200	Carbon metabolism	GSHG0007800	SDS	serine dehydratase	10993	down	2.07626	0.0397973
hsa01200	Carbon metabolism	GSHG0145980	GLYCTK // DNAH1	glycerate kinase // dynein axonemal heavy chain 1	132158	down	2.25912	1.80426e-05
hsa01200	Carbon metabolism	GSHG0017159	CPS1	carbamoyl-phosphate synthase 1	1373	down	2.05274	0.0104464
hsa01200	Carbon metabolism	GSHG0030975	FBP1	fructose-bisphosphatase 1	2203	down	2.09443	0.00343759
hsa01200	Carbon metabolism	GSHG0014693	PGLS	6-phosphogluconolactonase	25796	down	1.52248	0.00815987
hsa01200	Carbon metabolism	GSHG0004898	TKFC	triokinase and FMN cyclase	26007	down	1.52661	0.0342739
hsa01200	Carbon metabolism	GSHG0018226	HIBCH	3-hydroxyisobutyryl-CoA hydrolase	26275	up	1.51385	0.00484568
hsa01200	Carbon metabolism	GSHG0132336	AMT	aminomethyltransferase	275	down	1.91373	4.68257e-12
hsa01200	Carbon metabolism	GSHG0016590	HK2	hexokinase 2	3099	up	2.34339	0.0292381
hsa01200	Carbon metabolism	GSHG0145718	IDH2	isocitrate dehydrogenase (NADP(+)) 2, mitochondrial	3418	down	2.00059	0.000619144
hsa01200	Carbon metabolism	GSHG0007065	ACADS	acyl-CoA dehydrogenase short chain	35	down	2.49313	1.79257e-05
hsa01200	Carbon metabolism	GSHG0021179	PCCB	propionyl-CoA carboxylase beta subunit	5096	down	1.71399	0.00332275
hsa01200	Carbon metabolism	GSHG0028156	PGAM2	phosphoglycerate mutase 2	5224	up	1.83947	0.0248037
hsa01200	Carbon metabolism	GSHG0021776	TKT	transketolase	7086	up	1.50774	0.00943678
hsa01200	Carbon metabolism	GSHG0019077	ACSS1	acyl-CoA synthetase short chain family member 1	84532	down	1.88681	0.00353533
hsa01200	Carbon metabolism	GSHG0011155	GPT2	glutamic--pyruvic transaminase 2	84706	down	1.56585	0.0197338
hsa01200	Carbon metabolism	GSHG0021835	SUCLG2	succinate-CoA ligase GDP-forming beta subunit	8801	down	1.82477	0.00225663
hsa04218	Cellular senescence	GSHG0025686	CDKN1A	cyclin dependent kinase inhibitor 1A	1026	up	3.08685	0.0297557
hsa04218	Cellular senescence	GSHG0000614	GADD45A	growth arrest and DNA damage inducible alpha	1647	up	3.0864	0.00334408
hsa04218	Cellular senescence	GSHG0000832	HIPK1	homeodomain interacting protein kinase 1	204851	up	1.63185	0.00287522
hsa04218	Cellular senescence	GSHG0002996	LIN9	lin-9 DREAM MuvB core complex component	286826	up	1.66146	0.0137318
hsa04218	Cellular senescence	GSHG0054650	CXCL8	C-X-C motif chemokine ligand 8	3576	up	3.54155	0.0483761
hsa04218	Cellular senescence	GSHG0014450	GADD45B	growth arrest and DNA damage inducible beta	4616	up	3.0763	0.0186073
hsa04218	Cellular senescence	GSHG0027598	SERPINE1	serpin family E member 1	5054	up	3.18716	0.00149213
hsa04218	Cellular senescence	GSHG0023613	PPID	peptidylprolyl isomerase D	5481	up	2.2325	3.53194e-07
hsa04218	Cellular senescence	GSHG0010409	TRPM7	transient receptor potential cation channel subfamily M member 7	54822	up	1.54792	0.00284812
hsa04218	Cellular senescence	GSHG0012319	MAP2K3	mitogen-activated protein kinase kinase 3	5606	up	1.59168	0.00094666
hsa04218	Cellular senescence	GSHG0133301	PTEN	phosphatase and tensin homolog	5728	up	1.74962	0.011489
hsa04218	Cellular senescence	GSHG0005035	LOC100130987 // RAD9A	uncharacterized LOC100130987 // RAD9 checkpoint clamp component A	5883	down	1.5699	0.00530657
hsa04218	Cellular senescence	GSHG0119023	ZFP36L1	ZFP36 ring finger protein like 1	677	up	1.81421	0.0349785
hsa04218	Cellular senescence	GSHG0031541	CCNB3	cyclin B3	85417	down	3.43023	0.00222784
hsa04218	Cellular senescence	GSHG0029725	CCNE2	cyclin E2	9134	down	2.4681	0.00627452
hsa04612	Antigen processing and presentation	GSHG0017144	CREB1	cAMP responsive element binding protein 1	1385	up	1.83603	0.00228426
hsa04612	Antigen processing and presentation	GSHG0026497	HLA-DRB5	major histocompatibility complex, class II, DR beta 5	3127	up	132.373	0.000675417
hsa04612	Antigen processing and presentation	GSHG0026481	HSPA1L	heat shock protein family A (Hsp70) member 1 like	3305	up	1.71582	0.0120989
hsa04612	Antigen processing and presentation	GSHG0024235	HSPA4	heat shock protein family A (Hsp70) member 4	3308	up	1.85724	0.000150168
hsa04612	Antigen processing and presentation	GSHG0031157	HSPA5	heat shock protein family A (Hsp70) member 5	3309	up	1.68829	0.00599724
hsa04612	Antigen processing and presentation	GSHG0009633	HSP90AA1	heat shock protein 90 alpha family class A member 1	3320	up	2.49875	6.32636e-11
hsa04612	Antigen processing and presentation	GSHG0025767	HSP90AB1	heat shock protein 90 alpha family class B member 1	3326	up	1.92859	2.25585e-09
hsa04612	Antigen processing and presentation	GSHG0007253	KLRC2	killer cell lectin like receptor C2	3822	down	2.26612	0.0300478
hsa04612	Antigen processing and presentation	GSHG0014727	RFXANK	regulatory factor X associated ankyrin containing protein	8625	down	1.55253	0.00654009
hsa04612	Antigen processing and presentation	GSHG0017788	CD8A	CD8a molecule	925	up	1.76028	0.00719366
hsa04621	NOD-like receptor signaling pathway	GSHG0028477	NAMPT	nicotinamide phosphoribosyltransferase	10135	up	1.86204	0.0114929
hsa04621	NOD-like receptor signaling pathway	GSHG0000892	TXNIP	thioredoxin interacting protein	10628	down	2.52479	0.0246493
hsa04621	NOD-like receptor signaling pathway	GSHG0008144	SUGT1	SGT1 homolog, MIS12 kinetochore complex assembly cochaperone	10910	up	1.55917	0.00608275
hsa04621	NOD-like receptor signaling pathway	GSHG0013028	LOC728392 // NLRP1	uncharacterized LOC728392 // NLR family pyrin domain containing 1	22861	down	2.00945	0.0362052
hsa04621	NOD-like receptor signaling pathway	GSHG0002243	GBP1	guanylate binding protein 1	2633	up	1.80411	0.0325749
hsa04621	NOD-like receptor signaling pathway	GSHG0002244	GBP2 // GBP7	guanylate binding protein 2 // guanylate binding protein 7	2634	up	2.58368	0.000895777
hsa04621	NOD-like receptor signaling pathway	GSHG0009633	HSP90AA1	heat shock protein 90 alpha family class A member 1	3320	up	2.49875	6.32636e-11
hsa04621	NOD-like receptor signaling pathway	GSHG0025767	HSP90AB1	heat shock protein 90 alpha family class B member 1	3326	up	1.92859	2.25585e-09
hsa04621	NOD-like receptor signaling pathway	GSHG0017932	IL1B	interleukin 1 beta	3553	up	6.36256	0.0409928
hsa04621	NOD-like receptor signaling pathway	GSHG0054650	CXCL8	C-X-C motif chemokine ligand 8	3576	up	3.54155	0.0483761
hsa04621	NOD-like receptor signaling pathway	GSHG0002244	GBP2 // GBP7	guanylate binding protein 2 // guanylate binding protein 7	388646	up	2.58368	0.000895777
hsa04621	NOD-like receptor signaling pathway	GSHG0007017	OAS1	2'-5'-oligoadenylate synthetase 1	4938	down	1.65977	0.0458135
hsa04621	NOD-like receptor signaling pathway	GSHG0010409	TRPM7	transient receptor potential cation channel subfamily M member 7	54822	up	1.54792	0.00284812
hsa04621	NOD-like receptor signaling pathway	GSHG0007548	STAT2	signal transducer and activator of transcription 2	6773	down	1.93411	0.0177691
hsa04621	NOD-like receptor signaling pathway	GSHG0026783	MAP3K7	mitogen-activated protein kinase kinase kinase 7	6885	up	1.65657	1.93991e-05
hsa04621	NOD-like receptor signaling pathway	GSHG0026063	TNFAIP3	TNF alpha induced protein 3	7128	up	1.80147	0.0419173
hsa04146	Peroxisome	GSHG0033150	PAOX	polyamine oxidase	196743	down	2.0414	0.00207362
hsa04146	Peroxisome	GSHG0028905	EPHX2	epoxide hydrolase 2	2053	down	1.68219	0.00952566
hsa04146	Peroxisome	GSHG0010980	MPV17L	MPV17 mitochondrial inner membrane protein like	255027	down	1.55679	0.00270361
hsa04146	Peroxisome	GSHG0001856	HMGCL	3-hydroxymethyl-3-methylglutaryl-CoA lyase	3155	down	1.55145	0.00664153
hsa04146	Peroxisome	GSHG0145718	IDH2	isocitrate dehydrogenase (NADP(+)) 2, mitochondrial	3418	down	2.00059	0.000619144
hsa04146	Peroxisome	GSHG0026061	PEX7	peroxisomal biogenesis factor 7	5191	down	1.60364	0.0221768
hsa04146	Peroxisome	GSHG0001688	PEX10	peroxisomal biogenesis factor 10	5192	down	1.79023	0.00144959
hsa04146	Peroxisome	GSHG0000712	ABCD3	ATP binding cassette subfamily D member 3	5825	down	1.58608	0.0281102
hsa04146	Peroxisome	GSHG0015436	PEX11G	peroxisomal biogenesis factor 11 gamma	92960	down	4.32784	5.61241e-05
hsa04146	Peroxisome	GSHG0005723	PEX16	peroxisomal biogenesis factor 16	9409	down	1.88329	1.94354e-06
hsa00220	Arginine biosynthesis	GSHG0020843	ABHD14A-ACY1 // ABHD14A // ACY1	ABHD14A-ACY1 readthrough // abhydrolase domain containing 14A // aminoacylase 1	100526760	down	2.14263	1.09919e-05
hsa00220	Arginine biosynthesis	GSHG0017159	CPS1	carbamoyl-phosphate synthase 1	1373	down	2.05274	0.0104464
hsa00220	Arginine biosynthesis	GSHG0008929	ARG2	arginase 2	384	up	2.5649	0.000910432
hsa00220	Arginine biosynthesis	GSHG0027402	ASL	argininosuccinate lyase	435	down	1.64723	0.0100768
hsa00220	Arginine biosynthesis	GSHG0011155	GPT2	glutamic--pyruvic transaminase 2	84706	down	1.56585	0.0197338
hsa00220	Arginine biosynthesis	GSHG0020843	ABHD14A-ACY1 // ABHD14A // ACY1	ABHD14A-ACY1 readthrough // abhydrolase domain containing 14A // aminoacylase 1	95	down	2.14263	1.09919e-05
hsa00100	Steroid biosynthesis	GSHG0028345	CYP51A1 // LRRD1	cytochrome P450 family 51 subfamily A member 1 // leucine rich repeats and death domain containing 1	1595	up	1.68113	0.0210325
hsa00100	Steroid biosynthesis	GSHG0022966	MSMO1	methylsterol monooxygenase 1	6307	up	1.6134	0.0339964
hsa00100	Steroid biosynthesis	GSHG0005333	SC5D	sterol-C5-desaturase	6309	up	1.59776	0.00286273
hsa00100	Steroid biosynthesis	GSHG0001226	SOAT1	sterol O-acyltransferase 1	6646	up	1.63851	0.0220765
hsa00100	Steroid biosynthesis	GSHG0133753	TM7SF2	transmembrane 7 superfamily member 2	7108	down	3.01834	1.07003e-08
hsa04015	Rap1 signaling pathway	GSHG0016994	RAPGEF4	Rap guanine nucleotide exchange factor 4	11069	up	1.76527	0.004854
hsa04015	Rap1 signaling pathway	GSHG0012956	CRK	CRK proto-oncogene, adaptor protein	1398	up	1.51029	0.00816081
hsa04015	Rap1 signaling pathway	GSHG0145503	ADAM15 // EFNA4 // EFNA3	ADAM metallopeptidase domain 15 // ephrin A4 // ephrin A3	1944	down	2.31713	0.000870694
hsa04015	Rap1 signaling pathway	GSHG0145503	ADAM15 // EFNA4 // EFNA3	ADAM metallopeptidase domain 15 // ephrin A4 // ephrin A3	1945	down	2.31713	0.000870694
hsa04015	Rap1 signaling pathway	GSHG0009269	ADCY4	adenylate cyclase 4	196883	down	1.65063	0.0099266
hsa04015	Rap1 signaling pathway	GSHG0024046	F2R	coagulation factor II thrombin receptor	2149	up	2.04085	0.0082039
hsa04015	Rap1 signaling pathway	GSHG0029535	FGFR1	fibroblast growth factor receptor 1	2260	up	1.64576	0.00238781
hsa04015	Rap1 signaling pathway	GSHG0022405	FGFR3	fibroblast growth factor receptor 3	2261	down	2.48527	6.96127e-05
hsa04015	Rap1 signaling pathway	GSHG0008383	FLT1	fms related tyrosine kinase 1	2321	up	1.85183	0.0486568
hsa04015	Rap1 signaling pathway	GSHG0011204	GNAO1	G protein subunit alpha o1	2775	up	1.5326	0.0240396
hsa04015	Rap1 signaling pathway	GSHG0029780	ANGPT1	angiopoietin 1	284	up	2.12355	0.0337747
hsa04015	Rap1 signaling pathway	GSHG0029360	ANGPT2	angiopoietin 2	285	up	5.42404	0.00221359
hsa04015	Rap1 signaling pathway	GSHG0018657	ID1	inhibitor of DNA binding 1, HLH protein	3397	down	1.76465	0.0352369
hsa04015	Rap1 signaling pathway	GSHG0010191	IGF1R	insulin like growth factor 1 receptor	3480	up	2.06031	0.000132204
hsa04015	Rap1 signaling pathway	GSHG0021260	P2RY1	purinergic receptor P2Y1	5028	down	1.66627	0.00695621
hsa04015	Rap1 signaling pathway	GSHG0146019	PDGFRA	platelet derived growth factor receptor alpha	5156	up	2.36467	0.00943481
hsa04015	Rap1 signaling pathway	GSHG0012319	MAP2K3	mitogen-activated protein kinase kinase 3	5606	up	1.59168	0.00094666
hsa04015	Rap1 signaling pathway	GSHG0003048	SIPA1L2	signal induced proliferation associated 1 like 2	57568	up	1.53696	0.028441
hsa04015	Rap1 signaling pathway	GSHG0025760	VEGFA	vascular endothelial growth factor A	7422	up	2.86784	0.000702161
hsa04668	TNF signaling pathway	GSHG0017144	CREB1	cAMP responsive element binding protein 1	1385	up	1.83603	0.00228426
hsa04668	TNF signaling pathway	GSHG0018169	ATF2	activating transcription factor 2	1386	up	1.70943	0.0166602
hsa04668	TNF signaling pathway	GSHG0001000	CREB3L4	cAMP responsive element binding protein 3 like 4	148327	down	2.86718	0.00058354
hsa04668	TNF signaling pathway	GSHG0008999	FOS	Fos proto-oncogene, AP-1 transcription factor subunit	2353	up	5.98268	9.3922e-06
hsa04668	TNF signaling pathway	GSHG0017932	IL1B	interleukin 1 beta	3553	up	6.36256	0.0409928
hsa04668	TNF signaling pathway	GSHG0008718	MMP14	matrix metallopeptidase 14	4323	up	1.77236	0.00625974
hsa04668	TNF signaling pathway	GSHG0012319	MAP2K3	mitogen-activated protein kinase kinase 3	5606	up	1.59168	0.00094666
hsa04668	TNF signaling pathway	GSHG0002812	PTGS2	prostaglandin-endoperoxide synthase 2	5743	up	2.55528	0.0213057
hsa04668	TNF signaling pathway	GSHG0026783	MAP3K7	mitogen-activated protein kinase kinase kinase 7	6885	up	1.65657	1.93991e-05
hsa04668	TNF signaling pathway	GSHG0026063	TNFAIP3	TNF alpha induced protein 3	7128	up	1.80147	0.0419173
hsa04668	TNF signaling pathway	GSHG0031115	TRAF1	TNF receptor associated factor 1	7185	down	1.89661	0.0432802
hsa01230	Biosynthesis of amino acids	GSHG0020843	ABHD14A-ACY1 // ABHD14A // ACY1	ABHD14A-ACY1 readthrough // abhydrolase domain containing 14A // aminoacylase 1	100526760	down	2.14263	1.09919e-05
hsa01230	Biosynthesis of amino acids	GSHG0007800	SDS	serine dehydratase	10993	down	2.07626	0.0397973
hsa01230	Biosynthesis of amino acids	GSHG0017159	CPS1	carbamoyl-phosphate synthase 1	1373	down	2.05274	0.0104464
hsa01230	Biosynthesis of amino acids	GSHG0145563	PYCR2	pyrroline-5-carboxylate reductase 2	29920	down	1.64034	0.00118933
hsa01230	Biosynthesis of amino acids	GSHG0145718	IDH2	isocitrate dehydrogenase (NADP(+)) 2, mitochondrial	3418	down	2.00059	0.000619144
hsa01230	Biosynthesis of amino acids	GSHG0008929	ARG2	arginase 2	384	up	2.5649	0.000910432
hsa01230	Biosynthesis of amino acids	GSHG0027402	ASL	argininosuccinate lyase	435	down	1.64723	0.0100768
hsa01230	Biosynthesis of amino acids	GSHG0028156	PGAM2	phosphoglycerate mutase 2	5224	up	1.83947	0.0248037
hsa01230	Biosynthesis of amino acids	GSHG0029933	PYCR3	pyrroline-5-carboxylate reductase 3	65263	down	2.76449	0.00279966
hsa01230	Biosynthesis of amino acids	GSHG0021776	TKT	transketolase	7086	up	1.50774	0.00943678
hsa01230	Biosynthesis of amino acids	GSHG0011155	GPT2	glutamic--pyruvic transaminase 2	84706	down	1.56585	0.0197338
hsa01230	Biosynthesis of amino acids	GSHG0020843	ABHD14A-ACY1 // ABHD14A // ACY1	ABHD14A-ACY1 readthrough // abhydrolase domain containing 14A // aminoacylase 1	95	down	2.14263	1.09919e-05
hsa04115	p53 signaling pathway	GSHG0025686	CDKN1A	cyclin dependent kinase inhibitor 1A	1026	up	3.08685	0.0297557
hsa04115	p53 signaling pathway	GSHG0000614	GADD45A	growth arrest and DNA damage inducible alpha	1647	up	3.0864	0.00334408
hsa04115	p53 signaling pathway	GSHG0014450	GADD45B	growth arrest and DNA damage inducible beta	4616	up	3.0763	0.0186073
hsa04115	p53 signaling pathway	GSHG0027598	SERPINE1	serpin family E member 1	5054	up	3.18716	0.00149213
hsa04115	p53 signaling pathway	GSHG0018075	RPRM	reprimo, TP53 dependent G2 arrest mediator homolog	56475	up	1.75406	0.0373742
hsa04115	p53 signaling pathway	GSHG0133301	PTEN	phosphatase and tensin homolog	5728	up	1.74962	0.011489
hsa04115	p53 signaling pathway	GSHG0000302	SESN2	sestrin 2	83667	up	1.71104	0.00848439
hsa04115	p53 signaling pathway	GSHG0029725	CCNE2	cyclin E2	9134	down	2.4681	0.00627452
hsa05218	Melanoma	GSHG0025686	CDKN1A	cyclin dependent kinase inhibitor 1A	1026	up	3.08685	0.0297557
hsa05218	Melanoma	GSHG0000614	GADD45A	growth arrest and DNA damage inducible alpha	1647	up	3.0864	0.00334408
hsa05218	Melanoma	GSHG0029535	FGFR1	fibroblast growth factor receptor 1	2260	up	1.64576	0.00238781
hsa05218	Melanoma	GSHG0010191	IGF1R	insulin like growth factor 1 receptor	3480	up	2.06031	0.000132204
hsa05218	Melanoma	GSHG0014450	GADD45B	growth arrest and DNA damage inducible beta	4616	up	3.0763	0.0186073
hsa05218	Melanoma	GSHG0146019	PDGFRA	platelet derived growth factor receptor alpha	5156	up	2.36467	0.00943481
hsa05218	Melanoma	GSHG0133301	PTEN	phosphatase and tensin homolog	5728	up	1.74962	0.011489
hsa04144	Endocytosis	GSHG0020568	ARPC4 // ARPC4-TTLL3 // TTLL3	actin related protein 2/3 complex subunit 4 // ARPC4-TTLL3 readthrough // tubulin tyrosine ligase like 3	10093	down	1.70832	0.0273311
hsa04144	Endocytosis	GSHG0012474	WIPF2	WAS/WASL interacting protein family member 2	147179	up	1.70352	0.000932797
hsa04144	Endocytosis	GSHG0022405	FGFR3	fibroblast growth factor receptor 3	2261	down	2.48527	6.96127e-05
hsa04144	Endocytosis	GSHG0015365	PIP5K1C	phosphatidylinositol-4-phosphate 5-kinase type 1 gamma	23396	up	1.8364	0.0204409
hsa04144	Endocytosis	GSHG0005085	FOLR2	folate receptor beta	2350	down	1.89666	0.0059928
hsa04144	Endocytosis	GSHG0016794	PSD4	pleckstrin and Sec7 domain containing 4	23550	down	2.23132	0.000552146
hsa04144	Endocytosis	GSHG0015055	EHD2	EH domain containing 2	30846	up	1.51399	0.00917981
hsa04144	Endocytosis	GSHG0026481	HSPA1L	heat shock protein family A (Hsp70) member 1 like	3305	up	1.71582	0.0120989
hsa04144	Endocytosis	GSHG0010191	IGF1R	insulin like growth factor 1 receptor	3480	up	2.06031	0.000132204
hsa04144	Endocytosis	GSHG0006770	KIF5A	kinesin family member 5A	3798	up	2.54431	0.0135526
hsa04144	Endocytosis	GSHG0003982	KIF5B	kinesin family member 5B	3799	up	1.59182	0.00151852
hsa04144	Endocytosis	GSHG0016910	KIF5C	kinesin family member 5C	3800	up	1.87435	0.0483055
hsa04144	Endocytosis	GSHG0010445	NEDD4	neural precursor cell expressed, developmentally down-regulated 4, E3 ubiquitin protein ligase	4734	up	1.67027	0.0202794
hsa04144	Endocytosis	GSHG0029861	ASAP1	ArfGAP with SH3 domain, ankyrin repeat and PH domain 1	50807	up	1.63793	0.026327
hsa04144	Endocytosis	GSHG0146019	PDGFRA	platelet derived growth factor receptor alpha	5156	up	2.36467	0.00943481
hsa04144	Endocytosis	GSHG0012151	PLD2	phospholipase D2	5338	down	1.85008	0.000997841
hsa04144	Endocytosis	GSHG0018035	CXCR4	C-X-C motif chemokine receptor 4	7852	up	4.23286	0.00148792
hsa04144	Endocytosis	GSHG0012889	CHMP6	charged multivesicular body protein 6	79643	down	2.7417	8.54029e-08
hsa04144	Endocytosis	GSHG0020176	CLTCL1	clathrin heavy chain like 1	8218	down	1.70813	0.0113932
hsa04144	Endocytosis	GSHG0022011	SNX4	sorting nexin 4	8723	down	1.61986	0.00424864
hsa04144	Endocytosis	GSHG0026824	SNX3	sorting nexin 3	8724	up	1.59947	9.84953e-05
hsa04144	Endocytosis	GSHG0028538	WASL	Wiskott-Aldrich syndrome like	8976	up	1.86178	0.0319926
hsa04144	Endocytosis	GSHG0014347	VPS4B	vacuolar protein sorting 4 homolog B	9525	down	1.59648	0.00194301
hsa04144	Endocytosis	GSHG0146060	ZFYVE16	zinc finger FYVE-type containing 16	9765	down	1.76712	0.0197259
hsa05224	Breast cancer	GSHG0025686	CDKN1A	cyclin dependent kinase inhibitor 1A	1026	up	3.08685	0.0297557
hsa05224	Breast cancer	GSHG0000614	GADD45A	growth arrest and DNA damage inducible alpha	1647	up	3.0864	0.00334408
hsa05224	Breast cancer	GSHG0029535	FGFR1	fibroblast growth factor receptor 1	2260	up	1.64576	0.00238781
hsa05224	Breast cancer	GSHG0026016	HEY2	hes related family bHLH transcription factor with YRPW motif 2	23493	up	1.75774	0.0495717
hsa05224	Breast cancer	GSHG0008999	FOS	Fos proto-oncogene, AP-1 transcription factor subunit	2353	up	5.98268	9.3922e-06
hsa05224	Breast cancer	GSHG0024148	APC	APC, WNT signaling pathway regulator	324	up	2.47202	0.00260123
hsa05224	Breast cancer	GSHG0010191	IGF1R	insulin like growth factor 1 receptor	3480	up	2.06031	0.000132204
hsa05224	Breast cancer	GSHG0001691	HES5	hes family bHLH transcription factor 5	388585	down	3.03888	0.00177364
hsa05224	Breast cancer	GSHG0014450	GADD45B	growth arrest and DNA damage inducible beta	4616	up	3.0763	0.0186073
hsa05224	Breast cancer	GSHG0133301	PTEN	phosphatase and tensin homolog	5728	up	1.74962	0.011489
hsa05224	Breast cancer	GSHG0017567	SOS1	SOS Ras/Rac guanine nucleotide exchange factor 1	6654	up	1.5108	0.00685181
hsa05213	Endometrial cancer	GSHG0025686	CDKN1A	cyclin dependent kinase inhibitor 1A	1026	up	3.08685	0.0297557
hsa05213	Endometrial cancer	GSHG0000614	GADD45A	growth arrest and DNA damage inducible alpha	1647	up	3.0864	0.00334408
hsa05213	Endometrial cancer	GSHG0024148	APC	APC, WNT signaling pathway regulator	324	up	2.47202	0.00260123
hsa05213	Endometrial cancer	GSHG0014450	GADD45B	growth arrest and DNA damage inducible beta	4616	up	3.0763	0.0186073
hsa05213	Endometrial cancer	GSHG0133301	PTEN	phosphatase and tensin homolog	5728	up	1.74962	0.011489
hsa05213	Endometrial cancer	GSHG0017567	SOS1	SOS Ras/Rac guanine nucleotide exchange factor 1	6654	up	1.5108	0.00685181
hsa00051	Fructose and mannose metabolism	GSHG0011326	FUK	fucokinase	197258	down	1.65544	0.00960152
hsa00051	Fructose and mannose metabolism	GSHG0030975	FBP1	fructose-bisphosphatase 1	2203	down	2.09443	0.00343759
hsa00051	Fructose and mannose metabolism	GSHG0004898	TKFC	triokinase and FMN cyclase	26007	down	1.52661	0.0342739
hsa00051	Fructose and mannose metabolism	GSHG0016590	HK2	hexokinase 2	3099	up	2.34339	0.0292381
hsa00051	Fructose and mannose metabolism	GSHG0003164	PFKFB3	6-phosphofructo-2-kinase/fructose-2,6-biphosphatase 3	5209	up	1.64348	0.0116119
hsa00051	Fructose and mannose metabolism	GSHG0014154	ENOSF1	enolase superfamily member 1	55556	down	2.67731	0.0152221
hsa00051	Fructose and mannose metabolism	GSHG0000630	FPGT-TNNI3K // FPGT // TNNI3K	FPGT-TNNI3K readthrough // fucose-1-phosphate guanylyltransferase // TNNI3 interacting kinase	8790	down	1.66738	0.0308277
hsa05217	Basal cell carcinoma	GSHG0025686	CDKN1A	cyclin dependent kinase inhibitor 1A	1026	up	3.08685	0.0297557
hsa05217	Basal cell carcinoma	GSHG0000614	GADD45A	growth arrest and DNA damage inducible alpha	1647	up	3.0864	0.00334408
hsa05217	Basal cell carcinoma	GSHG0024148	APC	APC, WNT signaling pathway regulator	324	up	2.47202	0.00260123
hsa05217	Basal cell carcinoma	GSHG0014450	GADD45B	growth arrest and DNA damage inducible beta	4616	up	3.0763	0.0186073
hsa05217	Basal cell carcinoma	GSHG0018555	BMP2	bone morphogenetic protein 2	650	up	1.6034	0.0262868
hsa05217	Basal cell carcinoma	GSHG0009375	BMP4	bone morphogenetic protein 4	652	up	2.23697	0.014987
hsa04728	Dopaminergic synapse	GSHG0017144	CREB1	cAMP responsive element binding protein 1	1385	up	1.83603	0.00228426
hsa04728	Dopaminergic synapse	GSHG0018169	ATF2	activating transcription factor 2	1386	up	1.70943	0.0166602
hsa04728	Dopaminergic synapse	GSHG0001000	CREB3L4	cAMP responsive element binding protein 3 like 4	148327	down	2.86718	0.00058354
hsa04728	Dopaminergic synapse	GSHG0008999	FOS	Fos proto-oncogene, AP-1 transcription factor subunit	2353	up	5.98268	9.3922e-06
hsa04728	Dopaminergic synapse	GSHG0011204	GNAO1	G protein subunit alpha o1	2775	up	1.5326	0.0240396
hsa04728	Dopaminergic synapse	GSHG0006770	KIF5A	kinesin family member 5A	3798	up	2.54431	0.0135526
hsa04728	Dopaminergic synapse	GSHG0003982	KIF5B	kinesin family member 5B	3799	up	1.59182	0.00151852
hsa04728	Dopaminergic synapse	GSHG0016910	KIF5C	kinesin family member 5C	3800	up	1.87435	0.0483055
hsa04728	Dopaminergic synapse	GSHG0004653	ARNTL	aryl hydrocarbon receptor nuclear translocator like	406	up	1.81903	0.00299683
hsa04728	Dopaminergic synapse	GSHG0023479	CAMK2D	calcium/calmodulin dependent protein kinase II delta	817	up	2.11687	0.0478522
hsa01210	2-Oxocarboxylic acid metabolism	GSHG0020843	ABHD14A-ACY1 // ABHD14A // ACY1	ABHD14A-ACY1 readthrough // abhydrolase domain containing 14A // aminoacylase 1	100526760	down	2.14263	1.09919e-05
hsa01210	2-Oxocarboxylic acid metabolism	GSHG0145718	IDH2	isocitrate dehydrogenase (NADP(+)) 2, mitochondrial	3418	down	2.00059	0.000619144
hsa01210	2-Oxocarboxylic acid metabolism	GSHG0011155	GPT2	glutamic--pyruvic transaminase 2	84706	down	1.56585	0.0197338
hsa01210	2-Oxocarboxylic acid metabolism	GSHG0020843	ABHD14A-ACY1 // ABHD14A // ACY1	ABHD14A-ACY1 readthrough // abhydrolase domain containing 14A // aminoacylase 1	95	down	2.14263	1.09919e-05
hsa04012	ErbB signaling pathway	GSHG0025686	CDKN1A	cyclin dependent kinase inhibitor 1A	1026	up	3.08685	0.0297557
hsa04012	ErbB signaling pathway	GSHG0012956	CRK	CRK proto-oncogene, adaptor protein	1398	up	1.51029	0.00816081
hsa04012	ErbB signaling pathway	GSHG0002768	ABL2	ABL proto-oncogene 2, non-receptor tyrosine kinase	27	up	1.79745	0.00535218
hsa04012	ErbB signaling pathway	GSHG0021459	PAK2	p21 (RAC1) activated kinase 2	5062	up	1.67562	0.00397834
hsa04012	ErbB signaling pathway	GSHG0017567	SOS1	SOS Ras/Rac guanine nucleotide exchange factor 1	6654	up	1.5108	0.00685181
hsa04012	ErbB signaling pathway	GSHG0023479	CAMK2D	calcium/calmodulin dependent protein kinase II delta	817	up	2.11687	0.0478522
hsa04012	ErbB signaling pathway	GSHG0016739	NCK2	NCK adaptor protein 2	8440	up	1.5228	0.0171251
hsa04068	FoxO signaling pathway	GSHG0025686	CDKN1A	cyclin dependent kinase inhibitor 1A	1026	up	3.08685	0.0297557
hsa04068	FoxO signaling pathway	GSHG0000614	GADD45A	growth arrest and DNA damage inducible alpha	1647	up	3.0864	0.00334408
hsa04068	FoxO signaling pathway	GSHG0010191	IGF1R	insulin like growth factor 1 receptor	3480	up	2.06031	0.000132204
hsa04068	FoxO signaling pathway	GSHG0018384	IRS1	insulin receptor substrate 1	3667	up	1.67136	0.0385426
hsa04068	FoxO signaling pathway	GSHG0014450	GADD45B	growth arrest and DNA damage inducible beta	4616	up	3.0763	0.0186073
hsa04068	FoxO signaling pathway	GSHG0008740	PCK2	phosphoenolpyruvate carboxykinase 2, mitochondrial	5106	down	1.74318	0.0365842
hsa04068	FoxO signaling pathway	GSHG0133301	PTEN	phosphatase and tensin homolog	5728	up	1.74962	0.011489
hsa04068	FoxO signaling pathway	GSHG0022311	BCL6	B cell CLL/lymphoma 6	604	up	1.97449	0.015504
hsa04068	FoxO signaling pathway	GSHG0017567	SOS1	SOS Ras/Rac guanine nucleotide exchange factor 1	6654	up	1.5108	0.00685181
hsa04068	FoxO signaling pathway	GSHG0031541	CCNB3	cyclin B3	85417	down	3.43023	0.00222784
hsa04068	FoxO signaling pathway	GSHG0008634	IRS2	insulin receptor substrate 2	8660	up	1.61501	0.000105161
hsa04068	FoxO signaling pathway	GSHG0022239	TNFSF10	TNF superfamily member 10	8743	down	2.70903	0.0188414
hsa04068	FoxO signaling pathway	GSHG0012542	G6PC3	glucose-6-phosphatase catalytic subunit 3	92579	down	1.59512	0.00283035
hsa00230	Purine metabolism	GSHG0009163	ADSSL1	adenylosuccinate synthase like 1	122622	down	2.02455	0.00203071
hsa00230	Purine metabolism	GSHG0009269	ADCY4	adenylate cyclase 4	196883	down	1.65063	0.0099266
hsa00230	Purine metabolism	GSHG0000596	AK4	adenylate kinase 4	205	up	1.75457	0.00629678
hsa00230	Purine metabolism	GSHG0033993	AK9	adenylate kinase 9	221264	up	2.01547	8.35746e-06
hsa00230	Purine metabolism	GSHG0118553	FHIT	fragile histidine triad	2272	down	1.53499	0.000689352
hsa00230	Purine metabolism	GSHG0013721	NT5C	5', 3'-nucleotidase, cytosolic	30833	down	1.66798	0.00320895
hsa00230	Purine metabolism	GSHG0012072	APRT	adenine phosphoribosyltransferase	353	down	1.58512	0.0125355
hsa00230	Purine metabolism	GSHG0018527	ITPA	inosine triphosphatase	3704	down	1.54592	1.651e-06
hsa00230	Purine metabolism	GSHG0011522	NME3	NME/NM23 nucleoside diphosphate kinase 3	4832	down	1.50334	0.0180971
hsa00230	Purine metabolism	GSHG0006508	PDE6H	phosphodiesterase 6H	5149	down	2.81905	0.0466794
hsa00230	Purine metabolism	GSHG0022389	PDE6B	phosphodiesterase 6B	5158	down	2.53953	0.0114676
hsa00230	Purine metabolism	GSHG0020162	ADA2	adenosine deaminase 2	51816	down	2.06573	0.00673886
hsa00230	Purine metabolism	GSHG0022713	NUDT9	nudix hydrolase 9	53343	up	1.75194	0.000679309
hsa00230	Purine metabolism	GSHG0004930	POLR2G	RNA polymerase II subunit G	5436	down	1.59779	0.0109496
hsa00230	Purine metabolism	GSHG0022529	PGM2	phosphoglucomutase 2	55276	up	1.62832	0.00170646
hsa00230	Purine metabolism	GSHG0012265	NT5M	5',3'-nucleotidase, mitochondrial	56953	down	1.64818	0.00404
hsa00230	Purine metabolism	GSHG0005939	POLD4	DNA polymerase delta 4, accessory subunit	57804	down	1.98325	1.96801e-05
hsa00230	Purine metabolism	GSHG0009483	ENTPD5	ectonucleoside triphosphate diphosphohydrolase 5	957	down	1.5031	0.0396821
hsa00630	Glyoxylate and dicarboxylate metabolism	GSHG0012864	AFMID	arylformamidase	125061	down	2.18609	0.00575043
hsa00630	Glyoxylate and dicarboxylate metabolism	GSHG0145980	GLYCTK // DNAH1	glycerate kinase // dynein axonemal heavy chain 1	132158	down	2.25912	1.80426e-05
hsa00630	Glyoxylate and dicarboxylate metabolism	GSHG0132336	AMT	aminomethyltransferase	275	down	1.91373	4.68257e-12
hsa00630	Glyoxylate and dicarboxylate metabolism	GSHG0021179	PCCB	propionyl-CoA carboxylase beta subunit	5096	down	1.71399	0.00332275
hsa00630	Glyoxylate and dicarboxylate metabolism	GSHG0019077	ACSS1	acyl-CoA synthetase short chain family member 1	84532	down	1.88681	0.00353533
hsa05206	MicroRNAs in cancer	GSHG0003246	COMMD3-BMI1 // COMMD3 // BMI1	COMMD3-BMI1 readthrough // COMM domain containing 3 // BMI1 proto-oncogene, polycomb ring finger	100532731	up	1.65552	0.0345534
hsa05206	MicroRNAs in cancer	GSHG0025686	CDKN1A	cyclin dependent kinase inhibitor 1A	1026	up	3.08685	0.0297557
hsa05206	MicroRNAs in cancer	GSHG0012956	CRK	CRK proto-oncogene, adaptor protein	1398	up	1.51029	0.00816081
hsa05206	MicroRNAs in cancer	GSHG0018673	DNMT3B	DNA methyltransferase 3 beta	1789	down	1.50387	0.0394678
hsa05206	MicroRNAs in cancer	GSHG0145503	ADAM15 // EFNA4 // EFNA3	ADAM metallopeptidase domain 15 // ephrin A4 // ephrin A3	1944	down	2.31713	0.000870694
hsa05206	MicroRNAs in cancer	GSHG0022405	FGFR3	fibroblast growth factor receptor 3	2261	down	2.48527	6.96127e-05
hsa05206	MicroRNAs in cancer	GSHG0024148	APC	APC, WNT signaling pathway regulator	324	up	2.47202	0.00260123
hsa05206	MicroRNAs in cancer	GSHG0018384	IRS1	insulin receptor substrate 1	3667	up	1.67136	0.0385426
hsa05206	MicroRNAs in cancer	GSHG0146019	PDGFRA	platelet derived growth factor receptor alpha	5156	up	2.36467	0.00943481
hsa05206	MicroRNAs in cancer	GSHG0133301	PTEN	phosphatase and tensin homolog	5728	up	1.74962	0.011489
hsa05206	MicroRNAs in cancer	GSHG0002812	PTGS2	prostaglandin-endoperoxide synthase 2	5743	up	2.55528	0.0213057
hsa05206	MicroRNAs in cancer	GSHG0003246	COMMD3-BMI1 // COMMD3 // BMI1	COMMD3-BMI1 readthrough // COMM domain containing 3 // BMI1 proto-oncogene, polycomb ring finger	648	up	1.65552	0.0345534
hsa05206	MicroRNAs in cancer	GSHG0017567	SOS1	SOS Ras/Rac guanine nucleotide exchange factor 1	6654	up	1.5108	0.00685181
hsa05206	MicroRNAs in cancer	GSHG0003289	ZEB1	zinc finger E-box binding homeobox 1	6935	up	1.65804	0.0182333
hsa05206	MicroRNAs in cancer	GSHG0002759	TNR	tenascin R	7143	up	2.61432	0.0199119
hsa05206	MicroRNAs in cancer	GSHG0025760	VEGFA	vascular endothelial growth factor A	7422	up	2.86784	0.000702161
hsa05206	MicroRNAs in cancer	GSHG0008634	IRS2	insulin receptor substrate 2	8660	up	1.61501	0.000105161
hsa05206	MicroRNAs in cancer	GSHG0029725	CCNE2	cyclin E2	9134	down	2.4681	0.00627452
hsa05206	MicroRNAs in cancer	GSHG0004753	CD44	CD44 molecule (Indian blood group)	960	up	5.65268	8.20766e-05
hsa04392	Hippo signaling pathway	GSHG0022144	WWTR1	WW domain containing transcription regulator 1	25937	up	2.36606	0.0014335
hsa04392	Hippo signaling pathway	GSHG0008345	LATS2	large tumor suppressor kinase 2	26524	up	1.96532	0.0282289
hsa04392	Hippo signaling pathway	GSHG0017736	MOB1A	MOB kinase activator 1A	55233	up	1.63923	0.0290051
hsa04392	Hippo signaling pathway	GSHG0033424	LIMD1	LIM domains containing 1	8994	up	1.77687	0.00950725
hsa04915	Estrogen signaling pathway	GSHG0017144	CREB1	cAMP responsive element binding protein 1	1385	up	1.83603	0.00228426
hsa04915	Estrogen signaling pathway	GSHG0018169	ATF2	activating transcription factor 2	1386	up	1.70943	0.0166602
hsa04915	Estrogen signaling pathway	GSHG0001000	CREB3L4	cAMP responsive element binding protein 3 like 4	148327	down	2.86718	0.00058354
hsa04915	Estrogen signaling pathway	GSHG0009269	ADCY4	adenylate cyclase 4	196883	down	1.65063	0.0099266
hsa04915	Estrogen signaling pathway	GSHG0006380	FKBP4	FK506 binding protein 4	2288	up	2.17338	4.47466e-07
hsa04915	Estrogen signaling pathway	GSHG0008999	FOS	Fos proto-oncogene, AP-1 transcription factor subunit	2353	up	5.98268	9.3922e-06
hsa04915	Estrogen signaling pathway	GSHG0011204	GNAO1	G protein subunit alpha o1	2775	up	1.5326	0.0240396
hsa04915	Estrogen signaling pathway	GSHG0026481	HSPA1L	heat shock protein family A (Hsp70) member 1 like	3305	up	1.71582	0.0120989
hsa04915	Estrogen signaling pathway	GSHG0009633	HSP90AA1	heat shock protein 90 alpha family class A member 1	3320	up	2.49875	6.32636e-11
hsa04915	Estrogen signaling pathway	GSHG0025767	HSP90AB1	heat shock protein 90 alpha family class B member 1	3326	up	1.92859	2.25585e-09
hsa04915	Estrogen signaling pathway	GSHG0017567	SOS1	SOS Ras/Rac guanine nucleotide exchange factor 1	6654	up	1.5108	0.00685181
hsa04211	Longevity regulating pathway	GSHG0017144	CREB1	cAMP responsive element binding protein 1	1385	up	1.83603	0.00228426
hsa04211	Longevity regulating pathway	GSHG0018169	ATF2	activating transcription factor 2	1386	up	1.70943	0.0166602
hsa04211	Longevity regulating pathway	GSHG0001000	CREB3L4	cAMP responsive element binding protein 3 like 4	148327	down	2.86718	0.00058354
hsa04211	Longevity regulating pathway	GSHG0009269	ADCY4	adenylate cyclase 4	196883	down	1.65063	0.0099266
hsa04211	Longevity regulating pathway	GSHG0010191	IGF1R	insulin like growth factor 1 receptor	3480	up	2.06031	0.000132204
hsa04211	Longevity regulating pathway	GSHG0018384	IRS1	insulin receptor substrate 1	3667	up	1.67136	0.0385426
hsa04211	Longevity regulating pathway	GSHG0000302	SESN2	sestrin 2	83667	up	1.71104	0.00848439
hsa04211	Longevity regulating pathway	GSHG0008634	IRS2	insulin receptor substrate 2	8660	up	1.61501	0.000105161
hsa04211	Longevity regulating pathway	GSHG0029573	RB1CC1	RB1 inducible coiled-coil 1	9821	up	1.52687	0.0154346
hsa05323	Rheumatoid arthritis	GSHG0008383	FLT1	fms related tyrosine kinase 1	2321	up	1.85183	0.0486568
hsa05323	Rheumatoid arthritis	GSHG0008999	FOS	Fos proto-oncogene, AP-1 transcription factor subunit	2353	up	5.98268	9.3922e-06
hsa05323	Rheumatoid arthritis	GSHG0029780	ANGPT1	angiopoietin 1	284	up	2.12355	0.0337747
hsa05323	Rheumatoid arthritis	GSHG0026497	HLA-DRB5	major histocompatibility complex, class II, DR beta 5	3127	up	132.373	0.000675417
hsa05323	Rheumatoid arthritis	GSHG0017932	IL1B	interleukin 1 beta	3553	up	6.36256	0.0409928
hsa05323	Rheumatoid arthritis	GSHG0054650	CXCL8	C-X-C motif chemokine ligand 8	3576	up	3.54155	0.0483761
hsa05323	Rheumatoid arthritis	GSHG0025760	VEGFA	vascular endothelial growth factor A	7422	up	2.86784	0.000702161
hsa00670	One carbon pool by folate	GSHG0016576	MTHFD2	methylenetetrahydrofolate dehydrogenase (NADP+ dependent) 2, methenyltetrahydrofolate cyclohydrolase	10797	up	2.80101	0.0115787
hsa00670	One carbon pool by folate	GSHG0021887	DHFR2	dihydrofolate reductase 2	200895	down	2.01943	0.000110183
hsa00670	One carbon pool by folate	GSHG0132336	AMT	aminomethyltransferase	275	down	1.91373	4.68257e-12
hsa00670	One carbon pool by folate	GSHG0022659	MTHFD2L	methylenetetrahydrofolate dehydrogenase (NADP+ dependent) 2 like	441024	up	1.68288	0.00335842
hsa00670	One carbon pool by folate	GSHG0013869	TYMS	thymidylate synthetase	7298	down	2.48833	0.0180216
hsa00640	Propanoate metabolism	GSHG0018226	HIBCH	3-hydroxyisobutyryl-CoA hydrolase	26275	up	1.51385	0.00484568
hsa00640	Propanoate metabolism	GSHG0006989	ACACB	acetyl-CoA carboxylase beta	32	down	1.58793	0.0392359
hsa00640	Propanoate metabolism	GSHG0021179	PCCB	propionyl-CoA carboxylase beta subunit	5096	down	1.71399	0.00332275
hsa00640	Propanoate metabolism	GSHG0025862	BCKDHB	branched chain keto acid dehydrogenase E1 subunit beta	594	down	1.74959	0.0280699
hsa00640	Propanoate metabolism	GSHG0019077	ACSS1	acyl-CoA synthetase short chain family member 1	84532	down	1.88681	0.00353533
hsa00640	Propanoate metabolism	GSHG0021835	SUCLG2	succinate-CoA ligase GDP-forming beta subunit	8801	down	1.82477	0.00225663
hsa04710	Circadian rhythm	GSHG0017144	CREB1	cAMP responsive element binding protein 1	1385	up	1.83603	0.00228426
hsa04710	Circadian rhythm	GSHG0007745	CRY1	cryptochrome circadian regulator 1	1407	up	1.67189	0.00960271
hsa04710	Circadian rhythm	GSHG0004653	ARNTL	aryl hydrocarbon receptor nuclear translocator like	406	up	1.81903	0.00299683
hsa04710	Circadian rhythm	GSHG0016712	NPAS2	neuronal PAS domain protein 2	4862	up	1.56702	0.0212075
hsa05222	Small cell lung cancer	GSHG0025686	CDKN1A	cyclin dependent kinase inhibitor 1A	1026	up	3.08685	0.0297557
hsa05222	Small cell lung cancer	GSHG0030249	CKS2	CDC28 protein kinase regulatory subunit 2	1164	up	3.41093	3.97842e-05
hsa05222	Small cell lung cancer	GSHG0031740	COL4A5	collagen type IV alpha 5 chain	1287	down	2.35901	0.0164928
hsa05222	Small cell lung cancer	GSHG0000614	GADD45A	growth arrest and DNA damage inducible alpha	1647	up	3.0864	0.00334408
hsa05222	Small cell lung cancer	GSHG0118553	FHIT	fragile histidine triad	2272	down	1.53499	0.000689352
hsa05222	Small cell lung cancer	GSHG0001257	LAMC1	laminin subunit gamma 1	3915	up	1.75674	0.0255404
hsa05222	Small cell lung cancer	GSHG0014450	GADD45B	growth arrest and DNA damage inducible beta	4616	up	3.0763	0.0186073
hsa05222	Small cell lung cancer	GSHG0133301	PTEN	phosphatase and tensin homolog	5728	up	1.74962	0.011489
hsa05222	Small cell lung cancer	GSHG0002812	PTGS2	prostaglandin-endoperoxide synthase 2	5743	up	2.55528	0.0213057
hsa05222	Small cell lung cancer	GSHG0031115	TRAF1	TNF receptor associated factor 1	7185	down	1.89661	0.0432802
hsa05222	Small cell lung cancer	GSHG0029725	CCNE2	cyclin E2	9134	down	2.4681	0.00627452
hsa05163	Human cytomegalovirus infection	GSHG0025686	CDKN1A	cyclin dependent kinase inhibitor 1A	1026	up	3.08685	0.0297557
hsa05163	Human cytomegalovirus infection	GSHG0017144	CREB1	cAMP responsive element binding protein 1	1385	up	1.83603	0.00228426
hsa05163	Human cytomegalovirus infection	GSHG0018169	ATF2	activating transcription factor 2	1386	up	1.70943	0.0166602
hsa05163	Human cytomegalovirus infection	GSHG0012956	CRK	CRK proto-oncogene, adaptor protein	1398	up	1.51029	0.00816081
hsa05163	Human cytomegalovirus infection	GSHG0001000	CREB3L4	cAMP responsive element binding protein 3 like 4	148327	down	2.86718	0.00058354
hsa05163	Human cytomegalovirus infection	GSHG0009269	ADCY4	adenylate cyclase 4	196883	down	1.65063	0.0099266
hsa05163	Human cytomegalovirus infection	GSHG0011204	GNAO1	G protein subunit alpha o1	2775	up	1.5326	0.0240396
hsa05163	Human cytomegalovirus infection	GSHG0017932	IL1B	interleukin 1 beta	3553	up	6.36256	0.0409928
hsa05163	Human cytomegalovirus infection	GSHG0054650	CXCL8	C-X-C motif chemokine ligand 8	3576	up	3.54155	0.0483761
hsa05163	Human cytomegalovirus infection	GSHG0146019	PDGFRA	platelet derived growth factor receptor alpha	5156	up	2.36467	0.00943481
hsa05163	Human cytomegalovirus infection	GSHG0002812	PTGS2	prostaglandin-endoperoxide synthase 2	5743	up	2.55528	0.0213057
hsa05163	Human cytomegalovirus infection	GSHG0017567	SOS1	SOS Ras/Rac guanine nucleotide exchange factor 1	6654	up	1.5108	0.00685181
hsa05163	Human cytomegalovirus infection	GSHG0025760	VEGFA	vascular endothelial growth factor A	7422	up	2.86784	0.000702161
hsa05163	Human cytomegalovirus infection	GSHG0018035	CXCR4	C-X-C motif chemokine receptor 4	7852	up	4.23286	0.00148792
hsa05163	Human cytomegalovirus infection	GSHG0014956	ARHGEF1 // LOC100505585	Rho guanine nucleotide exchange factor 1 // uncharacterized LOC100505585	9138	down	1.90164	0.0153701
hsa05166	Human T-cell leukemia virus 1 infection	GSHG0025686	CDKN1A	cyclin dependent kinase inhibitor 1A	1026	up	3.08685	0.0297557
hsa05166	Human T-cell leukemia virus 1 infection	GSHG0017144	CREB1	cAMP responsive element binding protein 1	1385	up	1.83603	0.00228426
hsa05166	Human T-cell leukemia virus 1 infection	GSHG0018169	ATF2	activating transcription factor 2	1386	up	1.70943	0.0166602
hsa05166	Human T-cell leukemia virus 1 infection	GSHG0009269	ADCY4	adenylate cyclase 4	196883	down	1.65063	0.0099266
hsa05166	Human T-cell leukemia virus 1 infection	GSHG0008999	FOS	Fos proto-oncogene, AP-1 transcription factor subunit	2353	up	5.98268	9.3922e-06
hsa05166	Human T-cell leukemia virus 1 infection	GSHG0026497	HLA-DRB5	major histocompatibility complex, class II, DR beta 5	3127	up	132.373	0.000675417
hsa05166	Human T-cell leukemia virus 1 infection	GSHG0024148	APC	APC, WNT signaling pathway regulator	324	up	2.47202	0.00260123
hsa05166	Human T-cell leukemia virus 1 infection	GSHG0006658	ATF1	activating transcription factor 1	466	up	1.7072	0.00182039
hsa05166	Human T-cell leukemia virus 1 infection	GSHG0001432	ATF3	activating transcription factor 3	467	up	2.26913	0.0335089
hsa05166	Human T-cell leukemia virus 1 infection	GSHG0146019	PDGFRA	platelet derived growth factor receptor alpha	5156	up	2.36467	0.00943481
hsa05166	Human T-cell leukemia virus 1 infection	GSHG0005939	POLD4	DNA polymerase delta 4, accessory subunit	57804	down	1.98325	1.96801e-05
hsa05166	Human T-cell leukemia virus 1 infection	GSHG0020284	XBP1	X-box binding protein 1	7494	up	1.68152	0.0115433
hsa05166	Human T-cell leukemia virus 1 infection	GSHG0017651	XPO1	exportin 1	7514	up	1.68984	0.0208041
hsa05166	Human T-cell leukemia virus 1 infection	GSHG0005912	FOSL1	FOS like 1, AP-1 transcription factor subunit	8061	up	8.14231	1.17083e-07
hsa05166	Human T-cell leukemia virus 1 infection	GSHG0026053	TBPL1	TATA-box binding protein like 1	9519	up	1.56566	0.0017343
hsa04520	Adherens junction	GSHG0029535	FGFR1	fibroblast growth factor receptor 1	2260	up	1.64576	0.00238781
hsa04520	Adherens junction	GSHG0010191	IGF1R	insulin like growth factor 1 receptor	3480	up	2.06031	0.000132204
hsa04520	Adherens junction	GSHG0026783	MAP3K7	mitogen-activated protein kinase kinase kinase 7	6885	up	1.65657	1.93991e-05
hsa04520	Adherens junction	GSHG0009446	ACTN1	actinin alpha 1	87	up	1.69516	0.0354708
hsa04520	Adherens junction	GSHG0010152	IQGAP1	IQ motif containing GTPase activating protein 1	8826	up	2.27868	0.000181486
hsa04520	Adherens junction	GSHG0028538	WASL	Wiskott-Aldrich syndrome like	8976	up	1.86178	0.0319926
hsa04064	NF-kappa B signaling pathway	GSHG0033174	TIRAP	TIR domain containing adaptor protein	114609	down	1.6742	0.0437286
hsa04064	NF-kappa B signaling pathway	GSHG0017932	IL1B	interleukin 1 beta	3553	up	6.36256	0.0409928
hsa04064	NF-kappa B signaling pathway	GSHG0054650	CXCL8	C-X-C motif chemokine ligand 8	3576	up	3.54155	0.0483761
hsa04064	NF-kappa B signaling pathway	GSHG0014450	GADD45B	growth arrest and DNA damage inducible beta	4616	up	3.0763	0.0186073
hsa04064	NF-kappa B signaling pathway	GSHG0002812	PTGS2	prostaglandin-endoperoxide synthase 2	5743	up	2.55528	0.0213057
hsa04064	NF-kappa B signaling pathway	GSHG0026783	MAP3K7	mitogen-activated protein kinase kinase kinase 7	6885	up	1.65657	1.93991e-05
hsa04064	NF-kappa B signaling pathway	GSHG0026063	TNFAIP3	TNF alpha induced protein 3	7128	up	1.80147	0.0419173
hsa04064	NF-kappa B signaling pathway	GSHG0031115	TRAF1	TNF receptor associated factor 1	7185	down	1.89661	0.0432802
hsa04064	NF-kappa B signaling pathway	GSHG0025121	CD14	CD14 molecule	929	up	2.52452	0.0283142
hsa04922	Glucagon signaling pathway	GSHG0019743	SIK1B // SIK1	salt inducible kinase 1B (putative) // salt inducible kinase 1	102724428	up	2.16662	0.0233063
hsa04922	Glucagon signaling pathway	GSHG0017144	CREB1	cAMP responsive element binding protein 1	1385	up	1.83603	0.00228426
hsa04922	Glucagon signaling pathway	GSHG0018169	ATF2	activating transcription factor 2	1386	up	1.70943	0.0166602
hsa04922	Glucagon signaling pathway	GSHG0001000	CREB3L4	cAMP responsive element binding protein 3 like 4	148327	down	2.86718	0.00058354
hsa04922	Glucagon signaling pathway	GSHG0019743	SIK1B // SIK1	salt inducible kinase 1B (putative) // salt inducible kinase 1	150094	up	2.16662	0.0233063
hsa04922	Glucagon signaling pathway	GSHG0030975	FBP1	fructose-bisphosphatase 1	2203	down	2.09443	0.00343759
hsa04922	Glucagon signaling pathway	GSHG0006989	ACACB	acetyl-CoA carboxylase beta	32	down	1.58793	0.0392359
[truncated: 503 more rows]

## Sheet: PATHWAY ANALYSIS (REACTOME)
Customer name:	Stefan Stamm
[truncated: 2,464 more rows]

## Sheet: PATHWAY ANALYSIS (PANTHER)
Customer name:	Stefan Stamm
[truncated: 208 more rows]

[truncated: 5 more sheets: PATHWAY ANALYSIS (WIKI), GO ANALYSIS, PHENOTYPE ANALYSIS, GSEA ANALYSIS, REGULATED PATTERNS-EXONS]
