# Supplementary material for: Alzheimer’s disease pathogenetic progression is associated with changes in regulated retained introns and editing of circular RNAs
Source: Front Mol Neurosci. 2023 May 5;16:1141079. doi: 10.3389/fnmol.2023.1141079 (PMC10231643; doi:10.3389/fnmol.2023.1141079)
Supplement: Supplementary file 5 [file Table_5.XLSX]

## Sheet: REGULATED GENES
					Data Overview: Regulated Genes
Customer name:	Stefan Stamm					Up-regulated	Down-regulated	All
Project name:	H vs. I&L (Temporal)				Number of regulated genes	972	1410	2382
Organism:	Human				Min fold-change	1.5	1.5	1.5
Analysis level:	Gene				Average fold-change	1.99	19.58	12.41
Date:	2021-03-25				Median of fold-change	1.75	1.86	1.8
Algorithm version:	EASANA 2018_1				Max fold-change	14.86	9163.82	9163.82
GS contact (name/email/phone):	Pierre de la Grange	pierre.delagrange@genosplice.com	+ 33 (0) 6 99 06 12 93		Gene with the max fold-change	GSHG0000287	GSHG0032855	GSHG0032855
List of the 2,382 Regulated Genes (Fold-change ≥ 1.5; Unadjusted P-Value ≤ 0,05)
FAST DB STABLE ID	Gene Symbol	Regulation	Fold-Change	P-Value	Adjusted P-Value	Link to EASANA	Gene Coordinates (hg19)	UCSC Link	Gene Name	Aliases and Synonyms	Entrez Gene ID	EnsEMBL ID	Expression I&L	Expression H
GSHG0000287	--	up	14.86	8.9e-06	0.000262	EASANA	chr1(+):27189651-27190947	UCSC	--	NULL	--	--	90.66	1347.65
GSHG0025621	--	up	8.54	2.04e-08	1.73e-06	EASANA	chr6(+):31783320-31785722	UCSC	--	NULL	--	--	19302.7	164795
GSHG0011404	OSGIN1	up	8.11	1.84e-23	1.34e-19	EASANA	chr16(+):83982672-83999937	UCSC	oxidative stress induced growth inhibitor 1	BDGI, OKL38	29948	ENSG00000140961	270.01	2188.65
GSHG0020013	MAFF	up	7.4	3.99e-22	1.45e-18	EASANA	chr22(+):38597939-38612515	UCSC	MAF bZIP transcription factor F	hMafF	23764	ENSG00000185022	1677.36	12405.8
GSHG0026255	--	up	7.21	3.33e-06	0.000118	EASANA	chr6(-):3019215-3024130	UCSC	--	NULL	--	--	87.72	633.39
GSHG0034262	--	up	6.47	0.00105	0.0113	EASANA	chr1(+):161494335-161496582	UCSC	--	NULL	--	--	605.33	3918.27
GSHG0010623	LOC645752	up	6.45	0.000393	0.00535	EASANA	chr15(-):78206559-78219188	UCSC	golgin A6 family member A pseudogene	NULL	645752	--	44.53	288.22
GSHG0028166	NPC1L1	up	6.35	0.00111	0.0118	EASANA	chr7(-):44552137-44580914	UCSC	NPC1 like intracellular cholesterol transporter 1	SLC65A2	29881	ENSG00000015520	88.18	558.93
GSHG0145505	FCGR2B	up	6.29	1.01e-05	0.000291	EASANA	chr1(+):161632905-161648442	UCSC	Fc fragment of IgG receptor IIb	CD32, CD32B	2213	ENSG00000072694	33.33	209.71
GSHG0005912	FOSL1	up	6.07	4.68e-14	2.42e-11	EASANA	chr11(-):65659490-65667997	UCSC	FOS like 1, AP-1 transcription factor subunit	fra-1	8061	ENSG00000175592	59.22	359.8
GSHG0146780	--	up	5.61	7.1e-06	0.000219	EASANA	chr10(+):79398256-79399163	UCSC	--	NULL	--	--	33.34	185.95
GSHG0018035	CXCR4	up	5.59	1.05e-09	1.34e-07	EASANA	chr2(-):136871919-136875725	UCSC	C-X-C motif chemokine receptor 4	NULL	7852	--	901.84	5044.23
GSHG0008364	LINC00463	up	5.36	2.47e-07	1.4e-05	EASANA	chr13(-):25746962-25754139	UCSC	long intergenic non-protein coding RNA 463	TCONS_l2_00007499	101928922	ENSG00000234056	274.5	1471.87
GSHG0001290	RGS1	up	5.04	0.0025	0.0219	EASANA	chr1(+):192544857-192549159	UCSC	regulator of G protein signaling 1	1R20, BL34, IR20	5996	ENSG00000090104	1894.8	9550.85
GSHG0029360	ANGPT2	up	5.02	1.53e-06	6.31e-05	EASANA	chr8(-):6357172-6420784	UCSC	angiopoietin 2	Ang2	285	ENSG00000091879	396.41	1987.41
GSHG0025623	--	up	4.95	2.16e-05	0.000545	EASANA	chr6(+):31795514-31797946	UCSC	--	NULL	--	--	24989.3	123575
GSHG0007219	CD163	up	4.87	9.29e-05	0.00174	EASANA	chr12(-):7623412-7656414	UCSC	CD163 molecule	M130, MM130, SCARI1	9332	ENSG00000177575	771.16	3757.01
GSHG0011352	NPIPB15	up	4.84	0.0339	0.14	EASANA	chr16(+):74411850-74425986	UCSC	nuclear pore complex interacting protein family member B15	LOC440348	440348	ENSG00000196436	364.13	1764.04
GSHG0145306	--	up	4.62	5.09e-07	2.56e-05	EASANA	chr7(-):75931907-75933617	UCSC	--	NULL	--	--	158.48	731.87
GSHG0002866	MYBPH	up	4.54	2.46e-07	1.39e-05	EASANA	chr1(-):203136939-203144942	UCSC	myosin binding protein H	NULL	4608	ENSG00000133055	43.94	199.94
GSHG0004753	CD44	up	4.48	0.000165	0.00274	EASANA	chr11(+):35160417-35253942	UCSC	CD44 molecule (Indian blood group)	CD44R, CSPG8, HCELL, IN, MC56, Pgp1	960	ENSG00000026508	1058.27	4737.57
GSHG0010887	TNFRSF12A	up	4.47	2.76e-10	4.16e-08	EASANA	chr16(+):3070313-3072381	UCSC	TNF receptor superfamily member 12A	CD266, FN14, TweakR	51330	ENSG00000006327	287.01	1284.01
GSHG0012616	NGFR	up	4.39	2.98e-05	0.000708	EASANA	chr17(+):47572655-47592382	UCSC	nerve growth factor receptor	CD271, p75NTR, TNFRSF16	4804	ENSG00000064300	528.12	2319.85
GSHG0108374	--	up	4.2	0.0185	NA	EASANA	chr10(+):79397340-79397360	UCSC	--	NULL	--	--	1.05	4.3
GSHG0135834	--	up	4.07	6.4e-06	0.000201	EASANA	chr12(-):132849279-132851810	UCSC	--	NULL	--	--	168.3	683.09
GSHG0006188	TMPRSS5	up	4.06	2.43e-17	3.37e-14	EASANA	chr11(-):113558269-113577099	UCSC	transmembrane serine protease 5	MGC141886, MGC148044	80975	ENSG00000166682	759.27	3084.46
GSHG0027598	SERPINE1	up	3.98	7.76e-08	5.35e-06	EASANA	chr7(+):100770370-100782546	UCSC	serpin family E member 1	PAI	5054	ENSG00000106366	369.06	1468.96
GSHG0150310	--	up	3.98	8.66e-06	0.000257	EASANA	chr3(+):181427825-181427851	UCSC	--	NULL	--	--	18.1	71.66
GSHG0133504	HSPB1	up	3.97	9.05e-08	6.05e-06	EASANA	chr7(+):75931875-75933622	UCSC	heat shock protein family B (small) member 1	CMT2F, Hs.76067, Hsp25, HSP27, HSP28	3315	ENSG00000106211	24660.8	97874.5
GSHG0134629	--	up	3.96	3.69e-11	7.41e-09	EASANA	chr1(-):235270014-235271890	UCSC	--	NULL	--	--	212.94	844.01
GSHG0004203	--	up	3.94	0.000331	0.0047	EASANA	chr10(-):81507262-81509543	UCSC	--	NULL	--	--	81.62	321.66
GSHG0050714	LOC101927354	up	3.84	0.0296	0.128	EASANA	chr7(+):7299177-7317700	UCSC	uncharacterized LOC101927354	NULL	101927354	--	31.97	122.47
GSHG0015049	C5AR1	up	3.8	2.23e-05	0.000557	EASANA	chr19(+):47813075-47825327	UCSC	complement C5a receptor 1	C5A, C5AR, CD88	728	ENSG00000197405	519.98	1975.5
GSHG0107608	--	up	3.76	0.000158	0.00264	EASANA	chr8(+):11647137-11647177	UCSC	--	NULL	--	--	4.34	15.77
GSHG0141742	--	up	3.75	1.42e-05	0.000389	EASANA	chr5(-):44302472-44304183	UCSC	--	NULL	--	--	85.24	320.16
GSHG0138871	--	up	3.7	0.00689	0.0459	EASANA	chr2(+):886486-886536	UCSC	--	NULL	--	--	7.21	26.48
GSHG0038695	--	up	3.69	0.000401	0.00543	EASANA	chr1(-):148853955-148853980	UCSC	--	NULL	--	--	3.38	12.82
GSHG0017938	DDX11L2	up	3.64	0.000229	0.00354	EASANA	chr2(-):114356606-114361294	UCSC	DEAD/H-box helicase 11 like 2	NULL	84771	ENSG00000236397	558.95	2031
GSHG0100534	--	up	3.62	1.28e-06	5.43e-05	EASANA	chr6(+):52860617-52860691	UCSC	--	NULL	--	--	157.33	567.82
GSHG0005067	SHANK2-AS1	up	3.6	0.000452	0.00598	EASANA	chr11(+):70477199-70481595	UCSC	SHANK2 antisense RNA 1	NULL	100874198	ENSG00000226627	106.68	383.4
GSHG0015570	DNAJB1	up	3.57	3.05e-08	2.43e-06	EASANA	chr19(-):14625576-14640134	UCSC	DnaJ heat shock protein family (Hsp40) member B1	Hsp40, RSPH16B, Sis1	3337	ENSG00000132002	22341.1	79791.9
GSHG0107607	--	up	3.52	0.000465	0.0061	EASANA	chr8(+):11646938-11646977	UCSC	--	NULL	--	--	2.92	10.08
GSHG0043141	--	up	3.5	0.0453	NA	EASANA	chr6(+):158994161-158994186	UCSC	--	NULL	--	--	0.98	3.26
GSHG0137566	--	up	3.48	0.000884	0.0101	EASANA	chr17(+):34211431-34211537	UCSC	--	NULL	--	--	4.79	16.27
GSHG0017240	KCNE4	up	3.39	8.5e-08	5.73e-06	EASANA	chr2(+):223916648-223920353	UCSC	potassium voltage-gated channel subfamily E regulatory subunit 4	MiRP3	23704	ENSG00000152049	900.37	3047.38
GSHG0120813	--	up	3.38	0.00485	0.0356	EASANA	chr14(+):75747486-76176131	UCSC	--	NULL	--	--	616.37	2085.78
GSHG0011393	LOC100129617	up	3.3	6.4e-13	2.33e-10	EASANA	chr16(+):81698959-81700877	UCSC	uncharacterized LOC100129617	NULL	100129617	--	123.64	407.12
GSHG0006227	MPZL2	up	3.27	0.000304	0.00443	EASANA	chr11(-):118124133-118135251	UCSC	myelin protein zero like 2	EVA	10205	ENSG00000149573	92.93	304.25
GSHG0010056	CHRNA5	up	3.26	0.000172	0.00282	EASANA	chr15(+):78857862-78887610	UCSC	cholinergic receptor nicotinic alpha 5 subunit	NULL	1138	ENSG00000169684	68.35	221.87
GSHG0150311	--	up	3.23	0.00132	0.0134	EASANA	chr3(+):181427965-181427991	UCSC	--	NULL	--	--	14.09	45.47
GSHG0094160	--	up	3.22	0.0277	NA	EASANA	chr19(-):53156584-53156607	UCSC	--	NULL	--	--	1.03	3.51
GSHG0118378	LUCAT1	up	3.2	0.00485	0.0356	EASANA	chr5(-):90598803-90610219	UCSC	lung cancer associated transcript 1 (non-protein coding)	SCAL1	100505994	ENSG00000248323	32.89	104.75
GSHG0000344	FAM167B	up	3.17	1.11e-07	7.2e-06	EASANA	chr1(+):32712818-32714459	UCSC	family with sequence similarity 167 member B	MGC10820	84734	ENSG00000183615	140.86	445.45
GSHG0006089	CHORDC1	up	3.15	2.25e-13	9.49e-11	EASANA	chr11(-):89933600-89956532	UCSC	cysteine and histidine rich domain containing 1	CHP-1, CHP1	26973	ENSG00000110172	3753.64	11836.6
GSHG0013968	--	up	3.11	2.18e-05	0.000549	EASANA	chr18(+):21977240-21981171	UCSC	--	NULL	--	--	359.01	1117.19
GSHG0128230	--	up	3.1	0.000272	0.00406	EASANA	chr8(+):11647495-11647555	UCSC	--	NULL	--	--	5.25	15.98
GSHG0008999	FOS	up	3.1	0.0288	0.125	EASANA	chr14(+):75745481-75748937	UCSC	Fos proto-oncogene, AP-1 transcription factor subunit	AP-1, c-fos	2353	ENSG00000170345	8253.7	25553.6
GSHG0009200	RPPH1	up	3.06	7.39e-05	0.00145	EASANA	chr14(-):20811230-20811570	UCSC	ribonuclease P RNA component H1	H1RNA, RPPH1-1	85495	ENSG00000277209	58.68	179.12
GSHG0138869	--	up	3.04	0.027	0.12	EASANA	chr2(+):886059-886090	UCSC	--	NULL	--	--	2.47	7.63
GSHG0134292	--	up	3.04	1.01e-05	0.00029	EASANA	chr1(-):1208672-1208738	UCSC	--	NULL	--	--	14.31	42.62
GSHG0036069	--	up	3.03	0.00504	0.0366	EASANA	chr12(+):31240128-31240153	UCSC	--	NULL	--	--	2.26	6.77
GSHG0019657	C21orf62	up	3.02	0.000114	0.00205	EASANA	chr21(-):34162985-34186053	UCSC	chromosome 21 open reading frame 62	B37, PRED81	56245	ENSG00000205929	217.84	657.18
GSHG0148687	--	up	3.01	0.000223	0.00347	EASANA	chr17(-):36352767-36352852	UCSC	--	NULL	--	--	25.75	77.57
GSHG0134294	--	up	3	0.0128	0.0706	EASANA	chr1(-):1356392-1356450	UCSC	--	NULL	--	--	14.55	43.21
GSHG0004637	ADM	up	3	0.00139	0.0141	EASANA	chr11(+):10326527-10328949	UCSC	adrenomedullin	AM	133	ENSG00000148926	1524.88	4567.69
GSHG0003833	AKR1C2	up	2.94	3.97e-05	0.000898	EASANA	chr10(-):5029970-5060225	UCSC	aldo-keto reductase family 1 member C2	BABP, DD, DD2, HAKRD, MCDR2	1646	ENSG00000151632	659.19	1941.98
GSHG0024260	TGFBI	up	2.94	0.00291	0.0247	EASANA	chr5(+):135364584-135399507	UCSC	transforming growth factor beta induced	BIGH3, CDB1, CDGG1	7045	ENSG00000120708	373.02	1094.88
GSHG0138868	--	up	2.91	0.0397	0.155	EASANA	chr2(+):885688-885736	UCSC	--	NULL	--	--	4.46	13.03
GSHG0027698	HILPDA	up	2.87	0.00374	0.0296	EASANA	chr7(+):128095884-128098471	UCSC	hypoxia inducible lipid droplet associated	FLJ21076, HIG-2, HIG2	29923	ENSG00000135245	1603.87	4602.74
GSHG0032280	TRPC5	up	2.87	0.00149	0.0147	EASANA	chrX(-):111017542-111326004	UCSC	transient receptor potential cation channel subfamily C member 5	PPP1R159	7224	ENSG00000072315	196.76	564.47
GSHG0003900	ITGA8	up	2.87	5.42e-05	0.00115	EASANA	chr10(-):15555949-15762334	UCSC	integrin subunit alpha 8	NULL	8516	ENSG00000077943	321.16	920.42
GSHG0142410	--	up	2.86	0.000103	0.00189	EASANA	chr6(-):116590507-116592627	UCSC	--	NULL	--	--	155.23	444
GSHG0054650	CXCL8	up	2.84	0.0077	0.0496	EASANA	chr4(+):74606223-74609431	UCSC	C-X-C motif chemokine ligand 8	3-10C, AMCF-I, b-ENAP, GCP-1, GCP1, IL-8, K60, LECT, LUCT, LYNAP, MDNCF, MONAP, NAF, NAP-1, NAP1, SCYB8, TSG-1	3576	ENSG00000169429	115.9	329.75
GSHG0003416	SRGN	up	2.83	2.88e-06	0.000106	EASANA	chr10(+):70847202-70864565	UCSC	serglycin	PPG	5552	ENSG00000122862	4432.62	12538.5
GSHG0017222	--	up	2.83	6.89e-07	3.28e-05	EASANA	chr2(+):220418800-220420566	UCSC	--	NULL	--	--	116.19	327.18
GSHG0130773	--	up	2.79	0.02	NA	EASANA	chr17(+):14134209-14134240	UCSC	--	NULL	--	--	2.15	5.75
GSHG0014711	GDF15	up	2.78	3.66e-05	0.000835	EASANA	chr19(+):18496770-18499987	UCSC	growth differentiation factor 15	MIC-1, MIC1, NAG-1, PDF, PLAB, PTGFB	9518	ENSG00000130513	66.61	184.49
GSHG0031776	LONRF3	up	2.77	3.79e-08	2.94e-06	EASANA	chrX(+):118108577-118152318	UCSC	LON peptidase N-terminal domain and ring finger 3	FLJ22612	79836	ENSG00000175556	97.79	271.8
GSHG0008604	GPR183	up	2.77	0.00139	0.014	EASANA	chr13(-):99946790-99959749	UCSC	G protein-coupled receptor 183	NULL	1880	ENSG00000169508	217.03	601.86
GSHG0148535	--	up	2.77	0.000318	0.00458	EASANA	chr17(+):19349241-19350166	UCSC	--	NULL	--	--	116.75	321.8
GSHG0037107	SNORD116-12	up	2.75	0.046	0.172	EASANA	chr15(+):25322197-25322290	UCSC	small nucleolar RNA, C/D box 116-12	HBII-85-12	100033424	ENSG00000207197	5.79	16.17
GSHG0099591	--	up	2.75	0.00233	0.0208	EASANA	chr5(-):167087179-167087212	UCSC	--	NULL	--	--	11.17	30.65
GSHG0134932	--	up	2.74	0.0198	NA	EASANA	chr10(-):27233114-27233146	UCSC	--	NULL	--	--	2	5.54
GSHG0005219	RAB39A	up	2.74	8e-05	0.00155	EASANA	chr11(+):107799201-107834206	UCSC	RAB39A, member RAS oncogene family	NULL	54734	ENSG00000179331	189.04	518.26
GSHG0007400	SLC38A2	up	2.73	2.63e-11	5.55e-09	EASANA	chr12(-):46751971-46766645	UCSC	solute carrier family 38 member 2	ATA2, KIAA1382, SAT2, SNAT2	54407	ENSG00000134294	4951.8	13499.3
GSHG0003731	BAG3	up	2.73	0.000108	0.00198	EASANA	chr10(+):121410882-121437327	UCSC	BCL2 associated athanogene 3	NULL	9531	ENSG00000151929	1981.81	5400.7
GSHG0133374	--	up	2.72	0.0156	0.0811	EASANA	chr5(-):34168807-34168850	UCSC	--	NULL	--	--	3.85	10.56
GSHG0009569	TC2N	up	2.7	0.00891	0.0552	EASANA	chr14(-):92246095-92333880	UCSC	tandem C2 domains, nuclear	C2CD1, FLJ36557, Tac2-N	123036	ENSG00000165929	196.76	532
GSHG0009786	C15orf62	up	2.7	0.000151	0.00254	EASANA	chr15(+):41062159-41064645	UCSC	chromosome 15 open reading frame 62	LOC643338	643338	ENSG00000188277	233.23	628.35
GSHG0002100	RAB3B	up	2.69	0.0159	0.0824	EASANA	chr1(-):52373628-52456436	UCSC	RAB3B, member RAS oncogene family	NULL	5865	ENSG00000169213	42.46	114.84
GSHG0045301	LINC01546	up	2.67	0.0172	0.0874	EASANA	chrX(+):3189861-3202692	UCSC	long intergenic non-protein coding RNA 1546	NULL	100129464	ENSG00000228459	53.33	141.96
GSHG0037947	SNORD16	up	2.64	0.00101	0.011	EASANA	chr15(-):66795149-66795248	UCSC	small nucleolar RNA, C/D box 16	U16	595097	ENSG00000199673	5.64	15.09
GSHG0026388	--	up	2.62	0.0032	0.0264	EASANA	chr6(-):27075060-27100576	UCSC	--	NULL	--	--	150.3	393.41
GSHG0118571	PPP1R26-AS1	up	2.62	4.94e-08	3.68e-06	EASANA	chr9(-):138354573-138372564	UCSC	PPP1R26 antisense RNA 1	NULL	100506599	ENSG00000225361	427.87	1118.74
GSHG0107474	KBTBD11-OT1	up	2.61	0.000394	0.00535	EASANA	chr8(+):1919563-1924610	UCSC	KBTBD11 overlapping transcript 1	NULL	104266957	ENSG00000253696	48.48	126.05
GSHG0016553	SPR	up	2.6	9.55e-09	9.06e-07	EASANA	chr2(+):73114512-73119289	UCSC	sepiapterin reductase	SDR38C1	6697	ENSG00000116096	2292.01	5966.56
GSHG0126075	--	up	2.6	0.00637	0.0433	EASANA	chr5(-):167080541-167080572	UCSC	--	NULL	--	--	12.52	32.25
GSHG0008929	ARG2	up	2.59	2.91e-07	1.6e-05	EASANA	chr14(+):68086579-68118437	UCSC	arginase 2	NULL	384	ENSG00000081181	1053.17	2728.61
GSHG0020814	SEMA3F	up	2.56	2.58e-08	2.11e-06	EASANA	chr3(+):50192478-50226507	UCSC	semaphorin 3F	Sema4, SEMAK	6405	ENSG00000001617	611.37	1567.95
GSHG0027545	NPTX2	up	2.54	5.01e-05	0.00108	EASANA	chr7(+):98246597-98259181	UCSC	neuronal pentraxin 2	NULL	4885	ENSG00000106236	1863.54	4740.37
GSHG0000668	CYR61	up	2.51	0.000148	0.0025	EASANA	chr1(+):86045883-86049650	UCSC	cysteine rich angiogenic inducer 61	CCN1, GIG1	3491	ENSG00000142871	2716.63	6830.29
GSHG0030249	CKS2	up	2.51	1.94e-06	7.78e-05	EASANA	chr9(+):91926110-91931617	UCSC	CDC28 protein kinase regulatory subunit 2	NULL	1164	ENSG00000123975	471.56	1183.99
GSHG0008404	HSPH1	up	2.51	1.13e-12	3.78e-10	EASANA	chr13(-):31709111-31736525	UCSC	heat shock protein family H (Hsp110) member 1	HSP105A, HSP105B, KIAA0201, NY-CO-25	10808	ENSG00000120694	26290.3	65988.3
GSHG0025494	HIST1H2BD	up	2.5	8.52e-05	0.00163	EASANA	chr6(+):26158349-26171574	UCSC	histone cluster 1 H2B family member d	NULL	3017	--	811.42	2031.11
GSHG0132738	SERPINA5	up	2.5	0.018	0.09	EASANA	chr14(+):95047706-95059462	UCSC	serpin family A member 5	PAI3, PROCI	5104	ENSG00000188488	91.31	228.6
GSHG0142067	--	up	2.49	2.42e-06	9.33e-05	EASANA	chr6(+):38114345-38117186	UCSC	--	NULL	--	--	260.02	647.55
GSHG0025324	ADAMTS2	up	2.49	4.72e-05	0.00103	EASANA	chr5(-):178537852-178772431	UCSC	ADAM metallopeptidase with thrombospondin type 1 motif 2	ADAM-TS2, ADAMTS-3, hPCPNI, NPI, PCINP	9509	ENSG00000087116	386.9	962.41
GSHG0152933	--	up	2.49	1.09e-05	0.00031	EASANA	chrX(-):103375409-103375442	UCSC	--	NULL	--	--	9.64	23.95
GSHG0022921	FHDC1	up	2.47	1.08e-08	9.98e-07	EASANA	chr4(+):153864135-153900848	UCSC	FH2 domain containing 1	KIAA1727	85462	ENSG00000137460	87.78	216.98
GSHG0011653	--	up	2.47	0.0164	0.0842	EASANA	chr16(-):15109432-15708440	UCSC	--	NULL	--	--	334.87	824.81
GSHG0006811	IRAK3	up	2.44	4.88e-05	0.00106	EASANA	chr12(+):66582978-66648392	UCSC	interleukin 1 receptor associated kinase 3	IRAK-M	11213	ENSG00000090376	86.48	211.53
GSHG0002244	GBP2 // GBP7	up	2.44	5.37e-07	2.68e-05	EASANA	chr1(-):89571818-89641723	UCSC	guanylate binding protein 2 // guanylate binding protein 7	FLJ38822, GBP4L	2634, 388646	ENSG00000162645, ENSG00000213512	951.07	2321.38
GSHG0032189	MAGEE2	up	2.43	2.36e-08	1.96e-06	EASANA	chrX(-):75002823-75005079	UCSC	MAGE family member E2	HCA3	139599	ENSG00000186675	788.8	1913.58
GSHG0029424	MSR1	up	2.42	0.00529	0.0378	EASANA	chr8(-):15965387-16050300	UCSC	macrophage scavenger receptor 1	CD204, SCARA1, SR-A, SR-AI, SR-AII, SR-AIII	4481	ENSG00000038945	148.22	358.52
GSHG0132739	SERPINA3	up	2.42	0.0382	0.152	EASANA	chr14(+):95058395-95090396	UCSC	serpin family A member 3	ACT	12	ENSG00000196136	7244.2	17510.2
GSHG0029465	TNFRSF10D	up	2.42	0.00217	0.0196	EASANA	chr8(-):22993106-23021543	UCSC	TNF receptor superfamily member 10d	CD264, DcR2, TRAILR4, TRUNDD	8793	ENSG00000173530	136.29	329.36
GSHG0051924	ATP6V1B1-AS1	up	2.4	3.65e-05	0.000835	EASANA	chr2(-):71169143-71175741	UCSC	ATP6V1B1 antisense RNA 1	NULL	101927750	ENSG00000239322	53.31	127.79
GSHG0140222	--	up	2.4	7e-06	0.000216	EASANA	chr22(+):39871439-39873553	UCSC	--	NULL	--	--	224.04	537.65
GSHG0018896	SLCO4A1	up	2.4	0.00155	0.0152	EASANA	chr20(+):61273797-61303647	UCSC	solute carrier organic anion transporter family member 4A1	OATP-E, OATP4A1	28231	ENSG00000101187	2676.2	6424.03
GSHG0011829	LINC02192	up	2.4	0.012	0.0675	EASANA	chr16(-):47883225-47921043	UCSC	long intergenic non-protein coding RNA 2192	NULL	100507534	ENSG00000261325	354.95	849.98
GSHG0134939	--	up	2.38	0.000819	0.00951	EASANA	chr10(-):33176191-33177408	UCSC	--	NULL	--	--	178.9	425.95
GSHG0029720	GEM	up	2.38	3.26e-05	0.000759	EASANA	chr8(-):95261486-95274547	UCSC	GTP binding protein overexpressed in skeletal muscle	KIR	2669	ENSG00000164949	266.18	633.53
GSHG0012113	SERPINF2	up	2.38	0.00614	0.042	EASANA	chr17(+):1646130-1658564	UCSC	serpin family F member 2	A2AP, AAP, ALPHA-2-PI, API	5345	ENSG00000167711	133.47	316.78
GSHG0132279	--	up	2.38	0.0409	0.158	EASANA	chr22(-):24273950-24313557	UCSC	--	NULL	--	--	359.82	855.75
GSHG0041786	MKRN2OS	up	2.38	0.00566	0.0397	EASANA	chr3(-):12581302-12586963	UCSC	MKRN2 opposite strand	NULL	100129480	ENSG00000225526	80.79	191.63
GSHG0034929	--	up	2.37	0.00227	0.0204	EASANA	chr10(+):104846743-104846768	UCSC	--	NULL	--	--	4.92	11.54
GSHG0006149	GUCY1A2	up	2.35	0.00584	0.0406	EASANA	chr11(-):106544740-106889171	UCSC	guanylate cyclase 1 soluble subunit alpha 2	GC-SA2	2977	ENSG00000152402	418.86	986.16
GSHG0038510	MT1A	up	2.35	0.014	0.0755	EASANA	chr16(+):56672578-56673997	UCSC	metallothionein 1A	NULL	4489	ENSG00000205362	111.1	261.24
GSHG0007258	YBX3	up	2.35	0.00398	0.031	EASANA	chr12(-):10851676-10875953	UCSC	Y-box binding protein 3	CSDA1, dbpA, ZONAB	8531	ENSG00000060138	4158.18	9769.25
GSHG0151327	--	up	2.35	0.000146	0.00248	EASANA	chr6(+):143663376-143664727	UCSC	--	NULL	--	--	285.55	669.68
GSHG0037118	SNORD116-24	up	2.34	0.00429	0.0328	EASANA	chr15(+):25339183-25339276	UCSC	small nucleolar RNA, C/D box 116-24	HBII-85-24	100033435	ENSG00000207279	13.19	30.97
GSHG0019440	MRPS6 // SLC5A3	up	2.34	1.12e-10	1.96e-08	EASANA	chr21(+):35445823-35515334	UCSC	mitochondrial ribosomal protein S6 // solute carrier family 5 member 3	MRP-S6, RPMS6, SMIT, SMIT1	64968, 6526	ENSG00000198743, ENSG00000243927	11590.8	27082.5
GSHG0032772	--	up	2.33	0.0109	0.0637	EASANA	chr17_ctg5_hap1(-):414227-493499	UCSC	--	NULL	--	--	342.47	799.27
GSHG0030315	NR4A3	up	2.33	0.00937	0.0571	EASANA	chr9(+):102584137-102629173	UCSC	nuclear receptor subfamily 4 group A member 3	CHN, CSMF, MINOR, NOR1	8013	ENSG00000119508	114.43	267.11
GSHG0014338	RNF152	up	2.33	4.07e-05	0.000915	EASANA	chr18(-):59480603-59560992	UCSC	ring finger protein 152	FLJ39176	220441	ENSG00000176641	396.32	922.31
GSHG0021074	PLA1A	up	2.32	0.00186	0.0174	EASANA	chr3(+):119316695-119348656	UCSC	phospholipase A1 member A	ps-PLA1	51365	ENSG00000144837	392.79	913.08
GSHG0026410	ZSCAN31	up	2.32	0.000207	0.00328	EASANA	chr6(-):28292514-28324048	UCSC	zinc finger and SCAN domain containing 31	NULL	64288	ENSG00000235109	435.82	1012.45
GSHG0030949	NFIL3	up	2.32	6.44e-10	8.53e-08	EASANA	chr9(-):94171328-94186908	UCSC	nuclear factor, interleukin 3 regulated	E4BP4, NF-IL3A, NFIL3A	4783	ENSG00000165030	2062.01	4786.36
GSHG0138786	--	up	2.31	1.13e-06	4.88e-05	EASANA	chr19(-):40311841-40313698	UCSC	--	NULL	--	--	194.75	451.23
GSHG0018463	LOC100130449	up	2.31	1.4e-11	3.24e-09	EASANA	chr2(-):241388831-241396131	UCSC	uncharacterized LOC100130449	NULL	100130449	--	227.47	525.8
GSHG0147244	--	up	2.31	0.000255	0.00386	EASANA	chr11(-):64379890-64380228	UCSC	--	NULL	--	--	86.25	198.87
GSHG0026023	RSPO3	up	2.31	0.000699	0.00843	EASANA	chr6(+):127439819-127520626	UCSC	R-spondin 3	FLJ14440	84870	ENSG00000146374	96.4	222.92
GSHG0001231	--	up	2.3	0.000303	0.00442	EASANA	chr1(+):179891690-179894128	UCSC	--	NULL	--	--	194.71	445.98
GSHG0023159	--	up	2.29	3.01e-05	0.000715	EASANA	chr4(-):17490006-17492238	UCSC	--	NULL	--	--	3281.23	7510.67
GSHG0029704	CALB1	up	2.29	0.0162	0.0836	EASANA	chr8(-):91070836-91095109	UCSC	calbindin 1	NULL	793	ENSG00000104327	388.6	888.86
GSHG0009633	HSP90AA1	up	2.29	5.34e-22	1.73e-18	EASANA	chr14(-):102547073-102606086	UCSC	heat shock protein 90 alpha family class A member 1	FLJ31884, Hsp89, Hsp90, HSP90N	3320	ENSG00000080824	281395	643298
GSHG0023506	CCNA2	up	2.28	0.00449	0.0338	EASANA	chr4(-):122737599-122745156	UCSC	cyclin A2	NULL	890	ENSG00000145386	543	1238.87
GSHG0011282	HSD11B2	up	2.28	0.0482	0.177	EASANA	chr16(+):67465017-67471453	UCSC	hydroxysteroid 11-beta dehydrogenase 2	SDR9C3	3291	ENSG00000176387	199.68	455.15
GSHG0133607	GLRA3	up	2.28	0.0478	0.176	EASANA	chr4(-):175563162-175750466	UCSC	glycine receptor alpha 3	NULL	8001	ENSG00000145451	105.37	240.62
GSHG0142361	--	up	2.28	0.0224	0.105	EASANA	chr11(-):27312825-27312856	UCSC	--	NULL	--	--	3.7	8.08
GSHG0006269	CLMP	up	2.28	0.00283	0.0242	EASANA	chr11(-):122942714-123066013	UCSC	CXADR like membrane protein	ACAM, ASAM, FLJ22415	79827	ENSG00000166250	134.35	306.72
GSHG0021193	ESYT3	up	2.27	9.9e-06	0.000286	EASANA	chr3(+):138153415-138198783	UCSC	extended synaptotagmin 3	CHR3SYT	83850	ENSG00000158220	1192.83	2712.56
GSHG0140207	--	up	2.27	0.00894	0.0553	EASANA	chr22(+):37460823-37463524	UCSC	--	NULL	--	--	194.5	441.26
GSHG0133075	--	up	2.27	0.0119	0.0672	EASANA	chr15(+):90838823-90838950	UCSC	--	NULL	--	--	8.98	20.5
GSHG0025265	DUSP1	up	2.27	4.19e-06	0.000143	EASANA	chr5(-):172195095-172198231	UCSC	dual specificity phosphatase 1	CL100, HVH1, MKP-1	1843	ENSG00000120129	9902.75	22489.7
GSHG0030066	DNAJA1	up	2.26	3.82e-12	1.1e-09	EASANA	chr9(+):33025201-33039903	UCSC	DnaJ heat shock protein family (Hsp40) member A1	dj-2, hdj-2, HSPF4, NEDD7	3301	ENSG00000086061	16641.7	37614.4
GSHG0006457	KLRG1	up	2.26	1.04e-06	4.6e-05	EASANA	chr12(+):9102640-9163343	UCSC	killer cell lectin like receptor G1	2F1, CLEC15A, MAFA, MAFA-L	10219	ENSG00000139187	258.26	582.94
GSHG0121352	--	up	2.25	0.0225	0.105	EASANA	chr16(+):773894-773917	UCSC	--	NULL	--	--	5.16	11.51
GSHG0098457	--	up	2.25	0.0328	0.137	EASANA	chr5(-):34169636-34169667	UCSC	--	NULL	--	--	5.14	11.28
GSHG0010152	IQGAP1	up	2.25	9.53e-07	4.25e-05	EASANA	chr15(+):90931450-91045475	UCSC	IQ motif containing GTPase activating protein 1	HUMORFA01, KIAA0051, p195, SAR1	8826	ENSG00000140575	642.26	1448.57
GSHG0031867	AFF2	up	2.25	0.0193	0.0949	EASANA	chrX(+):147582139-148082193	UCSC	AF4/FMR2 family member 2	FRAXE	2334	ENSG00000155966	328.8	741.48
GSHG0135444	--	up	2.25	0.000144	0.00246	EASANA	chr11(-):89921093-89923139	UCSC	--	NULL	--	--	1509.05	3400.44
GSHG0002788	RGS16	up	2.25	0.0188	0.0931	EASANA	chr1(-):182567758-182573548	UCSC	regulator of G protein signaling 16	A28-RGS14, RGS-r	6004	ENSG00000143333	1157.7	2609.45
GSHG0137472	--	up	2.25	0.00295	0.0249	EASANA	chr16(-):87355671-87359015	UCSC	--	NULL	--	--	1203.54	2709.19
GSHG0030977	FANCC	up	2.25	3.78e-07	1.99e-05	EASANA	chr9(-):97861337-98079991	UCSC	Fanconi anemia complementation group C	FA3, FAC	2176	ENSG00000158169	167.47	376.03
GSHG0019743	SIK1B // SIK1	up	2.25	6.57e-05	0.00133	EASANA	chr21(-):44834363-44847069	UCSC	salt inducible kinase 1B (putative) // salt inducible kinase 1	msk	102724428, 150094	ENSG00000142178, ENSG00000275993	3513.15	7889.32
GSHG0022564	SHISA3	up	2.24	0.0451	0.169	EASANA	chr4(+):42399341-42404503	UCSC	shisa family member 3	hShisa3	152573	ENSG00000178343	272.67	611.74
GSHG0041605	--	up	2.24	0.0349	0.142	EASANA	chr3(+):45716473-45716499	UCSC	--	NULL	--	--	2.79	6.33
GSHG0017820	ADRA2B	up	2.24	0.0369	0.148	EASANA	chr2(-):96778623-96781984	UCSC	adrenoceptor alpha 2B	ADRARL1	151	ENSG00000274286	389.43	872.29
GSHG0025213	ADAM19	up	2.24	1.08e-06	4.73e-05	EASANA	chr5(-):156822536-157002831	UCSC	ADAM metallopeptidase domain 19	MLTNB	8728	ENSG00000135074	2679.31	6001.14
GSHG0136026	--	up	2.24	0.000184	0.00299	EASANA	chr13(-):67787977-67789866	UCSC	--	NULL	--	--	478.23	1070.52
GSHG0026738	HTR1B	up	2.24	0.00389	0.0305	EASANA	chr6(-):78170565-78173739	UCSC	5-hydroxytryptamine receptor 1B	5-HT1B, 5-HT1DB, HTR1D2, S12	3351	ENSG00000135312	659.48	1475.76
GSHG0005053	GAL	up	2.23	0.0195	0.0956	EASANA	chr11(+):68451943-68458643	UCSC	galanin and GMAP prepropeptide	GAL-GMAP, GLNN, GMAP	51083	ENSG00000069482	99	220.96
GSHG0006953	TXNRD1	up	2.23	3.29e-10	4.84e-08	EASANA	chr12(+):104606481-104744083	UCSC	thioredoxin reductase 1	GRIM-12, Trxr1, TXNR	7296	ENSG00000198431	2788.35	6221.41
GSHG0136279	--	up	2.23	0.0248	0.113	EASANA	chr14(-):95990992-95991023	UCSC	--	NULL	--	--	3.35	7.3
GSHG0139004	--	up	2.23	0.000379	0.00523	EASANA	chr2(+):101618897-101618983	UCSC	--	NULL	--	--	40.56	89.78
GSHG0025043	P4HA2	up	2.23	3.48e-14	1.88e-11	EASANA	chr5(-):131528303-131563556	UCSC	prolyl 4-hydroxylase subunit alpha 2	C-P4Halpha(II)	8974	ENSG00000072682	1323.84	2946.52
GSHG0019038	LINC00652	up	2.23	0.000217	0.0034	EASANA	chr20(-):18766709-18775228	UCSC	long intergenic non-protein coding RNA 652	HSPC072	29075	ENSG00000179935	413.58	919.95
GSHG0015023	GIPR	up	2.22	0.015	0.0789	EASANA	chr19(+):46171502-46186982	UCSC	gastric inhibitory polypeptide receptor	NULL	2696	ENSG00000010310	298.48	662.66
GSHG0010191	IGF1R	up	2.21	4.79e-09	4.97e-07	EASANA	chr15(+):99191768-99507758	UCSC	insulin like growth factor 1 receptor	CD221, IGFIR, IGFR, JTK13, MGC18216	3480	ENSG00000140443	1216.93	2690.03
GSHG0148518	--	up	2.21	0.0307	0.131	EASANA	chr17(+):15940928-15940971	UCSC	--	NULL	--	--	2.89	6.3
GSHG0085038	--	up	2.2	0.00154	0.0151	EASANA	chr2(-):131185348-131185379	UCSC	--	NULL	--	--	7.05	15.84
GSHG0030248	C9orf47 // S1PR3	up	2.2	1.41e-08	1.26e-06	EASANA	chr9(+):91605778-91620067	UCSC	chromosome 9 open reading frame 47 // sphingosine-1-phosphate receptor 3	bA791O21.3, EDG-3, FLJ37523	1903, 286223	ENSG00000186354, ENSG00000213694	1428.69	3144.54
GSHG0025686	CDKN1A	up	2.2	0.0286	0.125	EASANA	chr6(+):36644237-36655114	UCSC	cyclin dependent kinase inhibitor 1A	CAP20, CIP1, P21, p21CIP1, p21Cip1/Waf1, SDI1, WAF1	1026	ENSG00000124762	5014.89	11034.2
GSHG0000308	RCC1 // SNHG3	up	2.2	6.18e-05	0.00127	EASANA	chr1(+):28832455-28865708	UCSC	regulator of chromosome condensation 1 // small nucleolar RNA host gene 3	NCRNA00014, U17HG, U17HG-A	1104, 8420	ENSG00000180198, ENSG00000242125	512.11	1124.44
GSHG0016576	MTHFD2	up	2.2	0.00523	0.0375	EASANA	chr2(+):74425690-74442422	UCSC	methylenetetrahydrofolate dehydrogenase (NADP+ dependent) 2, methenyltetrahydrofolate cyclohydrolase	NULL	10797	ENSG00000065911	416.81	915.53
GSHG0135655	--	up	2.19	0.0279	0.122	EASANA	chr12(+):119633683-119633718	UCSC	--	NULL	--	--	12.88	27.81
GSHG0000645	DNAJB4	up	2.19	5.36e-14	2.65e-11	EASANA	chr1(+):78444842-78483646	UCSC	DnaJ heat shock protein family (Hsp40) member B4	HLJ1	11080	ENSG00000162616	6896.72	15078.3
GSHG0014512	TRIP10	up	2.18	0.000529	0.00671	EASANA	chr19(+):6739693-6751745	UCSC	thyroid hormone receptor interactor 10	CIP4, HSTP, STP	9322	ENSG00000125733	2545.85	5558.24
GSHG0043382	--	up	2.17	0.0348	0.142	EASANA	chr6(-):40346349-40346379	UCSC	--	NULL	--	--	7.35	15.54
GSHG0015143	ZNF350-AS1	up	2.17	0.000135	0.00234	EASANA	chr19(+):52452387-52484620	UCSC	ZNF350 antisense RNA 1	uc002pyc	101669766	ENSG00000269235	132.15	286.86
GSHG0118986	SHISA9	up	2.17	0.00498	0.0363	EASANA	chr16(+):12995477-13334272	UCSC	shisa family member 9	NULL	729993	ENSG00000237515	504.88	1096.92
GSHG0003746	DMBT1	up	2.17	0.0492	0.18	EASANA	chr10(+):124320181-124403252	UCSC	deleted in malignant brain tumors 1	Gp-340, GP340, hensin, muclin, SALSA, vomeroglandin	1755	ENSG00000187908	616.56	1338.05
GSHG0075650	--	up	2.17	0.0109	0.0636	EASANA	chr17(+):7126661-7126683	UCSC	--	NULL	--	--	16.19	34.39
GSHG0141916	--	up	2.16	0.0264	0.118	EASANA	chr6(+):22221032-22222612	UCSC	--	NULL	--	--	116.47	251.52
GSHG0022838	HSPA4L	up	2.16	0.000203	0.00322	EASANA	chr4(+):128702976-128755226	UCSC	heat shock protein family A (Hsp70) member 4 like	APG-1, HSPH3, Osp94	22824	ENSG00000164070	3172.71	6863.45
GSHG0138041	--	up	2.16	0.00749	0.0488	EASANA	chr17(-):74713451-74713477	UCSC	--	NULL	--	--	4.82	10.3
GSHG0001112	FCGR2A	up	2.16	0.0277	0.122	EASANA	chr1(+):161475205-161489360	UCSC	Fc fragment of IgG receptor IIa	CD32, CD32A, CDw32, IGFR2	2212	ENSG00000143226	414.36	895.49
GSHG0126074	--	up	2.16	0.0336	0.139	EASANA	chr5(-):167080490-167080521	UCSC	--	NULL	--	--	7.84	16.68
GSHG0021826	ADAMTS9	up	2.15	0.0154	0.0804	EASANA	chr3(-):64501333-64673676	UCSC	ADAM metallopeptidase with thrombospondin type 1 motif 9	KIAA1312	56999	ENSG00000163638	1069.72	2304.74
GSHG0007163	SLC6A12	up	2.15	1.65e-06	6.73e-05	EASANA	chr12(-):299243-323741	UCSC	solute carrier family 6 member 12	BGT-1	6539	ENSG00000111181	2066.96	4448.61
GSHG0002189	CRYZ	up	2.15	3.03e-07	1.65e-05	EASANA	chr1(-):75171174-75199092	UCSC	crystallin zeta	NULL	1429	ENSG00000116791	1187.14	2546.89
GSHG0150231	--	up	2.14	0.0426	0.163	EASANA	chr3(+):126757886-126757925	UCSC	--	NULL	--	--	3.52	7.32
GSHG0050780	LOC101409256	up	2.14	0.00152	0.015	EASANA	chr7(+):90025606-90027550	UCSC	cell division cycle 42 pseudogene	NULL	101409256	--	178.38	380.51
GSHG0026553	FKBP5 // LOC285847	up	2.14	0.00339	0.0275	EASANA	chr6(-):35541362-35704724	UCSC	FK506 binding protein 5 // uncharacterized LOC285847	FKBP51, FKBP54, P54, PPIase, Ptg-10	2289, 285847	ENSG00000096060	3957.95	8450.98
GSHG0001432	ATF3	up	2.13	0.0114	0.0654	EASANA	chr1(+):212738676-212794118	UCSC	activating transcription factor 3	NULL	467	ENSG00000162772	342.1	730.18
GSHG0029470	NKX3-1	up	2.13	0.00063	0.00776	EASANA	chr8(-):23536206-23541802	UCSC	NK3 homeobox 1	BAPX2, NKX3.1	4824	ENSG00000167034	81.29	173.49
GSHG0031614	GCNA	up	2.12	2.21e-05	0.000555	EASANA	chrX(+):70797874-70833433	UCSC	germ cell nuclear acidic peptidase	NAAR1	93953	ENSG00000147174	526.39	1115.69
GSHG0024246	JADE2	up	2.12	4.79e-09	4.97e-07	EASANA	chr5(+):133861340-133918920	UCSC	jade family PHD finger 2	JADE-2, KIAA0239	23338	ENSG00000043143	2237.44	4744.17
GSHG0145580	--	up	2.11	0.00938	0.0571	EASANA	chr10(+):74033677-74035797	UCSC	--	NULL	--	--	13048.8	27550.6
GSHG0033450	IPCEF1 // CNKSR3	up	2.11	0.0482	0.177	EASANA	chr6(-):154475618-154831793	UCSC	interaction protein for cytohesin exchange factors 1 // CNKSR family member 3	FLJ31349, KIAA0403, PIP3-E	154043, 26034	ENSG00000074706, ENSG00000153721	749.78	1583.23
GSHG0145678	AHSA1	up	2.11	5.63e-09	5.79e-07	EASANA	chr14(+):77924373-77935807	UCSC	activator of HSP90 ATPase activity 1	Aha1, hAha1, p38	10598	ENSG00000100591	22421.7	47334
GSHG0005339	JHY	up	2.11	7.13e-05	0.00142	EASANA	chr11(+):122753236-122830429	UCSC	junctional cadherin complex regulator	FLJ23554, Jhy	79864	ENSG00000109944	93.26	196.87
GSHG0144678	--	up	2.11	0.0125	0.0697	EASANA	chr13(+):23490611-23490710	UCSC	--	NULL	--	--	11	23.64
GSHG0024148	APC	up	2.1	0.00111	0.0118	EASANA	chr5(+):112043202-112181936	UCSC	APC, WNT signaling pathway regulator	DP2, DP2.5, DP3, PPP1R46	324	ENSG00000134982	2359.46	4952.08
GSHG0136115	--	up	2.1	0.000166	0.00274	EASANA	chr14(+):75911418-75914911	UCSC	--	NULL	--	--	1220.6	2559.73
GSHG0012009	CDYL2	up	2.09	0.0137	0.0741	EASANA	chr16(-):80631797-80838215	UCSC	chromodomain Y like 2	FLJ38866	124359	ENSG00000166446	370.47	775.38
GSHG0018215	TFPI	up	2.09	7.19e-08	5.05e-06	EASANA	chr2(-):188328960-188419232	UCSC	tissue factor pathway inhibitor	EPI, TFI, TFPI1	7035	ENSG00000003436	71.05	148.19
GSHG0008169	KLF5	up	2.08	0.0101	0.06	EASANA	chr13(+):73629114-73651679	UCSC	Kruppel like factor 5	CKLF, IKLF	688	ENSG00000102554	132.01	274.24
GSHG0029040	CLVS1	up	2.08	0.000961	0.0107	EASANA	chr8(+):62200525-62414202	UCSC	clavesin 1	C6orf212L, CRALBPL, MGC34646	157807	ENSG00000177182	841.21	1746.72
GSHG0015331	MKNK2	up	2.07	1.43e-05	0.000391	EASANA	chr19(-):2037469-2051243	UCSC	MAP kinase interacting serine/threonine kinase 2	MNK2	2872	ENSG00000099875	2560.24	5310.46
GSHG0015079	PPP1R15A	up	2.07	1.46e-06	6.05e-05	EASANA	chr19(+):49375649-49379318	UCSC	protein phosphatase 1 regulatory subunit 15A	GADD34	23645	ENSG00000087074	5760.61	11949.6
GSHG0010168	--	up	2.07	0.00561	0.0395	EASANA	chr15(+):92694301-92696480	UCSC	--	NULL	--	--	378.34	782.52
GSHG0001516	HIST3H2BB	up	2.07	1.64e-09	1.95e-07	EASANA	chr1(+):228645744-228648171	UCSC	histone cluster 3 H2B family member b	NULL	128312	ENSG00000196890	246.81	509.53
GSHG0025961	GPR6	up	2.05	0.0482	0.177	EASANA	chr6(+):110299459-110301921	UCSC	G protein-coupled receptor 6	NULL	2830	ENSG00000146360	272.22	559.12
GSHG0023531	MGARP	up	2.05	0.00302	0.0253	EASANA	chr4(-):140187317-140201492	UCSC	mitochondria localized glutamic acid rich protein	CESP-1, HUMMR, OSAP	84709	ENSG00000137463	378.24	775.63
GSHG0029575	OPRK1	up	2.05	0.0112	0.0647	EASANA	chr8(-):54138276-54164257	UCSC	opioid receptor kappa 1	KOR, OPRK	4986	ENSG00000082556	60.43	124.21
GSHG0030172	PIP5K1B	up	2.05	0.00475	0.0351	EASANA	chr9(+):71320330-71624091	UCSC	phosphatidylinositol-4-phosphate 5-kinase type 1 beta	MSS4, STM7	8395	ENSG00000107242	2001.42	4099.14
GSHG0120363	--	up	2.04	0.000811	0.00944	EASANA	chr12(+):53866488-53866590	UCSC	--	NULL	--	--	15.06	30.79
GSHG0021218	PLS1	up	2.04	0.00354	0.0284	EASANA	chr3(+):142294319-142432503	UCSC	plastin 1	I-plastin, Plastin-1	5357	ENSG00000120756	524.94	1070.45
GSHG0025492	--	up	2.04	0.0104	0.0613	EASANA	chr6(+):26129222-26132360	UCSC	--	NULL	--	--	507.75	1034.54
GSHG0135656	--	up	2.03	0.0291	0.126	EASANA	chr12(+):119633729-119633760	UCSC	--	NULL	--	--	12.85	25.76
GSHG0020579	IRAK2	up	2.03	3.32e-05	0.00077	EASANA	chr3(+):10206563-10285427	UCSC	interleukin 1 receptor associated kinase 2	NULL	3656	ENSG00000134070	734.3	1492.43
GSHG0014450	GADD45B	up	2.03	0.0282	0.123	EASANA	chr19(+):2476123-2478257	UCSC	growth arrest and DNA damage inducible beta	DKFZP566B133, GADD45BETA	4616	ENSG00000099860	8295.02	16835.5
GSHG0010978	PDXDC1	up	2.03	6.21e-13	2.29e-10	EASANA	chr16(+):15068592-15233267	UCSC	pyridoxal dependent decarboxylase domain containing 1	KIAA0251	23042	ENSG00000179889	3438.61	6974.91
GSHG0029515	PURG	up	2.03	0.000172	0.00282	EASANA	chr8(-):30853315-30891231	UCSC	purine rich element binding protein G	PURG-A, PURG-B	29942	ENSG00000172733	321.3	650.92
GSHG0038511	MT1L	up	2.03	0.00201	0.0185	EASANA	chr16(+):56651373-56652729	UCSC	metallothionein 1L, pseudogene	MT1R, MTF	4500	ENSG00000260549	288.78	584.67
GSHG0010049	DNAJA4	up	2.02	2.71e-07	1.51e-05	EASANA	chr15(+):78556487-78574536	UCSC	DnaJ heat shock protein family (Hsp40) member A4	PRO1472	55466	ENSG00000140403	4874.31	9860.15
GSHG0023613	PPID	up	2.02	4.74e-14	2.42e-11	EASANA	chr4(-):159630280-159644553	UCSC	peptidylprolyl isomerase D	CYP-40	5481	ENSG00000171497	5061.89	10234.7
GSHG0000897	ITGA10	up	2.02	0.000167	0.00275	EASANA	chr1(+):145524891-145543867	UCSC	integrin subunit alpha 10	NULL	8515	ENSG00000143127	663.83	1340.31
GSHG0002867	CHI3L1	up	2.02	0.00484	0.0356	EASANA	chr1(-):203148057-203155922	UCSC	chitinase 3 like 1	GP39, YKL40	1116	ENSG00000133048	5247.93	10598.4
GSHG0001600	CNST	up	2.02	0.00286	0.0244	EASANA	chr1(+):246729639-246831884	UCSC	consortin, connexin sorting protein	FLJ32001, PPP1R64	163882	ENSG00000162852	1858.42	3752.6
GSHG0023022	ANKRD37	up	2.02	2.13e-10	3.43e-08	EASANA	chr4(+):186317838-186321782	UCSC	ankyrin repeat domain 37	Lrp2bp	353322	ENSG00000186352	1294.82	2612.47
GSHG0132710	SNORD116-20 // SNORD116-21	up	2.02	0.01	0.0597	EASANA	chr15(+):25332808-25334043	UCSC	small nucleolar RNA, C/D box 116-20 // small nucleolar RNA, C/D box 116-21	HBII-85-20, HBII-85-21	100033431, 100033432	ENSG00000277785, ENSG00000278715	202.79	408.82
GSHG0024089	TMEM161B-AS1	up	2.02	2.2e-07	1.27e-05	EASANA	chr5(+):87564699-87732490	UCSC	TMEM161B antisense RNA 1	linc-POLR3G-8	100505894	ENSG00000247828	1386.25	2792.12
GSHG0008639	RAB20	up	2.01	0.00111	0.0118	EASANA	chr13(-):111175414-111214084	UCSC	RAB20, member RAS oncogene family	FLJ20429	55647	ENSG00000139832	429.72	864.88
GSHG0008026	ALOX5AP	up	2.01	0.00879	0.0546	EASANA	chr13(+):31287615-31338564	UCSC	arachidonate 5-lipoxygenase activating protein	FLAP	241	ENSG00000132965	1504.01	3027.58
GSHG0013762	JMJD6	up	2.01	5.62e-07	2.77e-05	EASANA	chr17(-):74708914-74722881	UCSC	arginine demethylase and lysine hydroxylase	KIAA0585, PTDSR1	23210	ENSG00000070495	6300.23	12673
GSHG0027245	PRR15	up	2.01	0.00164	0.0159	EASANA	chr7(+):29603427-29606911	UCSC	proline rich 15	NULL	222171	ENSG00000176532	70.07	140.32
GSHG0033993	AK9	up	2.01	1.3e-11	3.05e-09	EASANA	chr6(-):109814059-110012420	UCSC	adenylate kinase 9	dJ70A9.1, FLJ25791, FLJ42177, MGC26954	221264	ENSG00000155085	584.52	1174.41
GSHG0020132	PIM3	up	2.01	9.82e-15	6.09e-12	EASANA	chr22(+):50354143-50357719	UCSC	Pim-3 proto-oncogene, serine/threonine kinase	NULL	415116	ENSG00000198355	3094.71	6207.84
GSHG0020650	NR1D2	up	2	0.00179	0.017	EASANA	chr3(+):23986751-24022109	UCSC	nuclear receptor subfamily 1 group D member 2	BD73, EAR-1r, Hs.37288, HZF2, REVERBB, REVERBbeta, RVR	9975	ENSG00000174738	3325.72	6661.64
GSHG0011738	NUPR1	up	2	0.0171	0.0871	EASANA	chr16(-):28548662-28550495	UCSC	nuclear protein 1, transcriptional regulator	COM1, p8	26471	ENSG00000176046	4366.94	8743.65
GSHG0030004	CD274	up	2	0.00172	0.0165	EASANA	chr9(+):5450499-5470567	UCSC	CD274 molecule	B7-H, B7-H1, B7H1, PD-L1, PDL1	29126	ENSG00000120217	112.48	225.61
GSHG0016959	CERS6	up	2	0.0384	0.152	EASANA	chr2(+):169312759-169631643	UCSC	ceramide synthase 6	NULL	253782	ENSG00000172292	553.12	1106.92
GSHG0034425	--	up	2	0.0245	0.112	EASANA	chr1(-):26604082-26604109	UCSC	--	NULL	--	--	8.75	16.86
GSHG0026070	HECA	up	2	0.000359	0.00502	EASANA	chr6(+):139456241-139501946	UCSC	hdc homolog, cell cycle regulator	dJ225E12.1, HDC, HDCL, hHDC	51696	ENSG00000112406	674.59	1349.79
GSHG0043383	--	up	2	0.0265	0.118	EASANA	chr6(-):40346381-40346417	UCSC	--	NULL	--	--	9.41	18.34
GSHG0137041	--	up	2	0.0303	0.13	EASANA	chr16(+):3061895-3061922	UCSC	--	NULL	--	--	10.92	21.33
GSHG0123793	--	up	2	0.0264	0.118	EASANA	chr21(+):40179605-40179671	UCSC	--	NULL	--	--	8.14	16.14
GSHG0023403	GPRIN3	up	2	0.00683	0.0456	EASANA	chr4(-):90165429-90229161	UCSC	GPRIN family member 3	FLJ42625, GRIN3	285513	ENSG00000185477	488.47	975.55
GSHG0013402	HAP1	up	2	0.00124	0.0128	EASANA	chr17(-):39877065-39890898	UCSC	huntingtin associated protein 1	hHLP1, HIP5, HLP	9001	ENSG00000173805	883.65	1763.22
GSHG0004304	--	up	2	4.73e-06	0.000157	EASANA	chr10(-):101376349-101379138	UCSC	--	NULL	--	--	804.83	1606.64
GSHG0033721	--	up	1.99	0.0319	0.134	EASANA	chr6(-):27798952-27799305	UCSC	--	NULL	--	--	10.17	20.19
GSHG0032291	KLHL13	up	1.99	6.51e-05	0.00132	EASANA	chrX(-):117031777-117250828	UCSC	kelch like family member 13	FLJ10262	90293	ENSG00000003096	282.43	563.07
GSHG0034642	MIR29B2CHG	up	1.99	3.15e-05	0.000737	EASANA	chr1(-):207974864-207996048	UCSC	MIR29B2 and MIR29C host gene	FLJ35650	100128537	ENSG00000203709	92.08	183.07
GSHG0024235	HSPA4	up	1.99	2.31e-11	4.98e-09	EASANA	chr5(+):132387662-132440766	UCSC	heat shock protein family A (Hsp70) member 4	HS24/P52, HSPH2	3308	ENSG00000170606	8864.02	17636.4
GSHG0009097	PAPOLA	up	1.99	1.07e-10	1.89e-08	EASANA	chr14(+):96968713-97033452	UCSC	poly(A) polymerase alpha	PAP	10914	ENSG00000090060	7719.29	15353.6
GSHG0005524	TRIM5	up	1.99	3.18e-07	1.72e-05	EASANA	chr11(-):5684425-5959849	UCSC	tripartite motif containing 5	RNF88, TRIM5alpha	85363	ENSG00000132256	341.93	679.93
GSHG0012522	AOC2	up	1.99	2.74e-05	0.000663	EASANA	chr17(+):40996600-41002728	UCSC	amine oxidase, copper containing 2	DAO2, RAO	314	ENSG00000131480	893.68	1773.65
GSHG0025408	SNRNP48	up	1.98	1.5e-06	6.23e-05	EASANA	chr6(+):7590431-7612200	UCSC	small nuclear ribonucleoprotein U11/U12 subunit 48	dJ336K20B.1, dJ512B11.2, FLJ32234	154007	ENSG00000168566	778.97	1545.8
GSHG0124085	--	up	1.98	0.00413	0.0318	EASANA	chr22(-):23474485-23474562	UCSC	--	NULL	--	--	17.8	34.86
GSHG0150063	--	up	1.98	0.00583	0.0405	EASANA	chr22(-):18291249-18291294	UCSC	--	NULL	--	--	7.79	15.54
GSHG0132920	MIR374B	up	1.98	0.0183	0.0915	EASANA	chrX(-):73438358-73438462	UCSC	microRNA 374b	hsa-mir-374b	100126317	ENSG00000212027	8.95	17.74
GSHG0146842	--	up	1.97	0.00803	0.0512	EASANA	chr10(+):135205510-135205640	UCSC	--	NULL	--	--	11.5	22.66
GSHG0019912	SEZ6L	up	1.97	0.016	0.0828	EASANA	chr22(+):26565440-26779563	UCSC	seizure related 6 homolog like	NULL	23544	ENSG00000100095	5071.81	10003.2
GSHG0005905	RELA	up	1.97	0.00269	0.0233	EASANA	chr11(-):65421066-65430620	UCSC	RELA proto-oncogene, NF-kB subunit	p65	5970	ENSG00000173039	3777.28	7447.5
GSHG0015514	CCDC151	up	1.97	0.000188	0.00302	EASANA	chr19(-):11531273-11546604	UCSC	coiled-coil domain containing 151	MGC20983	115948	ENSG00000198003	1047.27	2062.61
GSHG0019256	RIPOR3	up	1.97	0.00708	0.0467	EASANA	chr20(-):49202649-49308067	UCSC	RIPOR family member 3	dJ530I15.2, dJ530I15.3	140876	ENSG00000042062	214.58	421.93
GSHG0027324	AEBP1	up	1.97	0.0116	0.0662	EASANA	chr7(+):44143960-44154164	UCSC	AE binding protein 1	ACLP	165	ENSG00000106624	2471.79	4868.96
GSHG0019260	KCNG1	up	1.97	0.00138	0.0139	EASANA	chr20(-):49620194-49639677	UCSC	potassium voltage-gated channel modifier subfamily G member 1	K13, kH2, Kv6.1	3755	ENSG00000026559	382.76	753.27
GSHG0035473	SNORD97	up	1.97	3.61e-06	0.000126	EASANA	chr11(-):10823014-10823155	UCSC	small nucleolar RNA, C/D box 97	U97	692223	ENSG00000238622	34.12	67.21
GSHG0134830	--	up	1.97	0.00913	0.0561	EASANA	chr10(+):82284032-82284091	UCSC	--	NULL	--	--	8.22	16
GSHG0004948	STIP1	up	1.97	4.42e-12	1.22e-09	EASANA	chr11(+):63925117-63972020	UCSC	stress induced phosphoprotein 1	HOP, STI1	10963	ENSG00000168439	24440.1	48080.7
GSHG0026895	SOGA3 // KIAA0408	up	1.97	0.00106	0.0114	EASANA	chr6(-):127759551-127840500	UCSC	SOGA family member 3 // KIAA0408	dJ403A15.3	387104, 9729	ENSG00000189367, ENSG00000214338	3322.94	6536.53
GSHG0013544	ZNF652	up	1.97	0.0116	0.0663	EASANA	chr17(-):47366568-47439835	UCSC	zinc finger protein 652	KIAA0924	22834	ENSG00000198740	1020.61	2007.1
GSHG0014849	--	up	1.97	0.0015	0.0148	EASANA	chr19(+):36440386-36442421	UCSC	--	NULL	--	--	312.34	613.46
GSHG0008383	FLT1	up	1.97	0.002	0.0185	EASANA	chr13(-):28874483-29069265	UCSC	fms related tyrosine kinase 1	VEGFR1	2321	ENSG00000102755	1230.66	2419.66
GSHG0033143	AKR1C1	up	1.96	1.82e-05	0.000471	EASANA	chr10(+):4934795-5020158	UCSC	aldo-keto reductase family 1 member C1	DD1, DDH, HAKRC, MBAB	1645	ENSG00000187134	1484.84	2914.85
GSHG0045171	RNU6ATAC	up	1.96	0.00479	0.0353	EASANA	chr9(-):137029562-137029686	UCSC	RNA, U6atac small nuclear (U12-dependent splicing)	RNU6ATAC1	100151684	ENSG00000221676	33.44	64.82
GSHG0017864	LONRF2	up	1.96	0.045	0.169	EASANA	chr2(-):100889753-100939195	UCSC	LON peptidase N-terminal domain and ring finger 2	FLJ45273, RNF192	164832	ENSG00000170500	805.04	1580.18
GSHG0013442	ETV4	up	1.96	0.0128	0.0709	EASANA	chr17(-):41605211-41623800	UCSC	ETS variant 4	E1A-F, E1AF, PEA3	2118	ENSG00000175832	207.98	407.31
GSHG0001207	GPR52	up	1.96	0.015	0.0788	EASANA	chr1(+):174417211-174418683	UCSC	G protein-coupled receptor 52	NULL	9293	ENSG00000203737	175.62	344.51
GSHG0146331	--	up	1.96	1.2e-05	0.000339	EASANA	chr1(+):174982094-174992591	UCSC	--	NULL	--	--	877.45	1720.04
GSHG0027751	CALD1	up	1.96	1.18e-09	1.48e-07	EASANA	chr7(+):134464164-134655480	UCSC	caldesmon 1	CDM, H-CAD, L-CAD	800	ENSG00000122786	3609.81	7076.37
GSHG0023525	PCDH18	up	1.96	1.58e-05	0.00042	EASANA	chr4(-):138440076-138453653	UCSC	protocadherin 18	KIAA1562, PCDH68L	54510	ENSG00000189184	212.11	415.91
GSHG0027733	MKLN1	up	1.96	2.22e-05	0.000556	EASANA	chr7(+):130794854-131181398	UCSC	muskelin 1	TWA2	4289	ENSG00000128585	2358.04	4617.26
GSHG0016590	HK2	up	1.95	0.0128	0.0708	EASANA	chr2(+):75059782-75120479	UCSC	hexokinase 2	NULL	3099	ENSG00000159399	451.39	882.33
GSHG0033424	LIMD1	up	1.95	7.07e-07	3.35e-05	EASANA	chr3(+):45636323-45722755	UCSC	LIM domains containing 1	NULL	8994	ENSG00000144791	327.83	639.4
GSHG0000316	OPRD1	up	1.95	0.0248	0.113	EASANA	chr1(+):29138654-29190208	UCSC	opioid receptor delta 1	NULL	4985	ENSG00000116329	164.6	320.97
GSHG0003040	--	up	1.95	0.000982	0.0108	EASANA	chr1(-):231464488-231467017	UCSC	--	NULL	--	--	925.05	1800.27
GSHG0000390	ZC3H12A	up	1.94	0.00594	0.0411	EASANA	chr1(+):37940119-37949978	UCSC	zinc finger CCCH-type containing 12A	FLJ23231, MCPIP1	80149	ENSG00000163874	73.79	143.44
GSHG0006083	GRM5	up	1.94	0.0378	0.15	EASANA	chr11(-):88237744-88799113	UCSC	glutamate metabotropic receptor 5	GPRC1E, mGlu5, MGLUR5, PPP1R86	2915	ENSG00000168959	1173.75	2281.02
GSHG0003019	HIST3H2A	up	1.94	8.8e-08	5.9e-06	EASANA	chr1(-):228644682-228645573	UCSC	histone cluster 3 H2A	MGC3165	92815	ENSG00000181218	1418	2753.96
GSHG0010427	MYO5A	up	1.94	0.00511	0.037	EASANA	chr15(-):52599483-52821253	UCSC	myosin VA	GS1, MYO5, MYR12	4644	ENSG00000197535	1443.17	2801.47
GSHG0019062	CD93	up	1.94	0.0443	0.167	EASANA	chr20(-):23059993-23066977	UCSC	CD93 molecule	C1qR(P), C1qRP, CDw93, dJ737E23.1, ECSM3	22918	ENSG00000125810	1315.47	2553.28
GSHG0002812	PTGS2	up	1.94	0.0135	0.0735	EASANA	chr1(-):186640945-186649559	UCSC	prostaglandin-endoperoxide synthase 2	COX2	5743	ENSG00000073756	145.38	282.5
GSHG0147441	--	up	1.94	0.0221	0.104	EASANA	chr12(+):132336516-132336556	UCSC	--	NULL	--	--	13.87	26.37
GSHG0051704	TCAF2 // TCAF2P1	up	1.94	0.000994	0.0109	EASANA	chr7(+):143318045-143533810	UCSC	TRPM8 channel associated factor 2 // TRPM8 channel associated factor 2 pseudogene 1	FLJ40722, FLJ40722-like, GATD9, TCAF2BP	285966, 653691	ENSG00000159860, ENSG00000170379	212.99	412.31
GSHG0141529	--	up	1.93	0.029	0.126	EASANA	chr5(+):52100923-52100944	UCSC	--	NULL	--	--	5.13	9.85
GSHG0146756	--	up	1.93	0.0208	0.1	EASANA	chr10(+):43891790-43893104	UCSC	--	NULL	--	--	213.74	413
GSHG0001292	RGS2	up	1.93	1.48e-12	4.64e-10	EASANA	chr1(+):192778169-192781406	UCSC	regulator of G protein signaling 2	NULL	5997	ENSG00000116741	4078.03	7869.22
GSHG0133598	--	up	1.93	0.0124	0.0693	EASANA	chr16(+):22504853-22504928	UCSC	--	NULL	--	--	9.31	17.53
GSHG0011383	GAN	up	1.93	0.00032	0.00459	EASANA	chr16(+):81348571-81413940	UCSC	gigaxonin	GAN1, KLHL16	8139	ENSG00000261609	132.76	256.1
GSHG0007395	PLEKHA8P1	up	1.92	7.09e-07	3.36e-05	EASANA	chr12(-):45566818-45611004	UCSC	pleckstrin homology domain containing A8 pseudogene 1	FLJ14156	51054	ENSG00000134297	227.14	436.06
GSHG0039397	--	up	1.92	0.0317	0.133	EASANA	chr17(-):44628434-44628461	UCSC	--	NULL	--	--	15.38	29.25
GSHG0025545	NKAPL	up	1.92	9.05e-06	0.000265	EASANA	chr6(+):28226862-28229007	UCSC	NFKB activating protein like	bA424I5.1	222698	ENSG00000189134	598.91	1147.73
GSHG0014122	CNDP1	up	1.92	0.00679	0.0454	EASANA	chr18(+):72201670-72252259	UCSC	carnosine dipeptidase 1	CN1, CPGL2, HsT2308, MGC10825	84735	ENSG00000150656	16835.6	32294.6
GSHG0015885	PLAUR	up	1.92	0.000781	0.00918	EASANA	chr19(-):44150248-44174699	UCSC	plasminogen activator, urokinase receptor	CD87, UPAR, URKR	5329	ENSG00000011422	320.64	614.26
GSHG0028917	HMBOX1	up	1.92	1.06e-07	6.95e-06	EASANA	chr8(+):28747887-28910785	UCSC	homeobox containing 1	FLJ21616, HNF1LA, HOT1, PBHNF	79618	ENSG00000147421	1087.66	2083.24
GSHG0031585	AR	up	1.91	0.0268	0.119	EASANA	chrX(+):66764457-66976752	UCSC	androgen receptor	AIS, HUMARA, NR3C4, SMAX1	367	ENSG00000169083	98.65	188.72
GSHG0145785	KRT19	up	1.91	0.031	0.131	EASANA	chr17(-):39678955-39684641	UCSC	keratin 19	CK19, K19, K1CS, MGC15366	3880	ENSG00000171345	53.24	101.48
GSHG0006380	FKBP4	up	1.91	2.62e-12	7.95e-10	EASANA	chr12(+):2904108-2914585	UCSC	FK506 binding protein 4	FKBP52, FKBP59	2288	ENSG00000004478	6680.82	12741.8
GSHG0025409	BMP6	up	1.91	0.0376	0.15	EASANA	chr6(+):7726332-7881960	UCSC	bone morphogenetic protein 6	VGR1	654	ENSG00000153162	242.03	461.59
GSHG0133081	WASIR2	up	1.9	0.00946	0.0574	EASANA	chr16(+):72916-75114	UCSC	WASH and IL9R antisense RNA 2	NULL	100132169	ENSG00000231439	70.94	134.48
GSHG0000614	GADD45A	up	1.9	0.0225	0.105	EASANA	chr1(+):68150860-68154021	UCSC	growth arrest and DNA damage inducible alpha	GADD45	1647	ENSG00000116717	4665.36	8875.41
GSHG0009818	TUBGCP4	up	1.9	0.00287	0.0245	EASANA	chr15(+):43663257-43699291	UCSC	tubulin gamma complex associated protein 4	76P, FLJ14797	27229	ENSG00000137822	1104.85	2101.85
GSHG0016286	KLHL29	up	1.9	0.00351	0.0282	EASANA	chr2(+):23608298-23931483	UCSC	kelch like family member 29	KIAA1921	114818	ENSG00000119771	832.28	1581.5
GSHG0010445	NEDD4	up	1.9	6.29e-07	3.03e-05	EASANA	chr15(-):56119115-56285944	UCSC	neural precursor cell expressed, developmentally down-regulated 4, E3 ubiquitin protein ligase	KIAA0093, MGC176705, NEDD4-1, RPF1	4734	ENSG00000069869	301.96	573.52
GSHG0149371	--	up	1.9	1.3e-06	5.49e-05	EASANA	chr2(+):198575433-198582768	UCSC	--	NULL	--	--	1608.94	3052.98
GSHG0023837	GUSBP1	up	1.89	0.0352	0.143	EASANA	chr5(+):21459589-21589479	UCSC	glucuronidase, beta pseudogene 1	NULL	728411	ENSG00000183666	2937.09	5564.89
GSHG0032975	IL3RA	up	1.89	0.0139	0.075	EASANA	chrX(+):1455509-1501582	UCSC	interleukin 3 receptor subunit alpha	CD123	3563	ENSG00000185291	273.65	517.57
GSHG0005290	IL10RA	up	1.89	0.00124	0.0128	EASANA	chr11(+):117857106-117872196	UCSC	interleukin 10 receptor subunit alpha	CD210, CD210a, CDW210A, HIL-10R	3587	ENSG00000110324	159.55	301.79
GSHG0029887	FAM135B	up	1.89	0.00752	0.0489	EASANA	chr8(-):139142266-139509065	UCSC	family with sequence similarity 135 member B	C8ORFK32	51059	ENSG00000147724	2080.98	3939.16
GSHG0024509	FGFR4	up	1.89	0.00259	0.0225	EASANA	chr5(+):176513873-176525143	UCSC	fibroblast growth factor receptor 4	CD334, JTK2	2264	ENSG00000160867	245.4	463.1
GSHG0028739	HTR5A-AS1	up	1.89	0.00682	0.0456	EASANA	chr7(-):154858781-154863267	UCSC	HTR5A antisense RNA 1	NULL	100128264	ENSG00000220575	2600.73	4917.59
GSHG0002615	NES	up	1.89	0.000315	0.00455	EASANA	chr1(-):156638558-156647199	UCSC	nestin	FLJ21841	10763	ENSG00000132688	644.7	1219.2
GSHG0141872	--	up	1.89	0.00138	0.0139	EASANA	chr5(-):179345912-179347229	UCSC	--	NULL	--	--	620.81	1174.1
GSHG0032516	CD24	up	1.89	0.0311	0.132	EASANA	chrY(-):21152524-21550243	UCSC	CD24 molecule	CD24A	100133941	ENSG00000272398	694.95	1312.55
GSHG0008345	LATS2	up	1.89	0.000705	0.00849	EASANA	chr13(-):21547178-21635722	UCSC	large tumor suppressor kinase 2	NULL	26524	ENSG00000150457	500.88	944.98
GSHG0002064	LOC110117498-PIK3R3 // PIK3R3 // LOC110117498	up	1.89	0.018	0.0902	EASANA	chr1(-):46505812-46642167	UCSC	LOC110117498-PIK3R3 readthrough // phosphoinositide-3-kinase regulatory subunit 3 // uncharacterized LOC110117498	p55	110117498, 110117499, 8503	ENSG00000117461	936.29	1765.58
GSHG0013230	NUFIP2	up	1.88	1.99e-07	1.17e-05	EASANA	chr17(-):27582855-27621166	UCSC	NUFIP2, FMR1 interacting protein 2	182-FIP, 82-FIP, FIP-82, KIAA1321, MGC117262, PIG1	57532	ENSG00000108256	1943.92	3663.95
GSHG0017578	SLC8A1	up	1.88	0.0291	0.126	EASANA	chr2(-):40339286-40739575	UCSC	solute carrier family 8 member A1	NULL	6546	ENSG00000183023	968.93	1825.52
GSHG0143944	--	up	1.88	0.0037	0.0294	EASANA	chr9(+):115380306-115383070	UCSC	--	NULL	--	--	316.94	596.78
GSHG0137654	--	up	1.88	0.0391	0.154	EASANA	chr17(+):75562970-75562995	UCSC	--	NULL	--	--	13.45	25.48
GSHG0004153	P4HA1	up	1.88	0.00144	0.0144	EASANA	chr10(-):74766982-74856732	UCSC	prolyl 4-hydroxylase subunit alpha 1	C-P4Halpha(I)	5033	ENSG00000122884	2391.26	4497.13
GSHG0018271	ALS2CR12	up	1.88	0.000639	0.00785	EASANA	chr2(-):202152985-202222121	UCSC	amyotrophic lateral sclerosis 2 chromosome region 12	NULL	130540	ENSG00000155749	214.01	401.22
GSHG0022298	DGKG	up	1.88	0.000746	0.00886	EASANA	chr3(-):185864992-186080023	UCSC	diacylglycerol kinase gamma	NULL	1608	ENSG00000058866	1984.07	3723.09
GSHG0009307	NFKBIA	up	1.88	0.00284	0.0243	EASANA	chr14(-):35870717-35873960	UCSC	NFKB inhibitor alpha	IkappaBalpha, IKBA, MAD-3	4792	ENSG00000100906	6311.87	11837.3
GSHG0028324	SEMA3E	up	1.88	0.0343	0.141	EASANA	chr7(-):82993222-83278479	UCSC	semaphorin 3E	coll-5, KIAA0331, M-SemaK	9723	ENSG00000170381	274.04	514.23
GSHG0028227	--	up	1.87	0.00837	0.0526	EASANA	chr7(-):64348906-64350478	UCSC	--	NULL	--	--	121.69	227.84
GSHG0124086	--	up	1.87	0.00522	0.0375	EASANA	chr22(-):23474690-23474789	UCSC	--	NULL	--	--	18.59	34.34
GSHG0015349	--	up	1.87	0.00852	0.0533	EASANA	chr19(-):2727742-2730455	UCSC	--	NULL	--	--	670.97	1253.96
GSHG0143147	--	up	1.87	0.0487	0.179	EASANA	chr12(+):119633774-119633805	UCSC	--	NULL	--	--	6.49	11.84
GSHG0005272	ZBTB16	up	1.87	0.000102	0.00187	EASANA	chr11(+):113930311-114127492	UCSC	zinc finger and BTB domain containing 16	PLZF	7704	ENSG00000109906	991.9	1853.31
GSHG0138832	--	up	1.87	0.0019	0.0177	EASANA	chr19(-):53151419-53152966	UCSC	--	NULL	--	--	118.29	221.07
GSHG0017045	DUSP19	up	1.87	2.6e-06	9.81e-05	EASANA	chr2(+):183943281-183965371	UCSC	dual specificity phosphatase 19	DUSP17, SKRP1	142679	ENSG00000162999	310.88	579.75
GSHG0135821	--	up	1.86	0.00854	0.0534	EASANA	chr12(-):124416776-124416801	UCSC	--	NULL	--	--	11.75	21.77
GSHG0137514	--	up	1.86	0.0388	0.153	EASANA	chr17(+):10615927-10615953	UCSC	--	NULL	--	--	4.88	9.06
GSHG0011369	VAT1L	up	1.86	0.00794	0.0508	EASANA	chr16(+):77822461-78014003	UCSC	vesicle amine transport 1 like	KIAA1576	57687	ENSG00000171724	1715.25	3187.58
GSHG0016067	ZNF615	up	1.86	9.61e-05	0.00179	EASANA	chr19(-):52494586-52511483	UCSC	zinc finger protein 615	FLJ33710	284370	ENSG00000197619	205.38	382
GSHG0139018	--	up	1.86	1.95e-06	7.81e-05	EASANA	chr2(+):113293961-113296688	UCSC	--	NULL	--	--	533.39	989.52
GSHG0044019	--	up	1.85	0.0143	0.0764	EASANA	chr7(-):134846135-134846164	UCSC	--	NULL	--	--	7.68	14.17
GSHG0026735	FILIP1	up	1.85	0.00248	0.0218	EASANA	chr6(-):76001574-76203630	UCSC	filamin A interacting protein 1	FILIP, KIAA1275	27145	ENSG00000118407	432.11	801.36
GSHG0027658	TES	up	1.85	0.0045	0.0339	EASANA	chr7(+):115850547-115898835	UCSC	testin LIM domain protein	DKFZP586B2022, TESS-2, TESTIN	26136	ENSG00000135269	60.61	112.52
GSHG0011175	PAPD5	up	1.85	4.76e-10	6.51e-08	EASANA	chr16(+):50186829-50269221	UCSC	poly(A) RNA polymerase D5, non-canonical	TRF4-2, TUT3	64282	ENSG00000121274	836.33	1550.7
GSHG0151988	--	up	1.85	0.000139	0.00239	EASANA	chr8(+):107281365-107283530	UCSC	--	NULL	--	--	478.84	887.41
GSHG0120437	--	up	1.85	0.0341	0.14	EASANA	chr12(-):1666087-1666133	UCSC	--	NULL	--	--	13.32	24.41
GSHG0143144	--	up	1.85	0.0441	0.167	EASANA	chr12(+):119633542-119633588	UCSC	--	NULL	--	--	11.7	21.38
GSHG0027205	GPNMB	up	1.85	0.00699	0.0463	EASANA	chr7(+):23286298-23314728	UCSC	glycoprotein nmb	HGFIN, NMB	10457	ENSG00000136235	1647.21	3049.4
GSHG0015930	IGFL4	up	1.85	0.000109	0.00199	EASANA	chr19(-):46543006-46544274	UCSC	IGF like family member 4	NULL	444882	ENSG00000204869	121.91	224.84
GSHG0135803	--	up	1.85	0.0029	0.0246	EASANA	chr12(-):117147983-117150681	UCSC	--	NULL	--	--	214.34	395.94
GSHG0027216	MPP6	up	1.85	0.005	0.0364	EASANA	chr7(+):24612965-24733314	UCSC	membrane palmitoylated protein 6	p55T, PALS2, VAM-1	51678	ENSG00000105926	704.36	1303.5
GSHG0013848	SECTM1	up	1.85	0.0427	0.163	EASANA	chr17(-):80278900-80291921	UCSC	secreted and transmembrane 1	K12	6398	ENSG00000141574	54.93	101.59
GSHG0001353	PRELP	up	1.85	0.00107	0.0114	EASANA	chr1(+):203444883-203460477	UCSC	proline and arginine rich end leucine rich repeat protein	prolargin, SLRR2A	5549	ENSG00000188783	981.59	1814.94
GSHG0142868	--	up	1.85	0.0334	0.138	EASANA	chr7(+):149580752-149580827	UCSC	--	NULL	--	--	7.67	14.27
GSHG0151941	--	up	1.85	0.00478	0.0352	EASANA	chr8(+):63951549-63952787	UCSC	--	NULL	--	--	159.12	293.99
GSHG0021572	ZNF385D	up	1.85	0.0251	0.114	EASANA	chr3(-):21462490-22414123	UCSC	zinc finger protein 385D	FLJ22419	79750	ENSG00000151789	698.97	1291.61
GSHG0001548	SLC35F3	up	1.85	0.000763	0.00903	EASANA	chr1(+):234040458-234460263	UCSC	solute carrier family 35 member F3	FLJ37712	148641	ENSG00000183780	925.26	1709.46
GSHG0029466	TNFRSF10A	up	1.85	0.0043	0.0328	EASANA	chr8(-):23048971-23082680	UCSC	TNF receptor superfamily member 10a	Apo2, CD261, DR4, TRAILR-1, TRAILR1	8797	ENSG00000104689	77.56	143.59
GSHG0143382	--	up	1.85	0.00428	0.0328	EASANA	chr8(+):28912158-28912186	UCSC	--	NULL	--	--	9.22	17.12
GSHG0133345	FOXD4	up	1.85	0.0123	0.0691	EASANA	chr9(-):116056-118419	UCSC	forkhead box D4	FOXD4a, FREAC5	2298	ENSG00000170122	238.95	440.37
GSHG0146011	--	up	1.84	0.0133	0.0726	EASANA	chr14(+):102547390-102553701	UCSC	--	NULL	--	--	663.09	1223.55
GSHG0144166	--	up	1.84	0.0451	0.169	EASANA	chr9(-):38566259-38568008	UCSC	--	NULL	--	--	230.07	424.56
GSHG0022144	WWTR1	up	1.84	0.00029	0.00429	EASANA	chr3(-):149235017-149454501	UCSC	WW domain containing transcription regulator 1	DKFZp586I1419, TAZ	25937	ENSG00000018408	354.88	653.26
GSHG0026063	TNFAIP3	up	1.84	0.000457	0.00603	EASANA	chr6(+):138188325-138204450	UCSC	TNF alpha induced protein 3	A20, OTUD7C	7128	ENSG00000118503	66.64	123.06
GSHG0128866	--	up	1.84	0.025	0.113	EASANA	chr19(-):1573595-1575474	UCSC	--	NULL	--	--	833.18	1531.76
GSHG0007352	TMTC1	up	1.84	0.0238	0.109	EASANA	chr12(-):29653746-29937692	UCSC	transmembrane and tetratricopeptide repeat containing 1	ARG99, FLJ31400, FLJ41625, OLF	83857	ENSG00000133687	498.71	917.29
GSHG0028430	PLOD3	up	1.84	0.0189	0.0933	EASANA	chr7(-):100849259-100861275	UCSC	procollagen-lysine, 2-oxoglutarate 5-dioxygenase 3	LH3	8985	ENSG00000106397	6202.04	11399.9
GSHG0138993	--	up	1.83	0.0139	0.0749	EASANA	chr2(+):95964638-95966064	UCSC	--	NULL	--	--	589.64	1081.05
GSHG0007778	PPTC7	up	1.83	0.0117	0.0667	EASANA	chr12(-):110971943-111021123	UCSC	PTC7 protein phosphatase homolog	TA-PP2C	160760	ENSG00000196850	561.21	1028.93
GSHG0016061	SPACA6P-AS	up	1.83	0.0155	0.081	EASANA	chr19(-):52188616-52196709	UCSC	SPACA6P antisense RNA	NULL	102238594	ENSG00000269959	368.64	674.3
GSHG0027067	--	up	1.83	0.0138	0.0744	EASANA	chr6(-):167357853-167360151	UCSC	--	NULL	--	--	788.53	1443.07
GSHG0118480	RPL23AP7	up	1.83	0.00147	0.0146	EASANA	chr2(-):114368816-114384715	UCSC	ribosomal protein L23a pseudogene 7	bA395L14.9, RPL23AL1	118433	ENSG00000240356	968.75	1772.87
GSHG0016413	PLEKHH2	up	1.83	0.00421	0.0323	EASANA	chr2(+):43864412-43995125	UCSC	pleckstrin homology, MyTH4 and FERM domain containing H2	KIAA2028, PLEKHH1L	130271	ENSG00000152527	670.28	1226.32
GSHG0021897	FILIP1L	up	1.83	0.0248	0.113	EASANA	chr3(-):99551988-99833358	UCSC	filamin A interacting protein 1 like	DOC-1, GIP130	11259	ENSG00000168386	1176.7	2148.43
GSHG0009173	--	up	1.83	0.021	0.1	EASANA	chr14(+):105837175-105839238	UCSC	--	NULL	--	--	672.86	1228.03
GSHG0031706	TCEAL9	up	1.82	4.22e-07	2.18e-05	EASANA	chrX(+):102611380-102613381	UCSC	transcription elongation factor A like 9	DKFZp313K1940, WEX6	51186	ENSG00000185222	4798.13	8752.79
GSHG0149950	LINC02246	up	1.82	5.31e-06	0.000172	EASANA	chr21(-):16189159-16290989	UCSC	long intergenic non-protein coding RNA 2246	ENST00000418954	107987295	ENSG00000281903	889.16	1620.77
GSHG0027672	KCND2	up	1.82	0.0432	0.164	EASANA	chr7(+):119913722-120390387	UCSC	potassium voltage-gated channel subfamily D member 2	KIAA1044, Kv4.2, RK5	3751	ENSG00000184408	421.14	766.99
GSHG0138050	--	up	1.82	0.0105	0.0617	EASANA	chr17(-):77088598-77088629	UCSC	--	NULL	--	--	17.01	30.66
GSHG0024057	JMY	up	1.82	3.08e-05	0.000726	EASANA	chr5(+):78531925-78623036	UCSC	junction mediating and regulatory protein, p53 cofactor	FLJ37870, WHAMM2	133746	ENSG00000152409	581.98	1059.93
GSHG0118511	LOC105373044	up	1.82	0.0299	0.128	EASANA	chr22(-):41947738-41956887	UCSC	uncharacterized LOC105373044	NULL	105373044	--	35.67	64.67
GSHG0027538	LMTK2	up	1.82	0.0213	0.101	EASANA	chr7(+):97736197-97838942	UCSC	lemur tyrosine kinase 2	AATYK2, BREK, cprk, KIAA1079, KPI-2, KPI2, LMR2, PPP1R100	22853	ENSG00000164715	6235.47	11327.1
GSHG0003078	GREM2	up	1.82	0.00934	0.0569	EASANA	chr1(-):240652875-240775462	UCSC	gremlin 2, DAN family BMP antagonist	CKTSF1B2, DAND3, FLJ21195, Prdc	64388	ENSG00000180875	2664.05	4838.83
GSHG0015152	ZNF808	up	1.82	2.45e-08	2.01e-06	EASANA	chr19(+):53030903-53067717	UCSC	zinc finger protein 808	NULL	388558	ENSG00000198482	725.31	1317.7
GSHG0002953	PTPN14	up	1.81	0.0211	0.101	EASANA	chr1(-):214522039-214725024	UCSC	protein tyrosine phosphatase, non-receptor type 14	PEZ	5784	ENSG00000152104	450.15	817.06
GSHG0120196	--	up	1.81	0.0246	0.112	EASANA	chr11(-):61732727-61732801	UCSC	--	NULL	--	--	80.85	146.57
GSHG0017150	MAP2	up	1.81	0.0463	0.173	EASANA	chr2(+):210288771-210598834	UCSC	microtubule associated protein 2	MAP2A, MAP2B, MAP2C	4133	ENSG00000078018	8395.13	15222.3
GSHG0006593	PDZRN4	up	1.81	0.000358	0.00501	EASANA	chr12(+):41582250-41968384	UCSC	PDZ domain containing ring finger 4	DKFZp434B0417, FLJ33777, IMAGE5767589, LNX4	29951	ENSG00000165966	160.97	291.94
GSHG0134143	--	up	1.81	0.001	0.011	EASANA	chr1(+):166820598-166820619	UCSC	--	NULL	--	--	14.71	26.94
GSHG0005208	BIRC3	up	1.81	0.0284	0.124	EASANA	chr11(+):102188181-102210132	UCSC	baculoviral IAP repeat containing 3	c-IAP2, cIAP2, hiap-1, MALT2, MIHC, RNF49	330	ENSG00000023445	377.6	683.09
GSHG0006770	KIF5A	up	1.81	0.0245	0.112	EASANA	chr12(+):57943775-57980415	UCSC	kinesin family member 5A	D12S1889, MY050, NKHC	3798	ENSG00000155980	122063	220619
GSHG0044812	--	up	1.81	0.0396	0.155	EASANA	chr9(-):37885829-37885858	UCSC	--	NULL	--	--	5.77	10.51
GSHG0003395	ARID5B	up	1.8	0.000653	0.008	EASANA	chr10(+):63661013-63856707	UCSC	AT-rich interaction domain 5B	FLJ21150, MRF2	84159	ENSG00000150347	432.75	781.51
GSHG0004240	PANK1	up	1.8	0.00626	0.0427	EASANA	chr10(-):91339254-91412078	UCSC	pantothenate kinase 1	MGC24596, PANK1a, PANK1b	53354	ENSG00000152782	499.52	901.39
GSHG0025760	VEGFA	up	1.8	0.00518	0.0373	EASANA	chr6(+):43737946-43754221	UCSC	vascular endothelial growth factor A	VEGF-A, VPF	7422	ENSG00000112715	8429.71	15201.3
GSHG0133866	HSD17B7	up	1.8	0.0196	0.0957	EASANA	chr1(+):162760492-162782608	UCSC	hydroxysteroid 17-beta dehydrogenase 7	PRAP, SDR37C1	51478	ENSG00000132196	1149.45	2072.09
GSHG0021668	LRRC2	up	1.8	0.034	0.14	EASANA	chr3(-):46556876-46621572	UCSC	leucine rich repeat containing 2	NULL	79442	ENSG00000163827	170.68	307.96
GSHG0001209	CACYBP	up	1.8	3.25e-13	1.32e-10	EASANA	chr1(+):174968571-174981163	UCSC	calcyclin binding protein	S100A6BP, SIP	27101	ENSG00000116161	25049.6	45143
GSHG0012013	C16orf46	up	1.8	7.81e-07	3.63e-05	EASANA	chr16(-):81087103-81110872	UCSC	chromosome 16 open reading frame 46	FLJ32702	123775	ENSG00000166455	340.86	613.7
GSHG0030360	ZNF483	up	1.8	0.0065	0.044	EASANA	chr9(+):114287439-114340397	UCSC	zinc finger protein 483	KIAA1962, ZKSCAN16, ZSCAN48	158399	ENSG00000173258	287.32	517.71
GSHG0015247	ZNF460	up	1.8	0.00129	0.0132	EASANA	chr19(+):57791335-57805436	UCSC	zinc finger protein 460	HZF8	10794	ENSG00000197714	174.42	313.7
GSHG0000647	NEXN	up	1.8	0.000901	0.0102	EASANA	chr1(+):78354200-78409576	UCSC	nexilin F-actin binding protein	NELIN, nexilin	91624	ENSG00000162614	179.71	322.82
GSHG0027008	FBXO5	up	1.8	1.26e-06	5.33e-05	EASANA	chr6(-):153291652-153304754	UCSC	F-box protein 5	EMI1, FBX5, Fbxo31	26271	ENSG00000112029	257.8	462.69
GSHG0030702	MLLT3	up	1.8	2.53e-14	1.41e-11	EASANA	chr9(-):20341665-20622542	UCSC	MLLT3, super elongation complex subunit	AF-9, AF9, YEATS3	4300	ENSG00000171843	1461.39	2626.4
GSHG0145926	HSPD1	up	1.8	5.16e-12	1.37e-09	EASANA	chr2(-):198351308-198364998	UCSC	heat shock protein family D (Hsp60) member 1	GroEL, HSP60	3329	ENSG00000144381	19893.6	35731.1
GSHG0012523	AOC3	up	1.79	1.91e-06	7.68e-05	EASANA	chr17(+):41003201-41010145	UCSC	amine oxidase, copper containing 3	HPAO, VAP-1, VAP1	8639	ENSG00000131471	430.55	771.88
GSHG0018562	PLCB4	up	1.79	0.0097	0.0585	EASANA	chr20(+):9049701-9461460	UCSC	phospholipase C beta 4	NULL	5332	ENSG00000101333	1790.61	3212.23
GSHG0030643	GLIS3	up	1.79	0.000875	0.01	EASANA	chr9(-):3824125-4348392	UCSC	GLIS family zinc finger 3	MGC33662	169792	ENSG00000107249	1257.86	2255.98
GSHG0008997	ZC2HC1C	up	1.79	1.42e-06	5.89e-05	EASANA	chr14(+):75536280-75546690	UCSC	zinc finger C2HC-type containing 1C	NULL	79696	ENSG00000119703	319.82	572.53
GSHG0011212	MT2A	up	1.79	0.0397	0.155	EASANA	chr16(+):56642445-56643408	UCSC	metallothionein 2A	NULL	4502	ENSG00000125148	17469.1	31303.9
GSHG0151156	--	up	1.79	0.0256	0.115	EASANA	chr5(-):154135520-154135579	UCSC	--	NULL	--	--	10.29	18.46
GSHG0025356	TRIM52	up	1.79	7.16e-16	6.46e-13	EASANA	chr5(-):180682147-180688119	UCSC	tripartite motif containing 52	RNF102	84851	ENSG00000183718	1833.13	3279.37
GSHG0029384	PPP1R3B	up	1.79	0.00211	0.0192	EASANA	chr8(-):8993776-9009152	UCSC	protein phosphatase 1 regulatory subunit 3B	FLJ14005, GL, PPP1R4	79660	ENSG00000173281	1135.72	2031.42
GSHG0024108	ARSK	up	1.79	6.71e-05	0.00135	EASANA	chr5(+):94890773-94940806	UCSC	arylsulfatase family member K	DKFZp313G1735, TSULF	153642	ENSG00000164291	391.29	700.22
GSHG0029875	SLA	up	1.79	0.0152	0.0799	EASANA	chr8(-):134048974-134115310	UCSC	Src like adaptor	hSLAP, SLA1, SLAP, SLAP-1	6503	ENSG00000155926	192.1	343.26
GSHG0028764	--	up	1.79	0.000149	0.00251	EASANA	chr7_gl000195_random(-):29246-31982	UCSC	--	NULL	--	--	1286.74	2296.63
GSHG0136104	--	up	1.78	0.0374	0.149	EASANA	chr14(+):69823722-69826025	UCSC	--	NULL	--	--	219.32	390.8
GSHG0005204	CEP126	up	1.78	0.000813	0.00945	EASANA	chr11(+):101785745-101871796	UCSC	centrosomal protein 126	NULL	57562	ENSG00000110318	1562.25	2786.5
GSHG0009358	PYGL	up	1.78	0.0123	0.0688	EASANA	chr14(-):51324609-51411248	UCSC	glycogen phosphorylase L	NULL	5836	ENSG00000100504	1084.81	1933.08
GSHG0002916	YOD1	up	1.78	5.78e-08	4.19e-06	EASANA	chr1(-):207217194-207226325	UCSC	YOD1 deubiquitinase	DKFZp451J1719, DUBA8, OTUD2	55432	ENSG00000180667	5438.48	9684.25
GSHG0137629	--	up	1.78	0.00649	0.044	EASANA	chr17(+):56173033-56178844	UCSC	--	NULL	--	--	3914.42	6969.8
GSHG0023476	TIFA	up	1.78	0.00406	0.0314	EASANA	chr4(-):113196783-113207061	UCSC	TRAF interacting protein with forkhead associated domain	MGC20791, T2BP, T6BP, TIFAA	92610	ENSG00000145365	1007.82	1794.27
GSHG0146509	--	up	1.78	0.0333	0.138	EASANA	chr1(-):48866515-48867274	UCSC	--	NULL	--	--	71.45	127.01
GSHG0001226	SOAT1	up	1.78	8e-05	0.00155	EASANA	chr1(+):179262849-179327812	UCSC	sterol O-acyltransferase 1	ACAT	6646	ENSG00000057252	618.84	1100.85
GSHG0139167	--	up	1.78	0.0441	0.167	EASANA	chr2(+):233210978-233213250	UCSC	--	NULL	--	--	472.94	838.94
GSHG0001435	--	up	1.77	9.15e-06	0.000267	EASANA	chr1(+):212981234-212983026	UCSC	--	NULL	--	--	184.64	328.38
GSHG0022603	KIAA1211	up	1.77	0.00336	0.0274	EASANA	chr4(+):57045441-57196890	UCSC	KIAA1211	NULL	57482	ENSG00000109265	1069.64	1898.05
GSHG0135452	--	up	1.77	0.0188	0.0932	EASANA	chr11(-):105866564-105866595	UCSC	--	NULL	--	--	10.21	17.61
GSHG0024332	ARHGAP26	up	1.77	0.0236	0.109	EASANA	chr5(+):142149949-142608576	UCSC	Rho GTPase activating protein 26	GRAF, KIAA0621, OPHN1L, OPHN1L1	23092	ENSG00000145819	896.19	1587.28
GSHG0150105	LOC105373064	up	1.77	0.0142	0.0759	EASANA	chr22(-):45572123-45587493	UCSC	uncharacterized LOC105373064	NULL	105373064	--	435.92	771.01
GSHG0027248	WIPF3	up	1.77	0.00527	0.0377	EASANA	chr7(+):29846170-29956682	UCSC	WAS/WASL interacting protein family member 3	CR16, FLJ36931	644150	ENSG00000122574	1379.69	2442.61
GSHG0007745	CRY1	up	1.77	4.79e-06	0.000158	EASANA	chr12(-):107385145-107487635	UCSC	cryptochrome circadian regulator 1	NULL	1407	ENSG00000008405	2344.29	4147.87
GSHG0014858	--	up	1.77	0.00216	0.0195	EASANA	chr19(+):36706136-36707380	UCSC	--	NULL	--	--	334.69	591.63
GSHG0015480	ZNF121	up	1.77	6.03e-05	0.00124	EASANA	chr19(-):9672859-9695209	UCSC	zinc finger protein 121	ZHC32, ZNF20	7675	ENSG00000197961	255.56	452.44
GSHG0140621	--	up	1.77	0.00432	0.0329	EASANA	chr3(+):50707420-50709479	UCSC	--	NULL	--	--	191.39	337.89
GSHG0007557	PTGES3	up	1.77	2.69e-07	1.5e-05	EASANA	chr12(-):57057127-57082192	UCSC	prostaglandin E synthase 3	cPGES, p23, TEBP	10728	ENSG00000110958	40005.7	70724.8
GSHG0002787	RNASEL	up	1.77	0.00729	0.0478	EASANA	chr1(-):182542770-182558394	UCSC	ribonuclease L	NULL	6041	ENSG00000135828	679	1200.85
GSHG0145613	--	up	1.77	0.0304	0.13	EASANA	chr11(+):65191802-65193996	UCSC	--	NULL	--	--	43515.3	76912
GSHG0024024	TNPO1	up	1.77	0.0003	0.00439	EASANA	chr5(+):72112418-72210215	UCSC	transportin 1	IPO2, MIP, MIP1, TRN	3842	ENSG00000083312	2937.16	5190.36
GSHG0016485	REL	up	1.77	0.0273	0.121	EASANA	chr2(+):61108630-61155289	UCSC	REL proto-oncogene, NF-kB subunit	c-Rel, I-Rel	5966	ENSG00000162924	89.29	158.02
GSHG0013907	ANKRD12	up	1.76	0.000877	0.01	EASANA	chr18(+):9136751-9285982	UCSC	ankyrin repeat domain 12	FLJ20053, GAC-1, KIAA0874	23253	ENSG00000101745	427.23	754.21
GSHG0005115	SERPINH1	up	1.76	0.00605	0.0416	EASANA	chr11(+):75273101-75283849	UCSC	serpin family H member 1	colligen, HSP47	871	ENSG00000149257	937.47	1652.45
GSHG0007359	SINHCAF	up	1.76	0.00522	0.0375	EASANA	chr12(-):31433529-31479159	UCSC	SIN3-HDAC complex associated factor	TERA	58516	ENSG00000139146	367.63	647.79
GSHG0002890	TMEM81	up	1.76	1.8e-05	0.000466	EASANA	chr1(-):205052247-205054853	UCSC	transmembrane protein 81	HC3107, KVLA2788, MGC75217, UNQ2788	388730	ENSG00000174529	2004.98	3530.98
GSHG0028345	CYP51A1 // LRRD1	up	1.76	5.83e-05	0.00121	EASANA	chr7(-):91741463-91808849	UCSC	cytochrome P450 family 51 subfamily A member 1 // leucine rich repeats and death domain containing 1	CP51, CYPL1, IMAGE:4798971, LDM, P450-14DM, P450L1	1595, 401387	ENSG00000001630, ENSG00000240720	5430.41	9566.05
GSHG0003408	HNRNPH3	up	1.76	0.000106	0.00194	EASANA	chr10(+):70090931-70102953	UCSC	heterogeneous nuclear ribonucleoprotein H3	2H9	3189	ENSG00000096746	10551.3	18572.8
GSHG0017144	CREB1	up	1.76	8.84e-06	0.000261	EASANA	chr2(+):208394461-208470713	UCSC	cAMP responsive element binding protein 1	NULL	1385	ENSG00000118260	694.87	1223.65
GSHG0024358	AFAP1L1	up	1.76	0.00018	0.00293	EASANA	chr5(+):148651401-148723196	UCSC	actin filament associated protein 1 like 1	FLJ36748	134265	ENSG00000157510	317.93	558.72
GSHG0003246	COMMD3-BMI1 // COMMD3 // BMI1	up	1.76	0.000386	0.00527	EASANA	chr10(+):22605312-22620414	UCSC	COMMD3-BMI1 readthrough // COMM domain containing 3 // BMI1 proto-oncogene, polycomb ring finger	BUP, RNF51	100532731, 23412, 648	ENSG00000148444, ENSG00000168283, ENSG00000269897	2713.82	4767.15
GSHG0141920	--	up	1.76	0.026	0.117	EASANA	chr6(+):26172303-26175512	UCSC	--	NULL	--	--	981.15	1722.92
GSHG0033176	TTC36	up	1.76	0.00349	0.0281	EASANA	chr11(+):118398148-118401912	UCSC	tetratricopeptide repeat domain 36	HBP21	143941	ENSG00000172425	100.56	176.54
GSHG0025815	BEND6	up	1.76	0.0111	0.0645	EASANA	chr6(+):56819773-56892140	UCSC	BEN domain containing 6	bA203B9.1, FLJ30162	221336	ENSG00000151917	4354.07	7644.35
GSHG0002201	FUBP1	up	1.76	1.18e-12	3.91e-10	EASANA	chr1(-):78409739-78444889	UCSC	far upstream element binding protein 1	FBP	8880	ENSG00000162613	7840.08	13763.7
GSHG0006144	--	up	1.76	5.6e-08	4.11e-06	EASANA	chr11(-):105863817-105874569	UCSC	--	NULL	--	--	859.04	1508.06
GSHG0003830	KLF6	up	1.75	0.00024	0.00368	EASANA	chr10(-):3818189-3827473	UCSC	Kruppel like factor 6	CPBP, GBF, PAC1, Zf9	1316	ENSG00000067082	943.49	1656.7
GSHG0135625	--	up	1.75	0.00666	0.0447	EASANA	chr12(+):93974411-93980063	UCSC	--	NULL	--	--	684.44	1199.95
GSHG0009146	EIF5	up	1.75	2.18e-07	1.26e-05	EASANA	chr14(+):103798459-103811359	UCSC	eukaryotic translation initiation factor 5	NULL	1983	ENSG00000100664	12874	22582
GSHG0031654	DACH2	up	1.75	0.000964	0.0107	EASANA	chrX(+):85403455-86087605	UCSC	dachshund family transcription factor 2	NULL	117154	ENSG00000126733	417.37	731.9
GSHG0027638	GPR22	up	1.75	0.00718	0.0473	EASANA	chr7(+):107110502-107116123	UCSC	G protein-coupled receptor 22	NULL	2845	ENSG00000172209	1435.68	2516.67
GSHG0078902	--	up	1.75	0.00679	0.0454	EASANA	chr18(-):23749159-23749200	UCSC	--	NULL	--	--	15.53	27.43
GSHG0007651	LIN7A	up	1.75	0.0256	0.115	EASANA	chr12(-):81186299-81331694	UCSC	lin-7 homolog A, crumbs cell polarity complex component	LIN-7A, MALS-1, TIP-33, VELI1	8825	ENSG00000111052	385.51	675.17
GSHG0027262	--	up	1.75	1.22e-10	2.09e-08	EASANA	chr7(+):32768504-32794385	UCSC	--	NULL	--	--	549.8	961.39
GSHG0123081	--	up	1.75	0.0253	0.114	EASANA	chr2(+):216212011-216212074	UCSC	--	NULL	--	--	14.45	24.91
GSHG0142867	--	up	1.75	0.00114	0.0121	EASANA	chr7(+):149578453-149579194	UCSC	--	NULL	--	--	104.19	182.19
GSHG0019236	ZMYND8	up	1.75	4.95e-06	0.000162	EASANA	chr20(-):45837859-45985633	UCSC	zinc finger MYND-type containing 8	RACK7	23613	ENSG00000101040	7529.36	13151.5
GSHG0023565	OTUD4	up	1.75	5.65e-05	0.00118	EASANA	chr4(-):146054802-146100832	UCSC	OTU deubiquitinase 4	DUBA6, HSHIN1, KIAA1046	54726	ENSG00000164164	1229.7	2147.58
GSHG0018241	PGAP1	up	1.74	0.0207	0.0996	EASANA	chr2(-):197697728-197792519	UCSC	post-GPI attachment to proteins 1	Bst1, FLJ12377, SPG67	80055	ENSG00000197121	521.17	909.37
GSHG0003846	IL15RA	up	1.74	0.000922	0.0104	EASANA	chr10(-):5974614-6020704	UCSC	interleukin 15 receptor subunit alpha	CD215, IL-15RA	3601	ENSG00000134470	131.73	229.07
GSHG0134775	--	up	1.74	0.0129	0.0712	EASANA	chr10(+):68868454-68872073	UCSC	--	NULL	--	--	2106.19	3669.49
GSHG0023360	PRKG2	up	1.74	0.00668	0.0449	EASANA	chr4(-):82008524-82136271	UCSC	protein kinase, cGMP-dependent, type II	cGKII, PRKGR2	5593	ENSG00000138669	195.87	341.39
GSHG0146013	--	up	1.74	0.000196	0.00313	EASANA	chr3(-):196433921-196439134	UCSC	--	NULL	--	--	1036.53	1805.01
GSHG0139685	--	up	1.74	0.00126	0.0129	EASANA	chr20(+):25209786-25212569	UCSC	--	NULL	--	--	627.45	1091.83
GSHG0017700	AAK1	up	1.74	0.0384	0.152	EASANA	chr2(-):69685127-69870977	UCSC	AP2 associated kinase 1	DKFZp686K16132, KIAA1048	22848	ENSG00000115977	4035.51	7026.5
GSHG0002996	LIN9	up	1.74	0.000195	0.00312	EASANA	chr1(-):226418850-226497449	UCSC	lin-9 DREAM MuvB core complex component	TGS	286826	ENSG00000183814	260.08	453.05
GSHG0000328	TINAGL1	up	1.74	0.0339	0.14	EASANA	chr1(+):32042086-32053288	UCSC	tubulointerstitial nephritis antigen like 1	ARG1, LIECG3, P3ECSL, TINAGRP	64129	ENSG00000142910	2920.78	5079.24
GSHG0136277	--	up	1.74	0.0185	0.0921	EASANA	chr14(-):95988280-95990794	UCSC	--	NULL	--	--	821.58	1427
GSHG0016346	FOSL2	up	1.74	0.00211	0.0192	EASANA	chr2(+):28615667-28639445	UCSC	FOS like 2, AP-1 transcription factor subunit	FLJ23306, FRA2	2355	ENSG00000075426	8459.82	14688.8
GSHG0007896	--	up	1.74	0.000862	0.00989	EASANA	chr12(-):124411602-124419531	UCSC	--	NULL	--	--	2660.42	4616.37
GSHG0017116	FAM117B	up	1.73	0.00165	0.0159	EASANA	chr2(+):203499901-203634479	UCSC	family with sequence similarity 117 member B	FLJ38771	150864	ENSG00000138439	205.33	356.68
GSHG0014582	LDLR	up	1.73	0.00313	0.026	EASANA	chr19(+):11200038-11244503	UCSC	low density lipoprotein receptor	LDLCQ2	3949	ENSG00000130164	1396.68	2421.84
GSHG0049035	LINC01273	up	1.73	0.000332	0.00471	EASANA	chr20(+):48789107-48793208	UCSC	long intergenic non-protein coding RNA 1273	NULL	101927541	ENSG00000231742	70.92	122.37
GSHG0018063	NEB	up	1.73	0.00385	0.0302	EASANA	chr2(-):152341853-152591001	UCSC	nebulin	NEB177D	4703	ENSG00000183091	235.17	406.69
GSHG0150159	--	up	1.73	0.045	0.169	EASANA	chr3(+):49061758-49066837	UCSC	--	NULL	--	--	819.12	1417.59
GSHG0140111	--	up	1.73	0.000343	0.00482	EASANA	chr22(+):18214961-18217980	UCSC	--	NULL	--	--	9124.72	15796.6
GSHG0029678	PAG1	up	1.73	0.0116	0.0663	EASANA	chr8(-):81880048-82024303	UCSC	phosphoprotein membrane anchor with glycosphingolipid microdomains 1	CBP, PAG	55824	ENSG00000076641	221.97	384.55
GSHG0024808	PDE4D	up	1.73	0.0386	0.153	EASANA	chr5(-):58264870-59783925	UCSC	phosphodiesterase 4D	NULL	5144	ENSG00000113448	407.84	705.95
GSHG0007779	HVCN1	up	1.73	0.00548	0.0388	EASANA	chr12(-):111065646-111130276	UCSC	hydrogen voltage gated channel 1	Hv1, MGC15619, VSOP	84329	ENSG00000122986	849.16	1467.75
GSHG0031724	MUM1L1	up	1.73	0.00765	0.0494	EASANA	chrX(+):105412298-105452948	UCSC	MUM1 like 1	FLJ33516	139221	ENSG00000157502	1894.06	3274.18
GSHG0115255	LINC02012	up	1.73	0.0463	0.173	EASANA	chr3(-):197232133-197236532	UCSC	long intergenic non-protein coding RNA 2012	NULL	100129516	ENSG00000272989	766.95	1323.95
GSHG0002243	GBP1	up	1.73	0.00186	0.0175	EASANA	chr1(-):89517987-89531043	UCSC	guanylate binding protein 1	NULL	2633	ENSG00000117228	565.35	976.33
GSHG0019926	CCDC117	up	1.73	1.8e-05	0.000466	EASANA	chr22(+):29168662-29185289	UCSC	coiled-coil domain containing 117	FLJ33814	150275	ENSG00000159873	380.12	656.97
GSHG0025032	MARCH3	up	1.72	0.0106	0.0622	EASANA	chr5(-):126203406-126366500	UCSC	membrane associated ring-CH-type finger 3	MARCH-III, MGC48332, RNF173	115123	ENSG00000173926	205.61	354.75
GSHG0026132	MYCT1	up	1.72	0.000138	0.00238	EASANA	chr6(+):153019030-153045713	UCSC	MYC target 1	FLJ21269, MTLC	80177	ENSG00000120279	218.16	374.77
GSHG0023157	QDPR	up	1.72	0.00022	0.00344	EASANA	chr4(-):17461884-17513857	UCSC	quinoid dihydropteridine reductase	DHPR, PKU2, SDR33C1	5860	ENSG00000151552	43691.6	75211.1
GSHG0133420	LOC100507547	up	1.72	0.000133	0.00232	EASANA	chr6(-):32120580-32122142	UCSC	uncharacterized LOC100507547	NULL	100507547	--	54.14	92.5
GSHG0005228	ZC3H12C	up	1.72	0.000509	0.00654	EASANA	chr11(+):109963521-110042566	UCSC	zinc finger CCCH-type containing 12C	KIAA1726, MCPIP3	85463	ENSG00000149289	262.07	451.82
GSHG0000635	TYW3	up	1.72	7.69e-07	3.58e-05	EASANA	chr1(+):75198836-75232358	UCSC	tRNA-yW synthesizing protein 3 homolog	FLJ40918	127253	ENSG00000162623	798.36	1374.46
GSHG0027652	LSMEM1	up	1.72	0.0196	0.0957	EASANA	chr7(+):112120908-112130942	UCSC	leucine rich single-pass membrane protein 1	FLJ39575	286006	ENSG00000181016	600.42	1032.55
GSHG0150107	--	up	1.72	0.00111	0.0119	EASANA	chr22(-):47157478-47158499	UCSC	--	NULL	--	--	1148.77	1976.28
GSHG0030887	C9orf40	up	1.72	5.09e-07	2.56e-05	EASANA	chr9(-):77561500-77567802	UCSC	chromosome 9 open reading frame 40	FLJ10110	55071	ENSG00000135045	730.53	1257.32
GSHG0016756	RANBP2	up	1.72	9.06e-11	1.62e-08	EASANA	chr2(+):109335936-109402267	UCSC	RAN binding protein 2	ADANE, NUP358	5903	ENSG00000153201	25971.9	44645.5
GSHG0006387	TEAD4	up	1.72	0.00018	0.00293	EASANA	chr12(+):3068478-3149842	UCSC	TEA domain transcription factor 4	EFTR-2, RTEF-1, TEF-3, TEFR-1	7004	ENSG00000197905	182.07	312.8
GSHG0015239	MIMT1	up	1.72	0.00556	0.0392	EASANA	chr19(+):57352270-57359924	UCSC	MER1 repeat containing imprinted transcript 1 (non-protein coding)	LINC00067, MIM1, NCRNA00067	100073347	ENSG00000268654	130.49	224.38
GSHG0014795	CEBPG	up	1.72	1.99e-13	8.54e-11	EASANA	chr19(+):33864236-33873591	UCSC	CCAAT enhancer binding protein gamma	GPE1BP, IG/EBP-1	1054	ENSG00000153879	7947.4	13640
GSHG0006359	CCDC77	up	1.72	0.000716	0.0086	EASANA	chr12(+):498514-551804	UCSC	coiled-coil domain containing 77	MGC13183	84318	ENSG00000120647	601.54	1031.98
GSHG0003054	LINC01354	up	1.71	0.0414	0.16	EASANA	chr1(-):234663637-234667525	UCSC	long intergenic non-protein coding RNA 1354	NULL	100506795	ENSG00000231768	481.55	825.55
GSHG0018744	FAM83D	up	1.71	0.0119	0.0672	EASANA	chr20(+):37554951-37581701	UCSC	family with sequence similarity 83 member D	CHICA, dJ616B8.3	81610	ENSG00000101447	507.83	870.15
GSHG0021793	ARHGEF3	up	1.71	0.0236	0.109	EASANA	chr3(-):56761446-57069206	UCSC	Rho guanine nucleotide exchange factor 3	DKFZP434F2429, GEF3, STA3, XPLN	50650	ENSG00000163947	2700.9	4623.49
GSHG0027263	LINC00997	up	1.71	0.00255	0.0223	EASANA	chr7(+):32797898-32802536	UCSC	long intergenic non-protein coding RNA 997	NULL	401321	ENSG00000281332	2304.99	3940.03
GSHG0132940	SLC9A7P1	up	1.71	0.0357	0.144	EASANA	chr12(-):98847640-98850923	UCSC	solute carrier family 9 member 7 pseudogene 1	NULL	121456	ENSG00000227825	738.58	1262.73
GSHG0021825	PRICKLE2	up	1.71	0.0489	0.179	EASANA	chr3(-):64079526-64211133	UCSC	prickle planar cell polarity protein 2	DKFZp686D143	166336	ENSG00000163637	395.87	676.65
GSHG0002520	S100A10	up	1.71	0.00539	0.0383	EASANA	chr1(-):151955387-151966714	UCSC	S100 calcium binding protein A10	42C, CLP11, P11	6281	ENSG00000197747	1739.92	2970.69
GSHG0032426	MECP2	up	1.71	6.83e-08	4.84e-06	EASANA	chrX(-):153287263-153363188	UCSC	methyl-CpG binding protein 2	NULL	4204	ENSG00000169057	2142.73	3658.33
GSHG0014355	CDH19	up	1.71	0.0302	0.129	EASANA	chr18(-):64168424-64271413	UCSC	cadherin 19	CDH7	28513	ENSG00000071991	588.47	1004.79
GSHG0000959	CGN	up	1.71	0.0284	0.124	EASANA	chr1(+):151482986-151511165	UCSC	cingulin	KIAA1319	57530	ENSG00000143375	400.7	683.37
GSHG0022762	LOC105377348	up	1.71	5.66e-05	0.00118	EASANA	chr4(+):103749212-103765262	UCSC	uncharacterized LOC105377348	NULL	105377348	--	291.76	497.26
GSHG0143287	LOC100507507	up	1.7	4.72e-05	0.00103	EASANA	chr7(-):143076248-143078147	UCSC	uncharacterized LOC100507507	NULL	100507507	--	1073.28	1827.67
GSHG0022259	PEX5L	up	1.7	0.00278	0.0239	EASANA	chr3(-):179512766-179754841	UCSC	peroxisomal biogenesis factor 5 like	PEX5R, PXR2, TRIP8b	51555	ENSG00000114757	4384.31	7467.9
GSHG0136193	--	up	1.7	0.00498	0.0363	EASANA	chr14(-):21673924-21673985	UCSC	--	NULL	--	--	85.71	146.31
GSHG0025880	HTR1E	up	1.7	0.0136	0.074	EASANA	chr6(+):87647024-87726388	UCSC	5-hydroxytryptamine receptor 1E	5-HT1E	3354	ENSG00000168830	727.2	1237.36
GSHG0006753	RBMS2	up	1.7	0.000567	0.00711	EASANA	chr12(+):56915609-56989980	UCSC	RNA binding motif single stranded interacting protein 2	SCR3	5939	ENSG00000076067	560.2	951.94
GSHG0022560	TMEM33	up	1.7	5.6e-10	7.55e-08	EASANA	chr4(+):41937137-41962824	UCSC	transmembrane protein 33	FLJ10525	55161	ENSG00000109133	866.77	1473.05
GSHG0021459	PAK2	up	1.7	4.13e-05	0.000922	EASANA	chr3(+):196466728-196559518	UCSC	p21 (RAC1) activated kinase 2	PAK65, PAKgamma	5062	ENSG00000180370	2785.88	4732.53
GSHG0027865	LRRC61	up	1.7	0.00904	0.0556	EASANA	chr7(+):150006630-150035244	UCSC	leucine rich repeat containing 61	FLJ31392, HSPC295, MGC3036	65999	ENSG00000127399	835.46	1417.93
GSHG0016910	KIF5C	up	1.7	0.014	0.0754	EASANA	chr2(+):149632792-149883273	UCSC	kinesin family member 5C	NULL	3800	ENSG00000168280	25620.6	43467.5
GSHG0009654	--	up	1.7	0.00463	0.0345	EASANA	chr14(-):105281911-105282241	UCSC	--	NULL	--	--	110.17	185.92
GSHG0010196	--	up	1.7	0.0352	0.143	EASANA	chr15(+):99679522-99685575	UCSC	--	NULL	--	--	797.64	1352.6
GSHG0133184	--	up	1.7	0.0168	0.0859	EASANA	chr8(-):102179035-102181857	UCSC	--	NULL	--	--	6634.02	11248.8
GSHG0031903	--	up	1.7	0.00231	0.0206	EASANA	chrX(+):152843548-152844247	UCSC	--	NULL	--	--	92.14	155.83
GSHG0024959	MCTP1	up	1.7	0.0282	0.123	EASANA	chr5(-):94041243-94620279	UCSC	multiple C2 and transmembrane domain containing 1	FLJ22344	79772	ENSG00000175471	1477.32	2504.77
GSHG0022311	BCL6	up	1.69	0.00154	0.0151	EASANA	chr3(-):187439165-187463513	UCSC	B cell CLL/lymphoma 6	BCL5, BCL6A, LAZ3, ZBTB27	604	ENSG00000113916	9746.79	16515.3
GSHG0031819	PHF6	up	1.69	1.39e-05	0.000381	EASANA	chrX(+):133507342-133562821	UCSC	PHD finger protein 6	CENP-31, KIAA1823, MGC14797	84295	ENSG00000156531	940.29	1592.83
GSHG0014306	CFAP53	up	1.69	0.0201	0.0976	EASANA	chr18(-):47753566-47792892	UCSC	cilia and flagella associated protein 53	FLJ32743	220136	ENSG00000172361	388.07	656.41
GSHG0027189	ITGB8	up	1.69	0.00527	0.0377	EASANA	chr7(+):20370325-20455381	UCSC	integrin subunit beta 8	NULL	3696	ENSG00000105855	409.32	693.56
GSHG0029772	DPYS	up	1.69	0.0122	0.0686	EASANA	chr8(-):105391653-105479277	UCSC	dihydropyrimidinase	DHPase	1807	ENSG00000147647	195.57	330.45
GSHG0008925	MPP5	up	1.69	0.000131	0.00229	EASANA	chr14(+):67707826-67802778	UCSC	membrane palmitoylated protein 5	FLJ12615, PALS1	64398	ENSG00000072415	2336.19	3953.87
GSHG0133089	LINC00115	up	1.69	0.0272	0.12	EASANA	chr1(-):761586-762902	UCSC	long intergenic non-protein coding RNA 115	FLJ22639	79854	ENSG00000225880	415.6	702.82
GSHG0147647	--	up	1.69	0.0234	0.108	EASANA	chr13(-):20245674-20245724	UCSC	--	NULL	--	--	22.82	37.99
GSHG0145570	WAC	up	1.69	1.04e-08	9.66e-07	EASANA	chr10(+):28821700-28912041	UCSC	WW domain containing adaptor with coiled-coil	BM-016, FLJ31290, MGC10753, PRO1741, Wwp4	51322	ENSG00000095787	11089.6	18745.5
GSHG0022713	NUDT9	up	1.69	1.48e-08	1.32e-06	EASANA	chr4(+):88343728-88380606	UCSC	nudix hydrolase 9	MGC3037	53343	ENSG00000170502	3634.54	6141.3
GSHG0134071	--	up	1.69	0.0113	0.065	EASANA	chr1(+):149675978-149676609	UCSC	--	NULL	--	--	145.35	245
GSHG0009871	TMOD2	up	1.69	0.0423	0.162	EASANA	chr15(+):52043758-52108560	UCSC	tropomodulin 2	NTMOD	29767	ENSG00000128872	3127.99	5281.08
GSHG0004653	ARNTL	up	1.69	0.000172	0.00282	EASANA	chr11(+):13298199-13408815	UCSC	aryl hydrocarbon receptor nuclear translocator like	bHLHe5, BMAL1, JAP3, MOP3, PASD3	406	ENSG00000133794	3978.73	6715.13
GSHG0011942	NQO1	up	1.69	0.00177	0.0168	EASANA	chr16(-):69743305-69760571	UCSC	NAD(P)H quinone dehydrogenase 1	DHQU, DTD, QR1	1728	ENSG00000181019	2138.97	3608.97
GSHG0030695	PLIN2	up	1.69	0.0027	0.0234	EASANA	chr9(-):19115760-19127604	UCSC	perilipin 2	ADRP	123	ENSG00000147872	978.73	1651.31
GSHG0006016	XRRA1	up	1.69	0.00519	0.0373	EASANA	chr11(-):74518784-74660245	UCSC	X-ray radiation resistance associated 1	FLJ00225	143570	ENSG00000166435	444.18	748.81
GSHG0121386	--	up	1.69	0.0383	0.152	EASANA	chr16(+):14243722-14243807	UCSC	--	NULL	--	--	18.61	31.57
GSHG0008353	SACS	up	1.68	0.00039	0.00532	EASANA	chr13(-):23902962-24007867	UCSC	sacsin molecular chaperone	ARSACS, DKFZp686B15167, DNAJC29, KIAA0730, PPP1R138, SPAX6	26278	ENSG00000151835	1016.08	1712.39
GSHG0000371	GJA4	up	1.68	0.0485	0.178	EASANA	chr1(+):35258599-35261346	UCSC	gap junction protein alpha 4	CX37	2701	ENSG00000187513	579.22	973.95
GSHG0010127	ACAN	up	1.68	0.00689	0.0459	EASANA	chr15(+):89346674-89418585	UCSC	aggrecan	CSPGCP	176	ENSG00000157766	300.37	504.67
GSHG0029241	SQLE	up	1.68	0.00759	0.0491	EASANA	chr8(+):126010720-126034525	UCSC	squalene epoxidase	NULL	6713	ENSG00000104549	4614.49	7752.9
GSHG0009923	RAB8B	up	1.68	5.83e-05	0.00121	EASANA	chr15(+):63481728-63559975	UCSC	RAB8B, member RAS oncogene family	NULL	51762	ENSG00000166128	788.79	1325.9
GSHG0021942	USF3	up	1.68	0.00102	0.0111	EASANA	chr3(-):113367232-113415493	UCSC	upstream transcription factor family member 3	NULL	205717	ENSG00000176542	112.42	189
GSHG0022966	MSMO1	up	1.68	0.000887	0.0101	EASANA	chr4(+):166248818-166264312	UCSC	methylsterol monooxygenase 1	DESP4, ERG25	6307	ENSG00000052802	16907.3	28350.7
GSHG0028588	LINC-PINT	up	1.68	9.37e-09	8.95e-07	EASANA	chr7(-):130626519-130794675	UCSC	long intergenic non-protein coding RNA, p53 induced transcript	FLJ43663, LincRNA-Pint, PINT	378805	ENSG00000231721	2848.96	4776.25
GSHG0007225	SLC2A3	up	1.68	1.49e-05	0.000402	EASANA	chr12(-):8071824-8088892	UCSC	solute carrier family 2 member 3	NULL	6515	ENSG00000059804	15102.2	25304.2
GSHG0000501	CDKN2C	up	1.68	0.00447	0.0337	EASANA	chr1(+):51426417-51440309	UCSC	cyclin dependent kinase inhibitor 2C	INK4C, p18	1031	ENSG00000123080	747.27	1251.32
GSHG0009702	GABRA5	up	1.67	0.00931	0.0568	EASANA	chr15(+):27111866-27194356	UCSC	gamma-aminobutyric acid type A receptor alpha5 subunit	NULL	2558	ENSG00000186297	2110.22	3534.88
GSHG0045513	ZFP92	up	1.67	0.03	0.128	EASANA	chrX(+):152683781-152687086	UCSC	ZFP92 zinc finger protein	ZNF897	139735	ENSG00000189420	146.93	246.17
GSHG0018305	PLEKHM3	up	1.67	0.0335	0.138	EASANA	chr2(-):208686012-208890284	UCSC	pleckstrin homology domain containing M3	DAPR	389072	ENSG00000178385	732.31	1225.49
GSHG0010155	BLM	up	1.67	4.53e-05	0.000994	EASANA	chr15(+):91260558-91358692	UCSC	Bloom syndrome RecQ like helicase	BS, RECQ2, RECQL3	641	ENSG00000197299	554.67	926.65
GSHG0007363	DENND5B	up	1.67	0.0295	0.127	EASANA	chr12(-):31535157-31743952	UCSC	DENN domain containing 5B	MGC24039	160518	ENSG00000170456	2909.04	4861.25
GSHG0012940	RFLNB	up	1.67	0.00103	0.0111	EASANA	chr17(-):289773-295731	UCSC	refilin B	Cfm1, MGC45871, RefilinB	359845	ENSG00000183688	1404.75	2346.56
GSHG0021217	ATP1B3	up	1.67	0.000298	0.00437	EASANA	chr3(+):141595434-141645390	UCSC	ATPase Na+/K+ transporting subunit beta 3	CD298, FLJ29027	483	ENSG00000069849	3257.74	5442.08
GSHG0004424	CHST15	up	1.67	0.0019	0.0178	EASANA	chr10(-):125767182-125853206	UCSC	carbohydrate sulfotransferase 15	BRAG, GALNAC4S-6ST, KIAA0598	51363	ENSG00000182022	849.79	1418.57
GSHG0017885	LINC01158	up	1.67	0.0115	0.0657	EASANA	chr2(-):105421883-105469641	UCSC	long intergenic non-protein coding RNA 1158	linc-Brn1a	100506421	ENSG00000233639	2406.92	4015.63
GSHG0031402	TXLNG	up	1.67	1.18e-15	9.26e-13	EASANA	chrX(+):16804555-16862640	UCSC	taxilin gamma	FIAT, FLJ11209, LSR5, MGC126621, MGC126625, TXLNGX	55787	ENSG00000086712	812.82	1356.15
GSHG0041498	MIR1249	up	1.66	0.00923	0.0565	EASANA	chr22(-):45596835-45596900	UCSC	microRNA 1249	hsa-mir-1249	100302149	ENSG00000221598	139.94	232.62
GSHG0031594	FAM155B	up	1.66	0.0031	0.0258	EASANA	chrX(+):68725078-68752349	UCSC	family with sequence similarity 155 member B	TED	27112	ENSG00000130054	1011.26	1681.13
GSHG0023352	CNOT6L	up	1.66	0.0014	0.0141	EASANA	chr4(-):78634541-78740544	UCSC	CCR4-NOT transcription complex subunit 6 like	Ccr4b, DKFZp434K098	246175	ENSG00000138767	424.88	707.48
GSHG0022116	TFDP2	up	1.66	1.68e-07	1.02e-05	EASANA	chr3(-):141663272-141868386	UCSC	transcription factor Dp-2	Dp-2	7029	ENSG00000114126	736.61	1225.07
GSHG0031370	CLCN4	up	1.66	0.00299	0.0251	EASANA	chrX(+):10124985-10205700	UCSC	chloride voltage-gated channel 4	ClC-4, CLC4	1183	ENSG00000073464	5306.77	8825.37
GSHG0026783	MAP3K7	up	1.66	4.47e-12	1.22e-09	EASANA	chr6(-):91223287-91297020	UCSC	mitogen-activated protein kinase kinase kinase 7	MEKK7	6885	ENSG00000135341	2879.13	4787.63
GSHG0002702	FAM78B	up	1.66	0.0208	0.0999	EASANA	chr1(-):166025155-166136206	UCSC	family with sequence similarity 78 member B	NULL	149297	ENSG00000188859	184.33	306.56
GSHG0030867	PTAR1	up	1.66	0.0124	0.0693	EASANA	chr9(-):72324432-72374876	UCSC	protein prenyltransferase alpha subunit repeat containing 1	NULL	375743	ENSG00000188647	227.05	377.7
GSHG0132956	MCF2L-AS1	up	1.66	0.00234	0.0208	EASANA	chr13(-):113621798-113622960	UCSC	MCF2L antisense RNA 1	NULL	100289410	ENSG00000235280	201.18	334.17
GSHG0010404	GABPB1	up	1.66	4.04e-11	8.01e-09	EASANA	chr15(-):50569389-50647626	UCSC	GA binding protein transcription factor beta subunit 1	E4TF1-47, GABPB	2553	ENSG00000104064	391.45	650.47
GSHG0133301	PTEN	up	1.66	0.000553	0.00697	EASANA	chr10(+):89623195-89731686	UCSC	phosphatase and tensin homolog	MMAC1, PTEN1, TEP1	5728	ENSG00000171862	2289.89	3800.69
GSHG0011898	--	up	1.66	0.0148	0.0781	EASANA	chr16(-):66875336-66887351	UCSC	--	NULL	--	--	42.8	70.82
GSHG0055001	SLC45A4	up	1.66	0.0486	0.178	EASANA	chr8(-):142217266-142264728	UCSC	solute carrier family 45 member 4	KIAA1126	57210	ENSG00000022567	1790.46	2970.6
GSHG0027931	DNAJB6	up	1.66	5.29e-15	3.58e-12	EASANA	chr7(+):157129698-157210132	UCSC	DnaJ heat shock protein family (Hsp40) member B6	MRJ	10049	ENSG00000105993	14967.6	24819.4
GSHG0009597	CLMN	up	1.66	0.0359	0.145	EASANA	chr14(-):95648276-95786245	UCSC	calmin	FLJ12383, KIAA0500, KIAA1188	79789	ENSG00000165959	4617.59	7655.8
GSHG0030366	UGCG	up	1.66	0.0114	0.0655	EASANA	chr9(+):114659046-114697653	UCSC	UDP-glucose ceramide glucosyltransferase	GCS	7357	ENSG00000148154	1005.51	1667.68
GSHG0025261	SH3PXD2B	up	1.66	0.00123	0.0127	EASANA	chr5(-):171752189-171881527	UCSC	SH3 and PX domains 2B	FLJ20831	285590	ENSG00000174705	624.35	1035.26
GSHG0022121	XRN1	up	1.66	2.86e-05	0.000687	EASANA	chr3(-):142025449-142166904	UCSC	5'-3' exoribonuclease 1	2001-09-01	54464	ENSG00000114127	401.68	666.54
GSHG0140382	--	up	1.66	0.0305	0.13	EASANA	chr22(-):26917964-26920144	UCSC	--	NULL	--	--	755.12	1250.75
GSHG0011002	CCP110	up	1.66	0.00387	0.0303	EASANA	chr16(+):19535179-19564730	UCSC	centriolar coiled-coil protein 110	CP110, KIAA0419	9738	ENSG00000103540	7826.09	12965.1
GSHG0008292	--	up	1.66	0.0118	0.0668	EASANA	chr13(+):111936128-111938268	UCSC	--	NULL	--	--	573.46	949.84
GSHG0027009	MTRF1L	up	1.66	9.95e-09	9.33e-07	EASANA	chr6(-):153308502-153323950	UCSC	mitochondrial translational release factor 1 like	HMRF1L, mtRF1a	54516	ENSG00000112031	1078.96	1787.16
GSHG0008285	ING1	up	1.66	4.55e-11	8.95e-09	EASANA	chr13(+):111364970-111373420	UCSC	inhibitor of growth family member 1	p24ING1c, p33, p33ING1, p33ING1b, p47, p47ING1a	3621	ENSG00000153487	3240.57	5365.86
GSHG0007646	PAWR	up	1.66	0.000999	0.0109	EASANA	chr12(-):79978654-80084877	UCSC	pro-apoptotic WT1 regulator	par-4, PAR4	5074	ENSG00000177425	186.86	309.66
GSHG0010129	ABHD2	up	1.65	0.0331	0.137	EASANA	chr15(+):89631381-89745591	UCSC	abhydrolase domain containing 2	LABH2	11057	ENSG00000140526	1483.58	2454.46
GSHG0023751	LINC01018	up	1.65	0.00438	0.0332	EASANA	chr5(+):6582249-6588613	UCSC	long intergenic non-protein coding RNA 1018	NULL	255167	ENSG00000250056	2120.9	3507.86
GSHG0001222	RALGPS2	up	1.65	0.041	0.159	EASANA	chr1(+):178694282-178890976	UCSC	Ral GEF with PH domain and SH3 binding motif 2	FLJ10244, FLJ25604, KIAA0351	55103	ENSG00000116191	212.95	352.55
GSHG0022542	--	up	1.65	0.0403	0.157	EASANA	chr4(+):39481875-39483521	UCSC	--	NULL	--	--	280.44	463.06
GSHG0018940	SRXN1 // SCRT2	up	1.65	0.000564	0.00708	EASANA	chr20(-):627270-656825	UCSC	sulfiredoxin 1 // scratch family transcriptional repressor 2	dJ850E9.2, Npn3, SRX1, YKL086W, ZNF898B	140809, 85508	ENSG00000215397, ENSG00000271303	8070.92	13341.2
GSHG0146178	--	up	1.65	0.011	0.064	EASANA	chr1(+):27851590-27854548	UCSC	--	NULL	--	--	299.5	494.63
GSHG0142869	--	up	1.65	0.0338	0.139	EASANA	chr7(+):149580860-149580963	UCSC	--	NULL	--	--	25.8	42.22
GSHG0026542	C6orf106	up	1.65	0.00641	0.0435	EASANA	chr6(-):34555055-34664627	UCSC	chromosome 6 open reading frame 106	dJ391O22.4, FLJ22195	64771	ENSG00000196821	2612.44	4312.29
GSHG0004256	FRA10AC1	up	1.65	0.0151	0.0794	EASANA	chr10(-):95427640-95462913	UCSC	FRA10A associated CGG repeat 1	NULL	118924	ENSG00000148690	4934.99	8141.36
GSHG0020039	CACNA1I	up	1.65	0.0357	0.144	EASANA	chr22(+):39966758-40085740	UCSC	calcium voltage-gated channel subunit alpha1 I	Cav3.3	8911	ENSG00000100346	2613.99	4312.5
GSHG0135812	--	up	1.65	8.85e-05	0.00168	EASANA	chr12(-):120919318-120922482	UCSC	--	NULL	--	--	787.55	1297.53
GSHG0002752	RC3H1	up	1.65	0.00236	0.021	EASANA	chr1(-):173900222-173962210	UCSC	ring finger and CCCH-type domains 1	KIAA2025, RNF198, roquin, RP5-1198E17.5	149041	ENSG00000135870	422.02	696.56
GSHG0008371	RNF6	up	1.65	0.00303	0.0254	EASANA	chr13(-):26706253-26796508	UCSC	ring finger protein 6	DKFZp686P0776	6049	ENSG00000127870	1066.42	1758.06
GSHG0143087	--	up	1.65	0.0413	0.159	EASANA	chr7(-):72717455-72717535	UCSC	--	NULL	--	--	71.55	117.36
GSHG0005333	SC5D	up	1.65	1.09e-07	7.09e-06	EASANA	chr11(+):121163388-121184119	UCSC	sterol-C5-desaturase	NULL	6309	ENSG00000109929	25317.8	41704.3
GSHG0032252	LOC286437	up	1.65	0.000519	0.00664	EASANA	chrX(-):103367013-103369317	UCSC	uncharacterized LOC286437	NULL	286437	--	1484.58	2443.39
GSHG0017490	KIF3C	up	1.65	0.0245	0.112	EASANA	chr2(-):26149455-26205443	UCSC	kinesin family member 3C	NULL	3797	ENSG00000084731	5791.6	9534.5
GSHG0021355	FXR1	up	1.64	2.24e-05	0.000559	EASANA	chr3(+):180630234-180700541	UCSC	FMR1 autosomal homolog 1	NULL	8087	ENSG00000114416	10496.1	17262.8
GSHG0133146	TNFRSF10B	up	1.64	0.000492	0.00638	EASANA	chr8(-):22877646-22926700	UCSC	TNF receptor superfamily member 10b	CD262, DR5, KILLER, TRAIL-R2, TRAILR2, TRICK2A, TRICKB	8795	ENSG00000120889	383.06	629.35
GSHG0003982	KIF5B	up	1.64	9.34e-07	4.2e-05	EASANA	chr10(-):32297940-32345371	UCSC	kinesin family member 5B	KNS	3799	ENSG00000170759	3838.46	6312.28
GSHG0007193	ANO2	up	1.64	0.0028	0.0241	EASANA	chr12(-):5671817-6055398	UCSC	anoctamin 2	NULL	57101	ENSG00000047617	159.64	262.11
GSHG0001091	NHLH1	up	1.64	0.0128	0.0709	EASANA	chr1(+):160336857-160342638	UCSC	nescient helix-loop-helix 1	bHLHa35, NSCL, NSCL1	4807	ENSG00000171786	323.26	530.99
GSHG0136192	--	up	1.64	0.00773	0.0498	EASANA	chr14(-):21673889-21673920	UCSC	--	NULL	--	--	31.19	51.61
GSHG0055382	UPP2	up	1.64	0.0485	0.178	EASANA	chr2(+):158872304-158992666	UCSC	uridine phosphorylase 2	UDRPASE2, UP2, UPASE2	151531	ENSG00000007001	108.64	178.38
GSHG0003179	TAF3	up	1.64	5.78e-06	0.000184	EASANA	chr10(+):7860463-8057016	UCSC	TATA-box binding protein associated factor 3	TAF140, TAFII140	83860	ENSG00000165632	2633.24	4322.91
GSHG0013586	C17orf67	up	1.64	0.0173	0.0876	EASANA	chr17(-):54869275-54911287	UCSC	chromosome 17 open reading frame 67	NULL	339210	ENSG00000214226	377.07	618.51
GSHG0011255	CDH5	up	1.64	0.0486	0.178	EASANA	chr16(+):66400510-66438695	UCSC	cadherin 5	7B4, CD144	1003	ENSG00000179776	1046.78	1716.78
GSHG0040971	--	up	1.64	0.0154	0.0804	EASANA	chr20(-):60716758-60716786	UCSC	--	NULL	--	--	11.11	18.15
GSHG0145632	MIR100HG	up	1.64	0.00015	0.00253	EASANA	chr11(-):121899037-122293579	UCSC	mir-100-let-7a-2-mir-125b-1 cluster host gene	AGD1, linc-NeD125, lncRNA-N2	399959	ENSG00000255248	13992.5	22938.6
GSHG0141590	--	up	1.64	1.63e-05	0.000432	EASANA	chr5(+):132440750-132442139	UCSC	--	NULL	--	--	5265.64	8627.73
GSHG0016683	ARID5A	up	1.64	0.00305	0.0255	EASANA	chr2(+):97202456-97218374	UCSC	AT-rich interaction domain 5A	MRF-1, RP11-363D14	10865	ENSG00000196843	775.47	1270.43
GSHG0004586	TRIM22	up	1.64	0.00282	0.0241	EASANA	chr11(+):5687321-5821759	UCSC	tripartite motif containing 22	GPSTAF50, RNF94, STAF50	10346	ENSG00000132274	1037.59	1700.39
GSHG0009852	CTXN2 // SLC12A1	up	1.64	0.00893	0.0552	EASANA	chr15(+):48483867-48596275	UCSC	cortexin 2 // solute carrier family 12 member 1	NKCC2	399697, 6557	ENSG00000074803, ENSG00000233932	1442.14	2360.66
GSHG0016391	GALM	up	1.64	0.0221	0.104	EASANA	chr2(+):38893052-38961909	UCSC	galactose mutarotase	NULL	130589	ENSG00000143891	323.97	530.41
GSHG0024046	F2R	up	1.64	0.00499	0.0363	EASANA	chr5(+):76011868-76031605	UCSC	coagulation factor II thrombin receptor	CF2R, PAR-1, PAR1, TR	2149	ENSG00000181104	430.06	704.01
GSHG0023859	PDZD2	up	1.64	0.0221	0.104	EASANA	chr5(+):31639517-32111037	UCSC	PDZ domain containing 2	KIAA0300	23037	ENSG00000133401	835.14	1367.02
GSHG0008144	SUGT1	up	1.64	1.19e-06	5.11e-05	EASANA	chr13(+):53226826-53262489	UCSC	SGT1 homolog, MIS12 kinetochore complex assembly cochaperone	SGT1	10910	ENSG00000165416	3557.31	5818.33
GSHG0012412	RASL10B	up	1.64	0.00435	0.033	EASANA	chr17(+):34058679-34070539	UCSC	RAS like family 10 member B	RRP17, VTS58635	91608	ENSG00000270885	1109.64	1814.66
GSHG0011164	--	up	1.64	7.24e-08	5.07e-06	EASANA	chr16(+):48390711-48392738	UCSC	--	NULL	--	--	323.08	527.42
GSHG0012664	DGKE	up	1.64	0.0378	0.15	EASANA	chr17(+):54911460-54946034	UCSC	diacylglycerol kinase epsilon	DAGK6, DGK	8526	ENSG00000153933	470.1	769.19
GSHG0031426	SAT1	up	1.63	0.000172	0.00282	EASANA	chrX(+):23801275-23804340	UCSC	spermidine/spermine N1-acetyltransferase 1	SSAT	6303	ENSG00000130066	16106.5	26327.3
GSHG0023282	--	up	1.63	0.0284	0.124	EASANA	chr4(-):68297040-68298367	UCSC	--	NULL	--	--	880.22	1437.58
GSHG0011414	CRISPLD2	up	1.63	0.0357	0.144	EASANA	chr16(+):84853584-84943116	UCSC	cysteine rich secretory protein LCCL domain containing 2	DKFZP434B044, LGL1	83716	ENSG00000103196	155.22	253.51
GSHG0029861	ASAP1	up	1.63	0.000262	0.00394	EASANA	chr8(-):131064353-131455906	UCSC	ArfGAP with SH3 domain, ankyrin repeat and PH domain 1	CENTB4, KIAA1249, PAP, ZG14P	50807	ENSG00000153317	4108.39	6704.7
GSHG0001257	LAMC1	up	1.63	0.00195	0.0181	EASANA	chr1(+):182992591-183114727	UCSC	laminin subunit gamma 1	NULL	3915	ENSG00000135862	760.49	1240.1
GSHG0135271	--	up	1.63	0.0227	0.106	EASANA	chr11(+):89956321-89959706	UCSC	--	NULL	--	--	324.29	528.65
GSHG0003895	C10orf111	up	1.63	0.00326	0.0267	EASANA	chr10(-):15137385-15139318	UCSC	chromosome 10 open reading frame 111	bA455B2.4, MGC35468	221060	ENSG00000176236	164.83	267.33
GSHG0141375	--	up	1.63	5.84e-06	0.000186	EASANA	chr4(-):90162421-90164636	UCSC	--	NULL	--	--	631.83	1030.24
GSHG0008319	TMEM255B	up	1.63	0.0215	0.102	EASANA	chr13(+):114462216-114515216	UCSC	transmembrane protein 255B	MGC20579	348013	ENSG00000184497	245.68	399.59
GSHG0008372	GPR12	up	1.63	0.0121	0.0682	EASANA	chr13(-):27329341-27334923	UCSC	G protein-coupled receptor 12	GPCR21, PPP1R84	2835	ENSG00000132975	386.74	629.51
GSHG0027525	PPP1R9A	up	1.63	0.0387	0.153	EASANA	chr7(+):94536949-94925727	UCSC	protein phosphatase 1 regulatory subunit 9A	FLJ20068, KIAA1222, Neurabin-I	55607	ENSG00000158528	1038.33	1689.48
GSHG0147646	--	up	1.63	0.0467	0.174	EASANA	chr13(-):20245378-20245419	UCSC	--	NULL	--	--	14.41	22.94
GSHG0022950	FNIP2	up	1.63	0.0105	0.0616	EASANA	chr4(+):159690147-159832527	UCSC	folliculin interacting protein 2	FNIPL, KIAA1450, MAPO1	57600	ENSG00000052795	484.35	788.29
GSHG0006654	LARP4	up	1.63	0.00233	0.0207	EASANA	chr12(+):50794592-50873788	UCSC	La ribonucleoprotein domain family member 4	PP13296	113251	ENSG00000161813	999.9	1625.93
GSHG0022917	MIR4453HG // MIR4453	up	1.62	0.00324	0.0267	EASANA	chr4(+):153457416-153460414	UCSC	MIR4453 host gene // microRNA 4453	DKFZP434I0714, hsa-mir-4453	100616193, 54553	ENSG00000268471, ENSG00000283792	1114.77	1811.22
GSHG0026017	NCOA7	up	1.62	0.00609	0.0417	EASANA	chr6(+):126102307-126253176	UCSC	nuclear receptor coactivator 7	dJ187J11.3, ERAP140, TLDC4	135112	ENSG00000111912	7070.71	11489.2
GSHG0003375	DKK1	up	1.62	0.0305	0.13	EASANA	chr10(+):54073943-54077416	UCSC	dickkopf WNT signaling pathway inhibitor 1	DKK-1, SK	22943	ENSG00000107984	316.1	513.38
GSHG0022142	TM4SF18	up	1.62	0.000261	0.00394	EASANA	chr3(-):149036285-149051548	UCSC	transmembrane 4 L six family member 18	L6D	116441	ENSG00000163762	307.02	499.29
GSHG0011722	ARHGAP17	up	1.62	0.0434	0.165	EASANA	chr16(-):24930706-25026699	UCSC	Rho GTPase activating protein 17	FLJ10308, FLJ13219, NADRIN, RICH1, WBP15	55114	ENSG00000140750	3098.53	5029.4
GSHG0005124	EMSY	up	1.62	0.018	0.0902	EASANA	chr11(+):76156069-76263945	UCSC	EMSY, BRCA2 interacting transcriptional repressor	NULL	56946	ENSG00000158636	599.53	972.68
GSHG0033838	SLC7A1	up	1.62	0.0296	0.128	EASANA	chr13(-):30083036-30169825	UCSC	solute carrier family 7 member 1	CAT-1, HCAT1, REC1L	6541	ENSG00000139514	1853.55	3008.61
GSHG0010390	SLC30A4	up	1.62	0.00918	0.0563	EASANA	chr15(-):45771820-45815002	UCSC	solute carrier family 30 member 4	NULL	7782	ENSG00000104154	165.86	269.87
GSHG0031284	LCN10 // LCN6	up	1.62	0.0289	0.125	EASANA	chr9(-):139632628-139642982	UCSC	lipocalin 10 // lipocalin 6	NULL	158062, 414332	ENSG00000187922, ENSG00000267206	330.11	535.05
GSHG0018256	SATB2	up	1.62	0.0451	0.169	EASANA	chr2(-):200134223-200335995	UCSC	SATB homeobox 2	FLJ21474, KIAA1034	23314	ENSG00000119042	2045.62	3317.66
GSHG0024874	COL4A3BP	up	1.62	0.0217	0.103	EASANA	chr5(-):74666928-74807963	UCSC	collagen type IV alpha 3 binding protein	CERT, GPBP, STARD11	10087	ENSG00000113163	2598.58	4214.19
GSHG0007788	MAPKAPK5-AS1	up	1.62	0.000127	0.00224	EASANA	chr12(-):112277571-112280809	UCSC	MAPKAPK5 antisense RNA 1	FLJ39616	51275	ENSG00000234608	1991.82	3228.97
GSHG0139653	--	up	1.62	0.01	0.0599	EASANA	chr2(-):242428943-242432702	UCSC	--	NULL	--	--	348.44	564.27
GSHG0046196	FMN1	up	1.62	0.0215	0.102	EASANA	chr15(-):33057746-33486934	UCSC	formin 1	DKFZP686C2281, FLJ45135, MGC125288, MGC125289	342184	ENSG00000248905	6872.31	11132.7
GSHG0017203	WNT6	up	1.62	0.0382	0.151	EASANA	chr2(+):219724540-219738954	UCSC	Wnt family member 6	NULL	7475	ENSG00000115596	46.69	74.97
GSHG0020998	CEP97	up	1.62	0.000228	0.00353	EASANA	chr3(+):101443435-101489406	UCSC	centrosomal protein 97	FLJ23047	79598	ENSG00000182504	1184.28	1918.97
GSHG0011826	NETO2	up	1.62	0.022	0.104	EASANA	chr16(-):47115431-47177936	UCSC	neuropilin and tolloid like 2	FLJ10430, NEOT2	81831	ENSG00000171208	527.53	854.58
GSHG0030372	KIAA1958	up	1.62	0.0124	0.0693	EASANA	chr9(+):115249247-115427591	UCSC	KIAA1958	FLJ39294	158405	ENSG00000165185	434.73	703.87
GSHG0029270	KHDRBS3	up	1.62	1.53e-05	0.000412	EASANA	chr8(+):136469699-136659853	UCSC	KH RNA binding domain containing, signal transduction associated 3	Etle, etoile, SALP, SLM-2, SLM2, T-STAR	10656	ENSG00000131773	7845.32	12699
GSHG0021621	CSRNP1	up	1.62	4.37e-05	0.000964	EASANA	chr3(-):39183342-39196093	UCSC	cysteine and serine rich nuclear protein 1	DKFZp566F164, FAM130B, TAIP-3, URAX1	64651	ENSG00000144655	1174.15	1900.57
GSHG0026307	NEDD9	up	1.62	0.00462	0.0344	EASANA	chr6(-):11183532-11382581	UCSC	neural precursor cell expressed, developmentally down-regulated 9	CAS-L, CASS2, HEF1	4739	ENSG00000111859	1003.91	1624.97
GSHG0027210	CCDC126	up	1.62	3.56e-06	0.000125	EASANA	chr7(+):23636998-23684327	UCSC	coiled-coil domain containing 126	FLJ23031	90693	ENSG00000169193	294.67	477.68
GSHG0028036	TMEM196	up	1.62	0.0459	0.172	EASANA	chr7(-):19758939-19813221	UCSC	transmembrane protein 196	MGC42090	256130	ENSG00000173452	1486.46	2405.72
GSHG0002891	RBBP5	up	1.62	0.00431	0.0328	EASANA	chr1(-):205055272-205091150	UCSC	RB binding protein 5, histone lysine methyltransferase complex subunit	RBQ3, SWD1	5929	ENSG00000117222	1428.3	2311.82
GSHG0039312	PECAM1	up	1.62	0.0407	0.158	EASANA	chr17(-):62396775-62407087	UCSC	platelet and endothelial cell adhesion molecule 1	CD31	5175	ENSG00000261371	2627.17	4248.53
GSHG0025660	HMGA1	up	1.62	0.000165	0.00273	EASANA	chr6(+):34196794-34214008	UCSC	high mobility group AT-hook 1	NULL	3159	ENSG00000137309	2580.98	4173.59
GSHG0026654	CYP39A1	up	1.62	0.0101	0.0599	EASANA	chr6(-):46517317-46620567	UCSC	cytochrome P450 family 39 subfamily A member 1	NULL	51302	ENSG00000146233	98.52	159.1
GSHG0145095	SLC39A14	up	1.62	0.0223	0.105	EASANA	chr8(+):22224743-22291638	UCSC	solute carrier family 39 member 14	NULL	23516	--	825.1	1333.32
GSHG0013587	TRIM25	up	1.61	0.0208	0.0997	EASANA	chr17(-):54965270-54991409	UCSC	tripartite motif containing 25	EFP, RNF147	7706	ENSG00000121060	334.94	541.09
GSHG0003875	BEND7	up	1.61	0.00102	0.0111	EASANA	chr10(-):13480484-13544976	UCSC	BEN domain containing 7	FLJ40283	222389	ENSG00000165626	324.33	523.28
GSHG0007055	SIRT4	up	1.61	0.000326	0.00464	EASANA	chr12(+):120740124-120751047	UCSC	sirtuin 4	SIR2L4	23409	ENSG00000089163	297.46	479.76
GSHG0007981	--	up	1.61	0.011	0.064	EASANA	chr13(+):23477402-23493348	UCSC	--	NULL	--	--	394.5	636.62
GSHG0029687	SNX16	up	1.61	3.36e-06	0.000119	EASANA	chr8(-):82711818-82754521	UCSC	sorting nexin 16	NULL	64089	ENSG00000104497	597.11	963.18
GSHG0006551	FGFR1OP2	up	1.61	4.12e-05	0.000922	EASANA	chr12(+):27091305-27119581	UCSC	FGFR1 oncogene partner 2	DKFZp564O1863	26127	ENSG00000111790	3058.57	4934.57
GSHG0011708	USP31	up	1.61	8.31e-05	0.0016	EASANA	chr16(-):23072728-23160596	UCSC	ubiquitin specific peptidase 31	KIAA1203	57478	ENSG00000103404	658.98	1063.25
GSHG0145057	--	up	1.61	0.0179	0.0896	EASANA	chr7(-):72023729-72298779	UCSC	--	NULL	--	--	173.27	279.86
GSHG0138427	--	up	1.61	0.0444	0.167	EASANA	chr19(+):47364285-47364311	UCSC	--	NULL	--	--	16.62	27.05
GSHG0004627	IPO7	up	1.61	1.05e-07	6.93e-06	EASANA	chr11(+):9399908-9469673	UCSC	importin 7	Imp7	10527	ENSG00000205339	3945.06	6359.89
GSHG0002768	ABL2	up	1.61	0.00507	0.0367	EASANA	chr1(-):179068463-179198819	UCSC	ABL proto-oncogene 2, non-receptor tyrosine kinase	ARG	27	ENSG00000143322	534.18	861.19
GSHG0149353	--	up	1.61	0.00296	0.025	EASANA	chr2(+):181933658-181939009	UCSC	--	NULL	--	--	665.14	1070.65
GSHG0022602	CEP135	up	1.61	8.63e-05	0.00164	EASANA	chr4(+):56814974-56899529	UCSC	centrosomal protein 135	FLJ13621	9662	ENSG00000174799	150.36	242.18
GSHG0026744	ELOVL4	up	1.61	0.0335	0.139	EASANA	chr6(-):80624536-80657315	UCSC	ELOVL fatty acid elongase 4	CT118	6785	ENSG00000118402	1086.68	1747.36
GSHG0018110	FIGN	up	1.61	3.56e-06	0.000125	EASANA	chr2(-):164461466-164592519	UCSC	fidgetin, microtubule severing factor	NULL	55137	ENSG00000182263	1719.91	2766.11
GSHG0023790	CCT5	up	1.61	5.05e-12	1.35e-09	EASANA	chr5(+):10250033-10266523	UCSC	chaperonin containing TCP1 subunit 5	KIAA0098	22948	ENSG00000150753	11391.9	18303.5
GSHG0021210	ZBTB38	up	1.61	4.65e-09	4.91e-07	EASANA	chr3(+):141043055-141168623	UCSC	zinc finger and BTB domain containing 38	CIBZ, FLJ35036, PPP1R171, ZNF921	253461	ENSG00000177311	17646.4	28344.7
GSHG0007089	CCDC62	up	1.61	0.0031	0.0258	EASANA	chr12(+):123259056-123311931	UCSC	coiled-coil domain containing 62	CT109, ERAP75, FLJ40344, TSP-NY	84660	ENSG00000130783	216.05	346.15
GSHG0008845	SAMD4A	up	1.61	0.0132	0.0723	EASANA	chr14(+):55034330-55260033	UCSC	sterile alpha motif domain containing 4A	DKFZP434H0350, hSmaug1, KIAA1053, Smaug, SMG, SMGA	23034	ENSG00000020577	1829.93	2937.15
GSHG0132850	--	up	1.61	0.000544	0.00686	EASANA	chr5(-):179340375-179343509	UCSC	--	NULL	--	--	4000.62	6421.49
GSHG0022680	ANXA3	up	1.6	0.0264	0.118	EASANA	chr4(+):79472742-79531597	UCSC	annexin A3	NULL	306	ENSG00000138772	1147.01	1840.46
GSHG0023182	CCDC149	up	1.6	0.00154	0.0151	EASANA	chr4(-):24807740-24981826	UCSC	coiled-coil domain containing 149	DKFZp761B107	91050	ENSG00000181982	1167.33	1873.23
GSHG0012719	TANC2	up	1.6	0.0275	0.121	EASANA	chr17(+):61151303-61508450	UCSC	tetratricopeptide repeat, ankyrin repeat and coiled-coil containing 2	DKFZP564D166, FLJ10215, FLJ11824, KIAA1148, KIAA1636, rols, ROLSA	26115	ENSG00000170921	1797.58	2884.16
GSHG0000071	AJAP1	up	1.6	7.58e-07	3.54e-05	EASANA	chr1(+):4714792-4843851	UCSC	adherens junctions associated protein 1	MOT8, SHREW-1, SHREW1	55966	ENSG00000196581	1239.61	1988.11
GSHG0029511	GTF2E2	up	1.6	2.03e-07	1.18e-05	EASANA	chr8(-):30435829-30515758	UCSC	general transcription factor IIE subunit 2	FE, TF2E2, TFIIE-B	2961	ENSG00000197265	1332.32	2136.46
GSHG0004098	CCDC6	up	1.6	0.0292	0.126	EASANA	chr10(-):61548508-61666414	UCSC	coiled-coil domain containing 6	H4, PTC, TPC	8030	ENSG00000108091	1294.02	2073.88
GSHG0017924	ZC3H8	up	1.6	0.00121	0.0126	EASANA	chr2(-):112973435-113012664	UCSC	zinc finger CCCH-type containing 8	Fliz1	84524	ENSG00000144161	486.23	778.64
GSHG0025767	HSP90AB1	up	1.6	1.9e-09	2.25e-07	EASANA	chr6(+):44213903-44221625	UCSC	heat shock protein 90 alpha family class B member 1	NULL	3326	ENSG00000096384	153262	244997
GSHG0015066	EMP3	up	1.6	0.00103	0.0112	EASANA	chr19(+):48828629-48833810	UCSC	epithelial membrane protein 3	YMP	2014	ENSG00000142227	1045.12	1670.36
GSHG0053467	LOC102724691	up	1.6	0.012	0.0678	EASANA	chr2(-):105552700-105654954	UCSC	uncharacterized LOC102724691	NULL	102724691	--	84.12	134.1
GSHG0024941	--	up	1.6	0.0498	0.181	EASANA	chr5(-):87972625-87974083	UCSC	--	NULL	--	--	226.6	361.97
GSHG0015159	ZNF845	up	1.6	0.000371	0.00516	EASANA	chr19(+):53836972-53859372	UCSC	zinc finger protein 845	NULL	91664	ENSG00000213799	844.05	1348.07
GSHG0000129	PLOD1	up	1.6	0.000343	0.00483	EASANA	chr1(+):11994724-12035597	UCSC	procollagen-lysine, 2-oxoglutarate 5-dioxygenase 1	LH1	5351	ENSG00000083444	4928.31	7870.33
GSHG0024870	FAM169A	up	1.6	0.0359	0.145	EASANA	chr5(-):74073399-74191788	UCSC	family with sequence similarity 169 member A	KIAA0888, SLAP75	26049	ENSG00000198780	1433.44	2289.64
GSHG0017114	BMPR2	up	1.6	0.0362	0.146	EASANA	chr2(+):203241050-203432473	UCSC	bone morphogenetic protein receptor type 2	BMPR-II, BMPR3, BRK-3, T-ALK	659	ENSG00000204217	2591.27	4137.9
GSHG0012303	ALDH3A2	up	1.6	2.72e-07	1.51e-05	EASANA	chr17(+):19551836-19580908	UCSC	aldehyde dehydrogenase 3 family member A2	FALDH	224	ENSG00000072210	4197.01	6698.67
GSHG0146019	PDGFRA	up	1.6	0.0447	0.168	EASANA	chr4(+):55095256-55164418	UCSC	platelet derived growth factor receptor alpha	CD140a, GAS9, PDGFR2	5156	ENSG00000134853	736.4	1175.3
GSHG0009332	MIS18BP1	up	1.6	0.0143	0.0765	EASANA	chr14(-):45672394-45722605	UCSC	MIS18 binding protein 1	FLJ11186, KIAA1903, KNL2, M18BP1	55320	ENSG00000129534	287.31	458.74
GSHG0010527	MEGF11	up	1.6	0.0183	0.0915	EASANA	chr15(-):66187634-66546085	UCSC	multiple EGF like domains 11	DKFZp434L121, KIAA1781	84465	ENSG00000157890	605.77	966.39
GSHG0024426	PTTG1	up	1.59	0.0473	0.175	EASANA	chr5(+):159848814-159855751	UCSC	pituitary tumor-transforming 1	EAP1, HPTTG, PTTG, securin	9232	ENSG00000164611	418.19	666.44
GSHG0009513	ZDHHC22	up	1.59	0.0459	0.172	EASANA	chr14(-):77597613-77608134	UCSC	zinc finger DHHC-type containing 22	NULL	283576	ENSG00000177108	993.76	1582.57
GSHG0007575	B4GALNT1	up	1.59	0.00815	0.0517	EASANA	chr12(-):58017193-58027022	UCSC	beta-1, 4-N-acetyl-galactosaminyltransferase 1	beta1-4GalNAc-T	2583	ENSG00000135454	2520.53	4011.6
GSHG0025834	OGFRL1	up	1.59	0.00019	0.00306	EASANA	chr6(+):71998145-72208259	UCSC	opioid growth factor receptor like 1	dJ331H24.1	79627	ENSG00000119900	3972.81	6318.98
GSHG0023704	FLJ38576	up	1.59	0.00196	0.0182	EASANA	chr4(-):187110186-187112644	UCSC	uncharacterized LOC651430	NULL	651430	--	161.99	257.91
GSHG0009692	PWAR5 // SNORD64 // SNORD108	up	1.59	0.0116	0.0661	EASANA	chr15(+):25230007-25233381	UCSC	Prader Willi/Angelman region RNA 5 // small nucleolar RNA, C/D box 64 // small nucleolar RNA, C/D box 108	HBII-13, HBII-437, PAR-5, PAR5	338427, 347686, 8123	ENSG00000239014, ENSG00000276610, ENSG00000279192	1139.66	1812.24
GSHG0008634	IRS2	up	1.59	6.86e-09	6.85e-07	EASANA	chr13(-):110406184-110438915	UCSC	insulin receptor substrate 2	NULL	8660	ENSG00000185950	27011.4	42907.5
GSHG0026806	POPDC3	up	1.59	0.000115	0.00207	EASANA	chr6(-):105605775-105627858	UCSC	popeye domain containing 3	bA355M14.1, MGC22671, POP3	64208	ENSG00000132429	1290.09	2048.92
GSHG0024067	FAM151B	up	1.59	9.19e-05	0.00173	EASANA	chr5(+):79783800-79838382	UCSC	family with sequence similarity 151 member B	UNQ9217	167555	ENSG00000152380	115.86	183.29
GSHG0003704	NHLRC2	up	1.59	0.00185	0.0173	EASANA	chr10(+):115614391-115672264	UCSC	NHL repeat containing 2	DKFZp779F115, FLJ20147, FLJ25621, FLJ33312, MGC45492	374354	ENSG00000196865	275.75	438.27
GSHG0017632	PNPT1	up	1.59	0.0481	0.177	EASANA	chr2(-):55861198-55921045	UCSC	polyribonucleotide nucleotidyltransferase 1	old-35, OLD35, PNPase	87178	ENSG00000138035	2990.64	4742.35
GSHG0138144	--	up	1.59	0.00159	0.0155	EASANA	chr18(+):32892084-32893339	UCSC	--	NULL	--	--	110.65	174.88
GSHG0029535	FGFR1	up	1.59	3.49e-05	0.000804	EASANA	chr8(-):38268656-38326352	UCSC	fibroblast growth factor receptor 1	BFGFR, CD331, CEK, FLG, H2, H3, H4, H5, N-SAM	2260	ENSG00000077782	12728.9	20181.3
GSHG0026124	AKAP12	up	1.59	0.0104	0.0614	EASANA	chr6(+):151561134-151679692	UCSC	A-kinase anchoring protein 12	AKAP250, SSeCKS	9590	ENSG00000131016	31029	49195.9
GSHG0005107	RNF169	up	1.59	0.00536	0.0381	EASANA	chr11(+):74459913-74553457	UCSC	ring finger protein 169	KIAA1991	254225	ENSG00000166439	152.04	241.69
GSHG0017235	SGPP2	up	1.58	0.0155	0.0807	EASANA	chr2(+):223288770-223427341	UCSC	sphingosine-1-phosphate phosphatase 2	FLJ39004, SPP2	130367	ENSG00000163082	7377.01	11691.4
GSHG0006658	ATF1	up	1.58	8.26e-06	0.000247	EASANA	chr12(+):51157789-51214943	UCSC	activating transcription factor 1	TREB36	466	ENSG00000123268	543.82	861.27
GSHG0030910	GKAP1	up	1.58	3.38e-05	0.000785	EASANA	chr9(-):86354338-86444431	UCSC	G kinase anchoring protein 1	FKSG21, GKAP42	80318	ENSG00000165113	2342.76	3711.56
GSHG0135450	--	up	1.58	0.022	0.104	EASANA	chr11(-):105866306-105866342	UCSC	--	NULL	--	--	17.25	26.77
GSHG0028538	WASL	up	1.58	0.0153	0.08	EASANA	chr7(-):123321981-123389125	UCSC	Wiskott-Aldrich syndrome like	N-WASP, NWASP, WASPB	8976	ENSG00000106299	3901.39	6175.02
GSHG0006843	THAP2	up	1.58	0.00656	0.0443	EASANA	chr12(+):72057677-72074428	UCSC	THAP domain containing 2	DKFZP564I0422	83591	ENSG00000173451	2803.36	4436.54
GSHG0028313	SEMA3C	up	1.58	0.0309	0.131	EASANA	chr7(-):80371852-80551695	UCSC	semaphorin 3C	SemE	10512	ENSG00000075223	1065.62	1685.68
GSHG0022273	MCF2L2	up	1.58	0.00952	0.0577	EASANA	chr3(-):182894959-183146057	UCSC	MCF.2 cell line derived transforming sequence-like 2	ARHGEF22, KIAA0861	23101	ENSG00000053524	4770.22	7545.05
GSHG0002923	PLXNA2	up	1.58	0.0153	0.0803	EASANA	chr1(-):208195590-208417665	UCSC	plexin A2	FLJ11751, FLJ30634, KIAA0463, OCT	5362	ENSG00000076356	5824.65	9211.01
GSHG0022317	P3H2	up	1.58	0.0461	0.172	EASANA	chr3(-):189674519-189840226	UCSC	prolyl 3-hydroxylase 2	FLJ10718, MLAT4	55214	ENSG00000090530	419.65	663.15
GSHG0010195	SYNM	up	1.58	7.93e-08	5.45e-06	EASANA	chr15(+):99638420-99675800	UCSC	synemin	KIAA0353, SYN	23336	ENSG00000182253	10667.7	16860.7
GSHG0009898	MINDY2	up	1.58	0.0062	0.0423	EASANA	chr15(+):59063389-59154096	UCSC	MINDY lysine 48 deubiquitinase 2	KIAA1164	54629	ENSG00000128923	508.07	803.22
GSHG0032363	ARHGEF6	up	1.58	0.0011	0.0117	EASANA	chrX(-):135747708-135863503	UCSC	Rac/Cdc42 guanine nucleotide exchange factor 6	alpha-PIX, alphaPIX, Cool-2, Cool2, KIAA0006	9459	ENSG00000129675	2411.98	3809.95
GSHG0000383	AGO3	up	1.58	0.00282	0.0241	EASANA	chr1(+):36396319-36522062	UCSC	argonaute 3, RISC catalytic component	FLJ12765, hAGO3	192669	ENSG00000126070	435.86	688.65
GSHG0020781	KLHL18	up	1.58	0.00215	0.0194	EASANA	chr3(+):47324330-47388305	UCSC	kelch like family member 18	FLJ13703, KIAA0795	23276	ENSG00000114648	662.71	1046.98
GSHG0028198	GRB10	up	1.58	8.58e-07	3.94e-05	EASANA	chr7(-):50657760-50861159	UCSC	growth factor receptor bound protein 10	NULL	2887	ENSG00000106070	2972.8	4693.57
GSHG0006404	KCNA5	up	1.58	0.0192	0.0946	EASANA	chr12(+):5153085-5155952	UCSC	potassium voltage-gated channel subfamily A member 5	HK2, HPCN1, Kv1.5	3741	ENSG00000130037	588.75	929.32
GSHG0024701	ZFR	up	1.58	2.95e-11	6.09e-09	EASANA	chr5(-):32354453-32444867	UCSC	zinc finger RNA binding protein	SPG71, ZFR1	51663	ENSG00000056097	5387.73	8504.04
GSHG0015365	PIP5K1C	up	1.58	0.0104	0.0614	EASANA	chr19(-):3630179-3700490	UCSC	phosphatidylinositol-4-phosphate 5-kinase type 1 gamma	KIAA0589, LCCS3, PIP5Kgamma	23396	ENSG00000186111	8366.25	13204.4
GSHG0055352	ZNF44	up	1.58	0.0107	0.0628	EASANA	chr19(-):12335503-12405714	UCSC	zinc finger protein 44	KOX7, ZNF504	51710	ENSG00000197857	716.12	1129.43
GSHG0012319	MAP2K3	up	1.58	9.2e-06	0.000268	EASANA	chr17(+):21187968-21218530	UCSC	mitogen-activated protein kinase kinase 3	MAPKK3, MEK3, MKK3	5606	ENSG00000034152	1003.78	1582.17
GSHG0022224	PHC3	up	1.58	0.0104	0.0613	EASANA	chr3(-):169805368-169899537	UCSC	polyhomeotic homolog 3	EDR3, FLJ12729, FLJ12967, HPH3	80012	ENSG00000173889	257.34	406.35
GSHG0140968	--	up	1.58	0.0472	0.175	EASANA	chr3(-):117716080-117716105	UCSC	--	NULL	--	--	30.1	47.61
GSHG0017026	PLEKHA3	up	1.58	8.22e-09	7.98e-07	EASANA	chr2(+):179345195-179369816	UCSC	pleckstrin homology domain containing A3	FAPP1	65977	ENSG00000116095	1309.25	2063.95
GSHG0023024	C4orf47	up	1.58	0.0235	0.108	EASANA	chr4(+):186350488-186370981	UCSC	chromosome 4 open reading frame 47	LOC441054	441054	ENSG00000205129	233.18	366.68
GSHG0005327	ARHGEF12	up	1.58	0.0374	0.149	EASANA	chr11(+):120207212-120360645	UCSC	Rho guanine nucleotide exchange factor 12	KIAA0382, LARG	23365	ENSG00000196914	6566.56	10345.3
GSHG0021392	MAP3K13	up	1.58	0.0222	0.104	EASANA	chr3(+):185000729-185206882	UCSC	mitogen-activated protein kinase kinase kinase 13	LZK, MEKK13	9175	ENSG00000073803	162.69	256.67
GSHG0022053	TMCC1	up	1.57	3.11e-06	0.000112	EASANA	chr3(-):129366635-129773749	UCSC	transmembrane and coiled-coil domain family 1	KIAA0779	23023	ENSG00000172765	1202.41	1893.84
GSHG0013321	--	up	1.57	0.002	0.0185	EASANA	chr17(-):36952425-36954624	UCSC	--	NULL	--	--	268.18	421.73
GSHG0017736	MOB1A	up	1.57	0.00309	0.0257	EASANA	chr2(-):74379718-74406094	UCSC	MOB kinase activator 1A	FLJ10788, FLJ11595, Mats1, MOB1, Mob4B	55233	ENSG00000114978	652.71	1027.55
GSHG0002817	B3GALT2	up	1.57	0.0247	0.112	EASANA	chr1(-):193147860-193155743	UCSC	beta-1, 3-galactosyltransferase 2	beta3Gal-T2	8707	ENSG00000162630	931.62	1466.02
GSHG0045828	NUP50	up	1.57	0.00115	0.0122	EASANA	chr22(+):45559726-45583892	UCSC	nucleoporin 50	NULL	10762	ENSG00000093000	1724.54	2713.72
GSHG0025819	BAG2	up	1.57	0.000465	0.0061	EASANA	chr6(+):57037104-57050010	UCSC	BCL2 associated athanogene 2	NULL	9532	ENSG00000112208	1426.42	2242.64
GSHG0026389	HIST1H2BK	up	1.57	0.0498	0.181	EASANA	chr6(-):27106073-27114637	UCSC	histone cluster 1 H2B family member k	H2BFAiii	85236	ENSG00000197903	990.4	1555.29
GSHG0030876	CEMIP2	up	1.57	0.00764	0.0494	EASANA	chr9(-):74298283-74383800	UCSC	cell migration inducing hyaluronidase 2	NULL	23670	ENSG00000135048	2221.72	3489.4
GSHG0004394	PDZD8	up	1.57	0.00899	0.0554	EASANA	chr10(-):119040000-119163912	UCSC	PDZ domain containing 8	bA129M16.2, FLJ34427	118987	ENSG00000165650	834.56	1311.35
GSHG0003000	ITPKB	up	1.57	0.00204	0.0187	EASANA	chr1(-):226819389-226926876	UCSC	inositol-trisphosphate 3-kinase B	IP3-3KB, IP3KB	3707	ENSG00000143772	5524.82	8675.7
GSHG0002346	LRIF1	up	1.57	1.02e-06	4.51e-05	EASANA	chr1(-):111489813-111506566	UCSC	ligand dependent nuclear receptor interacting factor 1	FLJ11269, RIF1	55791	ENSG00000121931	316.13	496.92
GSHG0017651	XPO1	up	1.57	0.00263	0.0228	EASANA	chr2(-):61705069-61932162	UCSC	exportin 1	CRM1, emb	7514	ENSG00000082898	16432	25799.3
GSHG0003150	AKR1C3	up	1.57	0.0113	0.0651	EASANA	chr10(+):5090958-5149876	UCSC	aldo-keto reductase family 1 member C3	DDX, HAKRB, KIAA0119, PGFS	8644	ENSG00000196139	1248.63	1959.05
GSHG0005972	MRGPRF	up	1.57	0.039	0.153	EASANA	chr11(-):68771861-68780850	UCSC	MAS related GPR family member F	MGC21621, mrgF	116535	ENSG00000172935	430.11	674.83
GSHG0010409	TRPM7	up	1.57	7.73e-06	0.000234	EASANA	chr15(-):50849358-50979012	UCSC	transient receptor potential cation channel subfamily M member 7	CHAK1, LTRPC7, TRP-PLIK	54822	ENSG00000092439	3051.08	4788.14
GSHG0031970	ARHGAP6	up	1.57	0.0138	0.0745	EASANA	chrX(-):11136230-11683821	UCSC	Rho GTPase activating protein 6	rhoGAPX-1	395	ENSG00000047648	204.38	321.15
GSHG0132460	AHCTF1	up	1.57	2.43e-08	2e-06	EASANA	chr1(-):247002400-247095280	UCSC	AT-hook containing transcription factor 1	ELYS	25909	ENSG00000153207	3180.2	4987.65
GSHG0014871	ZNF420	up	1.57	4.85e-06	0.00016	EASANA	chr19(+):37569124-37621269	UCSC	zinc finger protein 420	FLJ32191	147923	ENSG00000197050	828.06	1298.71
GSHG0033068	--	up	1.57	0.00907	0.0558	EASANA	chr11(+):107838128-107838869	UCSC	--	NULL	--	--	435.53	682
GSHG0001245	--	up	1.57	0.00169	0.0162	EASANA	chr1(+):181057836-181059324	UCSC	--	NULL	--	--	2735.48	4285.33
GSHG0021776	TKT	up	1.57	5.23e-05	0.00112	EASANA	chr3(-):53258718-53290130	UCSC	transketolase	NULL	7086	ENSG00000163931	24781	38817.5
GSHG0025246	SLIT3	up	1.57	0.0129	0.0714	EASANA	chr5(-):168088738-168728133	UCSC	slit guidance ligand 3	MEGF5, Slit-3, SLIT1, slit2	6586	ENSG00000184347	1231.35	1928.71
GSHG0138429	--	up	1.57	0.0114	0.0657	EASANA	chr19(+):47777418-47777446	UCSC	--	NULL	--	--	26.32	40.97
GSHG0008763	G2E3	up	1.57	0.000524	0.00667	EASANA	chr14(+):31028329-31089265	UCSC	G2/M-phase specific E3 ubiquitin protein ligase	FLJ20333, PHF7B	55632	ENSG00000092140	857.8	1343.44
GSHG0132842	LOC284454 // MIR24-2 // MIR27A // MIR23A	up	1.56	0.0157	0.0817	EASANA	chr19(-):13945330-13947703	UCSC	uncharacterized LOC284454 // microRNA 24-2 // microRNA 27a // microRNA 23a	hsa-mir-23a, hsa-mir-24-2, hsa-mir-27a	284454, 407010, 407013, 407018	ENSG00000207808, ENSG00000207980, ENSG00000284387	558.56	873.93
GSHG0000096	SPSB1	up	1.56	0.0328	0.137	EASANA	chr1(+):9352941-9429588	UCSC	splA/ryanodine receptor domain and SOCS box containing 1	SSB-1	80176	ENSG00000171621	1037.23	1622.89
GSHG0021362	ATP11B	up	1.56	0.000317	0.00457	EASANA	chr3(+):182511291-182639419	UCSC	ATPase phospholipid transporting 11B (putative)	ATPIF, ATPIR, KIAA0956	23200	ENSG00000058063	1088.71	1704.35
GSHG0140044	--	up	1.56	0.0113	0.065	EASANA	chr21(-):38979678-38982665	UCSC	--	NULL	--	--	4161.21	6508.56
GSHG0010808	LOC100287175	up	1.56	0.0123	0.0691	EASANA	chr16(+):686817-689205	UCSC	uncharacterized LOC100287175	NULL	100287175	--	80.07	125.39
GSHG0015756	ZNF565	up	1.56	0.00121	0.0126	EASANA	chr19(-):36668520-36737159	UCSC	zinc finger protein 565	FLJ36991	147929	ENSG00000196357	1527.72	2389
GSHG0015997	TEAD2	up	1.56	0.0155	0.0809	EASANA	chr19(-):49843857-49865714	UCSC	TEA domain transcription factor 2	ETF, TEF-4, TEF4	8463	ENSG00000074219	305.5	477.23
GSHG0028855	LPL	up	1.56	0.0407	0.158	EASANA	chr8(+):19796358-19824770	UCSC	lipoprotein lipase	NULL	4023	ENSG00000175445	968.96	1515.76
GSHG0000919	LOC645166	up	1.56	0.000366	0.0051	EASANA	chr1(+):148928313-148953054	UCSC	lymphocyte-specific protein 1 pseudogene	NULL	645166	--	1106.32	1729.17
GSHG0007708	IKBIP	up	1.56	9.48e-05	0.00177	EASANA	chr12(-):99007183-99038829	UCSC	IKBKB interacting protein	FLJ31051, IKIP	121457	ENSG00000166130	278.78	435.13
GSHG0106420	--	up	1.56	0.0144	0.0766	EASANA	chr7(+):72412631-72412699	UCSC	--	NULL	--	--	75.38	118.14
GSHG0143242	--	up	1.56	0.00292	0.0247	EASANA	chr11(-):105866611-105866777	UCSC	--	NULL	--	--	107.79	167.54
GSHG0006554	STK38L	up	1.56	0.0127	0.0705	EASANA	chr12(+):27397078-27478888	UCSC	serine/threonine kinase 38 like	KIAA0965, NDR2	23012	ENSG00000211455	1214.79	1898.45
GSHG0029921	LY6E-DT	up	1.56	0.00332	0.0271	EASANA	chr8(-):144063448-144099807	UCSC	LY6E divergent transcript	LOC100133669	100133669	ENSG00000247317	547.19	854.66
GSHG0018384	IRS1	up	1.56	0.00697	0.0462	EASANA	chr2(-):227596033-227664475	UCSC	insulin receptor substrate 1	HIRS-1	3667	ENSG00000169047	3642.16	5688.58
GSHG0144234	--	up	1.56	0.0241	0.11	EASANA	chr9(+):88420385-88420435	UCSC	--	NULL	--	--	28.06	44.1
GSHG0028053	FAM126A	up	1.56	0.00243	0.0215	EASANA	chr7(-):22980899-23053770	UCSC	family with sequence similarity 126 member A	DRCTNNB1A, HCC, HYCC1, hyccin	84668	ENSG00000122591	424.01	662.68
GSHG0145533	LOC100996724 // PDE4DIP	up	1.56	0.000144	0.00246	EASANA	chr1(-):144832200-145374694	UCSC	phosphodiesterase 4D interacting protein-like // phosphodiesterase 4D interacting protein	KIAA0454, KIAA0477, MMGL	100996724, 9659	ENSG00000178104	16261.3	25380.3
GSHG0022143	TM4SF1	up	1.56	0.0115	0.066	EASANA	chr3(-):149086805-149095568	UCSC	transmembrane 4 L six family member 1	L6	4071	ENSG00000169908	3678.04	5738.42
GSHG0000302	SESN2	up	1.56	0.00144	0.0144	EASANA	chr1(+):28585963-28609001	UCSC	sestrin 2	DKFZp761M0212, HI95, SES2, SEST2	83667	ENSG00000130766	750.15	1170.57
GSHG0033543	ANXA1	up	1.56	0.0228	0.106	EASANA	chr9(+):75766647-75785307	UCSC	annexin A1	NULL	301	ENSG00000135046	1334.35	2079.55
GSHG0137981	--	up	1.56	0.000156	0.00262	EASANA	chr17(-):58211983-58213005	UCSC	--	NULL	--	--	388.06	604.23
GSHG0013653	ICAM2	up	1.56	0.0236	0.109	EASANA	chr17(-):62079956-62097994	UCSC	intercellular adhesion molecule 2	CD102	3384	ENSG00000108622	453.97	707.32
GSHG0007331	BCAT1	up	1.56	0.00755	0.049	EASANA	chr12(-):24962958-25102393	UCSC	branched chain amino acid transaminase 1	NULL	586	ENSG00000060982	9638.15	15010.9
GSHG0031727	TBC1D8B	up	1.56	0.00183	0.0172	EASANA	chrX(+):106045919-106119375	UCSC	TBC1 domain family member 8B	FLJ20298, GRAMD8B, RP11-321G1.1	54885	ENSG00000133138	194.12	302.68
GSHG0006145	MSANTD4	up	1.56	6.74e-07	3.22e-05	EASANA	chr11(-):105878650-105893014	UCSC	Myb/SANT DNA binding domain containing 4 with coiled-coils	NULL	84437	ENSG00000170903	934.31	1453.8
GSHG0013739	TRIM47	up	1.55	0.00368	0.0293	EASANA	chr17(-):73870242-73874657	UCSC	tripartite motif containing 47	GOA, RNF100	91107	ENSG00000132481	1672.24	2599.84
GSHG0026016	HEY2	up	1.55	0.0419	0.161	EASANA	chr6(+):126068779-126082417	UCSC	hes related family bHLH transcription factor with YRPW motif 2	bHLHb32, HERP1, HESR2	23493	ENSG00000135547	1181.94	1835.71
GSHG0020097	FAM118A	up	1.55	0.000526	0.00668	EASANA	chr22(+):45704841-45737836	UCSC	family with sequence similarity 118 member A	bK268H5.C22.4, FLJ20635	55007	ENSG00000100376	806.64	1252.15
GSHG0148110	--	up	1.55	0.00133	0.0135	EASANA	chr15(-):72117693-72117761	UCSC	--	NULL	--	--	74.54	116.12
GSHG0028633	KDM7A	up	1.55	0.0312	0.132	EASANA	chr7(-):139784546-139908915	UCSC	lysine demethylase 7A	KIAA1718	80853	ENSG00000006459	317.48	493.49
GSHG0024385	G3BP1	up	1.55	3.97e-09	4.34e-07	EASANA	chr5(+):151151470-151184913	UCSC	G3BP stress granule assembly factor 1	G3BP, HDH-VIII	10146	ENSG00000145907	3474.5	5394.74
GSHG0025822	PHF3	up	1.55	0.00968	0.0585	EASANA	chr6(+):64345707-64425418	UCSC	PHD finger protein 3	NULL	23469	ENSG00000118482	1828.11	2837.18
GSHG0016549	ZNF638	up	1.55	0.000308	0.00448	EASANA	chr2(+):71503723-71662190	UCSC	zinc finger protein 638	MGC26130, NP220, Zfp638	27332	ENSG00000075292	1952.58	3028.56
GSHG0005375	CHEK1	up	1.55	0.00153	0.0151	EASANA	chr11(+):125495031-125546151	UCSC	checkpoint kinase 1	CHK1	1111	ENSG00000149554	101.59	157.88
GSHG0139972	--	up	1.55	0.00798	0.051	EASANA	chr17(-):48440328-48442593	UCSC	--	NULL	--	--	618.2	958.14
GSHG0137250	--	up	1.55	0.00358	0.0286	EASANA	chr16(-):4385872-4387819	UCSC	--	NULL	--	--	354.55	549.07
GSHG0022659	MTHFD2L	up	1.55	0.00039	0.00532	EASANA	chr4(+):74979889-75168816	UCSC	methylenetetrahydrofolate dehydrogenase (NADP+ dependent) 2 like	MGC72244	441024	ENSG00000163738	356.88	553.67
GSHG0000114	TARDBP	up	1.55	3.14e-08	2.47e-06	EASANA	chr1(+):11072679-11089240	UCSC	TAR DNA binding protein	ALS10, TDP-43	23435	ENSG00000120948	9121.11	14130.8
GSHG0024672	ANKH	up	1.55	1.14e-08	1.05e-06	EASANA	chr5(-):14704910-14871894	UCSC	ANKH inorganic pyrophosphate transport regulator	ANK, CPPDD, HANK, SLC62A1	56172	ENSG00000154122	10421.1	16137.4
GSHG0020045	TNRC6B	up	1.55	6.24e-05	0.00127	EASANA	chr22(+):40440845-40731811	UCSC	trinucleotide repeat containing 6B	KIAA1093	23112	ENSG00000100354	571.32	884.68
GSHG0006535	ETNK1	up	1.55	0.042	0.161	EASANA	chr12(+):22778009-22843608	UCSC	ethanolamine kinase 1	EKI, EKI1	55500	ENSG00000139163	880.99	1363.94
GSHG0031068	PTGR1	up	1.55	0.00561	0.0395	EASANA	chr9(-):114312002-114362135	UCSC	prostaglandin reductase 1	ZADH3	22949	ENSG00000106853	2646.07	4094.31
GSHG0023164	LCORL	up	1.55	0.00525	0.0376	EASANA	chr4(-):17842844-18023498	UCSC	ligand dependent nuclear receptor corepressor like	FLJ30696, MLR1	254251	ENSG00000178177	240.05	372.05
GSHG0028359	--	up	1.55	0.0466	0.173	EASANA	chr7(-):93583356-93585495	UCSC	--	NULL	--	--	300.55	464.44
GSHG0002543	S100A6	up	1.55	0.000383	0.00525	EASANA	chr1(-):153507076-153508717	UCSC	S100 calcium binding protein A6	2A9, CABP, PRA	6277	ENSG00000197956	9832.65	15203.8
GSHG0017981	WDR33	up	1.55	4.16e-08	3.17e-06	EASANA	chr2(-):128461808-128568761	UCSC	WD repeat domain 33	FLJ11294, NET14, WDC146	55339	ENSG00000136709	1327.31	2052.27
GSHG0051646	CDRT1 // TRIM16	up	1.55	0.00146	0.0145	EASANA	chr17(-):15468796-15587625	UCSC	CMT1A duplicated region transcript 1 // tripartite motif containing 16	EBBP, FBXW10B, HREP, SM25H2	10626, 374286	ENSG00000221926, ENSG00000241322	731.45	1130.71
GSHG0023866	TARS	up	1.55	1.76e-10	2.9e-08	EASANA	chr5(+):33440802-33468194	UCSC	threonyl-tRNA synthetase	NULL	6897	ENSG00000113407	5187.83	8020.73
GSHG0137707	--	up	1.55	6.2e-05	0.00127	EASANA	chr17(-):2292572-2295372	UCSC	--	NULL	--	--	727.51	1124.67
GSHG0002757	KIAA0040	up	1.55	0.031	0.131	EASANA	chr1(-):175126123-175162229	UCSC	KIAA0040	NULL	9674	ENSG00000235750	884.91	1367.51
GSHG0010295	ZNF770	up	1.55	3.24e-08	2.54e-06	EASANA	chr15(-):35270542-35280497	UCSC	zinc finger protein 770	FLJ20582, PRO1914	54989	ENSG00000198146	12869.5	19886.5
GSHG0008858	PELI2	up	1.55	0.00464	0.0345	EASANA	chr14(+):56585093-56768030	UCSC	pellino E3 ubiquitin protein ligase family member 2	NULL	57161	ENSG00000139946	160.61	248.31
GSHG0140628	--	up	1.54	0.0407	0.158	EASANA	chr3(+):58308596-58308627	UCSC	--	NULL	--	--	11.75	18.18
GSHG0006263	--	up	1.54	0.00177	0.0168	EASANA	chr11(-):121966608-121969061	UCSC	--	NULL	--	--	1394.61	2154.7
GSHG0007946	GOLGA3	up	1.54	7.33e-06	0.000224	EASANA	chr12(-):133345495-133405450	UCSC	golgin A3	GCP170, golgin-160, MEA-2	2802	ENSG00000090615	3057.24	4722.07
GSHG0018428	MSL3P1	up	1.54	0.00106	0.0114	EASANA	chr2(-):234774083-234777055	UCSC	MSL complex subunit 3 pseudogene 1	NULL	151507	ENSG00000224287	331.69	511.82
GSHG0010972	--	up	1.54	0.0103	0.0612	EASANA	chr16(+):14244690-14247092	UCSC	--	NULL	--	--	840.52	1297.73
GSHG0010356	TTBK2	up	1.54	0.0274	0.121	EASANA	chr15(-):43036546-43213008	UCSC	tau tubulin kinase 2	KIAA0847	146057	ENSG00000128881	2411.02	3721.8
GSHG0018503	SNPH	up	1.54	0.035	0.142	EASANA	chr20(+):1246935-1289969	UCSC	syntaphilin	bA314N13.5	9751	ENSG00000101298	1917.32	2959.08
GSHG0022576	SLAIN2	up	1.54	1.53e-10	2.57e-08	EASANA	chr4(+):48343334-48428215	UCSC	SLAIN motif family member 2	FLJ21611	57606	ENSG00000109171	1308.94	2018.54
GSHG0020575	EMC3-AS1	up	1.54	0.00476	0.0351	EASANA	chr3(+):10028577-10048688	UCSC	EMC3 antisense RNA 1	NULL	442075	ENSG00000180385	1212.79	1869.3
GSHG0010438	RAB27A	up	1.54	0.0259	0.116	EASANA	chr15(-):55495167-55582013	UCSC	RAB27A, member RAS oncogene family	GS2, HsT18676, RAB27, RAM	5873	ENSG00000069974	182.29	280.71
GSHG0021322	FNDC3B	up	1.54	0.00409	0.0316	EASANA	chr3(+):171757418-172118490	UCSC	fibronectin type III domain containing 3B	DKFZp762K137, FAD104, FLJ23399, PRO4979, YVTM2421	64778	ENSG00000075420	324.94	501.09
GSHG0025877	MRAP2	up	1.54	0.0472	0.175	EASANA	chr6(+):84743378-84800603	UCSC	melanocortin 2 receptor accessory protein 2	bA51G5.2	112609	ENSG00000135324	4454.48	6866.02
GSHG0006890	TMTC3	up	1.54	0.0238	0.109	EASANA	chr12(+):88536073-88593664	UCSC	transmembrane and tetratricopeptide repeat containing 3	FLJ90492, SMILE	160418	ENSG00000139324	623.72	961.98
GSHG0143786	--	up	1.54	0.024	0.11	EASANA	chr9(+):15469219-15470932	UCSC	--	NULL	--	--	423.25	651.47
GSHG0003980	ARHGAP12	up	1.54	0.000191	0.00307	EASANA	chr10(-):32094326-32217804	UCSC	Rho GTPase activating protein 12	FLJ10971, FLJ20737, FLJ21785	94134	ENSG00000165322	2086.14	3214.74
GSHG0010124	AEN	up	1.54	0.00794	0.0508	EASANA	chr15(+):89164527-89175512	UCSC	apoptosis enhancing nuclease	FLJ12484, FLJ12562	64782	ENSG00000181026	1790.67	2756.37
GSHG0081830	--	up	1.54	0.0389	0.153	EASANA	chr2(+):31492634-31494772	UCSC	--	NULL	--	--	567.66	874.37
GSHG0022356	UBXN7	up	1.54	0.0116	0.0662	EASANA	chr3(-):196080361-196159345	UCSC	UBX domain protein 7	KIAA0794	26043	ENSG00000163960	509.14	784.46
GSHG0009563	PPP4R3A	up	1.54	5.33e-08	3.94e-06	EASANA	chr14(-):91923825-91976828	UCSC	protein phosphatase 4 regulatory subunit 3A	FLFL1, FLJ20707, MSTP033, PP4R3, smk-1, smk1	55671	ENSG00000100796	4139.61	6369.87
GSHG0008422	SPART	up	1.54	0.000269	0.00402	EASANA	chr13(-):36875777-36944317	UCSC	spartin	KIAA0610, TAHCCP1	23111	ENSG00000133104	8455.37	13007.1
GSHG0008624	KDELC1	up	1.54	0.000999	0.0109	EASANA	chr13(-):103436628-103451404	UCSC	KDEL motif containing 1	EP58, MGC5302	79070	ENSG00000134901	503.22	773.06
GSHG0007319	KCNJ8	up	1.54	2.15e-09	2.52e-07	EASANA	chr12(-):21917890-21927755	UCSC	potassium voltage-gated channel subfamily J member 8	Kir6.1	3764	ENSG00000121361	1154.69	1775.02
GSHG0001723	ERRFI1	up	1.54	1.39e-15	1.07e-12	EASANA	chr1(-):8071780-8086393	UCSC	ERBB receptor feedback inhibitor 1	GENE-33, MIG-6, RALT	54206	ENSG00000116285	7694.45	11822.6
GSHG0031797	XIAP	up	1.54	0.019	0.0938	EASANA	chrX(+):122993662-123047828	UCSC	X-linked inhibitor of apoptosis	hILP	331	ENSG00000101966	606.92	932.75
GSHG0001316	CAMSAP2	up	1.53	0.0199	0.0968	EASANA	chr1(+):200708686-200829834	UCSC	calmodulin regulated spectrin associated protein family member 2	KIAA1078	23271	ENSG00000118200	9546.29	14653.8
GSHG0004407	TIAL1	up	1.53	0.00517	0.0373	EASANA	chr10(-):121332975-121356548	UCSC	TIA1 cytotoxic granule associated RNA binding protein like 1	TIAR	7073	ENSG00000151923	6473.09	9931.88
GSHG0027064	--	up	1.53	1.56e-05	0.000416	EASANA	chr6(-):166786395-166788537	UCSC	--	NULL	--	--	548.47	842.37
GSHG0133262	MIR3149	up	1.53	0.00244	0.0215	EASANA	chr8(-):77878217-77880395	UCSC	microRNA 3149	hsa-mir-3149	100422921	ENSG00000266712	444.51	680.74
GSHG0027516	RBM48	up	1.53	0.00759	0.0491	EASANA	chr7(+):92158086-92169794	UCSC	RNA binding motif protein 48	DKFZp564O0523, HSPC304	84060	ENSG00000127993	2804.05	4299.76
GSHG0021903	ZBTB11	up	1.53	0.00394	0.0308	EASANA	chr3(-):101368282-101395988	UCSC	zinc finger and BTB domain containing 11	ZNF-U69274, ZNF913	27107	ENSG00000066422	1627.1	2496.03
GSHG0004639	AMPD3	up	1.53	0.017	0.0867	EASANA	chr11(+):10471868-10529126	UCSC	adenosine monophosphate deaminase 3	NULL	272	ENSG00000133805	3076.72	4717.98
GSHG0019892	SPECC1L-ADORA2A // SPECC1L // ADORA2A	up	1.53	6.32e-05	0.00129	EASANA	chr22(+):24666785-24838328	UCSC	SPECC1L-ADORA2A readthrough (NMD candidate) // sperm antigen with calponin homology and coiled-coil domains 1 like // adenosine A2a receptor	KIAA0376, RDC8	101730217, 135, 23384	ENSG00000100014, ENSG00000128271, ENSG00000258555	6172.11	9463.73
GSHG0009792	DLL4	up	1.53	0.0116	0.0663	EASANA	chr15(+):41221531-41231258	UCSC	delta like canonical Notch ligand 4	NULL	54567	ENSG00000128917	733.97	1124.88
GSHG0007211	CDCA3	up	1.53	0.00681	0.0455	EASANA	chr12(-):6953963-6961094	UCSC	cell division cycle associated 3	GRCC8, TOME-1	83461	ENSG00000111665	181.13	276.86
GSHG0028477	NAMPT	up	1.53	0.0259	0.116	EASANA	chr7(-):105888734-105925638	UCSC	nicotinamide phosphoribosyltransferase	PBEF	10135	ENSG00000105835	3708.76	5684.47
GSHG0021002	--	up	1.53	0.00498	0.0363	EASANA	chr3(+):101547088-101547650	UCSC	--	NULL	--	--	139.27	213.13
GSHG0031429	ZFX	up	1.53	0.00563	0.0396	EASANA	chrX(+):24167106-24234372	UCSC	zinc finger protein, X-linked	ZNF926	7543	ENSG00000005889	556.23	851.93
GSHG0018223	MSTN	up	1.53	0.00323	0.0266	EASANA	chr2(-):190920423-190927455	UCSC	myostatin	NULL	2660	ENSG00000138379	338.92	517.71
GSHG0017973	MAP3K2	up	1.53	0.0171	0.0871	EASANA	chr2(-):128056245-128146042	UCSC	mitogen-activated protein kinase kinase kinase 2	MEKK2B	10746	ENSG00000169967	423.18	648.07
GSHG0022358	RNF168	up	1.53	7.58e-15	4.8e-12	EASANA	chr3(-):196195679-196230639	UCSC	ring finger protein 168	FLJ35794	165918	ENSG00000163961	3779.89	5776.86
GSHG0001716	KLHL21	up	1.53	0.000508	0.00652	EASANA	chr1(-):6650779-6663744	UCSC	kelch like family member 21	KIAA0469	9903	ENSG00000162413	16351.9	24980.7
GSHG0005316	CBL	up	1.53	0.0423	0.162	EASANA	chr11(+):119076986-119178858	UCSC	Cbl proto-oncogene	c-Cbl, RNF55	867	ENSG00000110395	530.52	810.79
GSHG0012636	RSAD1	up	1.53	1.99e-07	1.17e-05	EASANA	chr17(+):48556161-48563340	UCSC	radical S-adenosyl methionine domain containing 1	FLJ11164	55316	ENSG00000136444	1993.59	3043.76
GSHG0026557	SRPK1	up	1.53	0.0209	0.1	EASANA	chr6(-):35800811-35888957	UCSC	SRSF protein kinase 1	SFRSK1	6732	ENSG00000096063	2264.7	3457.98
GSHG0022386	ZNF141	up	1.53	0.00683	0.0456	EASANA	chr4(+):331568-378652	UCSC	zinc finger protein 141	pHZ-44	7700	ENSG00000131127	220.92	338.02
GSHG0018748	TOP1	up	1.53	7.53e-08	5.24e-06	EASANA	chr20(+):39657458-39753127	UCSC	DNA topoisomerase I	NULL	7150	ENSG00000198900	3333	5087.87
GSHG0001390	RASSF5	up	1.53	0.031	0.131	EASANA	chr1(+):206680863-206762615	UCSC	Ras association domain family member 5	Maxp1, NORE1, RAPL	83593	ENSG00000266094	314.14	479.75
GSHG0021651	ZNF852	up	1.53	0.0051	0.0369	EASANA	chr3(-):44540462-44552132	UCSC	zinc finger protein 852	NULL	285346	ENSG00000178917	183.2	279.37
GSHG0026826	SESN1	up	1.52	0.000498	0.00644	EASANA	chr6(-):109307641-109415708	UCSC	sestrin 1	PA26, SEST1	27244	ENSG00000080546	4928.09	7515.25
GSHG0014256	ZNF24	up	1.52	0.0107	0.0628	EASANA	chr18(-):32912172-32924431	UCSC	zinc finger protein 24	KOX17, Zfp191, ZSCAN3	7572	ENSG00000172466	1581.22	2410.81
GSHG0025893	PNRC1	up	1.52	0.00279	0.024	EASANA	chr6(+):89790429-89794879	UCSC	proline rich nuclear receptor coactivator 1	B4-2, PRR2	10957	ENSG00000146278	12252.2	18673
GSHG0005023	RBM14-RBM4 // RBM14 // RBM4	up	1.52	0.00126	0.0129	EASANA	chr11(+):66384053-66435854	UCSC	RBM14-RBM4 readthrough // RNA binding motif protein 14 // RNA binding motif protein 4	COAA, DKFZp779J0927, LARK, RBM4A, SIP, SYTIP1, ZCCHC21, ZCRB3A	100526737, 10432, 5936	ENSG00000173933, ENSG00000239306, ENSG00000248643	20063.1	30575.4
GSHG0025224	RNF145	up	1.52	0.00083	0.00962	EASANA	chr5(-):158584419-158637061	UCSC	ring finger protein 145	FLJ31951	153830	ENSG00000145860	6095.48	9286.93
GSHG0014464	NFIC	up	1.52	4.74e-05	0.00103	EASANA	chr19(+):3359561-3469215	UCSC	nuclear factor I C	CTF, CTF5, NF-I	4782	ENSG00000141905	4607.05	7016.94
GSHG0016178	--	up	1.52	0.00119	0.0124	EASANA	chr19(-):58768636-58790174	UCSC	--	NULL	--	--	360.8	548.5
GSHG0001260	SMG7	up	1.52	0.000223	0.00347	EASANA	chr1(+):183441506-183523328	UCSC	SMG7, nonsense mediated mRNA decay factor	EST1C, KIAA0250, SGA56M, SMG-7	9887	ENSG00000116698	3583.46	5457.83
GSHG0007758	SSH1	up	1.52	0.0237	0.109	EASANA	chr12(-):109176466-109251359	UCSC	slingshot protein phosphatase 1	KIAA1298	54434	ENSG00000084112	749.31	1141.31
GSHG0017258	CAB39	up	1.52	0.0229	0.107	EASANA	chr2(+):231577557-231685790	UCSC	calcium binding protein 39	CGI-66, MO25	51719	ENSG00000135932	3653.48	5563.2
GSHG0002202	ADGRL4	up	1.52	0.000542	0.00685	EASANA	chr1(-):79355449-79472495	UCSC	adhesion G protein-coupled receptor L4	ETL	64123	ENSG00000162618	853.35	1298.81
GSHG0009323	FBXO33	up	1.52	0.0184	0.0918	EASANA	chr14(-):39865577-39901712	UCSC	F-box protein 33	Fbx33	254170	ENSG00000165355	1378.91	2099.32
GSHG0026263	PXDC1	up	1.52	0.0168	0.086	EASANA	chr6(-):3722837-3752246	UCSC	PX domain containing 1	NULL	221749	ENSG00000168994	3729.08	5673.76
GSHG0015856	DEDD2	up	1.52	1.13e-06	4.89e-05	EASANA	chr19(-):42702745-42724304	UCSC	death effector domain containing 2	FLAME-3	162989	ENSG00000160570	5050.47	7683.19
GSHG0044815	--	up	1.52	0.0137	0.0743	EASANA	chr9(-):37886105-37886139	UCSC	--	NULL	--	--	22.56	34.65
GSHG0026477	CLIC1	up	1.52	0.0236	0.109	EASANA	chr6(-):31698358-31705095	UCSC	chloride intracellular channel 1	G6, NCC27, p64CLCP	1192	ENSG00000213719	1730.8	2633.44
GSHG0024947	LYSMD3	up	1.52	0.000286	0.00423	EASANA	chr5(-):89811443-89825401	UCSC	LysM domain containing 3	FLJ13542	116068	ENSG00000176018	426.51	649.76
GSHG0011183	CYLD	up	1.52	0.000342	0.00482	EASANA	chr16(+):50760774-50835846	UCSC	CYLD lysine 63 deubiquitinase	KIAA0849, USPL2	1540	ENSG00000083799	2453.9	3732.35
GSHG0018355	NHEJ1 // SLC23A3	up	1.52	0.000532	0.00675	EASANA	chr2(-):219940048-220035549	UCSC	non-homologous end joining factor 1 // solute carrier family 23 member 3	Cernunnos, FLJ12610, FLJ31168, SVCT3, XLF, Yspl1	151295, 79840	ENSG00000187736, ENSG00000213901	199.77	302.8
GSHG0024992	STARD4	up	1.52	0.0365	0.147	EASANA	chr5(-):110831735-110848295	UCSC	StAR related lipid transfer domain containing 4	NULL	134429	ENSG00000164211	693.68	1054.41
GSHG0027882	NOS3	up	1.52	0.0309	0.131	EASANA	chr7(+):150688144-150711687	UCSC	nitric oxide synthase 3	ECNOS, eNOS	4846	ENSG00000164867	555.22	843.66
GSHG0023620	NPY1R	up	1.52	0.0308	0.131	EASANA	chr4(-):164245117-164253947	UCSC	neuropeptide Y receptor Y1	NULL	4886	ENSG00000164128	489.07	742.53
GSHG0028351	CDK6	up	1.52	0.0452	0.17	EASANA	chr7(-):92234237-92465941	UCSC	cyclin dependent kinase 6	PLSTIRE	1021	ENSG00000105810	140.87	214.5
GSHG0014196	SPIRE1	up	1.52	0.00149	0.0147	EASANA	chr18(-):12446511-12657964	UCSC	spire type actin nucleation factor 1	KIAA1135, spir-1	56907	ENSG00000134278	3245.26	4927.53
GSHG0029382	MFHAS1	up	1.52	0.0128	0.071	EASANA	chr8(-):8641999-8751131	UCSC	malignant fibrous histiocytoma amplified sequence 1	LRRC65, MASL1, ROCO4	9258	ENSG00000147324	2837.41	4303.05
GSHG0015146	ZNF480	up	1.52	0.00292	0.0247	EASANA	chr19(+):52800422-52829179	UCSC	zinc finger protein 480	MGC32104	147657	ENSG00000198464	681.38	1032.57
GSHG0030013	UHRF2	up	1.52	0.000826	0.00958	EASANA	chr9(+):6413151-6507051	UCSC	ubiquitin like with PHD and ring finger domains 2	MGC33463, NIRF, RNF107, TDRD23, URF2	115426	ENSG00000147854	1218.81	1848.86
GSHG0019721	C2CD2	up	1.52	0.000547	0.00689	EASANA	chr21(-):43305219-43373999	UCSC	C2 calcium dependent domain containing 2	C21orf258, DKFZP586F0422, TMEM24L	25966	ENSG00000157617	692.49	1050.1
GSHG0004370	SMNDC1	up	1.52	6.42e-07	3.09e-05	EASANA	chr10(-):112052799-112064707	UCSC	survival motor neuron domain containing 1	SMNR, SPF30, TDRD16C	10285	ENSG00000119953	3616.66	5481.43
GSHG0018226	HIBCH	up	1.52	3.47e-05	0.000801	EASANA	chr2(-):191069361-191184771	UCSC	3-hydroxyisobutyryl-CoA hydrolase	NULL	26275	ENSG00000198130	2420.05	3667.09
GSHG0025695	RNF8	up	1.52	0.00365	0.0291	EASANA	chr6(+):37321748-37362519	UCSC	ring finger protein 8	KIAA0646	9025	ENSG00000112130	2960.46	4485.93
GSHG0017427	PDIA6	up	1.52	0.000127	0.00224	EASANA	chr2(-):10923519-10978103	UCSC	protein disulfide isomerase family A member 6	ERp5, P5	10130	ENSG00000143870	7196.25	10903.8
GSHG0023211	PDS5A	up	1.51	2.45e-06	9.4e-05	EASANA	chr4(-):39824484-39979590	UCSC	PDS5 cohesin associated factor A	KIAA0648, PIG54, SCC-112	23244	ENSG00000121892	14325.7	21697.9
GSHG0012438	SOCS7	up	1.51	0.00998	0.0596	EASANA	chr17(+):36508007-36561846	UCSC	suppressor of cytokine signaling 7	NAP4, NCKAP4	30837	ENSG00000274211	599.26	907.2
GSHG0032608	SRSF10	up	1.51	0.000213	0.00335	EASANA	chr1(-):24290837-24307417	UCSC	serine and arginine rich splicing factor 10	PPP1R149, SFRS13, SRp38, SRrp40, TASR1, TASR2	10772	ENSG00000188529	6751.45	10213.4
GSHG0003562	KIF11	up	1.51	0.00551	0.039	EASANA	chr10(+):94352825-94415150	UCSC	kinesin family member 11	Eg5, HKSP, TRIP5	3832	ENSG00000138160	127.18	192.93
GSHG0000832	HIPK1	up	1.51	0.00169	0.0162	EASANA	chr1(+):114471810-114520495	UCSC	homeodomain interacting protein kinase 1	KIAA0630, MGC26642, MGC33446, MGC33548, Myak, Nbak2	204851	ENSG00000163349	1858.95	2812.04
GSHG0003048	SIPA1L2	up	1.51	0.00108	0.0116	EASANA	chr1(-):232533714-232651354	UCSC	signal induced proliferation associated 1 like 2	KIAA1389	57568	ENSG00000116991	2798.7	4232.76
GSHG0017549	EIF2AK2	up	1.51	0.0345	0.141	EASANA	chr2(-):37332286-37384190	UCSC	eukaryotic translation initiation factor 2 alpha kinase 2	EIF2AK1, PKR, PPP1R83	5610	ENSG00000055332	805.97	1219.41
GSHG0000213	FAM43B	up	1.51	0.000718	0.00861	EASANA	chr1(+):20878932-20881512	UCSC	family with sequence similarity 43 member B	FLJ44952	163933	ENSG00000183114	3266.1	4937.19
GSHG0006971	RIC8B	up	1.51	5.31e-05	0.00113	EASANA	chr12(+):107168334-107283094	UCSC	RIC8 guanine nucleotide exchange factor B	FLJ10620, hSyn, RIC8	55188	ENSG00000111785	1138.12	1721.13
GSHG0016637	RMND5A	up	1.51	0.00447	0.0337	EASANA	chr2(+):86947414-87005164	UCSC	required for meiotic nuclear division 5 homolog A	FLJ13910, GID2, GID2A, p44CTLH, RMD5	64795	ENSG00000153561	1872.9	2830.45
GSHG0007756	CORO1C	up	1.51	2.77e-05	0.000668	EASANA	chr12(-):109038889-109125326	UCSC	coronin 1C	coronin-3, HCRNN4	23603	ENSG00000110880	3623.08	5471.74
GSHG0028200	COBL	up	1.51	0.000948	0.0106	EASANA	chr7(-):51083910-51384558	UCSC	cordon-bleu WH2 repeat protein	KIAA0633	23242	ENSG00000106078	3873.04	5847.94
GSHG0027651	IFRD1	up	1.51	0.00182	0.0172	EASANA	chr7(+):112063199-112117258	UCSC	interferon related developmental regulator 1	PC4, TIS7	3475	ENSG00000006652	4314.29	6511.06
GSHG0025343	GFPT2	up	1.51	0.00199	0.0184	EASANA	chr5(-):179727690-179780387	UCSC	glutamine-fructose-6-phosphate transaminase 2	GFAT2	9945	ENSG00000131459	2393.2	3612.59
GSHG0008140	CKAP2	up	1.51	0.0372	0.149	EASANA	chr13(+):53028530-53050766	UCSC	cytoskeleton associated protein 2	FLJ10749, LB1, se20-10, TMAP	26586	ENSG00000136108	1190.02	1796.39
GSHG0021123	KBTBD12	up	1.51	0.00702	0.0465	EASANA	chr3(+):127634318-127706514	UCSC	kelch repeat and BTB domain containing 12	FLJ46299	166348	ENSG00000187715	183.13	276.46
GSHG0008446	ELF1	up	1.51	0.0153	0.08	EASANA	chr13(-):41506056-41635077	UCSC	E74 like ETS transcription factor 1	NULL	1997	ENSG00000120690	935.09	1411.03
GSHG0017667	PELI1	up	1.51	0.00128	0.0131	EASANA	chr2(-):64319788-64371605	UCSC	pellino E3 ubiquitin protein ligase 1	NULL	57162	ENSG00000197329	779.79	1176.74
GSHG0002989	ENAH	up	1.51	2.14e-06	8.42e-05	EASANA	chr1(-):225674534-225840845	UCSC	ENAH, actin regulator	FLJ10773, MENA, NDPP1	55740	ENSG00000154380	930.41	1404.46
GSHG0021441	FAM43A	up	1.51	0.0122	0.0686	EASANA	chr3(+):194406622-194409764	UCSC	family with sequence similarity 43 member A	FLJ90022	131583	ENSG00000185112	2746.93	4141.87
GSHG0010400	COPS2	up	1.51	3e-06	0.000109	EASANA	chr15(-):49417473-49447854	UCSC	COP9 signalosome subunit 2	ALIEN, CSN2, TRIP15	9318	ENSG00000166200	4730.5	7132.45
GSHG0033938	HSPE1-MOB4 // HSPE1 // MOB4	up	1.51	1.47e-11	3.38e-09	EASANA	chr2(+):198364721-198418423	UCSC	HSPE1-MOB4 readthrough // heat shock protein family E (Hsp10) member 1 // MOB family member 4, phocein	2C4D, CGI-95, CPN10, DKFZP564M112, EPF, GroES, HSP10, MOB3, PHOCN	100529241, 25843, 3336	ENSG00000115540, ENSG00000115541, ENSG00000270757	22298.5	33612.1
GSHG0002747	ANKRD45	up	1.51	0.0348	0.142	EASANA	chr1(-):173577475-173639001	UCSC	ankyrin repeat domain 45	CT117, FLJ45235	339416	ENSG00000183831	203.56	306.98
GSHG0132472	TNS1	up	1.51	0.00182	0.0172	EASANA	chr2(-):218664512-218843542	UCSC	tensin 1	DKFZp586K0617, PPP1R155	7145	ENSG00000079308	1020.14	1537.99
GSHG0002451	PRKAB2	up	1.51	0.0167	0.0856	EASANA	chr1(-):146626687-146644168	UCSC	protein kinase AMP-activated non-catalytic subunit beta 2	NULL	5565	ENSG00000131791	594.25	896.23
GSHG0025187	CCDC69	up	1.51	0.0499	0.181	EASANA	chr5(-):150560613-150603654	UCSC	coiled-coil domain containing 69	DKFZP434C171, FLJ13705	26112	ENSG00000198624	754.84	1137.33
GSHG0043482	SNORA29	up	1.51	0.0195	0.0956	EASANA	chr6(-):160206626-160206765	UCSC	small nucleolar RNA, H/ACA box 29	ACA29	677812	ENSG00000206910	30.87	46.7
GSHG0008752	NYNRIN	up	1.51	0.00211	0.0192	EASANA	chr14(+):24867991-24888494	UCSC	NYN domain and retroviral integrase containing	CGIN1, FLJ11811	57523	ENSG00000205978	2138.99	3222.4
GSHG0006598	ANO6	up	1.51	0.0281	0.123	EASANA	chr12(+):45609770-45834187	UCSC	anoctamin 6	DKFZp313M0720	196527	ENSG00000177119	925.45	1393.36
GSHG0029882	ZFAT	up	1.5	4.51e-06	0.000151	EASANA	chr8(-):135490031-135725292	UCSC	zinc finger and AT-hook domain containing	KIAA1485	57623	ENSG00000066827	833.4	1254.08
GSHG0005237	SIK2	up	1.5	0.00893	0.0552	EASANA	chr11(+):111473115-111618936	UCSC	salt inducible kinase 2	DKFZp434K1115, KIAA0781, LOH11CR1I, QIK	23235	ENSG00000170145	1242.46	1869.67
GSHG0012835	UBALD2	up	1.5	0.00914	0.0561	EASANA	chr17(+):74261283-74267379	UCSC	UBA like domain containing 2	MGC29814	283991	ENSG00000185262	6092.39	9163.16
GSHG0025300	DOK3	up	1.5	0.0472	0.175	EASANA	chr5(-):176928908-176937427	UCSC	docking protein 3	FLJ22570	79930	ENSG00000146094	309.4	464.51
GSHG0010506	CSNK1G1 // PCLAF	up	1.5	0.0107	0.0627	EASANA	chr15(-):64457716-64679886	UCSC	casein kinase 1 gamma 1 // PCNA clamp associated factor	CK1gamma1, NS5ATP9, OEATC-1, p15(PAF), PAF15	53944, 9768	ENSG00000166803, ENSG00000169118	201.27	302.93
GSHG0030753	B4GALT1	up	1.5	0.0216	0.102	EASANA	chr9(-):33104080-33167356	UCSC	beta-1, 4-galactosyltransferase 1	beta4Gal-T1	2683	ENSG00000086062	120.24	180.91
GSHG0009217	HNRNPC	up	1.5	0.00155	0.0152	EASANA	chr14(-):21677295-21737638	UCSC	heterogeneous nuclear ribonucleoprotein C (C1/C2)	hnRNPC	3183	ENSG00000092199	28712.1	43108.1
GSHG0014551	ZNF317	up	1.5	0.000353	0.00495	EASANA	chr19(+):9251056-9274090	UCSC	zinc finger protein 317	NULL	57693	ENSG00000130803	417.73	627.76
GSHG0005297	--	up	1.5	0.0135	0.0734	EASANA	chr11(+):118303363-118305438	UCSC	--	NULL	--	--	433.63	650.13
GSHG0002721	CCDC181	up	1.5	0.0103	0.0612	EASANA	chr1(-):169364110-169429907	UCSC	coiled-coil domain containing 181	FLJ25846	57821	ENSG00000117477	1043.23	1565
GSHG0032855	--	down	9163.82	4.66e-13	1.76e-10	EASANA	chr6_cox_hap2(+):4487915-4499091	UCSC	--	NULL	--	--	1696.71	0
GSHG0054899	--	down	8267.29	1.24e-14	7.5e-12	EASANA	chr6_ssto_hap7(-):3978426-3993139	UCSC	--	NULL	--	--	1530.77	0
GSHG0032838	--	down	3215.88	1.24e-12	4.06e-10	EASANA	chr6_apd_hap1(+):1150195-1153434	UCSC	--	NULL	--	--	3207.04	0.99
GSHG0032873	HLA-DRB1	down	2931.29	1.23e-05	0.000344	EASANA	chr6_dbb_hap3(-):3820122-3835697	UCSC	major histocompatibility complex, class II, DR beta 1	NULL	3123	--	720.55	0.24
GSHG0032879	--	down	725.39	2.67e-05	0.000649	EASANA	chr6_mcf_hap5(-):3962102-3968769	UCSC	--	NULL	--	--	532.18	0.73
GSHG0032856	--	down	122.69	0.000856	0.00985	EASANA	chr6_qbl_hap6(+):4276270-4286468	UCSC	--	NULL	--	--	93.29	0.76
GSHG0144642	--	down	63.77	2.04e-05	0.00052	EASANA	chrX(-):13397454-13397506	UCSC	--	NULL	--	--	19.45	0.25
GSHG0128904	--	down	50.34	0.000261	0.00394	EASANA	chr3(+):37318239-37318270	UCSC	--	NULL	--	--	15.33	0.24
GSHG0032861	--	down	30.52	0.00441	0.0333	EASANA	chr6_mcf_hap5(-):2617067-2621613	UCSC	--	NULL	--	--	5415.42	177.43
GSHG0021569	EFHB	down	15.03	1.38e-09	1.67e-07	EASANA	chr3(-):19920964-19988517	UCSC	EF-hand domain family member B	CFAP21, FLJ25200	151651	ENSG00000163576	278.78	18.55
GSHG0113123	--	down	13.24	0.000337	0.00476	EASANA	chr9(+):40028846-40028924	UCSC	--	NULL	--	--	10.08	0.77
GSHG0047690	LOC100506476	down	12.64	3.56e-17	4.72e-14	EASANA	chr14(+):74254063-74270310	UCSC	uncharacterized LOC100506476	NULL	100506476	--	355.46	28.14
GSHG0133874	--	down	12	0.00136	0.0137	EASANA	chr1(+):1355688-1355719	UCSC	--	NULL	--	--	5.93	0.49
GSHG0034956	--	down	9.9	0.00383	NA	EASANA	chr10(+):126311138-126311166	UCSC	--	NULL	--	--	4.94	0.5
GSHG0001315	LOC101929224	down	9.74	4.99e-14	2.51e-11	EASANA	chr1(+):200638635-200663370	UCSC	uncharacterized LOC101929224	NULL	101929224	--	105.45	10.83
GSHG0134628	--	down	8.46	1.18e-06	5.07e-05	EASANA	chr1(-):234545768-234545793	UCSC	--	NULL	--	--	34.06	4.05
GSHG0030839	LOC403323	down	8.12	9.63e-05	0.00179	EASANA	chr9(-):66513680-66553911	UCSC	uncharacterized LOC403323	NULL	403323	--	510.87	62.92
GSHG0040671	PLAC9P1	down	7.91	1.07e-06	4.71e-05	EASANA	chr2(-):130680435-130691890	UCSC	placenta specific 9 pseudogene 1	NULL	389033	ENSG00000214100	147.29	18.63
GSHG0028272	METTL27	down	7.6	4.1e-08	3.15e-06	EASANA	chr7(-):73248920-73256865	UCSC	methyltransferase like 27	NULL	155368	ENSG00000165171	164.03	21.59
GSHG0030840	--	down	7.08	2.6e-06	9.8e-05	EASANA	chr9(-):66517206-66520781	UCSC	--	NULL	--	--	211.71	29.95
GSHG0084272	--	down	6.74	0.00104	0.0112	EASANA	chr2(-):56149047-56149087	UCSC	--	NULL	--	--	6.7	1.01
GSHG0005037	CARNS1	down	6.45	7.96e-09	7.83e-07	EASANA	chr11(+):67183144-67193076	UCSC	carnosine synthase 1	KIAA1394	57571	ENSG00000172508	12342.9	1914.44
GSHG0013805	--	down	6.2	4.09e-06	0.00014	EASANA	chr17(-):79084283-79089521	UCSC	--	NULL	--	--	5184.08	836.59
GSHG0133363	CTSV	down	6.17	2.46e-06	9.4e-05	EASANA	chr9(-):99791961-99918838	UCSC	cathepsin V	CTSU	1515	ENSG00000136943	295.54	47.92
GSHG0140148	--	down	5.95	0.00298	0.0251	EASANA	chr22(+):25855567-25855600	UCSC	--	NULL	--	--	36.04	6.05
GSHG0006649	GPD1	down	5.91	4.42e-13	1.7e-10	EASANA	chr12(+):50497602-50505103	UCSC	glycerol-3-phosphate dehydrogenase 1	NULL	2819	ENSG00000167588	4604.07	779.27
GSHG0103485	--	down	5.79	0.00715	0.0472	EASANA	chr6_dbb_hap3(+):4229913-4229944	UCSC	--	NULL	--	--	46.8	8.09
GSHG0013706	MGC16275	down	5.69	6.91e-16	6.46e-13	EASANA	chr17(-):72206145-72209460	UCSC	uncharacterized protein MGC16275	NULL	85001	--	1957.72	344.11
GSHG0003890	CDNF	down	5.58	6.4e-10	8.51e-08	EASANA	chr10(-):14861251-14880577	UCSC	cerebral dopamine neurotrophic factor	NULL	441549	ENSG00000185267	279.52	50.12
GSHG0020177	PRODH	down	5.51	1.47e-19	2.85e-16	EASANA	chr22(-):18900288-18924066	UCSC	proline dehydrogenase 1	HSPOX2, PIG6, PRODH1, PRODH2, TP53I6	5625	ENSG00000100033	12965.6	2354.19
GSHG0053829	USP46-AS1	down	5.42	1.68e-12	5.2e-10	EASANA	chr4(+):53525573-53527665	UCSC	USP46 antisense RNA 1	NULL	643783	ENSG00000248866	214.06	39.47
GSHG0144692	--	down	5.41	0.00147	0.0146	EASANA	chrX(-):48634795-48634867	UCSC	--	NULL	--	--	9.47	1.75
GSHG0052751	LOC101929497	down	5.34	2.67e-08	2.16e-06	EASANA	chr11(+):127140965-127206915	UCSC	uncharacterized LOC101929497	NULL	101929497	--	96.52	18.1
GSHG0144432	--	down	5.15	0.000554	0.00697	EASANA	chr1(-):1594984-1595015	UCSC	--	NULL	--	--	44.19	8.58
GSHG0133875	--	down	5.1	0.000784	0.00921	EASANA	chr1(+):1355722-1355780	UCSC	--	NULL	--	--	7.64	1.51
GSHG0023881	--	down	5.01	2.81e-12	8.43e-10	EASANA	chr5(+):36667819-36670060	UCSC	--	NULL	--	--	1228.63	245.23
GSHG0004277	OPALIN	down	4.99	6.5e-09	6.51e-07	EASANA	chr10(-):98102977-98119122	UCSC	oligodendrocytic myelin paranodal and inner loop protein	HTMP10, TMP10	93377	ENSG00000197430	32565.3	6529.03
GSHG0008458	CCDC122	down	4.98	7.8e-09	7.73e-07	EASANA	chr13(-):44410491-44453872	UCSC	coiled-coil domain containing 122	FLJ31846	160857	ENSG00000151773	147.71	29.7
GSHG0027111	LOC101927021	down	4.94	4.63e-07	2.36e-05	EASANA	chr7(+):1200010-1205594	UCSC	uncharacterized LOC101927021	NULL	101927021	--	622.33	126.04
GSHG0011256	LINC00920	down	4.89	0.000109	0.00198	EASANA	chr16(+):66442427-66446038	UCSC	long intergenic non-protein coding RNA 920	NULL	100505865	ENSG00000246898	339.31	69.36
GSHG0139394	--	down	4.78	4.72e-09	4.95e-07	EASANA	chr2(-):95689407-95691314	UCSC	--	NULL	--	--	810.16	169.42
GSHG0029993	RFX3-AS1	down	4.77	1.19e-09	1.48e-07	EASANA	chr9(+):3668086-3691756	UCSC	RFX3 antisense RNA 1	NULL	101929302	ENSG00000232104	407.12	85.36
GSHG0148859	--	down	4.74	0.0083	0.0523	EASANA	chr18(-):29672150-29672184	UCSC	--	NULL	--	--	4.67	1
GSHG0138006	--	down	4.74	6.48e-09	6.51e-07	EASANA	chr17(-):60552644-60552774	UCSC	--	NULL	--	--	34.41	7.32
GSHG0007174	LINC00940	down	4.72	8.61e-06	0.000256	EASANA	chr12(-):2038368-2045742	UCSC	long intergenic non-protein coding RNA 940	NULL	100271702	ENSG00000235049	713.44	151.13
GSHG0044896	FRG1JP	down	4.71	1.98e-05	0.000507	EASANA	chr9(-):68427785-68455368	UCSC	FSHD region gene 1 family member J, pseudogene	NULL	642236	ENSG00000215548	436.52	92.64
GSHG0020735	CCDC13-AS1	down	4.65	7.67e-05	0.0015	EASANA	chr3(+):42774067-42788260	UCSC	CCDC13 antisense RNA 1	NULL	100874114	ENSG00000173811	439.93	94.72
GSHG0013264	CCT6B	down	4.63	1.69e-11	3.81e-09	EASANA	chr17(-):33254878-33288528	UCSC	chaperonin containing TCP1 subunit 6B	Cctz2, TSA303	10693	ENSG00000132141	378.94	81.88
GSHG0140321	--	down	4.61	0.00201	0.0185	EASANA	chr22(+):20139828-20139849	UCSC	--	NULL	--	--	10.39	2.28
GSHG0144972	--	down	4.54	0.000238	0.00366	EASANA	chr22(-):18911806-18911837	UCSC	--	NULL	--	--	12.68	2.76
GSHG0015436	PEX11G	down	4.53	8.39e-11	1.52e-08	EASANA	chr19(-):7541756-7554286	UCSC	peroxisomal biogenesis factor 11 gamma	NULL	92960	ENSG00000104883	227.54	50.28
GSHG0081677	--	down	4.51	0.02	0.0971	EASANA	chr15(-):20565615-20565646	UCSC	--	NULL	--	--	8.09	1.76
GSHG0136818	--	down	4.38	0.00265	0.023	EASANA	chr15(-):86287281-86287307	UCSC	--	NULL	--	--	7.66	1.76
GSHG0020795	--	down	4.37	2.96e-14	1.63e-11	EASANA	chr3(+):48973027-48975090	UCSC	--	NULL	--	--	312.31	71.59
GSHG0138060	--	down	4.35	1.51e-05	0.000406	EASANA	chr17(-):79362666-79362697	UCSC	--	NULL	--	--	66.73	15.39
GSHG0019579	CYP4F29P	down	4.35	8.19e-07	3.79e-05	EASANA	chr21(-):15215455-15220685	UCSC	cytochrome P450 family 4 subfamily F member 29, pseudogene	CYP4F-se4[6:7:8]	54055	ENSG00000228314	335.11	76.99
GSHG0049540	SEMA3B-AS1	down	4.35	1.35e-05	0.000372	EASANA	chr3(-):50304075-50304803	UCSC	SEMA3B antisense RNA 1 (head to head)	NULL	101928931	ENSG00000232352	289.68	66.61
GSHG0150516	--	down	4.34	0.00897	0.0554	EASANA	chr3(-):183645415-183645458	UCSC	--	NULL	--	--	28.05	6.45
GSHG0005320	--	down	4.33	1.57e-05	0.000417	EASANA	chr11(+):119479135-119529994	UCSC	--	NULL	--	--	626.55	144.72
GSHG0068412	--	down	4.32	6.98e-10	9.16e-08	EASANA	chr13(+):61120993-61121024	UCSC	--	NULL	--	--	31.51	7.28
GSHG0138061	--	down	4.3	1.69e-05	0.000443	EASANA	chr17(-):79362964-79362995	UCSC	--	NULL	--	--	96.31	22.47
GSHG0001691	HES5	down	4.27	2.68e-10	4.06e-08	EASANA	chr1(-):2460186-2461684	UCSC	hes family bHLH transcription factor 5	bHLHb38	388585	ENSG00000197921	416.08	97.46
GSHG0014827	--	down	4.26	5.64e-08	4.11e-06	EASANA	chr19(+):35795942-35796849	UCSC	--	NULL	--	--	189.72	44.55
GSHG0106116	--	down	4.23	0.00979	0.0588	EASANA	chr7(+):45849296-45849329	UCSC	--	NULL	--	--	6.46	1.54
GSHG0003500	PLAC9	down	4.19	8.11e-14	3.94e-11	EASANA	chr10(+):81891439-81904818	UCSC	placenta specific 9	NULL	219348	ENSG00000189129	238.77	57.01
GSHG0034730	NEBL-AS1	down	4.15	2.44e-08	2.01e-06	EASANA	chr10(+):21462919-21463850	UCSC	NEBL antisense RNA 1	NULL	100128511	ENSG00000231920	145.92	35.22
GSHG0046490	LOC100506022	down	4.15	1.25e-13	5.62e-11	EASANA	chr1(-):9485154-9489055	UCSC	uncharacterized LOC100506022	NULL	100506022	--	512.82	123.7
GSHG0001793	MST1L // LOC102724562	down	4.1	2.4e-10	3.77e-08	EASANA	chr1(-):17081129-17090975	UCSC	macrophage stimulating 1 like // macrophage stimulating 1 pseudogene	D1F15S1A, MSPL-7, MSPL7	102724562, 11223	ENSG00000186715	431.25	105.23
GSHG0022935	NPY2R	down	4.06	0.000664	0.0081	EASANA	chr4(+):156129778-156138229	UCSC	neuropeptide Y receptor Y2	NULL	4887	ENSG00000185149	983.63	242.16
GSHG0004491	--	down	4.06	4.6e-09	4.89e-07	EASANA	chr11(+):318653-325629	UCSC	--	NULL	--	--	271.08	66.77
GSHG0143006	--	down	4.04	0.00817	0.0518	EASANA	chr7(+):45848632-45848663	UCSC	--	NULL	--	--	6.13	1.51
GSHG0135845	--	down	4.03	5.04e-15	3.49e-12	EASANA	chr13(+):20438063-20439974	UCSC	--	NULL	--	--	403.76	100.35
GSHG0049096	LINC01431	down	3.95	5.32e-11	1.03e-08	EASANA	chr20(-):23337231-23338764	UCSC	long intergenic non-protein coding RNA 1431	NULL	100505683	ENSG00000232645	150.6	38.2
GSHG0017223	INHA	down	3.93	5.92e-10	7.91e-08	EASANA	chr2(+):220436952-220440437	UCSC	inhibin alpha subunit	NULL	3623	ENSG00000123999	632.76	161.1
GSHG0034166	MIR3117	down	3.93	0.00565	0.0397	EASANA	chr1(+):67094123-67094200	UCSC	microRNA 3117	hsa-mir-3117	100422871	ENSG00000264720	13.04	3.28
GSHG0030358	--	down	3.9	4.45e-16	4.81e-13	EASANA	chr9(+):113341513-113343658	UCSC	--	NULL	--	--	669.46	171.86
GSHG0014828	FFAR1	down	3.88	0.000539	0.00682	EASANA	chr19(+):35842445-35844763	UCSC	free fatty acid receptor 1	FFA1R	2864	ENSG00000126266	621.96	160.14
GSHG0142664	--	down	3.86	0.0142	0.0761	EASANA	chr7(+):45851388-45851418	UCSC	--	NULL	--	--	6.79	1.8
GSHG0138059	--	down	3.84	2.97e-05	0.000708	EASANA	chr17(-):79362606-79362637	UCSC	--	NULL	--	--	90.91	23.72
GSHG0003742	BTBD16	down	3.82	0.000675	0.0082	EASANA	chr10(+):124030811-124097695	UCSC	BTB domain containing 16	Em:AC061711.1, FLJ25359	118663	ENSG00000138152	402.97	105.63
GSHG0140397	--	down	3.8	3e-09	3.38e-07	EASANA	chr22(-):31478142-31479551	UCSC	--	NULL	--	--	204.85	53.86
GSHG0144304	--	down	3.77	0.00111	0.0119	EASANA	chr19(-):5691567-5691647	UCSC	--	NULL	--	--	12.41	3.28
GSHG0007600	WIF1	down	3.77	6.75e-06	0.00021	EASANA	chr12(-):65444404-65515346	UCSC	WNT inhibitory factor 1	NULL	11197	ENSG00000156076	4054	1075.8
GSHG0022488	CD38	down	3.77	6.97e-06	0.000216	EASANA	chr4(+):15779888-15854866	UCSC	CD38 molecule	NULL	952	ENSG00000004468	104.16	27.71
GSHG0000443	TMEM125	down	3.76	2.46e-06	9.4e-05	EASANA	chr1(+):43735665-43739672	UCSC	transmembrane protein 125	MGC17299	128218	ENSG00000179178	4769.12	1269.5
GSHG0003319	FXYD4	down	3.7	0.00316	0.0261	EASANA	chr10(+):43867086-43871783	UCSC	FXYD domain containing ion transport regulator 4	CHIF	53828	ENSG00000150201	200.9	54.36
GSHG0151509	--	down	3.69	0.000116	0.00207	EASANA	chr6(+):29640169-29644931	UCSC	--	NULL	--	--	2385.54	647.03
GSHG0144137	--	down	3.68	3.23e-06	0.000115	EASANA	chr9(-):45440183-45440231	UCSC	--	NULL	--	--	18.41	5.05
GSHG0002876	GOLT1A	down	3.68	0.000457	0.00602	EASANA	chr1(-):204167286-204183220	UCSC	golgi transport 1A	CGI-141, FLJ42654, GOT1, MGC62027, YMR292W	127845	ENSG00000174567	91.72	24.9
GSHG0137820	--	down	3.68	0.00666	0.0447	EASANA	chr17(-):26209985-26210016	UCSC	--	NULL	--	--	5.53	1.51
GSHG0028518	ST7-AS1	down	3.68	1.67e-08	1.47e-06	EASANA	chr7(-):116592503-116594388	UCSC	ST7 antisense RNA 1	ST7AS1	93653	ENSG00000227199	343.63	93.45
GSHG0007974	MIPEPP3	down	3.64	4.8e-19	8.74e-16	EASANA	chr13(+):21872264-21967062	UCSC	mitochondrial intermediate peptidase pseudogene 3	NULL	650794	ENSG00000233325	703.84	193.61
GSHG0015787	PPP1R14A	down	3.62	4.03e-05	0.000909	EASANA	chr19(-):38741875-38747231	UCSC	protein phosphatase 1 regulatory inhibitor subunit 14A	CPI-17	94274	ENSG00000167641	20458.9	5644.44
GSHG0012866	TMEM235	down	3.62	2.16e-05	0.000545	EASANA	chr17(+):76227391-76237067	UCSC	transmembrane protein 235	NULL	283999	ENSG00000204278	9876.91	2726.44
GSHG0013455	ASB16-AS1	down	3.62	1.96e-21	5.19e-18	EASANA	chr17(-):42253354-42264085	UCSC	ASB16 antisense RNA 1	DKFZp762C2414	339201	ENSG00000267080	361.8	100.1
GSHG0009930	SNX22	down	3.61	2.47e-11	5.3e-09	EASANA	chr15(+):64443914-64449680	UCSC	sorting nexin 22	FLJ13952	79856	ENSG00000157734	2306.99	639.42
GSHG0011907	LRRC29	down	3.58	8.79e-20	1.97e-16	EASANA	chr16(-):67241043-67260930	UCSC	leucine rich repeat containing 29	FBL9	26231	ENSG00000125122	190.48	53.32
GSHG0021623	CX3CR1	down	3.57	1.35e-10	2.31e-08	EASANA	chr3(-):39304985-39323226	UCSC	C-X3-C motif chemokine receptor 1	CCRL1, CMKDR1, V28	1524	ENSG00000168329	4399.6	1232.34
GSHG0016648	THNSL2	down	3.56	2.67e-06	0.0001	EASANA	chr2(+):88469814-88486156	UCSC	threonine synthase like 2	FLJ10916, SOFAT, TSH2	55258	ENSG00000144115	1494.48	419.28
GSHG0145914	FAHD2CP	down	3.53	1.93e-08	1.66e-06	EASANA	chr2(+):96676299-96720672	UCSC	fumarylacetoacetate hydrolase domain containing 2C, pseudogene	NULL	729234	ENSG00000231584	6966.82	1975.75
GSHG0140270	--	down	3.52	8.62e-12	2.13e-09	EASANA	chr22(+):46646274-46648542	UCSC	--	NULL	--	--	265.76	75.54
GSHG0142665	--	down	3.52	0.00416	0.032	EASANA	chr7(+):45854006-45854037	UCSC	--	NULL	--	--	9.73	2.78
GSHG0143991	--	down	3.51	0.00989	0.0592	EASANA	chr9(+):131207702-131207722	UCSC	--	NULL	--	--	10.76	3.03
GSHG0137823	--	down	3.51	0.00546	0.0387	EASANA	chr17(-):26210226-26210263	UCSC	--	NULL	--	--	6.99	1.99
GSHG0140924	--	down	3.5	0.0105	0.0618	EASANA	chr1(-):1595036-1595072	UCSC	--	NULL	--	--	62	17.69
GSHG0139791	--	down	3.5	2.43e-05	0.0006	EASANA	chr20(-):1871874-1871902	UCSC	--	NULL	--	--	18.42	5.3
GSHG0030616	NOXA1	down	3.5	7.76e-12	1.95e-09	EASANA	chr9(+):140317847-140328864	UCSC	NADPH oxidase activator 1	FLJ25475, NY-CO-31	10811	ENSG00000188747	3335.8	952.61
GSHG0007180	LOC100128253	down	3.46	0.000756	0.00896	EASANA	chr12(-):3405368-3475288	UCSC	uncharacterized LOC100128253	NULL	100128253	--	583.34	168.4
GSHG0005956	ACY3	down	3.46	0.000149	0.00251	EASANA	chr11(-):67410027-67418130	UCSC	aminoacylase 3	ACY-3, HCBP1, MGC9740	91703	ENSG00000132744	327.7	94.58
GSHG0132757	MIR219A2	down	3.45	7.27e-05	0.00144	EASANA	chr9(-):131154897-131154993	UCSC	microRNA 219a-2	hsa-mir-219-2	407003	ENSG00000284185	73.11	21.19
GSHG0029612	LINC01299	down	3.43	2.8e-05	0.000674	EASANA	chr8(-):66439281-66474901	UCSC	long intergenic non-protein coding RNA 1299	NULL	286186	ENSG00000254081	955.89	278.93
GSHG0104113	LOC730234	down	3.4	4.08e-05	0.000916	EASANA	chr7(+):45844828-45847509	UCSC	uncharacterized LOC730234	NULL	730234	--	92.77	27.29
GSHG0029933	PYCR3	down	3.4	1.18e-09	1.48e-07	EASANA	chr8(-):144685394-144691943	UCSC	pyrroline-5-carboxylate reductase 3	FLJ13852	65263	ENSG00000104524	422.5	124.35
GSHG0133849	LDB3	down	3.38	6.86e-05	0.00137	EASANA	chr10(+):88426549-88495825	UCSC	LIM domain binding 3	KIAA0613, PDLIM6, ZASP	11155	ENSG00000122367	2293.29	679.38
GSHG0039928	PRR22	down	3.35	4.39e-14	2.32e-11	EASANA	chr19(-):5782972-5784776	UCSC	proline rich 22	MGC24975	163154	ENSG00000212123	620.92	185.47
GSHG0144146	--	down	3.34	0.000272	0.00406	EASANA	chr9(-):45441101-45441155	UCSC	--	NULL	--	--	17.44	5.25
GSHG0020759	CLEC3B	down	3.33	3.93e-06	0.000135	EASANA	chr3(+):45067751-45077564	UCSC	C-type lectin domain family 3 member B	TN	7123	ENSG00000163815	2258.24	677.63
GSHG0014153	TYMSOS	down	3.31	0.000187	0.00302	EASANA	chr18(-):641320-658340	UCSC	TYMS opposite strand	NULL	494514	ENSG00000176912	1118.25	337.85
GSHG0063808	LOC101928424	down	3.31	2.9e-06	0.000106	EASANA	chr11(+):102323650-102332769	UCSC	uncharacterized LOC101928424	NULL	101928424	--	187.44	56.73
GSHG0137666	--	down	3.31	0.00323	0.0266	EASANA	chr17(+):76201122-76201147	UCSC	--	NULL	--	--	10.8	3.28
GSHG0143417	--	down	3.3	0.0141	0.0757	EASANA	chr8(+):52861747-52861778	UCSC	--	NULL	--	--	5.02	1.51
GSHG0140665	--	down	3.29	2.97e-12	8.83e-10	EASANA	chr3(+):106967788-106970300	UCSC	--	NULL	--	--	511.65	155.63
GSHG0002046	BEST4	down	3.28	4.38e-05	0.000965	EASANA	chr1(-):45249257-45253426	UCSC	bestrophin 4	NULL	266675	ENSG00000142959	116.55	35.57
GSHG0005535	CAVIN3	down	3.27	7.55e-08	5.24e-06	EASANA	chr11(-):6340173-6341742	UCSC	caveolae associated protein 3	cavin-3, HSRBC, MGC20400, SRBC	112464	ENSG00000170955	400.46	122.64
GSHG0001695	LINC00982	down	3.27	2.24e-09	2.62e-07	EASANA	chr1(-):2976181-2984289	UCSC	long intergenic non-protein coding RNA 982	FLJ42875	440556	ENSG00000177133	5727.65	1753.28
GSHG0007035	LINC00173	down	3.25	7.45e-16	6.46e-13	EASANA	chr12(+):116971227-116974317	UCSC	long intergenic non-protein coding RNA 173	FLJ42957	100287569	ENSG00000196668	419.72	129.4
GSHG0051179	LINC01608	down	3.22	1.16e-05	0.000327	EASANA	chr8(-):111949919-112039662	UCSC	long intergenic non-protein coding RNA 1608	TCONS_00015136	101927459	ENSG00000253877	196.17	60.94
GSHG0033950	FAM182B	down	3.22	3.5e-06	0.000123	EASANA	chr20(-):25744088-25781927	UCSC	family with sequence similarity 182 member B	NULL	728882	ENSG00000175170	334.31	103.85
GSHG0011504	CCDC78	down	3.22	6.75e-15	4.47e-12	EASANA	chr16(-):772582-776880	UCSC	coiled-coil domain containing 78	FLJ34512	124093	ENSG00000162004	655.67	203.92
GSHG0022390	MYL5	down	3.21	6.61e-13	2.38e-10	EASANA	chr4(+):667369-675817	UCSC	myosin light chain 5	NULL	4636	ENSG00000215375	555.63	173.02
GSHG0005265	TTC12	down	3.21	1.01e-06	4.49e-05	EASANA	chr11(+):113185251-113244016	UCSC	tetratricopeptide repeat domain 12	FLJ13859, FLJ20535, TPARM	54970	ENSG00000149292	888.96	276.73
GSHG0138687	--	down	3.21	3.28e-05	0.000762	EASANA	chr19(-):33366915-33366985	UCSC	--	NULL	--	--	16.12	5
GSHG0021440	TMEM44-AS1	down	3.19	2.04e-08	1.73e-06	EASANA	chr3(+):194304997-194311561	UCSC	TMEM44 antisense RNA 1	NULL	100507297	ENSG00000231770	384.03	120.15
GSHG0152621	--	down	3.17	0.000734	0.00875	EASANA	chrX(+):70677504-70677576	UCSC	--	NULL	--	--	11.08	3.55
GSHG0081674	--	down	3.17	0.0186	0.0922	EASANA	chr15(-):20566610-20566645	UCSC	--	NULL	--	--	9.84	3.04
GSHG0012286	KRT17P2	down	3.17	1.85e-06	7.46e-05	EASANA	chr17(+):18330175-18335240	UCSC	keratin 17 pseudogene 2	NULL	339241	ENSG00000186831	177.1	55.9
GSHG0000780	GSTM5	down	3.16	0.000685	0.00828	EASANA	chr1(+):110254864-110260888	UCSC	glutathione S-transferase mu 5	NULL	2949	ENSG00000134201	2250.71	711.21
GSHG0001698	MEGF6	down	3.16	8.1e-22	2.36e-18	EASANA	chr1(-):3404513-3528059	UCSC	multiple EGF like domains 6	NULL	1953	ENSG00000162591	974.68	308.41
GSHG0008728	CMTM5	down	3.14	0.000473	0.00617	EASANA	chr14(+):23846016-23848980	UCSC	CKLF like MARVEL transmembrane domain containing 5	FLJ37521	116173	ENSG00000166091	6943.36	2213.41
GSHG0120349	--	down	3.12	3.21e-07	1.73e-05	EASANA	chr12(+):48178158-48178235	UCSC	--	NULL	--	--	54.27	17.43
GSHG0138063	--	down	3.11	2.18e-05	0.000549	EASANA	chr17(-):79363765-79363796	UCSC	--	NULL	--	--	73.28	23.61
GSHG0019221	--	down	3.11	1.79e-11	3.99e-09	EASANA	chr20(-):44559189-44563694	UCSC	--	NULL	--	--	405.61	130.37
GSHG0032075	SLC38A5	down	3.11	4.55e-10	6.35e-08	EASANA	chrX(-):48316920-48328644	UCSC	solute carrier family 38 member 5	JM24, SN2	92745	ENSG00000017483	1804.11	579.99
GSHG0031506	RBM3	down	3.1	5.17e-06	0.000169	EASANA	chrX(+):48432741-48439553	UCSC	RNA binding motif protein 3	IS1-RNPL	5935	ENSG00000102317	3682.33	1188.28
GSHG0010693	LOC101929679	down	3.09	8.57e-05	0.00164	EASANA	chr15(-):86298172-86301956	UCSC	uncharacterized LOC101929679	NULL	101929679	--	126.87	41.09
GSHG0010719	ZNF710-AS1	down	3.08	1.7e-08	1.48e-06	EASANA	chr15(-):90617745-90625439	UCSC	ZNF710 antisense RNA 1	ENST00000558334	109729181	ENSG00000259291	2624.91	852.49
GSHG0015269	ZSCAN1	down	3.06	8.8e-06	0.00026	EASANA	chr19(+):58545395-58565999	UCSC	zinc finger and SCAN domain containing 1	FLJ33779, ZNF915	284312	ENSG00000152467	400.1	130.68
GSHG0020367	TST	down	3.06	6.16e-18	9.44e-15	EASANA	chr22(-):37406900-37416224	UCSC	thiosulfate sulfurtransferase	RDS	7263	ENSG00000128311	1565.31	511.23
GSHG0137936	--	down	3.06	3.76e-18	6.08e-15	EASANA	chr17(-):43222811-43229638	UCSC	--	NULL	--	--	1230.83	402.8
GSHG0014774	LINC01532	down	3.05	7.54e-06	0.000229	EASANA	chr19(+):29493462-29504862	UCSC	long intergenic non-protein coding RNA 1532	NULL	100505835	ENSG00000267014	250.57	82.23
GSHG0017089	LINC01877	down	3.04	0.00173	0.0165	EASANA	chr2(+):200472791-200523847	UCSC	long intergenic non-protein coding RNA 1877	NULL	101927641	ENSG00000238217	370.98	121.87
GSHG0134926	--	down	3.04	0.00842	0.0529	EASANA	chr10(-):25100857-25100909	UCSC	--	NULL	--	--	6.88	2.25
GSHG0138064	--	down	3.04	7.16e-05	0.00142	EASANA	chr17(-):79363869-79363905	UCSC	--	NULL	--	--	170.83	56.23
GSHG0005751	FOLH1	down	3.04	0.000327	0.00466	EASANA	chr11(-):49166646-49230222	UCSC	folate hydrolase 1	GCP2, GCPII, NAALAD1, NAALAdase, PSM, PSMA	2346	ENSG00000086205	7830.09	2577.48
GSHG0013038	SLC16A11	down	3.03	2.84e-06	0.000105	EASANA	chr17(-):6944949-6947242	UCSC	solute carrier family 16 member 11	FLJ90193, MCT11	162515	ENSG00000174326	188.68	62.34
GSHG0007633	LOC100507377	down	3.02	0.00116	0.0122	EASANA	chr12(-):74551566-74686411	UCSC	uncharacterized LOC100507377	NULL	100507377	--	148.76	49.28
GSHG0019175	KIAA1755	down	3.01	4.82e-06	0.000159	EASANA	chr20(-):36838907-36889174	UCSC	KIAA1755	RP5-1054A22.3	85449	ENSG00000149633	3468.96	1154.2
GSHG0010401	FAM227B	down	3	6.32e-08	4.52e-06	EASANA	chr15(-):49619159-49913128	UCSC	family with sequence similarity 227 member B	FLJ32800	196951	ENSG00000166262	251.53	83.92
GSHG0139590	--	down	3	6.92e-19	1.19e-15	EASANA	chr2(-):223431624-223434438	UCSC	--	NULL	--	--	581.09	193.94
GSHG0018642	ZNF337-AS1	down	2.99	1.78e-11	3.98e-09	EASANA	chr20(+):25604681-25658690	UCSC	ZNF337 antisense RNA 1	NULL	102724826	ENSG00000213742	241.13	80.72
GSHG0030598	LCN12	down	2.98	1.07e-12	3.68e-10	EASANA	chr9(+):139846768-139849949	UCSC	lipocalin 12	MGC48935	286256	ENSG00000184925	332.92	111.69
GSHG0052393	LOC100506725	down	2.96	0.000187	0.00302	EASANA	chr7(+):35756047-35759320	UCSC	uncharacterized LOC100506725	NULL	100506725	--	4279.99	1445.28
GSHG0132926	MAN1B1-AS1 // MAN1B1-DT	down	2.96	4.34e-09	4.65e-07	EASANA	chr9(-):139979398-139981269	UCSC	MAN1B1 antisense RNA 1 (head to head) // MAN1B1 divergent transcript	NULL	100289341	ENSG00000268996	858.71	290.46
GSHG0032536	RHCE	down	2.95	7.37e-06	0.000225	EASANA	chr1(-):25688740-25756683	UCSC	Rh blood group CcEe antigens	CD240CE	6006	ENSG00000188672	247.73	84.06
GSHG0013277	MMP28	down	2.94	1.86e-11	4.11e-09	EASANA	chr17(-):34083269-34122711	UCSC	matrix metallopeptidase 28	EPILYSIN, MM28, MMP-25, MMP-28	79148	ENSG00000271447	1000.46	339.83
GSHG0005624	USH1C	down	2.94	0.00151	0.0149	EASANA	chr11(-):17515437-17565963	UCSC	USH1 protein network component harmonin	AIE-75, harmonin, NY-CO-37, NY-CO-38, PDZ-73, PDZ73, PDZD7C	10083	ENSG00000006611	1794.54	609.94
GSHG0018943	RSPO4	down	2.94	2.54e-07	1.43e-05	EASANA	chr20(-):939098-982907	UCSC	R-spondin 4	dJ824F16.3	343637	ENSG00000101282	507.59	172.98
GSHG0027045	AGPAT4-IT1	down	2.93	0.000105	0.00192	EASANA	chr6(-):161581174-161583023	UCSC	AGPAT4 intronic transcript 1	FLJ23112	79992	ENSG00000279355	719.83	245.43
GSHG0137822	--	down	2.93	0.0247	0.112	EASANA	chr17(-):26210117-26210148	UCSC	--	NULL	--	--	5.14	1.76
GSHG0141483	--	down	2.93	0.00623	0.0425	EASANA	chr5(+):1348415-1348440	UCSC	--	NULL	--	--	7.21	2.51
GSHG0112534	--	down	2.92	0.0207	0.0994	EASANA	chr12(+):86311-86342	UCSC	--	NULL	--	--	5.82	2.02
GSHG0022405	FGFR3	down	2.92	4.24e-12	1.19e-09	EASANA	chr4(+):1795034-1810599	UCSC	fibroblast growth factor receptor 3	CD333, CEK2, JTK4	2261	ENSG00000068078	13686.1	4688.08
GSHG0143418	--	down	2.92	0.00699	0.0463	EASANA	chr8(+):52861868-52861899	UCSC	--	NULL	--	--	8.2	2.8
GSHG0028668	TRPV6	down	2.91	0.00179	0.017	EASANA	chr7(-):142568957-142583508	UCSC	transient receptor potential cation channel subfamily V member 6	CaT1	55503	ENSG00000165125	397.56	136.47
GSHG0013263	C17orf102	down	2.91	0.000241	0.00369	EASANA	chr17(-):32901142-32906388	UCSC	chromosome 17 open reading frame 102	FLJ44815	400591	ENSG00000197322	713.82	245.22
GSHG0022239	TNFSF10	down	2.91	2.61e-05	0.000639	EASANA	chr3(-):172223298-172241297	UCSC	TNF superfamily member 10	Apo-2L, CD253, TL2, TRAIL	8743	ENSG00000121858	1033.48	355.32
GSHG0140787	--	down	2.9	4.12e-05	0.000922	EASANA	chr3(+):152374434-152376485	UCSC	--	NULL	--	--	300	103.47
GSHG0025872	PRSS35	down	2.9	7.49e-08	5.22e-06	EASANA	chr6(+):84222194-84235419	UCSC	serine protease 35	dJ223E3.1, MGC46520	167681	ENSG00000146250	350.51	120.97
GSHG0008508	NEK3	down	2.89	1.62e-05	0.00043	EASANA	chr13(-):52706775-52733996	UCSC	NIMA related kinase 3	HSPK36, MGC29949	4752	ENSG00000136098	3465.28	1199.93
GSHG0017453	MATN3	down	2.88	7e-05	0.0014	EASANA	chr2(-):20191814-20212455	UCSC	matrilin 3	EDM5, HOA	4148	ENSG00000132031	217.73	75.53
GSHG0149972	LINC01678	down	2.88	2.23e-05	0.000557	EASANA	chr21(-):45578656-45579745	UCSC	long intergenic non-protein coding RNA 1678	NULL	105377138	ENSG00000225331	129.99	45.24
GSHG0145210	--	down	2.88	0.00144	0.0144	EASANA	chr9(-):14920719-14922397	UCSC	--	NULL	--	--	502.72	174.8
GSHG0138062	--	down	2.87	0.000114	0.00205	EASANA	chr17(-):79363012-79363120	UCSC	--	NULL	--	--	253.38	88.26
GSHG0025620	MSH5-SAPCD1 // MSH5 // SAPCD1	down	2.87	6.36e-08	4.54e-06	EASANA	chr6(+):31707725-31732627	UCSC	MSH5-SAPCD1 readthrough (NMD candidate) // mutS homolog 5 // suppressor APC domain containing 1	G7, NG23	100532732, 401251, 4439	ENSG00000204410, ENSG00000228727, ENSG00000255152	564.47	196.98
GSHG0143992	--	down	2.86	0.00661	0.0445	EASANA	chr9(+):131208706-131208755	UCSC	--	NULL	--	--	32.01	11.12
GSHG0137821	--	down	2.86	0.0388	0.153	EASANA	chr17(-):26210022-26210057	UCSC	--	NULL	--	--	4.26	1.51
GSHG0031775	LINC01285	down	2.86	1.37e-07	8.67e-06	EASANA	chrX(+):117973519-118015978	UCSC	long intergenic non-protein coding RNA 1285	NULL	101928287	ENSG00000203650	89.6	31.39
GSHG0023608	CTSO	down	2.86	4.45e-06	0.00015	EASANA	chr4(-):156845278-156875054	UCSC	cathepsin O	NULL	1519	ENSG00000256043	702.81	245.98
GSHG0008969	PAPLN	down	2.86	4.31e-05	0.000952	EASANA	chr14(+):73704205-73741345	UCSC	papilin, proteoglycan like sulfated glycoprotein	MGC50452	89932	ENSG00000100767	528.21	184.86
GSHG0141482	--	down	2.86	0.0101	0.0599	EASANA	chr5(+):1347271-1347302	UCSC	--	NULL	--	--	9.14	3.22
GSHG0135823	LOC100128276	down	2.85	3.05e-05	0.000722	EASANA	chr12(-):129333716-129337640	UCSC	uncharacterized LOC100128276	NULL	100128276	--	58.68	20.61
GSHG0133188	LOC100130370	down	2.84	0.000191	0.00307	EASANA	chr17(-):79349232-79359160	UCSC	uncharacterized LOC100130370	NULL	100130370	--	3772.17	1326.64
GSHG0118952	RNF43	down	2.83	2.58e-06	9.75e-05	EASANA	chr17(-):56429861-56494943	UCSC	ring finger protein 43	DKFZp781H0392, FLJ20315, URCC	54894	ENSG00000108375	296.37	104.61
GSHG0134307	--	down	2.83	6.39e-06	0.000201	EASANA	chr1(-):2253784-2255494	UCSC	--	NULL	--	--	749.02	264.48
GSHG0009168	PLD4	down	2.83	1.33e-05	0.000368	EASANA	chr14(+):105391153-105399574	UCSC	phospholipase D family member 4	NULL	122618	ENSG00000166428	959.48	339.14
GSHG0021762	SEMA3G	down	2.83	0.00415	0.032	EASANA	chr3(-):52467051-52479101	UCSC	semaphorin 3G	FLJ00014, sem2	56920	ENSG00000010319	767.01	271.35
GSHG0020420	CHADL	down	2.81	4.21e-05	0.000937	EASANA	chr22(-):41625514-41636935	UCSC	chondroadherin like	SLRR4B	150356	ENSG00000100399	8013.39	2848.6
GSHG0144936	--	down	2.81	0.018	0.0902	EASANA	chr12(+):86253-86306	UCSC	--	NULL	--	--	15.52	5.54
GSHG0003421	TSPAN15	down	2.81	0.000384	0.00525	EASANA	chr10(+):71211223-71267425	UCSC	tetraspanin 15	NET-7	23555	ENSG00000099282	3780.9	1347.4
GSHG0021728	TRAIP	down	2.8	3.79e-11	7.57e-09	EASANA	chr3(-):49866028-49893997	UCSC	TRAF interacting protein	RNF206, TRIP	10293	ENSG00000183763	197.2	70.46
GSHG0143698	--	down	2.8	0.00605	0.0416	EASANA	chr20(-):44555962-44555996	UCSC	--	NULL	--	--	10.01	3.53
GSHG0008175	--	down	2.79	2.46e-06	9.4e-05	EASANA	chr13(+):74862164-74982939	UCSC	--	NULL	--	--	327.12	117.09
GSHG0019363	LINC01549	down	2.78	0.00941	0.0573	EASANA	chr21(+):18811208-18821501	UCSC	long intergenic non-protein coding RNA 1549	NULL	100505929	ENSG00000232560	382.1	137.43
GSHG0045771	--	down	2.76	0.0145	0.0771	EASANA	chr15(-):76028028-76028054	UCSC	--	NULL	--	--	6.23	2.28
GSHG0132399	LOC400940	down	2.76	9.95e-05	0.00184	EASANA	chr2(+):6122110-6128364	UCSC	uncharacterized LOC400940	NULL	400940	--	151.17	54.72
GSHG0127762	--	down	2.75	0.0417	0.16	EASANA	chr7(+):45849470-45849503	UCSC	--	NULL	--	--	6.2	2.28
GSHG0028791	FAM86B3P	down	2.75	1.84e-05	0.000476	EASANA	chr8(+):8086092-8102387	UCSC	family with sequence similarity 86 member B3, pseudogene	NULL	286042	ENSG00000173295	657.87	239.06
GSHG0053983	LINC01411	down	2.75	5.93e-06	0.000188	EASANA	chr5(+):173763357-173954134	UCSC	long intergenic non-protein coding RNA 1411	RP11-267A15.1	101928176	ENSG00000249306	354.56	128.93
GSHG0010582	CYP11A1	down	2.75	3.91e-06	0.000135	EASANA	chr15(-):74630103-74660081	UCSC	cytochrome P450 family 11 subfamily A member 1	P450SCC	1583	ENSG00000140459	176	64.02
GSHG0133753	TM7SF2	down	2.75	2.23e-14	1.27e-11	EASANA	chr11(+):64879326-64883856	UCSC	transmembrane 7 superfamily member 2	ANG1, DHCR14A, NET47	7108	ENSG00000149809	5681.31	2068.54
GSHG0022208	ZBBX	down	2.75	0.00273	0.0236	EASANA	chr3(-):166958107-167098085	UCSC	zinc finger B-box domain containing	FLJ23049	79740	ENSG00000169064	782.63	285.15
GSHG0004503	DRD4	down	2.73	0.000882	0.01	EASANA	chr11(+):637290-640919	UCSC	dopamine receptor D4	NULL	1815	ENSG00000069696	435.69	159.44
GSHG0018658	COX4I2	down	2.73	3.07e-06	0.000111	EASANA	chr20(+):30225691-30232800	UCSC	cytochrome c oxidase subunit 4I2	COX4-2, COX4B, COXIV-2, dJ857M17.2	84701	ENSG00000131055	89.67	32.98
GSHG0137196	--	down	2.71	0.000116	0.00208	EASANA	chr16(+):89607427-89607454	UCSC	--	NULL	--	--	22.85	8.53
GSHG0012702	CA4	down	2.7	0.00143	0.0143	EASANA	chr17(+):58227297-58256382	UCSC	carbonic anhydrase 4	CAIV, Car4	762	ENSG00000167434	820.51	303.49
GSHG0019850	THAP7-AS1	down	2.7	1.95e-06	7.83e-05	EASANA	chr22(+):21356211-21364662	UCSC	THAP7 antisense RNA 1	NULL	439931	ENSG00000230513	558.82	207.19
GSHG0015314	--	down	2.69	0.00211	0.0192	EASANA	chr19(-):1383921-2563963	UCSC	--	NULL	--	--	1006.33	374.12
GSHG0000935	CA14	down	2.68	0.00154	0.0151	EASANA	chr1(+):150230138-150237476	UCSC	carbonic anhydrase 14	NULL	23632	ENSG00000118298	1803.49	672.48
GSHG0054466	LOC105376306	down	2.67	1.5e-05	0.000405	EASANA	chr9(-):135903540-135905809	UCSC	uncharacterized LOC105376306	NULL	105376306	--	87.96	32.89
GSHG0142229	--	down	2.67	0.0346	0.141	EASANA	chr6(-):3594508-3594596	UCSC	--	NULL	--	--	115.62	43.24
GSHG0133452	HSD17B8	down	2.66	2.8e-06	0.000104	EASANA	chr6(+):33172414-33174608	UCSC	hydroxysteroid 17-beta dehydrogenase 8	D6S2245E, H2-KE6, HKE6, KE6, RING2, SDR30C1	7923	ENSG00000204228	657.81	247
GSHG0016450	EPCAM	down	2.64	0.000406	0.00549	EASANA	chr2(+):47596287-47614165	UCSC	epithelial cell adhesion molecule	17-1A, 323/A3, CD326, CO-17A, EGP-2, EGP34, EGP40, Ep-CAM, ESA, GA733-2, HEA125, KS1/4, KSA, Ly74, MH99, MK-1, MOC31, TACST-1, TROP1	4072	ENSG00000119888	483.4	182.89
GSHG0001000	CREB3L4	down	2.64	2.73e-06	0.000102	EASANA	chr1(+):153940315-153946839	UCSC	cAMP responsive element binding protein 3 like 4	AIbZIP, ATCE1, CREB3, CREB4, hJAL	148327	ENSG00000143578	334.79	126.84
GSHG0029943	OPLAH	down	2.63	1.17e-06	5.02e-05	EASANA	chr8(-):145106168-145115606	UCSC	5-oxoprolinase, ATP-hydrolysing	5-Opase, OPLA	26873	ENSG00000178814	2680.96	1018.29
GSHG0018902	COL9A3	down	2.63	4.14e-05	0.000924	EASANA	chr20(+):61448409-61472511	UCSC	collagen type IX alpha 3 chain	DJ885L7.4.1, EDM3, FLJ90759, IDD, MED	1299	ENSG00000092758	11144.9	4235.69
GSHG0020796	PRKAR2A-AS1	down	2.63	1.66e-07	1.01e-05	EASANA	chr3(+):48885370-48889414	UCSC	PRKAR2A antisense RNA 1	NULL	100506637	ENSG00000224424	574.35	218.62
GSHG0023465	ETNPPL	down	2.62	1.18e-07	7.58e-06	EASANA	chr4(-):109663204-109684235	UCSC	ethanolamine-phosphate phospho-lyase	NULL	64850	ENSG00000164089	12988.4	4948.19
GSHG0027467	ZP3	down	2.62	0.00179	0.017	EASANA	chr7(+):76026841-76074176	UCSC	zona pellucida glycoprotein 3	ZP3-372, ZP3-424, ZPC	7784	ENSG00000188372	216.68	82.48
GSHG0144023	--	down	2.62	0.000907	0.0102	EASANA	chr9(+):138799866-138799936	UCSC	--	NULL	--	--	22.19	8.54
GSHG0014154	ENOSF1	down	2.62	0.00116	0.0122	EASANA	chr18(-):670320-712664	UCSC	enolase superfamily member 1	FUCD, HSRTSBETA, rTS, TYMSAS	55556	ENSG00000132199	2550.03	973.49
GSHG0140092	--	down	2.62	0.00886	0.0549	EASANA	chr21(-):47642922-47643042	UCSC	--	NULL	--	--	30.05	11.54
GSHG0052317	THPO	down	2.61	1.79e-07	1.06e-05	EASANA	chr3(-):184089719-184097476	UCSC	thrombopoietin	MPLLG, TPO	7066	ENSG00000090534	277.32	106.25
GSHG0009625	DEGS2	down	2.61	3.25e-05	0.000759	EASANA	chr14(-):100612747-100626012	UCSC	delta 4-desaturase, sphingolipid 2	DES2, FADS8	123099	ENSG00000168350	441	169.09
GSHG0008156	--	down	2.6	1.04e-10	1.85e-08	EASANA	chr13(+):61109380-61112220	UCSC	--	NULL	--	--	747.7	287.27
GSHG0011553	PRSS27	down	2.6	4.64e-07	2.36e-05	EASANA	chr16(-):2762419-2770562	UCSC	serine protease 27	CAPH2, MPN	83886	ENSG00000172382	176.54	67.94
GSHG0005694	PAMR1	down	2.6	6.92e-08	4.89e-06	EASANA	chr11(-):35453378-35575014	UCSC	peptidase domain containing associated with muscle regeneration 1	DKFZP586H2123, RAMP	25891	ENSG00000149090	3767.25	1447.6
GSHG0049493	LINCR-0002	down	2.6	0.022	0.104	EASANA	chr3(+):191143313-191308145	UCSC	uncharacterized LincR-0002	NULL	103344926	--	343.32	131.96
GSHG0141082	--	down	2.6	0.0468	0.174	EASANA	chr4(+):1003993-1004012	UCSC	--	NULL	--	--	4.52	1.78
GSHG0011279	PLEKHG4	down	2.6	0.000323	0.00462	EASANA	chr16(+):67311413-67323402	UCSC	pleckstrin homology and RhoGEF domain containing G4	ARHGEF44, DKFZP434I216	25894	ENSG00000196155	1141.09	439.01
GSHG0143439	--	down	2.59	2.87e-10	4.3e-08	EASANA	chr8(+):59571858-59573985	UCSC	--	NULL	--	--	633.26	244.49
GSHG0013336	PGAP3	down	2.59	5.49e-32	1.6e-27	EASANA	chr17(-):37827376-37844323	UCSC	post-GPI attachment to proteins 3	CAB2, MGC9753, PER1, PP1498	93210	ENSG00000161395	676.51	261.85
GSHG0033775	RHBDL2	down	2.58	0.000324	0.00463	EASANA	chr1(-):39351478-39407502	UCSC	rhomboid like 2	FLJ20435	54933	ENSG00000158315	851.41	329.97
GSHG0138236	--	down	2.58	0.00193	0.018	EASANA	chr18(-):76739040-76739071	UCSC	--	NULL	--	--	13.04	5.03
GSHG0014425	CIRBP	down	2.57	5.47e-08	4.03e-06	EASANA	chr19(+):1269265-1274806	UCSC	cold inducible RNA binding protein	CIRP	1153	ENSG00000099622	18969.8	7372.06
GSHG0004035	SYT15	down	2.57	0.032	0.134	EASANA	chr10(-):46952511-46971400	UCSC	synaptotagmin 15	CHR10SYT	83849	ENSG00000204176	209.85	81.64
GSHG0013203	LYRM9	down	2.57	1.24e-06	5.29e-05	EASANA	chr17(-):26205341-26220409	UCSC	LYR motif containing 9	HSD24	201229	ENSG00000232859	5123.77	1992.92
GSHG0134174	--	down	2.57	0.00816	0.0518	EASANA	chr1(+):201864964-201869105	UCSC	--	NULL	--	--	1639.53	637.86
GSHG0012147	ZMYND15	down	2.57	4.2e-12	1.19e-09	EASANA	chr17(+):4643310-4649414	UCSC	zinc finger MYND-type containing 15	DKFZp434N127	84225	ENSG00000141497	357.88	139.31
GSHG0138402	--	down	2.56	0.042	0.161	EASANA	chr15(-):72617622-72617653	UCSC	--	NULL	--	--	5.91	2.26
GSHG0014875	LINC01535	down	2.56	0.000427	0.00571	EASANA	chr19(+):37742786-37756437	UCSC	long intergenic non-protein coding RNA 1535	NULL	101927667	ENSG00000226686	1169.01	457.16
GSHG0031304	--	down	2.53	1.23e-08	1.12e-06	EASANA	chr9(-):140118567-140122265	UCSC	--	NULL	--	--	472.04	186.42
GSHG0010706	RLBP1	down	2.53	5.13e-05	0.0011	EASANA	chr15(-):89753098-89765004	UCSC	retinaldehyde binding protein 1	CRALBP	6017	ENSG00000140522	401.17	158.38
GSHG0005693	SLC1A2	down	2.53	0.0138	0.0747	EASANA	chr11(-):35272753-35441610	UCSC	solute carrier family 1 member 2	EAAT2, GLT-1	6506	ENSG00000110436	6716.11	2655.27
GSHG0052648	LOC101927692	down	2.53	5.58e-05	0.00117	EASANA	chr10(+):116524547-116539662	UCSC	uncharacterized LOC101927692	NULL	101927692	--	500.67	198.11
GSHG0003141	ADARB2-AS1	down	2.53	0.0327	0.136	EASANA	chr10(+):1568825-1599203	UCSC	ADARB2 antisense RNA 1	bA466B20.1	642394	ENSG00000205696	319.3	126.32
GSHG0017527	CAPN13	down	2.53	0.00353	0.0283	EASANA	chr2(-):30945640-31030312	UCSC	calpain 13	FLJ23523	92291	ENSG00000162949	237.01	93.85
GSHG0007500	LOC283335	down	2.53	8.39e-05	0.00161	EASANA	chr12(-):53436973-53448222	UCSC	uncharacterized LOC283335	NULL	283335	--	2667.46	1055.96
GSHG0142918	--	down	2.52	1.34e-07	8.48e-06	EASANA	chr7(-):4936897-4938473	UCSC	--	NULL	--	--	1824.79	722.72
GSHG0011911	TPPP3	down	2.52	0.000532	0.00675	EASANA	chr16(-):67423710-67427438	UCSC	tubulin polymerization promoting protein family member 3	CGI-38, p20, p25gamma	51673	ENSG00000159713	17933.5	7114.7
GSHG0031229	AK8	down	2.52	0.000384	0.00525	EASANA	chr9(-):135600965-135754198	UCSC	adenylate kinase 8	FLJ32704	158067	ENSG00000165695	183.62	73.07
GSHG0020381	C22orf23	down	2.51	0.000216	0.00339	EASANA	chr22(-):38339057-38349676	UCSC	chromosome 22 open reading frame 23	EVG1, FLJ32787, LOC84645	84645	ENSG00000128346	72.92	29.12
GSHG0017286	SNORC	down	2.51	6.43e-05	0.00131	EASANA	chr2(+):233733724-233743413	UCSC	secondary ossification center associated regulator of chondrocyte maturation	ASCL830, UNQ830	389084	ENSG00000182600	8078.11	3221.51
GSHG0013869	TYMS	down	2.5	0.00343	0.0278	EASANA	chr18(+):657584-673575	UCSC	thymidylate synthetase	HsT422, TMS, Tsase	7298	ENSG00000176890	476.43	190.64
GSHG0006201	LINC00900	down	2.5	4.89e-07	2.48e-05	EASANA	chr11(-):115624966-115631345	UCSC	long intergenic non-protein coding RNA 900	NULL	283143	ENSG00000246100	381.17	152.65
GSHG0012822	SMIM6	down	2.5	0.00167	0.0161	EASANA	chr17(+):73642642-73644055	UCSC	small integral membrane protein 6	ELN	100130933	ENSG00000259120	331.84	132.85
GSHG0028427	VGF	down	2.49	0.0107	0.0628	EASANA	chr7(-):100805791-100808876	UCSC	VGF nerve growth factor inducible	SCG7, SgVII	7425	ENSG00000128564	16370.4	6565.46
GSHG0147555	--	down	2.49	0.00452	0.034	EASANA	chr12(-):76451675-76451719	UCSC	--	NULL	--	--	11.4	4.53
GSHG0010299	DPH6	down	2.49	7.33e-07	3.45e-05	EASANA	chr15(-):35509571-35838404	UCSC	diphthamine biosynthesis 6	MGC14798	89978	ENSG00000134146	367.72	148.09
GSHG0028214	PHKG1	down	2.48	2.73e-06	0.000102	EASANA	chr7(-):56147890-56160689	UCSC	phosphorylase kinase catalytic subunit gamma 1	NULL	5260	ENSG00000164776	890.13	358.81
GSHG0140143	--	down	2.48	5.66e-08	4.11e-06	EASANA	chr22(+):22674758-22674783	UCSC	--	NULL	--	--	42.53	17.09
GSHG0005510	HBB	down	2.48	0.0324	0.135	EASANA	chr11(-):5246695-5248302	UCSC	hemoglobin subunit beta	beta-globin, CD113t-C	3043	ENSG00000244734	13304.7	5374.28
GSHG0012042	C16orf74	down	2.47	2.69e-06	0.000101	EASANA	chr16(-):85741123-85784709	UCSC	chromosome 16 open reading frame 74	MGC17624	404550	ENSG00000154102	178.7	72.2
GSHG0031246	SARDH	down	2.47	2.81e-08	2.26e-06	EASANA	chr9(-):136528686-136605077	UCSC	sarcosine dehydrogenase	SDH	1757	ENSG00000123453	650.8	263.46
GSHG0000653	IFI44L	down	2.47	0.000289	0.00427	EASANA	chr1(+):79086067-79111828	UCSC	interferon induced protein 44 like	GS3686	10964	ENSG00000137959	576.26	233.48
GSHG0152329	--	down	2.46	0.00131	0.0133	EASANA	chr9(-):100435921-100436016	UCSC	--	NULL	--	--	15.96	6.6
GSHG0031941	ARSD	down	2.46	0.00116	0.0122	EASANA	chrX(-):2822011-2847416	UCSC	arylsulfatase D	NULL	414	ENSG00000006756	197.03	80.07
GSHG0141236	--	down	2.46	0.0165	0.0847	EASANA	chr4(+):159200511-159200542	UCSC	--	NULL	--	--	77	31.22
GSHG0023631	DDX60	down	2.46	1.99e-08	1.7e-06	EASANA	chr4(-):169137443-169239958	UCSC	DExD/H-box helicase 60	FLJ20035	55601	ENSG00000137628	194.24	79.06
GSHG0089707	--	down	2.46	7.6e-05	0.00149	EASANA	chr22(-):50638331-50638432	UCSC	--	NULL	--	--	34.47	14.09
GSHG0039654	C19orf71	down	2.46	2.8e-09	3.18e-07	EASANA	chr19(+):3539155-3544028	UCSC	chromosome 19 open reading frame 71	LOC100128569	100128569	ENSG00000183397	370.64	150.95
GSHG0144230	--	down	2.45	0.0414	0.16	EASANA	chr9(-):80850369-80850398	UCSC	--	NULL	--	--	4.93	2.02
GSHG0145786	KRT17P1	down	2.45	0.000455	0.00601	EASANA	chr17(-):16744101-16749186	UCSC	keratin 17 pseudogene 1	NULL	147228	ENSG00000131885	1251.46	510.96
GSHG0143963	--	down	2.45	0.0044	0.0333	EASANA	chr9(+):124059558-124059589	UCSC	--	NULL	--	--	15.94	6.55
GSHG0089701	--	down	2.45	0.0142	0.0761	EASANA	chr22(-):50637434-50637470	UCSC	--	NULL	--	--	7.99	3.26
GSHG0141095	--	down	2.45	0.00017	0.00279	EASANA	chr4(+):8508555-8514337	UCSC	--	NULL	--	--	1577.05	644.71
GSHG0009208	RNASE1	down	2.45	0.000612	0.00758	EASANA	chr14(-):21269515-21271036	UCSC	ribonuclease A family member 1, pancreatic	RAC1	6035	ENSG00000129538	25927.7	10598.1
GSHG0145980	GLYCTK // DNAH1	down	2.45	1.66e-15	1.24e-12	EASANA	chr3(+):52321836-52434512	UCSC	glycerate kinase // dynein axonemal heavy chain 1	DNAHC1, HBEBP2, HBEBP4, HDHC7, HL-11, HL11, XLHSRF-1	132158, 25981	ENSG00000114841, ENSG00000168237	9409.11	3848.48
GSHG0143989	--	down	2.44	0.0313	0.132	EASANA	chr9(+):131206883-131206942	UCSC	--	NULL	--	--	14.3	5.83
GSHG0132357	SEMA3B	down	2.44	0.000976	0.0108	EASANA	chr3(+):50297735-50317403	UCSC	semaphorin 3B	LUCA-1, SemA, sema5, semaV	7869	ENSG00000012171	15333	6290.67
GSHG0052248	CTXND1	down	2.44	0.000675	0.0082	EASANA	chr15(-):80487821-80544603	UCSC	cortexin domain containing 1	NULL	100996492	ENSG00000259417	2376.69	975.25
GSHG0031116	C5	down	2.43	5.46e-08	4.02e-06	EASANA	chr9(-):123714616-123837452	UCSC	complement C5	C5a, C5b, CPAMD4	727	ENSG00000106804	366.41	150.98
GSHG0046189	NBPF20 // NBPF25P // NBPF10 // NOTCH2NL // NBPF9	down	2.43	2.31e-06	8.97e-05	EASANA	chr1(+):143699301-145370304	UCSC	NBPF member 20 // NBPF member 25, pseudogene // NBPF member 10 // notch 2 N-terminal like // NBPF member 9	AG1, N2N	100132406, 100288142, 101929780, 388677, 400818	ENSG00000162825, ENSG00000264343, ENSG00000271425, ENSG00000272150	1208.91	498.15
GSHG0013441	LINC00910	down	2.42	8.6e-06	0.000256	EASANA	chr17(-):41447213-41466266	UCSC	long intergenic non-protein coding RNA 910	NULL	100130581	ENSG00000188825	80.66	33.41
GSHG0132904	PDCL3P4	down	2.42	0.000606	0.00752	EASANA	chr3(+):101429782-101432260	UCSC	phosducin-like 3 pseudogene 4	NULL	285359	ENSG00000244119	1317.37	543.86
GSHG0034072	TMEM88B	down	2.42	0.00365	0.0291	EASANA	chr1(+):1361508-1363167	UCSC	transmembrane protein 88B	NULL	643965	ENSG00000205116	4812.14	1987.53
GSHG0012889	CHMP6	down	2.42	4.83e-16	5.02e-13	EASANA	chr17(+):78965641-78973932	UCSC	charged multivesicular body protein 6	FLJ11749, VPS20	79643	ENSG00000176108	1021.77	422.39
GSHG0040960	LOC100506384	down	2.42	0.00404	0.0314	EASANA	chr20(-):58201519-58203344	UCSC	uncharacterized LOC100506384	NULL	100506384	--	285.95	118.34
GSHG0011870	PLLP	down	2.42	0.00102	0.0111	EASANA	chr16(-):57290004-57318584	UCSC	plasmolipin	PMLP	51090	ENSG00000102934	28662.4	11865
GSHG0029662	ZFHX4-AS1	down	2.41	7.84e-07	3.64e-05	EASANA	chr8(-):77523115-77595519	UCSC	ZFHX4 antisense RNA 1	NULL	100192378	ENSG00000253661	516.92	214.51
GSHG0030322	--	down	2.41	7.26e-05	0.00144	EASANA	chr9(+):103115343-103156151	UCSC	--	NULL	--	--	538.97	223.8
GSHG0054663	LINC01170	down	2.41	0.00488	0.0358	EASANA	chr5(-):123395487-123774213	UCSC	long intergenic non-protein coding RNA 1170	NULL	103724389	ENSG00000253807	145.41	60.49
GSHG0143974	--	down	2.4	0.0175	0.0882	EASANA	chr9(+):124061191-124061222	UCSC	--	NULL	--	--	21.3	8.87
GSHG0015592	CYP4F11	down	2.4	0.00464	0.0345	EASANA	chr19(-):16023180-16045676	UCSC	cytochrome P450 family 4 subfamily F member 11	NULL	57834	ENSG00000171903	758.66	316.64
GSHG0146027	--	down	2.4	0.0241	0.111	EASANA	chr4(+):159199993-159200024	UCSC	--	NULL	--	--	95.21	39.71
GSHG0141481	--	down	2.39	0.00686	0.0457	EASANA	chr5(+):1346565-1346594	UCSC	--	NULL	--	--	12.43	5.24
GSHG0022104	RBP1	down	2.39	3.01e-06	0.000109	EASANA	chr3(-):139236276-139258671	UCSC	retinol binding protein 1	CRABP-I, CRBP, CRBP1, CRBPI, RBPC	5947	ENSG00000114115	2968.34	1242.21
GSHG0041157	LOC391322	down	2.39	0.000285	0.00422	EASANA	chr22(+):24373101-24374043	UCSC	D-dopachrome tautomerase-like	NULL	391322	--	174.43	73.19
GSHG0015459	RAB11B-AS1	down	2.38	1.25e-06	5.29e-05	EASANA	chr19(-):8439281-8455575	UCSC	RAB11B antisense RNA 1	NULL	100507567	ENSG00000269386	437.2	183.52
GSHG0106422	--	down	2.38	0.00324	0.0267	EASANA	chr7(+):72417221-72417297	UCSC	--	NULL	--	--	40.13	16.94
GSHG0016031	C19orf48	down	2.38	6.77e-11	1.28e-08	EASANA	chr19(-):51300951-51308110	UCSC	chromosome 19 open reading frame 48	BC006151, MGC13170	84798	ENSG00000167747	1448.44	609.17
GSHG0002398	TRIM45	down	2.38	6.74e-10	8.88e-08	EASANA	chr1(-):117653677-117664411	UCSC	tripartite motif containing 45	FLJ13181, RNF99	80263	ENSG00000134253	606.13	255.22
GSHG0142195	--	down	2.38	0.0382	0.151	EASANA	chr6(+):159042629-159042655	UCSC	--	NULL	--	--	5.41	2.27
GSHG0021410	RTP4	down	2.37	0.000432	0.00575	EASANA	chr3(+):187086168-187089367	UCSC	receptor transporter protein 4	IFRG28, Z3CXXC4	64108	ENSG00000136514	166.94	70.33
GSHG0030468	FPGS	down	2.37	2.02e-15	1.47e-12	EASANA	chr9(+):130556876-130576360	UCSC	folylpolyglutamate synthase	NULL	2356	ENSG00000136877	2025.61	854.39
GSHG0033887	DNAH17	down	2.37	0.0119	0.0673	EASANA	chr17(-):76419778-76573476	UCSC	dynein axonemal heavy chain 17	DNEL2, FLJ40457	8632	ENSG00000187775	5360.87	2266.76
GSHG0022193	RARRES1	down	2.36	0.000125	0.00221	EASANA	chr3(-):158414899-158450275	UCSC	retinoic acid receptor responder 1	LXNL, TIG1	5918	ENSG00000118849	208.51	88.24
GSHG0026081	--	down	2.36	1.81e-07	1.07e-05	EASANA	chr6(+):143657529-143660026	UCSC	--	NULL	--	--	2097.87	889.37
GSHG0134002	--	down	2.36	1.61e-07	9.82e-06	EASANA	chr1(+):93847977-93851185	UCSC	--	NULL	--	--	478.54	202.98
GSHG0143967	--	down	2.36	0.00393	0.0307	EASANA	chr9(+):124060128-124060159	UCSC	--	NULL	--	--	41.92	17.78
GSHG0005114	TPBGL	down	2.35	0.000437	0.00581	EASANA	chr11(+):74951950-74954748	UCSC	trophoblast glycoprotein like	NULL	100507050	ENSG00000261594	654.57	278.34
GSHG0007065	ACADS	down	2.35	6.19e-12	1.61e-09	EASANA	chr12(+):121163541-121177810	UCSC	acyl-CoA dehydrogenase short chain	ACAD3, SCAD	35	ENSG00000122971	1904.79	809.77
GSHG0107085	--	down	2.35	0.0167	0.0856	EASANA	chr7(-):132719317-132719363	UCSC	--	NULL	--	--	26.67	11.35
GSHG0019872	RAB36	down	2.35	4.03e-06	0.000138	EASANA	chr22(+):23487511-23507828	UCSC	RAB36, member RAS oncogene family	NULL	9609	ENSG00000100228	359.05	152.89
GSHG0021945	CCDC191	down	2.34	3.2e-11	6.47e-09	EASANA	chr3(-):113682986-113775460	UCSC	coiled-coil domain containing 191	NULL	57577	ENSG00000163617	1083.12	462.62
GSHG0022598	SRD5A3	down	2.34	2.3e-08	1.92e-06	EASANA	chr4(+):56212388-56239274	UCSC	steroid 5 alpha-reductase 3	FLJ13352, SRD5A2L, SRD5A2L1	79644	ENSG00000128039	3679.07	1571.26
GSHG0016794	PSD4	down	2.34	5.97e-08	4.31e-06	EASANA	chr2(+):113931550-113960802	UCSC	pleckstrin and Sec7 domain containing 4	EFA6B, TIC	23550	ENSG00000125637	153.03	65.48
GSHG0031410	PPEF1	down	2.34	0.00446	0.0336	EASANA	chrX(+):18709042-18846039	UCSC	protein phosphatase with EF-hand domain 1	PPP7CA	5475	ENSG00000086717	654.89	279.89
GSHG0141269	--	down	2.34	0.00406	0.0314	EASANA	chr4(-):418892-418923	UCSC	--	NULL	--	--	14.68	6.31
GSHG0029059	ADHFE1	down	2.34	1.11e-07	7.23e-06	EASANA	chr8(+):67344718-67381044	UCSC	alcohol dehydrogenase, iron containing 1	ADHFe1, FLJ32430	137872	ENSG00000147576	1052.11	450.59
GSHG0132310	SLC13A3	down	2.33	6.34e-05	0.00129	EASANA	chr20(-):45186462-45313124	UCSC	solute carrier family 13 member 3	NADC3, SDCT2	64849	ENSG00000158296	1574.75	675.54
GSHG0134497	--	down	2.33	0.00227	0.0204	EASANA	chr1(+):145292040-145292149	UCSC	--	NULL	--	--	26.61	11.28
GSHG0008267	FGF14-AS2	down	2.32	0.000237	0.00365	EASANA	chr13(+):103046928-103048055	UCSC	FGF14 antisense RNA 2	NULL	283481	ENSG00000272143	784.81	337.81
GSHG0017836	FAM178B	down	2.32	0.00238	0.0212	EASANA	chr2(-):97541619-97652301	UCSC	family with sequence similarity 178 member B	LOC51252	51252	ENSG00000168754	838.29	361.55
GSHG0043885	--	down	2.32	0.0278	0.122	EASANA	chr7(+):45849107-45849191	UCSC	--	NULL	--	--	21.15	9.15
GSHG0136094	--	down	2.32	0.000126	0.00222	EASANA	chr14(+):63753792-63755925	UCSC	--	NULL	--	--	475.34	205.14
GSHG0016325	ABHD1	down	2.32	8.91e-07	4.07e-05	EASANA	chr2(+):27346657-27353678	UCSC	abhydrolase domain containing 1	FLJ36128, LABH1	84696	ENSG00000143994	177.62	76.55
GSHG0088918	--	down	2.31	0.0344	0.141	EASANA	chr22(+):46450655-46450686	UCSC	--	NULL	--	--	8.1	3.54
GSHG0122145	--	down	2.31	0.00472	0.0349	EASANA	chr17(+):66254076-66254107	UCSC	--	NULL	--	--	14.07	6.02
GSHG0012517	RAMP2	down	2.31	1.67e-07	1.01e-05	EASANA	chr17(+):40913212-40915057	UCSC	receptor activity modifying protein 2	NULL	10266	ENSG00000131477	1149.13	497.2
GSHG0005898	SLC25A45	down	2.31	8.79e-09	8.45e-07	EASANA	chr11(-):65138848-65151172	UCSC	solute carrier family 25 member 45	NULL	283130	ENSG00000162241	647.41	280.37
GSHG0029045	UG0898H09	down	2.31	9.37e-07	4.21e-05	EASANA	chr8(+):63890420-63897459	UCSC	uncharacterized LOC643763	NULL	643763	--	5297.6	2297.97
GSHG0052789	LOC101929089	down	2.3	2.69e-08	2.16e-06	EASANA	chr11(-):118382633-118401809	UCSC	uncharacterized LOC101929089	NULL	101929089	--	139.43	60.46
GSHG0005988	ALG1L9P	down	2.3	1.62e-05	0.00043	EASANA	chr11(-):71505409-71524905	UCSC	asparagine-linked glycosylation 1-like 9, pseudogene	NULL	285407	ENSG00000254978	114.98	50.16
GSHG0012906	MRPL12 // SLC25A10	down	2.29	9.26e-12	2.27e-09	EASANA	chr17(+):79670394-79688046	UCSC	mitochondrial ribosomal protein L12 // solute carrier family 25 member 10	MRPL7, MRPL7/L12	1468, 6182	ENSG00000183048, ENSG00000262814	612.3	267.46
GSHG0029930	NAPRT	down	2.29	8.45e-26	8.21e-22	EASANA	chr8(-):144656956-144660521	UCSC	nicotinate phosphoribosyltransferase	PP3856	93100	ENSG00000147813	3544.55	1547.21
GSHG0001426	LINC00467	down	2.29	0.00646	0.0438	EASANA	chr1(+):211552053-211605878	UCSC	long intergenic non-protein coding RNA 467	MGC14801	84791	ENSG00000153363	270.02	118.03
GSHG0139853	--	down	2.29	0.0176	0.0886	EASANA	chr20(-):44033585-44037764	UCSC	--	NULL	--	--	11529.8	5036.63
GSHG0137740	--	down	2.29	2.96e-07	1.61e-05	EASANA	chr17(-):15408031-15410450	UCSC	--	NULL	--	--	788.85	344.86
GSHG0141235	--	down	2.28	0.0304	0.13	EASANA	chr4(+):159200286-159200326	UCSC	--	NULL	--	--	242.08	106
GSHG0000538	MROH7-TTC4 // MROH7 // TTC4	down	2.28	2.09e-11	4.53e-09	EASANA	chr1(+):55107413-55208330	UCSC	MROH7-TTC4 readthrough (NMD candidate) // maestro heat like repeat family member 7 // tetratricopeptide repeat domain 4	CNS1, FLJ41930, FLJ46354, MGC5097	100527960, 374977, 7268	ENSG00000184313, ENSG00000243725, ENSG00000271723	1894.76	830.98
GSHG0143960	--	down	2.28	0.000955	0.0106	EASANA	chr9(+):124055555-124055642	UCSC	--	NULL	--	--	65.74	28.87
GSHG0137972	--	down	2.28	0.000984	0.0108	EASANA	chr17(-):53037625-53037727	UCSC	--	NULL	--	--	20.56	9.06
GSHG0040638	--	down	2.27	0.000148	0.00251	EASANA	chr2(-):111876399-111878193	UCSC	--	NULL	--	--	441.4	194.44
GSHG0143971	--	down	2.27	0.0172	0.0875	EASANA	chr9(+):124060909-124060940	UCSC	--	NULL	--	--	25.67	11.31
GSHG0142925	--	down	2.27	0.000103	0.00189	EASANA	chr7(-):6530321-6530725	UCSC	--	NULL	--	--	96.63	42.63
GSHG0012482	--	down	2.27	8.18e-12	2.04e-09	EASANA	chr17(+):38804774-38806825	UCSC	--	NULL	--	--	550.95	242.99
GSHG0006526	SLCO1C1	down	2.26	0.00081	0.00943	EASANA	chr12(+):20848289-20906318	UCSC	solute carrier organic anion transporter family member 1C1	OATP-F, OATP1, OATP1C1	53919	ENSG00000139155	3009.66	1328.91
GSHG0022093	NME9	down	2.26	5.66e-08	4.11e-06	EASANA	chr3(-):137980279-138048728	UCSC	NME/NM23 family member 9	NM23-H9, TXL-2	347736	ENSG00000181322	414.99	183.49
GSHG0021915	MYH15	down	2.26	6.13e-07	2.98e-05	EASANA	chr3(-):108099216-108248169	UCSC	myosin heavy chain 15	KIAA1000	22989	ENSG00000144821	684.23	302.58
GSHG0004278	TLL2	down	2.26	0.0142	0.076	EASANA	chr10(-):98124363-98273683	UCSC	tolloid like 2	NULL	7093	ENSG00000095587	444.01	196.82
GSHG0024894	DMGDH	down	2.26	0.00014	0.0024	EASANA	chr5(-):78293387-78365497	UCSC	dimethylglycine dehydrogenase	NULL	29958	ENSG00000132837	269.17	119.37
GSHG0021349	--	down	2.26	0.00437	0.0331	EASANA	chr3(+):179088517-179089153	UCSC	--	NULL	--	--	199.72	88.64
GSHG0032235	ZMAT1	down	2.25	1.19e-07	7.6e-06	EASANA	chrX(-):101137260-101187039	UCSC	zinc finger matrin-type 1	KIAA1789	84460	ENSG00000166432	522.34	231.78
GSHG0002991	TMEM63A	down	2.25	0.00518	0.0373	EASANA	chr1(-):226021513-226070420	UCSC	transmembrane protein 63A	NULL	9725	ENSG00000196187	13709.3	6089.03
GSHG0008927	PLEKHH1	down	2.25	0.00291	0.0247	EASANA	chr14(+):67999916-68056328	UCSC	pleckstrin homology, MyTH4 and FERM domain containing H1	KIAA1200	57475	ENSG00000054690	9393.4	4174.23
GSHG0003053	TARBP1	down	2.25	1.15e-09	1.45e-07	EASANA	chr1(-):234527059-234614854	UCSC	TAR (HIV-1) RNA binding protein 1	TRM3, TRMT3, TRP-185	6894	ENSG00000059588	5096.78	2265.8
GSHG0132315	SNHG17	down	2.25	9.92e-09	9.33e-07	EASANA	chr20(-):37049235-37064020	UCSC	small nucleolar RNA host gene 17	NULL	388796	ENSG00000196756	880.59	391.55
GSHG0025561	MOG	down	2.25	0.00485	0.0356	EASANA	chr6(+):29621669-29640147	UCSC	myelin oligodendrocyte glycoprotein	BTN6, BTNL11	4340	ENSG00000204655	15113.4	6728.54
GSHG0025176	ARSI	down	2.24	0.000344	0.00484	EASANA	chr5(-):149675903-149682525	UCSC	arylsulfatase family member I	FLJ16069, SPG66	340075	ENSG00000183876	671.3	299.15
GSHG0143860	--	down	2.24	0.00346	0.028	EASANA	chr9(+):70645650-70648248	UCSC	--	NULL	--	--	880.08	392.35
GSHG0027304	LINC00265	down	2.24	4.13e-17	5.23e-14	EASANA	chr7(+):39773167-39834222	UCSC	long intergenic non-protein coding RNA 265	NCRNA00265-1	349114	ENSG00000188185	1700.33	759
GSHG0021705	ARIH2OS	down	2.23	3.1e-07	1.68e-05	EASANA	chr3(-):48955257-48956818	UCSC	ariadne RBR E3 ubiquitin protein ligase 2 opposite strand	NULL	646450	ENSG00000221883	453.18	202.99
GSHG0004713	BDNF-AS	down	2.23	7.47e-06	0.000227	EASANA	chr11(+):27528394-27719778	UCSC	BDNF antisense RNA	BDNF-AS1, BDNFAS, BT2A, BT2B, BT2C, BT2D, NCRNA00049	497258	ENSG00000245573	1028.19	460.64
GSHG0017013	HOXD1	down	2.23	0.0132	0.0723	EASANA	chr2(+):177053307-177055635	UCSC	homeobox D1	NULL	3231	ENSG00000128645	1227.54	549.92
GSHG0025234	ATP10B	down	2.23	0.000828	0.0096	EASANA	chr5(-):159990129-160279219	UCSC	ATPase phospholipid transporting 10B (putative)	ATPVB, FLJ21477, KIAA0715	23120	ENSG00000118322	1055.81	474.05
GSHG0015977	MAMSTR	down	2.22	3.18e-13	1.31e-10	EASANA	chr19(-):49215979-49222983	UCSC	MEF2 activating motif and SAP domain containing transcriptional regulator	FLJ36070, MASTR	284358	ENSG00000176909	576.8	259.41
GSHG0143970	--	down	2.22	0.0278	0.122	EASANA	chr9(+):124060874-124060905	UCSC	--	NULL	--	--	17.86	8.04
GSHG0089703	--	down	2.22	0.0184	0.0915	EASANA	chr22(-):50637787-50637818	UCSC	--	NULL	--	--	9.98	4.52
GSHG0054949	EXTL3-AS1	down	2.22	0.00125	0.0129	EASANA	chr8(-):28553728-28558981	UCSC	EXTL3 antisense RNA 1	NULL	101929402	ENSG00000246339	98.66	44.58
GSHG0020440	CYP2D6 // LOC101929829	down	2.22	0.0435	0.165	EASANA	chr22(-):42522501-42529853	UCSC	cytochrome P450 family 2 subfamily D member 6 // cytochrome P450 family 2 subfamily D member 6 pseudogene	CPD6, CYP2D, P450-DB1, P450C2D	101929829, 1565	ENSG00000100197	170.43	76.81
GSHG0143415	--	down	2.22	0.00453	0.034	EASANA	chr8(+):52861329-52861363	UCSC	--	NULL	--	--	12.65	5.76
GSHG0013076	SLC25A35	down	2.21	2.97e-05	0.000707	EASANA	chr17(-):8191082-8198661	UCSC	solute carrier family 25 member 35	FLJ40217	399512	ENSG00000125434	452.2	204.23
GSHG0004785	DKFZp779M0652	down	2.21	0.000614	0.0076	EASANA	chr11(+):45792983-45793908	UCSC	uncharacterized DKFZp779M0652	NULL	374387	--	132.8	60.03
GSHG0143420	--	down	2.21	0.0015	0.0148	EASANA	chr8(+):52862259-52862315	UCSC	--	NULL	--	--	16.34	7.32
GSHG0022389	PDE6B	down	2.21	0.0031	0.0258	EASANA	chr4(+):619363-666657	UCSC	phosphodiesterase 6B	CSNB3, CSNBAD2, rd1, RP40	5158	ENSG00000133256	4148.67	1875.77
GSHG0146028	--	down	2.21	0.0284	0.124	EASANA	chr4(+):159199943-159199974	UCSC	--	NULL	--	--	98.34	44.51
GSHG0000738	VCAM1	down	2.2	0.0101	0.0602	EASANA	chr1(+):101185196-101204600	UCSC	vascular cell adhesion molecule 1	CD106	7412	ENSG00000162692	550.31	249.65
GSHG0027554	ZNF789	down	2.2	5.69e-16	5.67e-13	EASANA	chr7(+):99070513-99085217	UCSC	zinc finger protein 789	NULL	285989	ENSG00000198556	1339.12	607.72
GSHG0135585	--	down	2.2	0.0032	0.0264	EASANA	chr12(+):54940630-54940759	UCSC	--	NULL	--	--	26.53	12.01
GSHG0013034	SLC13A5	down	2.2	0.00164	0.0159	EASANA	chr17(-):6588033-6616740	UCSC	solute carrier family 13 member 5	INDY, NACT	284111	ENSG00000141485	514.3	233.87
GSHG0011988	LDHD	down	2.2	1.22e-11	2.94e-09	EASANA	chr16(-):75145759-75150670	UCSC	lactate dehydrogenase D	NULL	197257	ENSG00000166816	2506.44	1140.28
GSHG0013758	ST6GALNAC1	down	2.2	3.24e-05	0.000757	EASANA	chr17(-):74620839-74639920	UCSC	ST6 N-acetylgalactosaminide alpha-2, 6-sialyltransferase 1	ST6GalNAcI	55808	ENSG00000070526	305.33	138.96
GSHG0033933	LIMS2	down	2.2	0.00113	0.012	EASANA	chr2(-):128395997-128439360	UCSC	LIM zinc finger domain containing 2	PINCH-2, PINCH2	55679	ENSG00000072163	951.14	432.92
GSHG0141768	--	down	2.2	2.61e-06	9.84e-05	EASANA	chr5(-):89684286-89684930	UCSC	--	NULL	--	--	90.57	41.09
GSHG0124216	--	down	2.2	0.000227	0.00352	EASANA	chr22(-):50637640-50637674	UCSC	--	NULL	--	--	37.88	17.14
GSHG0012909	NPB	down	2.19	2.31e-06	8.97e-05	EASANA	chr17(+):79859985-79860780	UCSC	neuropeptide B	PPL7, PPNPB	256933	ENSG00000183979	386.96	176.4
GSHG0024037	LOC441086	down	2.19	3.19e-06	0.000114	EASANA	chr5(+):74161718-74163092	UCSC	uncharacterized LOC441086	NULL	441086	--	558.12	254.47
GSHG0148485	ZC3H18-AS1	down	2.19	9.5e-06	0.000276	EASANA	chr16(-):88626511-88628391	UCSC	ZC3H18 antisense RNA 1 (head to head)	FLJ45530	400555	--	205.72	93.88
GSHG0001186	FMO4	down	2.19	0.000493	0.00639	EASANA	chr1(+):171283322-171311223	UCSC	flavin containing monooxygenase 4	NULL	2329	ENSG00000076258	250.15	113.91
GSHG0006610	--	down	2.19	4.35e-05	0.000962	EASANA	chr12(+):48178706-48179787	UCSC	--	NULL	--	--	1048.85	477.99
GSHG0012065	--	down	2.19	5.21e-07	2.61e-05	EASANA	chr16(-):88620112-88636548	UCSC	--	NULL	--	--	379.16	173.14
GSHG0140094	--	down	2.19	8.13e-06	0.000244	EASANA	chr21(-):47869250-47874074	UCSC	--	NULL	--	--	840.56	384.31
GSHG0005085	FOLR2	down	2.19	6.32e-07	3.04e-05	EASANA	chr11(+):71927819-71932993	UCSC	folate receptor beta	NULL	2350	ENSG00000165457	287.37	131.29
GSHG0034146	SNORD38A	down	2.19	0.000244	0.00373	EASANA	chr1(+):45243514-45243584	UCSC	small nucleolar RNA, C/D box 38A	U38A	94162	ENSG00000202031	25.72	11.83
GSHG0003652	SFXN2	down	2.19	1.2e-07	7.65e-06	EASANA	chr10(+):104474275-104498946	UCSC	sideroflexin 2	SLC56A2	118980	ENSG00000156398	125.33	57.55
GSHG0122087	LOC102724532	down	2.19	3.89e-05	0.000882	EASANA	chr17(-):45968598-45973182	UCSC	uncharacterized LOC102724532	NULL	102724532	--	756.71	346.28
GSHG0026175	PNLDC1	down	2.19	2.94e-06	0.000107	EASANA	chr6(+):160221281-160241735	UCSC	PARN like, ribonuclease domain containing 1	dJ195P10.2, FLJ40240	154197	ENSG00000146453	444.25	203.13
GSHG0033947	LINC01547	down	2.19	4.99e-06	0.000163	EASANA	chr21(-):46352729-46359828	UCSC	long intergenic non-protein coding RNA 1547	NULL	84536	ENSG00000183250	442.41	202.57
GSHG0012272	DRC3	down	2.19	0.000105	0.00193	EASANA	chr17(+):17876127-17920187	UCSC	dynein regulatory complex subunit 3	CFAP134, DKFZP586M1120	83450	ENSG00000171962	208.69	95.48
GSHG0124217	--	down	2.18	0.00235	0.0209	EASANA	chr22(-):50637834-50637893	UCSC	--	NULL	--	--	29.53	13.59
GSHG0019374	--	down	2.18	0.0165	0.0846	EASANA	chr21(+):22859410-22859700	UCSC	--	NULL	--	--	213.7	98.02
GSHG0012348	NEK8	down	2.18	1.72e-07	1.04e-05	EASANA	chr17(+):27055798-27069784	UCSC	NIMA related kinase 8	NPHP9	284086	ENSG00000160602	279.07	128.12
GSHG0131720	--	down	2.18	0.0296	0.128	EASANA	chrX(-):103047260-103047340	UCSC	--	NULL	--	--	82.65	37.94
GSHG0004160	CFAP70	down	2.18	5.17e-05	0.00111	EASANA	chr10(-):75013516-75118617	UCSC	cilia and flagella associated protein 70	FLJ25765	118491	ENSG00000156042	320.75	147.15
GSHG0025184	ZNF300P1	down	2.18	0.000314	0.00455	EASANA	chr5(-):150309998-150326146	UCSC	zinc finger protein 300 pseudogene 1	NULL	134466	ENSG00000197083	564.38	259.28
GSHG0003808	SCART1	down	2.18	0.0043	0.0328	EASANA	chr10(+):135267427-135337062	UCSC	scavenger receptor family member expressed on T cells 1	CD163c-alpha	619207	ENSG00000214279	285.53	131.39
GSHG0132336	AMT	down	2.17	3.86e-23	2.25e-19	EASANA	chr3(-):49454211-49460111	UCSC	aminomethyltransferase	GCST, NKH	275	ENSG00000145020	1416.42	651.87
GSHG0032988	ASMTL	down	2.17	2.14e-07	1.24e-05	EASANA	chrX(-):1522032-1572655	UCSC	acetylserotonin O-methyltransferase like	NULL	8623	ENSG00000169093	4797.49	2210.35
GSHG0015905	TRAPPC6A	down	2.17	5.61e-06	0.00018	EASANA	chr19(-):45666187-45681501	UCSC	trafficking protein particle complex 6A	HSPC289, MGC2650, TRS33	79090	ENSG00000007255	1839.02	849.14
GSHG0029448	NUDT18	down	2.16	6.61e-05	0.00133	EASANA	chr8(-):21964383-21967868	UCSC	nudix hydrolase 18	FLJ22494, MTH3	79873	ENSG00000275074	167.02	77.3
GSHG0008976	ACOT4	down	2.16	0.002	0.0184	EASANA	chr14(+):74058410-74063200	UCSC	acyl-CoA thioesterase 4	FLJ31235, PTE-Ib, PTE2B	122970	ENSG00000177465	653.63	302.35
GSHG0001801	ALDH4A1	down	2.16	5.65e-06	0.000181	EASANA	chr1(-):19197926-19229293	UCSC	aldehyde dehydrogenase 4 family member A1	P5CDh	8659	ENSG00000159423	5262.84	2435.05
GSHG0129104	--	down	2.16	0.0277	0.122	EASANA	chr8(-):109243489-109243563	UCSC	--	NULL	--	--	10.42	4.84
GSHG0132642	DHRS12	down	2.16	1.13e-10	1.96e-08	EASANA	chr13(-):52342131-52378298	UCSC	dehydrogenase/reductase 12	FLJ13639, SDR40C1	79758	ENSG00000102796	556.76	258.08
GSHG0135884	--	down	2.16	0.026	0.116	EASANA	chr13(+):52378198-52378246	UCSC	--	NULL	--	--	8.71	4.05
GSHG0009169	CLBA1	down	2.16	9.47e-07	4.25e-05	EASANA	chr14(+):105452616-105461855	UCSC	clathrin binding box of aftiphilin containing 1	NULL	122616	ENSG00000140104	1523.14	706.53
GSHG0022328	ATP13A4	down	2.15	5.77e-06	0.000184	EASANA	chr3(-):193116756-193272911	UCSC	ATPase 13A4	DKFZp761I1011, FLJ37958	84239	ENSG00000127249	1275.68	592.57
GSHG0144399	--	down	2.15	0.000268	0.004	EASANA	chrM(-):249-280	UCSC	--	NULL	--	--	2755.07	1280.15
GSHG0152328	--	down	2.15	0.0172	0.0875	EASANA	chr9(-):100435713-100435763	UCSC	--	NULL	--	--	9.18	4.26
GSHG0133923	--	down	2.15	0.00483	0.0355	EASANA	chr1(+):27183977-27184040	UCSC	--	NULL	--	--	14.23	6.59
GSHG0028527	AASS	down	2.15	5.95e-07	2.9e-05	EASANA	chr7(-):121713600-121784344	UCSC	aminoadipate-semialdehyde synthase	LKRSDH, LORSDH	10157	ENSG00000008311	3551.36	1651.86
GSHG0143965	--	down	2.15	0.0147	0.0779	EASANA	chr9(+):124059831-124059862	UCSC	--	NULL	--	--	21.04	9.8
GSHG0021916	CIP2A	down	2.15	0.0006	0.00746	EASANA	chr3(-):108268720-108308495	UCSC	cell proliferation regulating inhibitor of protein phosphatase 2A	NULL	57650	ENSG00000163507	588.43	274.11
GSHG0114257	--	down	2.15	0.0203	0.0982	EASANA	chr9(-):140205012-140205043	UCSC	--	NULL	--	--	9.95	4.54
GSHG0139985	--	down	2.15	0.00027	0.00404	EASANA	chr21(+):46293969-46295709	UCSC	--	NULL	--	--	388.24	181.07
GSHG0028766	ZNF596	down	2.15	1.83e-10	2.98e-08	EASANA	chr8(+):182137-197340	UCSC	zinc finger protein 596	NULL	169270	ENSG00000172748	1083.61	505.16
GSHG0027976	MMD2	down	2.14	4.25e-06	0.000144	EASANA	chr7(-):4931876-4998844	UCSC	monocyte to macrophage differentiation associated 2	PAQR10	221938	ENSG00000136297	559.58	260.92
GSHG0012736	PRR29	down	2.14	0.0187	0.0927	EASANA	chr17(+):62075707-62081664	UCSC	proline rich 29	DKFZp761M2312, FLJ11724	92340	ENSG00000224383	375.67	175.33
GSHG0018505	SDCBP2-AS1	down	2.14	8.42e-05	0.00162	EASANA	chr20(+):1305987-1359378	UCSC	SDCBP2 antisense RNA 1	NULL	100507495	ENSG00000234684	332.96	155.51
GSHG0012499	CNP	down	2.14	0.00371	0.0294	EASANA	chr17(+):40118759-40129757	UCSC	2', 3'-cyclic nucleotide 3' phosphodiesterase	NULL	1267	ENSG00000173786	69277.8	32357.2
GSHG0030849	LOC440896	down	2.14	0.0113	0.065	EASANA	chr9(-):69174196-69198044	UCSC	uncharacterized LOC440896	NULL	440896	--	1241.44	579.95
GSHG0018358	GLB1L	down	2.14	5.88e-08	4.25e-06	EASANA	chr2(-):220101320-220110155	UCSC	galactosidase beta 1 like	MGC10771	79411	ENSG00000163521	306.07	143.2
GSHG0142656	--	down	2.14	6.63e-06	0.000207	EASANA	chr3(-):52844728-52846754	UCSC	--	NULL	--	--	977.5	456.67
GSHG0036144	PXN-AS1	down	2.14	2.72e-05	0.000658	EASANA	chr12(+):120639094-120650630	UCSC	PXN antisense RNA 1	EyeLinc4	100506649	ENSG00000255857	422.49	197.64
GSHG0006447	--	down	2.14	4.63e-10	6.39e-08	EASANA	chr12(+):8370354-8373712	UCSC	--	NULL	--	--	1932.11	904.3
GSHG0016329	DNAJC5G	down	2.14	0.0442	0.167	EASANA	chr2(+):27498289-27504296	UCSC	DnaJ heat shock protein family (Hsp40) member C5 gamma	CSP-gamma, FLJ40417	285126	ENSG00000163793	444.53	208.15
GSHG0008610	GGACT	down	2.14	1.77e-07	1.06e-05	EASANA	chr13(-):101182418-101241046	UCSC	gamma-glutamylamine cyclotransferase	NULL	87769	ENSG00000134864	480.36	224.94
GSHG0011341	DHODH	down	2.13	7.08e-11	1.32e-08	EASANA	chr16(+):72042487-72059315	UCSC	dihydroorotate dehydrogenase (quinone)	NULL	1723	ENSG00000102967	647.33	303.49
GSHG0138927	--	down	2.13	8.46e-05	0.00162	EASANA	chr2(+):46873567-46876308	UCSC	--	NULL	--	--	355.69	166.86
GSHG0145718	IDH2	down	2.13	2.21e-10	3.53e-08	EASANA	chr15(-):90627210-90645786	UCSC	isocitrate dehydrogenase (NADP(+)) 2, mitochondrial	NULL	3418	ENSG00000182054	10273	4821.05
GSHG0015182	TTYH1	down	2.13	4.69e-09	4.93e-07	EASANA	chr19(+):54926605-54948052	UCSC	tweety family member 1	NULL	57348	ENSG00000167614	31457.3	14767.1
GSHG0000064	SMIM1	down	2.13	2.83e-05	0.000679	EASANA	chr1(+):3689325-3692545	UCSC	small integral membrane protein 1 (Vel blood group)	Vel	388588	ENSG00000235169	116.88	54.94
GSHG0011023	VWA3A	down	2.13	0.000667	0.00812	EASANA	chr16(+):22103859-22168274	UCSC	von Willebrand factor A domain containing 3A	FLJ40941, FLJ46765	146177	ENSG00000175267	489.02	229.71
GSHG0143419	--	down	2.13	0.0209	0.1	EASANA	chr8(+):52862110-52862141	UCSC	--	NULL	--	--	8.67	4.04
GSHG0031190	ZDHHC12	down	2.13	5.25e-07	2.63e-05	EASANA	chr9(-):131483159-131486408	UCSC	zinc finger DHHC-type containing 12	FLJ14524, ZNF400	84885	ENSG00000160446	189.94	89.41
GSHG0013851	OGFOD3	down	2.12	4.7e-07	2.39e-05	EASANA	chr17(-):80347086-80376513	UCSC	2-oxoglutarate and iron dependent oxygenase domain containing 3	FLJ22222	79701	ENSG00000181396	881.64	415.29
GSHG0119884	--	down	2.12	0.00583	0.0405	EASANA	chr10(+):48985630-48985743	UCSC	--	NULL	--	--	18.67	8.85
GSHG0006024	KLHL35	down	2.12	6.93e-15	4.49e-12	EASANA	chr11(-):75133440-75141674	UCSC	kelch like family member 35	FLJ33790	283212	ENSG00000149243	738.85	348.35
GSHG0028141	GLI3	down	2.12	0.000236	0.00364	EASANA	chr7(-):42000550-42276796	UCSC	GLI family zinc finger 3	ACLS, PAP-A, PAPA, PAPA1, PAPB, PPDIV	2737	ENSG00000106571	286.98	135.22
GSHG0136330	LINC02352	down	2.12	2.02e-05	0.000515	EASANA	chr15(+):31508224-31517210	UCSC	long intergenic non-protein coding RNA 2352	NULL	102725022	ENSG00000259448	209.73	99.05
GSHG0012820	MYO15B	down	2.12	0.000242	0.0037	EASANA	chr17(+):73584130-73622931	UCSC	myosin XVB	MYO15BP	80022	ENSG00000266714	20874.1	9848.96
GSHG0027061	PRR18	down	2.12	0.00972	0.0586	EASANA	chr6(-):166719168-166722833	UCSC	proline rich 18	MGC35308	285800	ENSG00000176381	22305.8	10527.6
GSHG0020816	SLC38A3	down	2.12	4.99e-10	6.76e-08	EASANA	chr3(+):50242679-50258411	UCSC	solute carrier family 38 member 3	G17, SN1	10991	ENSG00000188338	2899.09	1368.67
GSHG0027120	LFNG	down	2.11	5.05e-07	2.55e-05	EASANA	chr7(+):2552163-2568809	UCSC	LFNG O-fucosylpeptide 3-beta-N-acetylglucosaminyltransferase	SCDO3	3955	ENSG00000106003	692.85	327.69
GSHG0009020	GSTZ1	down	2.11	5.48e-05	0.00115	EASANA	chr14(+):77787230-77797939	UCSC	glutathione S-transferase zeta 1	GSTZ1-1, MAAI, MAI	2954	ENSG00000100577	847.83	401.48
GSHG0033088	LOC100652758	down	2.11	0.00285	0.0243	EASANA	chr5(-):151149354-151151737	UCSC	uncharacterized LOC100652758	NULL	100652758	--	445.44	210.85
GSHG0143976	--	down	2.11	0.0172	0.0875	EASANA	chr9(+):124061370-124061411	UCSC	--	NULL	--	--	78.39	37.12
GSHG0135197	--	down	2.11	9.69e-05	0.0018	EASANA	chr11(+):66132900-66134279	UCSC	--	NULL	--	--	316.92	150.1
GSHG0034588	SNORD81	down	2.11	0.00132	0.0134	EASANA	chr1(-):173833284-173833360	UCSC	small nucleolar RNA, C/D box 81	U81, Z23	26769	--	22.23	10.56
GSHG0002576	DCST2	down	2.11	0.0113	0.065	EASANA	chr1(-):154991003-155006257	UCSC	DC-STAMP domain containing 2	FLJ32934	127579	ENSG00000163354	198.11	94.03
GSHG0147661	--	down	2.11	0.0252	0.114	EASANA	chr13(-):20276334-20276383	UCSC	--	NULL	--	--	9.52	4.55
GSHG0000537	ACOT11	down	2.1	9.93e-07	4.42e-05	EASANA	chr1(+):55007930-55104865	UCSC	acyl-CoA thioesterase 11	BFIT, BFIT1, KIAA0707, STARD14, THEM1	26027	ENSG00000162390	669.86	318.3
GSHG0054691	MGMT	down	2.1	7.32e-07	3.45e-05	EASANA	chr10(+):131334494-131565884	UCSC	O-6-methylguanine-DNA methyltransferase	NULL	4255	ENSG00000170430	1461.65	695.11
GSHG0020843	ABHD14A-ACY1 // ABHD14A // ACY1	down	2.1	1.29e-11	3.05e-09	EASANA	chr3(+):52009042-52023218	UCSC	ABHD14A-ACY1 readthrough // abhydrolase domain containing 14A // aminoacylase 1	DKFZP564O243, DORZ1	100526760, 25864, 95	ENSG00000114786, ENSG00000243989, ENSG00000248487	1289.43	613.79
GSHG0004477	FUOM	down	2.1	0.000501	0.00645	EASANA	chr10(-):135168658-135171529	UCSC	fucose mutarotase	FLJ26016, FucM, FucU	282969	ENSG00000148803	169.93	81.03
GSHG0019183	PLCG1-AS1	down	2.1	1.02e-06	4.52e-05	EASANA	chr20(-):39726635-39766643	UCSC	PLCG1 antisense RNA 1	TOP1-AS1	101927117	ENSG00000226648	143.61	68.36
GSHG0020211	SLC7A4	down	2.1	0.00119	0.0125	EASANA	chr22(-):21382327-21387883	UCSC	solute carrier family 7 member 4	CAT-4, HCAT3, VH	6545	ENSG00000099960	673.69	321.01
GSHG0036104	--	down	2.1	0.0279	0.122	EASANA	chr12(+):58208414-58208471	UCSC	--	NULL	--	--	8.92	4.27
GSHG0135447	--	down	2.1	0.00539	0.0383	EASANA	chr11(-):96119835-96119935	UCSC	--	NULL	--	--	49.11	23.52
GSHG0053708	ERICH6-AS1	down	2.09	2.59e-06	9.78e-05	EASANA	chr3(+):150421351-150437933	UCSC	ERICH6 antisense RNA 1	NULL	101928085	ENSG00000240137	167.92	80.07
GSHG0000226	LINC00339	down	2.09	1.06e-12	3.68e-10	EASANA	chr1(+):22351684-22357717	UCSC	long intergenic non-protein coding RNA 339	HSPC157	29092	ENSG00000218510	1491.66	712.7
GSHG0010818	METRN	down	2.09	2.02e-09	2.38e-07	EASANA	chr16(+):765173-769654	UCSC	meteorin, glial cell differentiation regulator	MGC2601	79006	ENSG00000103260	9102.9	4351.02
GSHG0000463	ARMH1	down	2.09	2.08e-05	0.000528	EASANA	chr1(+):45140388-45191263	UCSC	armadillo-like helical domain containing 1	MGC33556, p40	339541	ENSG00000198520	441.22	210.98
GSHG0028270	ABHD11	down	2.09	3.12e-08	2.47e-06	EASANA	chr7(-):73150424-73153197	UCSC	abhydrolase domain containing 11	PP1226	83451	ENSG00000106077	248.02	118.72
GSHG0012207	TMEM88	down	2.09	0.00203	0.0186	EASANA	chr17(+):7758383-7759417	UCSC	transmembrane protein 88	FLJ20025, MGC71744	92162	ENSG00000167874	281.07	134.54
GSHG0151544	--	down	2.09	0.0212	0.101	EASANA	chr6(-):30169678-30169735	UCSC	--	NULL	--	--	9.36	4.5
GSHG0031740	COL4A5	down	2.09	0.00793	0.0508	EASANA	chrX(+):107683074-107940775	UCSC	collagen type IV alpha 5 chain	NULL	1287	ENSG00000188153	19265	9230.64
GSHG0018800	SLC2A10	down	2.09	3.47e-05	0.000801	EASANA	chr20(+):45338126-45364986	UCSC	solute carrier family 2 member 10	GLUT10	81031	ENSG00000197496	173.18	83.05
GSHG0008916	PLEKHG3	down	2.09	0.00516	0.0372	EASANA	chr14(+):65171126-65211064	UCSC	pleckstrin homology and RhoGEF domain containing G3	ARHGEF43	26030	ENSG00000126822	9640.64	4622.48
GSHG0018856	--	down	2.08	8.93e-06	0.000262	EASANA	chr20(+):55841849-55858051	UCSC	--	NULL	--	--	199.99	95.94
GSHG0133851	AGAP11 // FAM25A	down	2.08	0.0121	0.0681	EASANA	chr10(+):88730498-88784487	UCSC	ArfGAP with GTPase domain, ankyrin repeat and PH domain 11 // family with sequence similarity 25 member A	bA96C23.5, KIAA1975	119385, 643161	ENSG00000188100, ENSG00000271880	76.41	36.77
GSHG0005736	ACP2	down	2.08	2.92e-07	1.6e-05	EASANA	chr11(-):47260854-47270398	UCSC	acid phosphatase 2, lysosomal	LAP	53	ENSG00000134575	2474.88	1189.58
GSHG0012500	--	down	2.08	0.00591	0.0409	EASANA	chr17(+):40122299-40123815	UCSC	--	NULL	--	--	1258.43	605.03
GSHG0040538	MIR3682	down	2.08	6.82e-06	0.000212	EASANA	chr2(-):54076259-54076342	UCSC	microRNA 3682	hsa-mir-3682	100500850	ENSG00000265452	208.42	100.07
GSHG0013708	BTBD17	down	2.08	0.00251	0.022	EASANA	chr17(-):72352555-72358007	UCSC	BTB domain containing 17	BTBD17A, LGALS3BPL, TANGO10A	388419	ENSG00000204347	464.91	223.57
GSHG0000998	SLC27A3	down	2.08	4.45e-07	2.28e-05	EASANA	chr1(+):153746830-153752635	UCSC	solute carrier family 27 member 3	ACSVL3, FATP3, MGC4365	11000	ENSG00000143554	2307.09	1110.62
GSHG0033912	TRIM54	down	2.08	0.0313	0.132	EASANA	chr2(+):27505297-27530306	UCSC	tripartite motif containing 54	MURF, MURF-3	57159	ENSG00000138100	502.32	241.99
GSHG0145258	--	down	2.08	0.0059	0.0409	EASANA	chr5(-):115387559-115388041	UCSC	--	NULL	--	--	185.27	89.22
GSHG0000032	--	down	2.07	0.0128	0.0709	EASANA	chr1(+):1363502-1365634	UCSC	--	NULL	--	--	11982.9	5776.52
GSHG0000607	--	down	2.07	0.0368	0.148	EASANA	chr1(+):67095469-67096630	UCSC	--	NULL	--	--	419.61	202.42
GSHG0011288	C16orf86	down	2.07	1.21e-11	2.93e-09	EASANA	chr16(+):67700717-67702655	UCSC	chromosome 16 open reading frame 86	FLJ41802	388284	ENSG00000159761	783.53	378.85
GSHG0025615	APOM	down	2.06	1.16e-05	0.000327	EASANA	chr6(+):31620187-31625992	UCSC	apolipoprotein M	ApoM, G3a, NG20	55937	ENSG00000204444	192.38	93.23
GSHG0003007	JMJD4	down	2.06	2.14e-07	1.24e-05	EASANA	chr1(-):227918140-227923118	UCSC	jumonji domain containing 4	FLJ12517	65094	ENSG00000081692	227.17	110.28
GSHG0139418	--	down	2.06	0.0183	0.0915	EASANA	chr2(-):96494930-96494961	UCSC	--	NULL	--	--	9.39	4.52
GSHG0018913	COL20A1	down	2.06	7.17e-05	0.00143	EASANA	chr20(+):61924535-61966149	UCSC	collagen type XX alpha 1 chain	KIAA1510	57642	ENSG00000101203	489.19	237.14
GSHG0013154	SREBF1	down	2.06	0.000161	0.00267	EASANA	chr17(-):17714664-17740325	UCSC	sterol regulatory element binding transcription factor 1	bHLHd1, SREBP-1c, SREBP1, SREBP1a	6720	ENSG00000072310	12641.9	6131.12
GSHG0028639	NDUFB2-AS1	down	2.06	3.24e-07	1.73e-05	EASANA	chr7(-):140395136-140396877	UCSC	NDUFB2 antisense RNA 1	NULL	100134713	ENSG00000240889	210.08	102.16
GSHG0029005	--	down	2.06	4.27e-05	0.000946	EASANA	chr8(+):52812209-52859733	UCSC	--	NULL	--	--	145.32	70.67
GSHG0019077	ACSS1	down	2.06	1.78e-08	1.54e-06	EASANA	chr20(-):24986866-25039617	UCSC	acyl-CoA synthetase short chain family member 1	AceCS2L, dJ568C11.3, MGC33843	84532	ENSG00000154930	12838.7	6233.63
GSHG0151132	--	down	2.06	0.0219	0.103	EASANA	chr5(-):132148439-132151039	UCSC	--	NULL	--	--	1747.62	848.73
GSHG0145002	AIF1	down	2.06	0.0123	0.069	EASANA	chr6(+):31582986-31584802	UCSC	allograft inflammatory factor 1	AIF-1, Em:AF129756.17, IBA1, IRT-1	199	ENSG00000204472	2521.68	1226.26
GSHG0013222	TLCD1	down	2.05	0.0001	0.00185	EASANA	chr17(-):27051368-27053949	UCSC	TLC domain containing 1	NULL	116238	ENSG00000160606	110.65	53.79
GSHG0030416	CUTALP	down	2.05	0.0125	0.0696	EASANA	chr9(+):123605353-123616651	UCSC	cutA divalent cation tolerance homolog-like, pseudogene	NULL	253039	ENSG00000226752	3817.34	1857.81
GSHG0016302	DNAJC27-AS1	down	2.05	3.39e-05	0.000785	EASANA	chr2(+):25194981-25262561	UCSC	DNAJC27 antisense RNA 1	NULL	729723	ENSG00000224165	656.39	319.75
GSHG0024097	ADGRV1	down	2.05	4.13e-05	0.000922	EASANA	chr5(+):89854617-90460033	UCSC	adhesion G protein-coupled receptor V1	DKFZp761P0710, FEB4, KIAA0686, VLGR1	84059	ENSG00000164199	2907.35	1416.9
GSHG0017159	CPS1	down	2.05	0.000203	0.00322	EASANA	chr2(+):211342406-211543829	UCSC	carbamoyl-phosphate synthase 1	NULL	1373	ENSG00000021826	1150.83	561.17
GSHG0005302	PHLDB1	down	2.05	0.00552	0.039	EASANA	chr11(+):118477213-118528748	UCSC	pleckstrin homology like domain family B member 1	FLJ00141, KIAA0638, LL5a	23187	ENSG00000019144	25781.4	12572.4
GSHG0133852	ADIRF	down	2.05	0.00171	0.0163	EASANA	chr10(+):88728188-88730666	UCSC	adipogenesis regulatory factor	AFRO, APM2	10974	ENSG00000148671	4434.49	2162.8
GSHG0017633	EFEMP1	down	2.05	0.000136	0.00236	EASANA	chr2(-):56093097-56151298	UCSC	EGF containing fibulin extracellular matrix protein 1	FBLN3, MTLV, S1-5	2202	ENSG00000115380	5894.21	2877.88
GSHG0014520	TEX45	down	2.05	0.0151	0.0792	EASANA	chr19(+):7562445-7573336	UCSC	testis expressed 45	FLJ35784	374877	ENSG00000198723	205.07	100.14
GSHG0053796	LOC102724604	down	2.05	0.0121	0.0682	EASANA	chr3(-):181138951-181160274	UCSC	uncharacterized LOC102724604	NULL	102724604	--	435.21	212.66
GSHG0000182	MST1P2	down	2.05	0.00216	0.0196	EASANA	chr1(+):16972069-16976920	UCSC	macrophage stimulating 1 pseudogene 2	MSPL-2, MSPL2	11209	ENSG00000186301	292.94	143.32
GSHG0022457	SORCS2	down	2.05	2.71e-05	0.000657	EASANA	chr4(+):7194374-7744571	UCSC	sortilin related VPS10 domain containing receptor 2	KIAA1329	57537	ENSG00000184985	4127.23	2018.15
GSHG0033407	FAM86HP	down	2.04	0.0117	0.0665	EASANA	chr3(-):129816625-129830276	UCSC	family with sequence similarity 86 member H, pseudogene	NULL	729375	ENSG00000253540	796.45	389.51
GSHG0145503	ADAM15 // EFNA4 // EFNA3	down	2.04	2.76e-06	0.000102	EASANA	chr1(+):155015107-155060014	UCSC	ADAM metallopeptidase domain 15 // ephrin A4 // ephrin A3	Ehk1-L, LERK3, LERK4, MDC15	1944, 1945, 8751	ENSG00000143537, ENSG00000143590, ENSG00000243364	10467.1	5120.57
GSHG0013593	CUEDC1	down	2.04	0.000113	0.00204	EASANA	chr17(-):55938605-56032684	UCSC	CUE domain containing 1	NULL	404093	ENSG00000180891	2741.43	1342.9
GSHG0025862	BCKDHB	down	2.04	4.18e-06	0.000142	EASANA	chr6(+):80816327-81055988	UCSC	branched chain keto acid dehydrogenase E1 subunit beta	NULL	594	ENSG00000083123	1213.35	595.38
GSHG0017704	LINC01816	down	2.04	0.00184	0.0173	EASANA	chr2(-):70351168-70352448	UCSC	long intergenic non-protein coding RNA 1816	LOC100133985	100133985	ENSG00000231327	173.01	84.93
GSHG0030984	LINC00092	down	2.04	1.55e-07	9.63e-06	EASANA	chr9(-):98782016-98784093	UCSC	long intergenic non-protein coding RNA 92	bA346B7.1	100188953	ENSG00000225194	992.81	487.22
GSHG0043984	--	down	2.04	0.0103	0.0612	EASANA	chr7(+):101988981-101989016	UCSC	--	NULL	--	--	11.67	5.76
GSHG0025690	PI16	down	2.04	0.0372	0.149	EASANA	chr6(+):36916039-36932612	UCSC	peptidase inhibitor 16	CD364, dJ90K10.5, MGC45378, MSMBBP	221476	ENSG00000164530	2465.25	1210.79
GSHG0009163	ADSSL1	down	2.03	3.2e-05	0.000748	EASANA	chr14(+):105190534-105213661	UCSC	adenylosuccinate synthase like 1	FLJ38602	122622	ENSG00000185100	1257.49	618.44
GSHG0045805	--	down	2.03	0.000223	0.00348	EASANA	chr1(-):227236742-227238752	UCSC	--	NULL	--	--	242.91	119.62
GSHG0135249	--	down	2.03	0.00218	0.0197	EASANA	chr11(+):74721821-74721858	UCSC	--	NULL	--	--	18	8.75
GSHG0011508	LMF1	down	2.03	2.88e-07	1.59e-05	EASANA	chr16(-):903638-1065356	UCSC	lipase maturation factor 1	FLJ12681, FLJ22302, JFP11, TMEM112A	64788	ENSG00000103227	1812.58	894.07
GSHG0122143	--	down	2.03	0.0407	0.158	EASANA	chr17(+):66253705-66253736	UCSC	--	NULL	--	--	9.21	4.52
GSHG0029954	SLC39A4	down	2.03	3.07e-05	0.000724	EASANA	chr8(-):145635777-145642279	UCSC	solute carrier family 39 member 4	AWMS2, ZIP4	55630	ENSG00000147804	364.63	179.99
GSHG0134573	--	down	2.02	0.00571	0.0399	EASANA	chr1(-):182807131-182807716	UCSC	--	NULL	--	--	123.55	61.11
GSHG0140998	--	down	2.02	9.4e-05	0.00176	EASANA	chr3(-):129565893-129566800	UCSC	--	NULL	--	--	241	118.96
GSHG0029938	NRBP2	down	2.02	4.97e-05	0.00107	EASANA	chr8(-):144915755-144923146	UCSC	nuclear receptor binding protein 2	DKFZp434P086	340371	ENSG00000185189	47650.4	23548
GSHG0029912	LOC100288181	down	2.02	0.00465	0.0345	EASANA	chr8(-):143783671-143808392	UCSC	uncharacterized LOC100288181	NULL	100288181	--	1643.32	812.44
GSHG0024820	--	down	2.02	0.0056	0.0395	EASANA	chr5(-):60920229-60927239	UCSC	--	NULL	--	--	181.77	89.97
GSHG0020582	SLC6A11	down	2.02	0.00297	0.025	EASANA	chr3(+):10857885-10982419	UCSC	solute carrier family 6 member 11	GAT3	6538	ENSG00000132164	2815.35	1394.1
GSHG0029318	WDR97	down	2.02	5.84e-05	0.00121	EASANA	chr8(+):145162595-145173218	UCSC	WD repeat domain 97	NULL	340390	ENSG00000179698	642.19	318.13
GSHG0029188	CTHRC1	down	2.02	6.03e-05	0.00124	EASANA	chr8(+):104383733-104395233	UCSC	collagen triple helix repeat containing 1	NULL	115908	ENSG00000164932	214.73	106.48
GSHG0008337	CRYL1	down	2.02	1.55e-08	1.38e-06	EASANA	chr13(-):20977806-21100012	UCSC	crystallin lambda 1	GDH, lambda-CRY, MGC149525, MGC149526	51084	ENSG00000165475	5919.64	2933.42
GSHG0009548	EFCAB11	down	2.02	9.08e-07	4.13e-05	EASANA	chr14(-):90261340-90421121	UCSC	EF-hand calcium binding domain 11	NULL	90141	ENSG00000140025	1159.24	574.76
GSHG0008250	DOCK9-AS2 // DOCK9-DT	down	2.02	2.26e-05	0.000563	EASANA	chr13(+):99738977-99740879	UCSC	DOCK9 antisense RNA 2 (head to head) // DOCK9 divergent transcript	NULL	100861541	ENSG00000260992	401.67	199.23
GSHG0145734	NMRAL1	down	2.02	1.36e-10	2.31e-08	EASANA	chr16(-):4511673-4526338	UCSC	NmrA like redox sensor 1	FLJ25918, HSCARG, SDR48A1	57407	ENSG00000153406	5170.86	2564.54
GSHG0023047	SLC49A3	down	2.02	1.24e-06	5.29e-05	EASANA	chr4(-):675613-683230	UCSC	solute carrier family 49 member 3	FLJ22269, LP2561	84179	ENSG00000169026	348.61	172.97
GSHG0023199	KLF3-AS1	down	2.02	1.69e-05	0.000443	EASANA	chr4(-):38614340-38666430	UCSC	KLF3 antisense RNA 1	FLJ13197	79667	ENSG00000231160	1096.27	543.88
GSHG0001797	PADI2	down	2.01	0.00131	0.0133	EASANA	chr1(-):17393256-17445948	UCSC	peptidyl arginine deiminase 2	KIAA0994, PDI2	11240	ENSG00000117115	10063.2	4994.6
GSHG0013692	KCNJ2-AS1	down	2.01	0.0177	0.0891	EASANA	chr17(-):68163102-68165543	UCSC	KCNJ2 antisense RNA 1 (head to head)	FLJ36644	400617	ENSG00000267365	1088.7	540.7
GSHG0011307	CDH1	down	2.01	0.000334	0.00473	EASANA	chr16(+):68771193-68869445	UCSC	cadherin 1	CD324, uvomorulin	999	ENSG00000039068	777.83	386.56
GSHG0140104	--	down	2.01	2.38e-12	7.3e-10	EASANA	chr16(+):72459546-72462787	UCSC	--	NULL	--	--	3003.7	1493.38
GSHG0023150	PROM1	down	2.01	0.000739	0.0088	EASANA	chr4(-):15969849-16085668	UCSC	prominin 1	AC133, CD133, CORD12, RP41	8842	ENSG00000007062	382.29	190.28
GSHG0022158	P2RY13	down	2.01	2.88e-05	0.000689	EASANA	chr3(-):151044096-151047337	UCSC	purinergic receptor P2Y13	FKSG77, P2Y13	53829	ENSG00000181631	1042.27	518.98
GSHG0023890	LIFR-AS1	down	2.01	2.68e-08	2.16e-06	EASANA	chr5(+):38556888-38671317	UCSC	LIFR antisense RNA 1	NULL	100506495	ENSG00000244968	1285.87	641.19
GSHG0031171	PTRH1	down	2	2.07e-08	1.75e-06	EASANA	chr9(-):130455277-130487152	UCSC	peptidyl-tRNA hydrolase 1 homolog	PTH1	138428	ENSG00000187024	831.29	415.02
GSHG0024412	NIPAL4	down	2	0.0315	0.133	EASANA	chr5(+):156884948-156901729	UCSC	NIPA like domain containing 4	ICHYN	348938	ENSG00000172548	247.56	123.72
GSHG0034027	FAM83H	down	2	0.000168	0.00276	EASANA	chr8(-):144806104-144815954	UCSC	family with sequence similarity 83 member H	FLJ46072	286077	ENSG00000180921	288.86	144.56
GSHG0000033	VWA1	down	2	0.00549	0.0389	EASANA	chr1(+):1370903-1378262	UCSC	von Willebrand factor A domain containing 1	FLJ22215, VWA-1, WARP	64856	ENSG00000179403	3739.97	1872.54
GSHG0020985	NIT2	down	1.99	3.55e-07	1.88e-05	EASANA	chr3(+):100053562-100074478	UCSC	nitrilase family member 2	NULL	56954	ENSG00000114021	2315.24	1162.3
GSHG0134892	--	down	1.99	7.22e-05	0.00143	EASANA	chr10(+):135462979-135465548	UCSC	--	NULL	--	--	353.84	177.69
GSHG0017605	SRBD1	down	1.99	7.84e-10	1.02e-07	EASANA	chr2(-):45615820-45838433	UCSC	S1 RNA binding domain 1	FLJ10379	55133	ENSG00000068784	405.32	204.03
GSHG0007312	RERGL	down	1.99	0.0388	0.153	EASANA	chr12(-):18233804-18243127	UCSC	RERG like	FLJ22655	79785	ENSG00000111404	413.25	207.76
GSHG0044832	--	down	1.99	0.0412	0.159	EASANA	chr9(+):69474278-69474309	UCSC	--	NULL	--	--	14.34	7.2
GSHG0027050	PACRG-AS1	down	1.98	0.0368	0.148	EASANA	chr6(-):163731017-163745505	UCSC	PACRG antisense RNA 1	NULL	285796	ENSG00000281692	494.25	249.2
GSHG0142970	--	down	1.98	0.0288	0.125	EASANA	chr7(-):44420394-44420422	UCSC	--	NULL	--	--	13.41	6.83
GSHG0058128	--	down	1.98	0.0178	0.0892	EASANA	chr1(-):16384338-16384432	UCSC	--	NULL	--	--	57.48	28.84
GSHG0022649	SLC4A4	down	1.98	0.0137	0.0744	EASANA	chr4(+):72053003-72437804	UCSC	solute carrier family 4 member 4	hhNMC, HNBC1, NBC1, NBC2, pNBC	8671	ENSG00000080493	2747.5	1386.1
GSHG0150199	--	down	1.98	0.000272	0.00406	EASANA	chr3(+):73025889-73030397	UCSC	--	NULL	--	--	1219.95	615.91
GSHG0140914	--	down	1.98	0.00181	0.0171	EASANA	chr3(-):49726370-49726397	UCSC	--	NULL	--	--	29.96	15.12
GSHG0025421	ELOVL2-AS1	down	1.98	0.000752	0.00892	EASANA	chr6(+):11043991-11079377	UCSC	ELOVL2 antisense RNA 1	NULL	100506409	ENSG00000230314	276.32	139.61
GSHG0025612	LST1	down	1.98	0.0143	0.0765	EASANA	chr6(+):31553956-31556686	UCSC	leukocyte specific transcript 1	B144, D6S49E, LST-1	7940	ENSG00000204482	937.68	474.24
GSHG0041895	LAMB2P1	down	1.98	5.59e-07	2.76e-05	EASANA	chr3(-):49190292-49191834	UCSC	laminin subunit beta 2 pseudogene 1	NULL	22973	--	348.09	176.14
GSHG0020419	LOC100506544	down	1.98	0.0363	0.146	EASANA	chr22(-):41605126-41613631	UCSC	uncharacterized LOC100506544	NULL	100506544	--	970.83	491.36
GSHG0011295	PSKH1	down	1.97	8.09e-09	7.88e-07	EASANA	chr16(+):67927175-67963580	UCSC	protein serine kinase H1	NULL	5681	ENSG00000159792	864.07	437.87
GSHG0017025	PJVK	down	1.97	1.48e-12	4.64e-10	EASANA	chr2(+):179316163-179326293	UCSC	pejvakin	NULL	494513	ENSG00000204311	463.36	234.79
GSHG0040135	MIR641	down	1.97	0.00733	0.048	EASANA	chr19(-):40788450-40788548	UCSC	microRNA 641	hsa-mir-641	693226	ENSG00000207631	20.03	10.24
GSHG0009074	FAM181A	down	1.97	0.0005	0.00645	EASANA	chr14(+):94385240-94395953	UCSC	family with sequence similarity 181 member A	NULL	90050	ENSG00000140067	1016.66	516.11
GSHG0022304	LINC02043	down	1.97	0.000525	0.00668	EASANA	chr3(-):186528669-186543310	UCSC	long intergenic non-protein coding RNA 2043	NULL	102724699	ENSG00000232233	508.52	258.06
GSHG0004124	PBLD	down	1.97	0.00551	0.039	EASANA	chr10(-):70042417-70092684	UCSC	phenazine biosynthesis like protein domain containing	FLJ14767, MAWBP, MAWDBP	64081	ENSG00000108187	293.12	149
GSHG0013180	MFAP4	down	1.97	0.0154	0.0805	EASANA	chr17(-):19286762-19290532	UCSC	microfibril associated protein 4	NULL	4239	ENSG00000166482	84.95	43.29
GSHG0142874	--	down	1.96	0.0232	0.107	EASANA	chr7(+):151075709-151075792	UCSC	--	NULL	--	--	17.47	8.84
GSHG0000483	FAAH	down	1.96	1.98e-06	7.91e-05	EASANA	chr1(+):46859939-46879520	UCSC	fatty acid amide hydrolase	FAAH-1	2166	ENSG00000117480	6661.85	3394.74
GSHG0051671	RASGRF2-AS1	down	1.96	9.09e-05	0.00171	EASANA	chr5(-):80243512-80256726	UCSC	RASGRF2 antisense RNA 1	CTC-459I6.1	102524628	ENSG00000251450	258.71	131.97
GSHG0019949	TCN2	down	1.96	0.000889	0.0101	EASANA	chr22(+):30999999-31024449	UCSC	transcobalamin 2	D22S676, D22S750, TC2	6948	ENSG00000185339	1344.39	685.35
GSHG0031966	GPR143	down	1.96	2.78e-07	1.54e-05	EASANA	chrX(-):9693454-9734005	UCSC	G protein-coupled receptor 143	NULL	4935	ENSG00000101850	772.62	393.61
GSHG0030482	CERCAM	down	1.96	0.0162	0.0834	EASANA	chr9(+):131174045-131199623	UCSC	cerebral endothelial cell adhesion molecule	CerCAM, GLT25D3	51148	ENSG00000167123	77352.4	39432.3
GSHG0152625	--	down	1.96	0.0106	0.062	EASANA	chrX(+):70683251-70683308	UCSC	--	NULL	--	--	15.35	7.86
GSHG0143968	--	down	1.96	0.0226	0.106	EASANA	chr9(+):124060644-124060675	UCSC	--	NULL	--	--	55.31	28.26
GSHG0003033	AGT	down	1.96	4.03e-05	0.000909	EASANA	chr1(-):230838269-230850336	UCSC	angiotensinogen	NULL	183	ENSG00000135744	19992.8	10213.8
GSHG0042409	CETN4P	down	1.96	5.86e-05	0.00122	EASANA	chr4(-):123651344-123653613	UCSC	centrin 4, pseudogene	NULL	729338	ENSG00000224786	212.55	108.7
GSHG0028804	LINCR-0001	down	1.96	0.00257	0.0224	EASANA	chr8(+):10332075-10339484	UCSC	uncharacterized LINCR-0001	NULL	101929191	--	249.57	127.68
GSHG0030986	HSD17B3	down	1.95	0.032	0.134	EASANA	chr9(-):98997589-99064434	UCSC	hydroxysteroid 17-beta dehydrogenase 3	SDR12C2	3293	ENSG00000130948	715.92	366.3
GSHG0133123	--	down	1.95	0.00392	0.0306	EASANA	chr8(+):142402121-142432272	UCSC	--	NULL	--	--	571.17	292.41
GSHG0007800	SDS	down	1.95	0.00188	0.0176	EASANA	chr12(-):113830253-113841692	UCSC	serine dehydratase	SDH	10993	ENSG00000135094	1112.47	569.67
GSHG0006825	SLC35E3	down	1.95	1.25e-11	2.98e-09	EASANA	chr12(+):69139866-69162469	UCSC	solute carrier family 35 member E3	BLOV1	55508	ENSG00000175782	2711.15	1388.84
GSHG0009078	IFI27	down	1.95	0.000431	0.00574	EASANA	chr14(+):94577079-94583039	UCSC	interferon alpha inducible protein 27	FAM14D, ISG12, P27	3429	ENSG00000165949	4091.48	2095.85
GSHG0019232	ZNF334	down	1.95	1.1e-13	5.1e-11	EASANA	chr20(-):45128291-45142211	UCSC	zinc finger protein 334	bA179N14.1	55713	ENSG00000198185	2887.85	1481.28
GSHG0138764	--	down	1.95	0.0469	0.174	EASANA	chr19(-):36806820-36806855	UCSC	--	NULL	--	--	12.82	6.55
GSHG0031287	CCDC183-AS1	down	1.95	9.89e-05	0.00183	EASANA	chr9(-):139698379-139703300	UCSC	CCDC183 antisense RNA 1	NULL	100131193	ENSG00000228544	462.96	237.64
GSHG0030110	HRCT1	down	1.95	0.0305	0.13	EASANA	chr9(+):35906189-35907138	UCSC	histidine rich carboxyl terminus 1	LGLL338, PRO537, UNQ338	646962	ENSG00000196196	269.58	138.31
GSHG0137195	--	down	1.95	0.00167	0.0161	EASANA	chr16(+):89584045-89588625	UCSC	--	NULL	--	--	466.39	239.84
GSHG0000320	MATN1-AS1	down	1.94	0.0369	0.148	EASANA	chr1(+):31190940-31199593	UCSC	MATN1 antisense RNA 1	NULL	100129196	ENSG00000186056	547.99	281.87
GSHG0014826	MAG // CD22	down	1.94	0.0333	0.138	EASANA	chr19(+):35782989-35838262	UCSC	myelin associated glycoprotein // CD22 molecule	S-MAG, SIGLEC-2, SIGLEC-4A, SIGLEC2, SIGLEC4A	4099, 933	ENSG00000012124, ENSG00000105695	59923	30830.5
GSHG0141374	--	down	1.94	4.18e-05	0.000931	EASANA	chr16(+):75467734-75470290	UCSC	--	NULL	--	--	521.32	268.41
GSHG0021771	ITIH4 // TMEM110-MUSTN1 // MUSTN1 // STIMATE	down	1.94	3.38e-07	1.8e-05	EASANA	chr3(-):52847006-52931597	UCSC	inter-alpha-trypsin inhibitor heavy chain family member 4 // TMEM110-MUSTN1 readthrough // musculoskeletal, embryonic nuclear protein 1 // STIM activating enhancer	H4P, IHRP, MGC52022, Mustang	100526772, 3700, 375346, 389125	ENSG00000055955, ENSG00000213533, ENSG00000248592, ENSG00000272573	978.8	503.97
GSHG0006732	TMEM198B	down	1.94	4.22e-05	0.000939	EASANA	chr12(+):56223392-56230028	UCSC	transmembrane protein 198B (pseudogene)	NULL	440104	ENSG00000182796	257.23	132.45
GSHG0135556	--	down	1.94	0.00349	0.0281	EASANA	chr12(+):48177205-48177234	UCSC	--	NULL	--	--	20.96	10.82
GSHG0025846	CD109	down	1.94	0.00518	0.0373	EASANA	chr6(+):74405808-74538040	UCSC	CD109 molecule	CPAMD7, DKFZp762L1111, FLJ38569	135228	ENSG00000156535	539.5	278.48
GSHG0143964	--	down	1.94	0.0186	0.0922	EASANA	chr9(+):124059688-124059796	UCSC	--	NULL	--	--	136.4	70.42
GSHG0143966	--	down	1.94	0.0247	0.112	EASANA	chr9(+):124060058-124060089	UCSC	--	NULL	--	--	22.81	11.79
GSHG0019863	LOC100286925	down	1.94	0.0115	0.0657	EASANA	chr22(+):22292609-22297806	UCSC	uncharacterized LOC100286925	NULL	100286925	--	778.72	402.39
GSHG0027114	PSMG3-AS1	down	1.93	4.56e-05	0.000999	EASANA	chr7(+):1609709-1629259	UCSC	PSMG3 antisense RNA 1 (head to head)	KIAA1908	114796	ENSG00000230487	690.66	357.12
GSHG0031295	ENTPD2	down	1.93	0.00151	0.0149	EASANA	chr9(-):139942553-139948503	UCSC	ectonucleoside triphosphate diphosphohydrolase 2	NTPDase-2	954	ENSG00000054179	1294.75	669.53
GSHG0019137	GSS	down	1.93	1.36e-06	5.71e-05	EASANA	chr20(-):33516237-33543830	UCSC	glutathione synthetase	NULL	2937	ENSG00000100983	3690.56	1909.24
GSHG0135196	LOC102724064	down	1.93	0.000861	0.00989	EASANA	chr11(+):66115462-66131235	UCSC	uncharacterized LOC102724064	NULL	102724064	--	105.29	54.46
GSHG0011688	ERI2 // DCUN1D3	down	1.93	1.55e-07	9.63e-06	EASANA	chr16(-):20791516-20911680	UCSC	ERI1 exoribonuclease family member 2 // defective in cullin neddylation 1 domain containing 3	DKFZp686O0290, FLJ41725, KIAA1504, MGC16943, MGC48972, SCCRO3, ZGRF5	112479, 123879	ENSG00000188215, ENSG00000196678	464.22	240.4
GSHG0007795	RASAL1	down	1.93	0.000656	0.00803	EASANA	chr12(-):113536624-113574044	UCSC	RAS protein activator like 1	RASAL	8437	ENSG00000111344	4456.35	2306.41
GSHG0021835	SUCLG2	down	1.93	4.32e-09	4.64e-07	EASANA	chr3(-):67410884-67705039	UCSC	succinate-CoA ligase GDP-forming beta subunit	NULL	8801	ENSG00000172340	1259.75	652.71
GSHG0145644	SLC26A10	down	1.93	0.000502	0.00647	EASANA	chr12(+):58013693-58019933	UCSC	solute carrier family 26 member 10	NULL	65012	ENSG00000135502	380.63	197.07
GSHG0084866	MIR1302-3	down	1.93	0.00325	0.0267	EASANA	chr2(-):114340536-114340673	UCSC	microRNA 1302-3	hsa-mir-1302-3	100302128	ENSG00000221055	19.29	10.05
GSHG0013817	FAAP100	down	1.93	2.82e-07	1.55e-05	EASANA	chr17(-):79506912-79519429	UCSC	Fanconi anemia core complex associated protein 100	FLJ22175	80233	ENSG00000185504	760.51	394
GSHG0141187	LOC105377342	down	1.93	1.22e-06	5.19e-05	EASANA	chr4(+):99580053-99585702	UCSC	uncharacterized LOC105377342	NULL	105377342	--	299.69	155.47
GSHG0021727	UBA7	down	1.93	3.53e-09	3.91e-07	EASANA	chr3(-):49842639-49851391	UCSC	ubiquitin like modifier activating enzyme 7	D8, UBA1B, UBE2	7318	ENSG00000182179	2653.73	1376.38
GSHG0009180	CRIP1	down	1.93	0.00221	0.0199	EASANA	chr14(+):105952654-105955126	UCSC	cysteine rich protein 1	CRIP	1396	ENSG00000213145	350.2	181.81
GSHG0007477	KRT81	down	1.93	0.0396	0.155	EASANA	chr12(-):52667442-52702157	UCSC	keratin 81	Hb-1	3887	ENSG00000205426	80.54	41.86
GSHG0029010	RGS20	down	1.92	0.000914	0.0103	EASANA	chr8(+):54764368-54871864	UCSC	regulator of G protein signaling 20	RGSZ1, ZGAP1	8601	ENSG00000147509	839.18	436.04
GSHG0022014	ALG1L	down	1.92	0.047	0.174	EASANA	chr3(-):125648118-125655887	UCSC	ALG1, chitobiosyldiphosphodolichol beta-mannosyltransferase like	ALG1L1	200810	ENSG00000189366	102.02	53.09
GSHG0000359	AZIN2	down	1.92	5.44e-07	2.7e-05	EASANA	chr1(+):33546714-33586131	UCSC	antizyme inhibitor 2	KIAA1945, ODC-p, ODC1L, ODCp	113451	ENSG00000142920	3861.85	2009.1
GSHG0108579	AZIN1-AS1	down	1.92	0.000143	0.00244	EASANA	chr8(+):103876499-103990104	UCSC	AZIN1 antisense RNA 1	NULL	100506753	ENSG00000253320	280.18	145.97
GSHG0010208	--	down	1.92	0.00797	0.051	EASANA	chr15(+):101390036-101404501	UCSC	--	NULL	--	--	825.32	429.46
GSHG0025675	ARMC12	down	1.92	0.00385	0.0303	EASANA	chr6(+):35704809-35716690	UCSC	armadillo repeat containing 12	FLJ25390	221481	ENSG00000157343	133.97	69.62
GSHG0010021	COMMD4	down	1.92	7.54e-16	6.46e-13	EASANA	chr15(+):75628337-75634268	UCSC	COMM domain containing 4	FLJ20452	54939	ENSG00000140365	2692.63	1402.03
GSHG0014384	--	down	1.92	0.00463	0.0345	EASANA	chr18(-):74714805-74718802	UCSC	--	NULL	--	--	1289.22	671.57
GSHG0134431	--	down	1.92	0.031	0.131	EASANA	chr1(-):48693561-48695233	UCSC	--	NULL	--	--	200.27	104.28
GSHG0004207	TMEM254-AS1	down	1.92	2.04e-06	8.07e-05	EASANA	chr10(-):81805991-81838949	UCSC	TMEM254 antisense RNA 1	NULL	219347	ENSG00000230091	1090.56	568.6
GSHG0009877	--	down	1.92	0.0245	0.112	EASANA	chr15(+):52824519-52824975	UCSC	--	NULL	--	--	55.73	29.16
GSHG0000521	CPT2	down	1.92	1.2e-08	1.1e-06	EASANA	chr1(+):53662101-53679869	UCSC	carnitine palmitoyltransferase 2	CPTASE	1376	ENSG00000157184	1371.85	716.01
GSHG0028988	HGSNAT	down	1.91	9.57e-05	0.00178	EASANA	chr8(+):42995592-43057969	UCSC	heparan-alpha-glucosaminide N-acetyltransferase	FLJ32731, HGNAT	138050	ENSG00000165102	1338.86	699.76
GSHG0004547	SLC22A18	down	1.91	0.00143	0.0143	EASANA	chr11(+):2920951-2946475	UCSC	solute carrier family 22 member 18	BWR1A, ITM, TSSC5	5002	ENSG00000110628	589.79	308.62
GSHG0002507	SELENBP1	down	1.91	9.97e-09	9.33e-07	EASANA	chr1(-):151336779-151345210	UCSC	selenium binding protein 1	hSBP, hSP56, LPSB	8991	ENSG00000143416	4045.27	2118.08
GSHG0007661	MGAT4C	down	1.91	6.69e-07	3.2e-05	EASANA	chr12(-):86367073-87232783	UCSC	MGAT4 family member C	HGNT-IV-H	25834	ENSG00000182050	1328.23	695.8
GSHG0019018	TASP1	down	1.91	0.00479	0.0353	EASANA	chr20(-):13370037-13619583	UCSC	taspase 1	dJ585I14.2, FLJ20212	55617	ENSG00000089123	565.46	296.57
GSHG0143962	--	down	1.91	0.0318	0.134	EASANA	chr9(+):124059356-124059387	UCSC	--	NULL	--	--	26.93	14.12
GSHG0016666	MAL	down	1.91	0.0364	0.147	EASANA	chr2(+):95691400-95719735	UCSC	mal, T cell differentiation protein	NULL	4118	ENSG00000172005	20305.9	10653.1
GSHG0006607	PCED1B	down	1.91	0.000896	0.0102	EASANA	chr12(+):47473386-47630445	UCSC	PC-esterase domain containing 1B	MGC16044	91523	ENSG00000179715	288.62	151.47
GSHG0133643	EXOC3-AS1	down	1.91	0.00019	0.00306	EASANA	chr5(-):441645-443275	UCSC	EXOC3 antisense RNA 1	NULL	116349	ENSG00000221990	772.81	405.72
GSHG0143975	--	down	1.9	0.0473	0.175	EASANA	chr9(+):124061324-124061355	UCSC	--	NULL	--	--	71.42	37.47
GSHG0020842	GPR62	down	1.9	0.0124	0.0693	EASANA	chr3(+):51989330-51991519	UCSC	G protein-coupled receptor 62	NULL	118442	ENSG00000180929	3910.82	2053.47
GSHG0024360	PCYOX1L	down	1.9	0.000796	0.00932	EASANA	chr5(+):148737570-148749221	UCSC	prenylcysteine oxidase 1 like	MGC3265	78991	ENSG00000145882	626.8	329.52
GSHG0019551	ITGB2-AS1	down	1.9	0.00907	0.0558	EASANA	chr21(+):46340950-46349589	UCSC	ITGB2 antisense RNA 1	NULL	100505746	ENSG00000227039	444.98	233.88
GSHG0012173	XAF1	down	1.9	2.33e-05	0.00058	EASANA	chr17(+):6658766-6678966	UCSC	XIAP associated factor 1	BIRC4BP, HSXIAPAF1, XIAPAF1	54739	ENSG00000132530	5590.36	2939.91
GSHG0008381	FLT3	down	1.9	0.00738	0.0483	EASANA	chr13(-):28577411-28674729	UCSC	fms related tyrosine kinase 3	CD135, FLK2, STK1	2322	ENSG00000122025	1775.89	934.33
GSHG0010823	CHTF18	down	1.9	3.96e-08	3.05e-06	EASANA	chr16(+):838622-848077	UCSC	chromosome transmission fidelity factor 18	C321D2.4, CHL12, Ctf18	63922	ENSG00000127586	2537.47	1335.34
GSHG0134251	--	down	1.9	0.0214	0.102	EASANA	chr1(+):229451251-229451282	UCSC	--	NULL	--	--	12.47	6.58
GSHG0000017	ISG15	down	1.9	3.28e-05	0.000762	EASANA	chr1(+):948847-949919	UCSC	ISG15 ubiquitin-like modifier	IFI15, UCRP	9636	ENSG00000187608	1400.32	737.06
GSHG0028367	SLC25A13	down	1.9	0.00445	0.0336	EASANA	chr7(-):95749533-95951459	UCSC	solute carrier family 25 member 13	ARALAR2, CITRIN	10165	ENSG00000004864	1886.1	993.03
GSHG0009248	EFS	down	1.9	0.0084	0.0527	EASANA	chr14(-):23825610-23834961	UCSC	embryonal Fyn-associated substrate	CASS3, EFS1, EFS2, HEFS, SIN	10278	ENSG00000100842	5425.89	2858.64
GSHG0129233	--	down	1.9	0.038	0.151	EASANA	chr9(+):4883370-4883448	UCSC	--	NULL	--	--	12.55	6.51
GSHG0020824	CYB561D2	down	1.9	3.19e-09	3.59e-07	EASANA	chr3(+):50388126-50405628	UCSC	cytochrome b561 family member D2	101F6, TSP10	11068	ENSG00000114395	1263.27	665.74
GSHG0140530	--	down	1.9	0.0191	0.0942	EASANA	chr22(-):50637733-50637764	UCSC	--	NULL	--	--	12.46	6.52
GSHG0141186	--	down	1.9	0.000266	0.00398	EASANA	chr4(+):96470280-96473370	UCSC	--	NULL	--	--	1844.32	972.63
GSHG0022835	INTU	down	1.9	0.00145	0.0144	EASANA	chr4(+):128554087-128637934	UCSC	inturned planar cell polarity protein	CPLANE4, KIAA1284	27152	ENSG00000164066	2457.39	1296.33
GSHG0014574	SLC44A2	down	1.9	9.18e-07	4.15e-05	EASANA	chr19(+):10713121-10755235	UCSC	solute carrier family 44 member 2	CTL2	57153	ENSG00000129353	6635.32	3500.29
GSHG0012461	PNMT	down	1.89	9.28e-05	0.00174	EASANA	chr17(+):37824234-37826728	UCSC	phenylethanolamine N-methyltransferase	NULL	5409	ENSG00000141744	485.94	256.7
GSHG0030955	OMD	down	1.89	0.0114	0.0654	EASANA	chr9(-):95176527-95186836	UCSC	osteomodulin	osteoadherin, SLRR2C	4958	ENSG00000127083	527.84	279.12
GSHG0142755	LOC644794	down	1.89	0.0225	0.105	EASANA	chr7(+):66369107-66371283	UCSC	uncharacterized LOC644794	NULL	644794	--	1115.28	589.69
GSHG0140872	--	down	1.89	0.00609	0.0418	EASANA	chr3(-):15087831-15087859	UCSC	--	NULL	--	--	24.22	12.79
GSHG0018443	HES6	down	1.89	8.41e-05	0.00162	EASANA	chr2(-):239146910-239148765	UCSC	hes family bHLH transcription factor 6	bHLHb41	55502	ENSG00000144485	1453.6	768.75
GSHG0020162	ADA2	down	1.89	0.00101	0.011	EASANA	chr22(-):17659680-17702744	UCSC	adenosine deaminase 2	ADGF	51816	ENSG00000093072	446.13	236.27
GSHG0019931	EMID1	down	1.89	2.64e-07	1.48e-05	EASANA	chr22(+):29601901-29655585	UCSC	EMI domain containing 1	EMI5, EMU1, hEmu1	129080	ENSG00000186998	1975.65	1045.5
GSHG0008739	CPNE6	down	1.89	0.000432	0.00575	EASANA	chr14(+):24540046-24547307	UCSC	copine 6	NULL	9362	ENSG00000100884	7785.51	4123.2
GSHG0150372	LINC02033	down	1.89	0.0229	0.107	EASANA	chr3(-):36862042-36863991	UCSC	long intergenic non-protein coding RNA 2033	NULL	105377031	ENSG00000279727	162.15	85.85
GSHG0002676	ADAMTS4	down	1.89	0.0387	0.153	EASANA	chr1(-):161159521-161168843	UCSC	ADAM metallopeptidase with thrombospondin type 1 motif 4	ADAMTS-2, ADMP-1, KIAA0688	9507	ENSG00000158859	2767.08	1465.91
GSHG0050866	LOC101927391	down	1.89	0.000446	0.00591	EASANA	chr7(-):7589737-7605696	UCSC	uncharacterized LOC101927391	NULL	101927391	--	1259.33	667.32
GSHG0054591	CFAP74	down	1.88	0.00565	0.0397	EASANA	chr1(-):1853390-1935276	UCSC	cilia and flagella associated protein 74	FLJ45476	85452	ENSG00000142609	883.38	469.1
GSHG0140916	--	down	1.88	1.76e-07	1.06e-05	EASANA	chr3(-):50599349-50602800	UCSC	--	NULL	--	--	902.22	479.25
GSHG0139419	--	down	1.88	0.0406	0.158	EASANA	chr2(-):96494714-96494745	UCSC	--	NULL	--	--	9.15	4.8
GSHG0000651	IFI44	down	1.88	0.000357	0.00501	EASANA	chr1(+):79115474-79129761	UCSC	interferon induced protein 44	MTAP44, p44, TLDC5	10561	ENSG00000137965	780.36	415.03
GSHG0021125	EEFSEC	down	1.88	1.21e-13	5.5e-11	EASANA	chr3(+):127872300-128127488	UCSC	eukaryotic elongation factor, selenocysteine-tRNA specific	eEFSec, EFSEC, SELB	60678	ENSG00000132394	1345.51	716.27
GSHG0005867	TRPT1	down	1.88	5.67e-13	2.12e-10	EASANA	chr11(-):63991272-63993726	UCSC	tRNA phosphotransferase 1	MGC11134	83707	ENSG00000149743	2452.02	1304.31
GSHG0021722	MST1	down	1.88	3.8e-05	0.000865	EASANA	chr3(-):49721380-49726196	UCSC	macrophage stimulating 1	MSP, NF15S2	4485	ENSG00000173531	983.37	523.23
GSHG0133621	SEC24B-AS1	down	1.88	4.26e-06	0.000144	EASANA	chr4(-):110351126-110354973	UCSC	SEC24B antisense RNA 1	1/2-SBSRNA4	100533182	ENSG00000247950	141.8	75.49
GSHG0000892	TXNIP	down	1.88	0.0236	0.109	EASANA	chr1(+):145438438-145442643	UCSC	thioredoxin interacting protein	ARRDC6, EST01027, HHCPA78, THIF, VDUP1	10628	ENSG00000265972	36204.4	19276.9
GSHG0002278	F3	down	1.88	0.023	0.107	EASANA	chr1(-):94994732-95045205	UCSC	coagulation factor III, tissue factor	CD142, TF	2152	ENSG00000117525	4950.83	2636.4
GSHG0010804	NHLRC4 // PIGQ	down	1.88	6.46e-08	4.6e-06	EASANA	chr16(+):616995-634136	UCSC	NHL repeat containing 4 // phosphatidylinositol glycan anchor biosynthesis class Q	GPI1, hGPI1	283948, 9091	ENSG00000007541, ENSG00000257108	4251.07	2265.41
GSHG0014327	FECH	down	1.88	7.53e-07	3.52e-05	EASANA	chr18(-):55212074-55253969	UCSC	ferrochelatase	NULL	2235	ENSG00000066926	1700.11	906.32
GSHG0030325	PLPPR1	down	1.87	0.000502	0.00647	EASANA	chr9(+):103791031-104087417	UCSC	phospholipid phosphatase related 1	FLJ20300, LPPR1, MGC26189, PRG-3	54886	ENSG00000148123	1607.41	857.5
GSHG0024015	MCCC2	down	1.87	1.28e-09	1.57e-07	EASANA	chr5(+):70883115-70954528	UCSC	methylcrotonoyl-CoA carboxylase 2	MCCB	64087	ENSG00000131844	2027.37	1082.79
GSHG0020568	ARPC4 // ARPC4-TTLL3 // TTLL3	down	1.87	7.99e-05	0.00155	EASANA	chr3(+):9834179-9896822	UCSC	actin related protein 2/3 complex subunit 4 // ARPC4-TTLL3 readthrough // tubulin tyrosine ligase like 3	ARC20, DKFZP434B103, HOTTL, p20-Arc	100526693, 10093, 26140	ENSG00000214021, ENSG00000241553, ENSG00000250151	4261.67	2275.89
GSHG0028305	GSAP	down	1.87	8e-08	5.45e-06	EASANA	chr7(-):76940068-77045717	UCSC	gamma-secretase activating protein	LOC54103	54103	ENSG00000186088	622.14	332.52
GSHG0006609	SLC48A1	down	1.87	7.59e-05	0.00148	EASANA	chr12(+):48165370-48176536	UCSC	solute carrier family 48 member 1	FLJ20489, hHRG-1, HRG1	55652	ENSG00000211584	7947.57	4251.41
GSHG0143466	--	down	1.87	0.000819	0.00951	EASANA	chr8(+):81454720-81455328	UCSC	--	NULL	--	--	82.42	44
GSHG0014780	ZNF536	down	1.87	0.0215	0.102	EASANA	chr19(+):30863300-31204493	UCSC	zinc finger protein 536	KIAA0390	9745	ENSG00000198597	8731.03	4672.43
GSHG0010869	AMDHD2	down	1.87	4.17e-13	1.62e-10	EASANA	chr16(+):2570346-2581420	UCSC	amidohydrolase domain containing 2	CGI-14	51005	ENSG00000162066	1186.68	635.71
GSHG0023092	TMEM128	down	1.87	0.000839	0.00971	EASANA	chr4(-):4237269-4249969	UCSC	transmembrane protein 128	MGC13159	85013	ENSG00000132406	3697.16	1982.31
GSHG0029218	MTBP	down	1.87	0.0138	0.0745	EASANA	chr8(+):121457638-121535875	UCSC	MDM2 binding protein	NULL	27085	ENSG00000172167	81.03	43.5
GSHG0133821	BLACAT1	down	1.87	0.00748	0.0488	EASANA	chr1(-):205404014-205426626	UCSC	bladder cancer associated transcript 1 (non-protein coding)	linc-UBC1, LINC00912, onco-lncRNA-30	101669762	ENSG00000281406	461.78	247.63
GSHG0145981	--	down	1.86	0.049	0.179	EASANA	chr2(-):172373761-172374247	UCSC	--	NULL	--	--	148.53	79.64
GSHG0005046	ALDH3B1	down	1.86	0.000201	0.0032	EASANA	chr11(+):67776017-67796748	UCSC	aldehyde dehydrogenase 3 family member B1	NULL	221	ENSG00000006534	170.89	91.81
GSHG0030815	--	down	1.86	0.0294	0.127	EASANA	chr9(-):37404450-37912138	UCSC	--	NULL	--	--	364.71	195.54
GSHG0029959	--	down	1.86	1.44e-05	0.000394	EASANA	chr8(-):145720841-145725663	UCSC	--	NULL	--	--	744.89	399.7
GSHG0013179	B9D1	down	1.86	0.000131	0.00229	EASANA	chr17(-):19238690-19281506	UCSC	B9 domain containing 1	B9, EPPB9, MKS9	27077	ENSG00000108641	1306.17	701.25
GSHG0011567	ZNF213-AS1	down	1.86	9.88e-21	2.4e-17	EASANA	chr16(-):3175530-3184883	UCSC	ZNF213 antisense RNA 1 (head to head)	NULL	100507458	ENSG00000263072	886.98	475.94
GSHG0144502	--	down	1.86	8.18e-07	3.79e-05	EASANA	chr7(-):129248727-129251471	UCSC	--	NULL	--	--	348.39	187.19
GSHG0023483	TRAM1L1	down	1.86	1.9e-06	7.66e-05	EASANA	chr4(-):118002974-118006837	UCSC	translocation associated membrane protein 1 like 1	MGC26568	133022	ENSG00000174599	2142	1151.38
GSHG0013412	DHX58	down	1.86	1.46e-07	9.2e-06	EASANA	chr17(-):40253426-40264751	UCSC	DExH-box helicase 58	D11LGP2, LGP2	79132	ENSG00000108771	1440.99	774.85
GSHG0133271	--	down	1.86	0.00266	0.023	EASANA	chr12(+):84267-85201	UCSC	--	NULL	--	--	549.55	295.58
GSHG0011451	CDT1	down	1.86	2.58e-05	0.000631	EASANA	chr16(+):88870186-88875665	UCSC	chromatin licensing and DNA replication factor 1	DUP, RIS2	81620	ENSG00000167513	219.99	118.63
GSHG0015729	ZNF30-AS1	down	1.86	0.0131	0.0721	EASANA	chr19(-):35413919-35417732	UCSC	ZNF30 antisense RNA 1	NULL	102723513	ENSG00000270876	72.54	39.1
GSHG0033772	NBPF1	down	1.86	0.000579	0.00724	EASANA	chr1(-):16888923-16940100	UCSC	NBPF member 1	FLJ20719, KIAA1693	55672	ENSG00000219481	17941.9	9660.94
GSHG0020027	APOBEC3G	down	1.86	0.000378	0.00522	EASANA	chr22(+):39473010-39483748	UCSC	apolipoprotein B mRNA editing enzyme catalytic subunit 3G	bK150C2.7, CEM15, dJ494G10.1, FLJ12740, MDS019	60489	ENSG00000239713	264.16	142.34
GSHG0132665	ENDOU	down	1.86	8.25e-05	0.00159	EASANA	chr12(-):48103520-48119355	UCSC	endonuclease, poly(U) specific	P11, PP11, PRSS26	8909	ENSG00000111405	185.84	100.17
GSHG0012427	DHRS11	down	1.85	0.00282	0.0241	EASANA	chr17(+):34946559-34957231	UCSC	dehydrogenase/reductase 11	MGC4172, SDR24C1	79154	ENSG00000278535	1665.36	898.47
GSHG0019166	MROH8	down	1.85	0.000259	0.00391	EASANA	chr20(-):35729630-35807991	UCSC	maestro heat like repeat family member 8	dJ621N11.3, dJ621N11.4	140699	ENSG00000101353	303.47	163.92
GSHG0144091	--	down	1.85	0.0341	0.14	EASANA	chr9(-):35087063-35087093	UCSC	--	NULL	--	--	12.07	6.52
GSHG0109174	LOC101927752	down	1.85	2.05e-06	8.11e-05	EASANA	chr8(-):1710129-1712750	UCSC	uncharacterized LOC101927752	NULL	101927752	--	1881.9	1018.16
GSHG0023667	AGA	down	1.85	0.000507	0.00651	EASANA	chr4(-):178351923-178363657	UCSC	aspartylglucosaminidase	ASRG	175	ENSG00000038002	950.24	514.4
GSHG0009868	GLDN	down	1.85	0.0337	0.139	EASANA	chr15(+):51633701-51700201	UCSC	gliomedin	CLOM, colmedin, CRG-L2, UNC-112	342035	ENSG00000186417	2050.35	1110.16
GSHG0026559	--	down	1.85	0.000496	0.00642	EASANA	chr6(-):36125846-36164980	UCSC	--	NULL	--	--	697.37	377.81
GSHG0015837	CYP2T1P	down	1.85	0.0317	0.133	EASANA	chr19(-):41314349-41317005	UCSC	cytochrome P450 family 2 subfamily T member 1, pseudogene	NULL	171523	ENSG00000233622	369.8	200.38
GSHG0006795	--	down	1.84	0.0148	0.0784	EASANA	chr12(+):64616117-64790839	UCSC	--	NULL	--	--	137.72	74.62
GSHG0010322	--	down	1.84	0.00638	0.0433	EASANA	chr15(-):40818155-40820701	UCSC	--	NULL	--	--	202	109.76
GSHG0139720	--	down	1.84	0.0397	0.155	EASANA	chr20(+):43559436-43559512	UCSC	--	NULL	--	--	12.07	6.54
GSHG0012263	--	down	1.84	4.11e-06	0.000141	EASANA	chr17(+):17084818-17142050	UCSC	--	NULL	--	--	2561.21	1389.66
GSHG0009941	SLC24A1	down	1.84	2.81e-05	0.000677	EASANA	chr15(+):65903569-65953256	UCSC	solute carrier family 24 member 1	CSNB1D, HsT17412, KIAA0702, NCKX, NCKX1, RODX	9187	ENSG00000074621	110.51	60.33
GSHG0030766	ENHO	down	1.84	0.00104	0.0112	EASANA	chr9(-):34521040-34523037	UCSC	energy homeostasis associated	UNQ470	375704	ENSG00000168913	17263.1	9386.22
GSHG0001453	LYPLAL1	down	1.84	2.33e-07	1.33e-05	EASANA	chr1(+):219347173-219386206	UCSC	lysophospholipase like 1	Q96AV0	127018	ENSG00000143353	3060.19	1665.36
GSHG0148701	C17orf113	down	1.84	2.85e-06	0.000105	EASANA	chr17(-):40191723-40202617	UCSC	chromosome 17 open reading frame 113	NULL	110806298	ENSG00000267221	485.71	264.56
GSHG0113024	--	down	1.84	0.0187	0.0928	EASANA	chr9(+):69478575-69478622	UCSC	--	NULL	--	--	20.52	11.05
GSHG0007456	LIMA1	down	1.84	5.2e-05	0.00111	EASANA	chr12(-):50569563-50677353	UCSC	LIM domain and actin binding 1	EPLIN	51474	ENSG00000050405	630.85	343.77
GSHG0010851	TBL3	down	1.83	1.76e-14	1.05e-11	EASANA	chr16(+):2022056-2028751	UCSC	transducin beta like 3	SAZD, UTP13	10607	ENSG00000183751	4274.4	2330.65
GSHG0125851	--	down	1.83	0.00931	0.0568	EASANA	chr12(-):49579254-49579344	UCSC	--	NULL	--	--	2331.49	1273.48
GSHG0133827	GLMP	down	1.83	3.93e-12	1.12e-09	EASANA	chr1(-):156262478-156265480	UCSC	glycosylated lysosomal membrane protein	MGC31963, NCU-G1	112770	ENSG00000198715	1470.86	803.7
GSHG0143972	--	down	1.83	0.0231	0.107	EASANA	chr9(+):124060969-124061107	UCSC	--	NULL	--	--	88.99	48.6
GSHG0003894	ACBD7-DCLRE1CP1 // DCLRE1CP1 // ACBD7	down	1.83	0.00202	0.0186	EASANA	chr10(-):15057071-15130775	UCSC	ACBD7-DCLRE1CP1 readthrough // DNA cross-link repair 1C pseudogene 1 // acyl-CoA binding domain containing 7	bA455B2.2, FLJ38219	105376432, 108949267, 414149	ENSG00000176244, ENSG00000237470	637.53	348.42
GSHG0015732	HPN-AS1	down	1.83	0.0372	0.149	EASANA	chr19(-):35549963-35597208	UCSC	HPN antisense RNA 1	NULL	100128675	ENSG00000227392	1575.11	861
GSHG0028003	ICA1	down	1.83	0.00627	0.0427	EASANA	chr7(-):8152814-8302242	UCSC	islet cell autoantigen 1	ICA69, ICAp69	3382	ENSG00000003147	4481.14	2451.75
GSHG0006642	BCDIN3D-AS1	down	1.83	0.000929	0.0104	EASANA	chr12(+):50222326-50234936	UCSC	BCDIN3D antisense RNA 1	NULL	100286844	ENSG00000258057	648.02	354.9
GSHG0012462	ERBB2	down	1.83	0.000423	0.00567	EASANA	chr17(+):37844167-37884915	UCSC	erb-b2 receptor tyrosine kinase 2	CD340, HER-2, HER2, NEU	2064	ENSG00000141736	839.46	459.84
GSHG0133223	TMEM249	down	1.83	2.11e-07	1.23e-05	EASANA	chr8(-):145576886-145579269	UCSC	transmembrane protein 249	C8orfK29	340393	ENSG00000261587	486.97	266.59
GSHG0012528	IFI35	down	1.82	2.01e-05	0.000514	EASANA	chr17(+):41158742-41166475	UCSC	interferon induced protein 35	IFP35	3430	ENSG00000068079	603.39	330.86
GSHG0015655	LINC00663	down	1.82	0.00261	0.0227	EASANA	chr19(-):19867183-19887222	UCSC	long intergenic non-protein coding RNA 663	MGC39821	284440	ENSG00000266904	1348.49	738.97
GSHG0001375	--	down	1.82	0.0203	0.0982	EASANA	chr1(+):205487839-205489827	UCSC	--	NULL	--	--	1138.77	624.37
GSHG0009318	LINC00639	down	1.82	0.0171	0.0872	EASANA	chr14(-):39218545-39417477	UCSC	long intergenic non-protein coding RNA 639	NULL	283547	ENSG00000259070	1895.34	1039.72
GSHG0027402	ASL	down	1.82	1.04e-06	4.59e-05	EASANA	chr7(+):65540776-65558308	UCSC	argininosuccinate lyase	NULL	435	ENSG00000126522	1826.63	1002.42
GSHG0030469	LOC102723566	down	1.82	0.00975	0.0587	EASANA	chr9(+):130578345-130587125	UCSC	uncharacterized LOC102723566	NULL	102723566	--	655.9	359.95
GSHG0148300	--	down	1.82	0.0209	0.1	EASANA	chr16(-):4845369-4846283	UCSC	--	NULL	--	--	224.52	123.38
GSHG0020477	WNT7B	down	1.82	0.00806	0.0514	EASANA	chr22(-):46316250-46373008	UCSC	Wnt family member 7B	NULL	7477	ENSG00000188064	985.51	541.35
GSHG0031296	SAPCD2	down	1.82	4.91e-05	0.00106	EASANA	chr9(-):139956581-139965040	UCSC	suppressor APC domain containing 2	p42.3	89958	ENSG00000186193	2508.81	1377.94
GSHG0025709	DAAM2	down	1.82	0.00526	0.0376	EASANA	chr6(+):39760152-39872658	UCSC	dishevelled associated activator of morphogenesis 2	KIAA0381	23500	ENSG00000146122	9340.94	5136.41
GSHG0027077	DACT2	down	1.82	0.0307	0.13	EASANA	chr6(-):168693510-168720434	UCSC	dishevelled binding antagonist of beta catenin 2	bA503C24.7, DAPPER2	168002	ENSG00000164488	493.4	271.31
GSHG0016296	FAM228B // FAM228A	down	1.82	1.22e-09	1.51e-07	EASANA	chr2(+):24299396-24414566	UCSC	family with sequence similarity 228 member B // family with sequence similarity 228 member A	FLJ30851	375190, 653140	ENSG00000186453, ENSG00000219626	2285.35	1256.88
GSHG0029725	CCNE2	down	1.82	0.0185	0.0922	EASANA	chr8(-):95892461-95907482	UCSC	cyclin E2	CYCE2	9134	ENSG00000175305	976.51	537.29
GSHG0022159	P2RY12	down	1.82	0.0027	0.0234	EASANA	chr3(-):151054631-151102600	UCSC	purinergic receptor P2Y12	HORK3, P2Y12, SP1999	64805	ENSG00000169313	3077.26	1693
GSHG0007799	SLC8B1	down	1.82	9.93e-08	6.56e-06	EASANA	chr12(-):113736572-113772973	UCSC	solute carrier family 8 member B1	FLJ22233, NCKX6, NCLX	80024	ENSG00000089060	936.7	515.63
GSHG0038905	SNORD7	down	1.82	0.021	0.1	EASANA	chr17(+):33900676-33900772	UCSC	small nucleolar RNA, C/D box 7	mgU6-47, Z30	692076	ENSG00000207297	23.5	12.87
GSHG0014556	ZNF426-DT	down	1.81	0.000583	0.00728	EASANA	chr19(+):9649342-9650405	UCSC	ZNF426 divergent transcript	NULL	101928238	ENSG00000278611	366.2	201.79
GSHG0053129	GLIS2-AS1	down	1.81	0.0101	0.06	EASANA	chr16(-):4374649-4378341	UCSC	GLIS2 antisense RNA 1	NULL	101926896	ENSG00000262686	44.03	24.37
GSHG0140659	--	down	1.81	0.000394	0.00535	EASANA	chr3(+):99898411-99900574	UCSC	--	NULL	--	--	330.2	182.11
GSHG0004710	--	down	1.81	0.00049	0.00636	EASANA	chr11(+):27015674-27016974	UCSC	--	NULL	--	--	1272.15	702.11
GSHG0000833	OLFML3	down	1.81	0.00177	0.0168	EASANA	chr1(+):114522013-114524876	UCSC	olfactomedin like 3	HNOEL-iso, OLF44	56944	ENSG00000116774	1087.25	600.38
GSHG0029769	BAALC-AS1 // LOC105369147	down	1.81	0.0401	0.156	EASANA	chr8(-):104169218-104311046	UCSC	BAALC antisense RNA 1 // uncharacterized LOC105369147	FZD6-DT, lncFZD6	100499183, 105369147	ENSG00000247081	1157.59	639.98
GSHG0146060	ZFYVE16	down	1.81	0.000629	0.00775	EASANA	chr5(+):79703832-79779197	UCSC	zinc finger FYVE-type containing 16	KIAA0305, PPP1R69	9765	ENSG00000039319	11369.7	6285.79
GSHG0142203	--	down	1.81	0.0233	0.108	EASANA	chr6(+):167432238-167434396	UCSC	--	NULL	--	--	461.17	255.17
GSHG0019418	PAXBP1-AS1	down	1.81	2.15e-05	0.000544	EASANA	chr21(+):34100425-34115433	UCSC	PAXBP1 antisense RNA 1	NULL	100506215	ENSG00000238197	1153.82	638.76
GSHG0025548	ZKSCAN3	down	1.81	0.000378	0.00522	EASANA	chr6(+):28317691-28336954	UCSC	zinc finger with KRAB and SCAN domains 3	ZF47, Zfp47, ZSCAN35	80317	ENSG00000189298	173.34	96.22
GSHG0133711	GMDS-AS1 // GMDS-DT	down	1.81	7.27e-07	3.44e-05	EASANA	chr6(+):2245987-2413825	UCSC	GMDS antisense RNA 1 (head to head) // GMDS divergent transcript	NULL	100508120	ENSG00000250903	207.66	115.24
GSHG0001336	GPR37L1	down	1.81	3.5e-08	2.73e-06	EASANA	chr1(+):202091969-202102714	UCSC	G protein-coupled receptor 37 like 1	ETBR-LP-2	9283	ENSG00000170075	29354.2	16251
GSHG0015495	ICAM3	down	1.81	0.00212	0.0193	EASANA	chr19(-):10444454-10450510	UCSC	intercellular adhesion molecule 3	CD50, CDW50, ICAM-R	3385	ENSG00000076662	365.97	202.54
GSHG0011739	SULT1A2	down	1.81	0.00536	0.0382	EASANA	chr16(-):28603264-28608391	UCSC	sulfotransferase family 1A member 2	HAST4	6799	ENSG00000197165	271.84	150.47
GSHG0014595	ZNF491	down	1.81	1.53e-07	9.55e-06	EASANA	chr19(+):11909361-11919889	UCSC	zinc finger protein 491	FLJ34791	126069	ENSG00000177599	370.12	204.73
GSHG0142329	--	down	1.81	0.0227	0.106	EASANA	chr6(-):43274631-43274719	UCSC	--	NULL	--	--	47.79	26.31
GSHG0140922	--	down	1.8	0.00071	0.00854	EASANA	chr3(-):53847127-53847755	UCSC	--	NULL	--	--	619.94	343.29
GSHG0020636	KCNH8	down	1.8	0.046	0.172	EASANA	chr3(+):19189970-19577136	UCSC	potassium voltage-gated channel subfamily H member 8	elk3, Kv12.1	131096	ENSG00000183960	2595.43	1439.82
GSHG0002028	ZMYND12	down	1.8	5.13e-07	2.58e-05	EASANA	chr1(-):42896003-42921938	UCSC	zinc finger MYND-type containing 12	DKFZp434N2435	84217	ENSG00000066185	316.58	175.94
GSHG0024888	SCAMP1-AS1	down	1.8	3.65e-05	0.000835	EASANA	chr5(-):77654588-77656365	UCSC	SCAMP1 antisense RNA 1	NULL	728769	ENSG00000245556	1107.57	614.72
GSHG0021296	--	down	1.8	1.36e-08	1.22e-06	EASANA	chr3(+):160981723-160983948	UCSC	--	NULL	--	--	546.3	303.19
GSHG0008740	PCK2	down	1.8	0.000214	0.00337	EASANA	chr14(+):24563340-24573340	UCSC	phosphoenolpyruvate carboxykinase 2, mitochondrial	PEPCK, PEPCK2	5106	ENSG00000100889	484.1	268.94
GSHG0021872	ZNF717	down	1.8	0.0173	0.0876	EASANA	chr3(-):75758794-75834734	UCSC	zinc finger protein 717	X17	100131827	ENSG00000227124	554.33	307.75
GSHG0023543	SCOC-AS1	down	1.8	0.00159	0.0155	EASANA	chr4(-):141204880-141294546	UCSC	SCOC antisense RNA 1	NULL	100129858	ENSG00000196951	413.9	229.92
GSHG0021887	DHFR2	down	1.8	1.55e-06	6.39e-05	EASANA	chr3(-):93776766-93782067	UCSC	dihydrofolate reductase 2	FLJ16119	200895	ENSG00000178700	3042.86	1691.41
GSHG0001688	PEX10	down	1.8	1.21e-08	1.1e-06	EASANA	chr1(-):2336243-2344010	UCSC	peroxisomal biogenesis factor 10	RNF69	5192	ENSG00000157911	1576.92	877.55
GSHG0011267	CES2	down	1.8	7.94e-06	0.000239	EASANA	chr16(+):66968345-66978976	UCSC	carboxylesterase 2	CE-2, CES2A1, iCE	8824	ENSG00000172831	2996.55	1667.12
GSHG0118840	C1orf61	down	1.8	2.31e-07	1.32e-05	EASANA	chr1(-):156374044-156399371	UCSC	chromosome 1 open reading frame 61	CROC4	10485	ENSG00000125462	20651.1	11489.3
GSHG0141347	--	down	1.8	0.00384	0.0302	EASANA	chr4(-):38612961-38613022	UCSC	--	NULL	--	--	49.78	27.67
GSHG0024051	ZBED3-AS1	down	1.79	0.00811	0.0516	EASANA	chr5(+):76382592-76444348	UCSC	ZBED3 antisense RNA 1	NULL	728723	ENSG00000250802	784.88	437.42
GSHG0050770	GS1-124K5.4	down	1.79	0.00108	0.0116	EASANA	chr7(+):65958619-65960461	UCSC	uncharacterized LOC100289098	NULL	100289098	--	169.8	94.69
GSHG0030919	--	down	1.79	9.88e-07	4.4e-05	EASANA	chr9(-):88163609-88166851	UCSC	--	NULL	--	--	955.44	532.94
GSHG0118351	C5orf64	down	1.79	0.0296	0.127	EASANA	chr5(+):60933608-61026824	UCSC	chromosome 5 open reading frame 64	FLJ37543	285668	ENSG00000178722	210.27	117.36
GSHG0133925	--	down	1.79	0.0448	0.169	EASANA	chr1(+):31196182-31197906	UCSC	--	NULL	--	--	300.71	167.87
GSHG0012151	PLD2	down	1.79	3.51e-06	0.000124	EASANA	chr17(+):4710396-4726727	UCSC	phospholipase D2	NULL	5338	ENSG00000129219	3989	2227.38
GSHG0007183	THCAT155	down	1.79	0.0247	0.112	EASANA	chr12(-):3592880-3601985	UCSC	thyroid cancer-associated transcript 155	NULL	100129223	--	1286.64	718.61
GSHG0007237	A2M	down	1.79	2.94e-07	1.6e-05	EASANA	chr12(-):9220304-9268825	UCSC	alpha-2-macroglobulin	CPAMD5, FWP007, S863-7	2	ENSG00000175899	29299.2	16373.1
GSHG0132331	--	down	1.79	0.00643	0.0436	EASANA	chr3(-):134070694-134075403	UCSC	--	NULL	--	--	350.74	195.9
GSHG0010958	RMI2	down	1.79	0.0416	0.16	EASANA	chr16(+):11343506-11445620	UCSC	RecQ mediated genome instability 2	BLAP18, MGC24665	116028	ENSG00000175643	374.56	209.54
GSHG0027581	MOSPD3	down	1.79	5.58e-09	5.76e-07	EASANA	chr7(+):100209725-100212998	UCSC	motile sperm domain containing 3	CDS3, NET30	64598	ENSG00000106330	1943.39	1087.18
GSHG0022833	FAT4	down	1.79	0.0319	0.134	EASANA	chr4(+):126237567-126414087	UCSC	FAT atypical cadherin 4	CDHF14, CDHR11, FAT-J	79633	ENSG00000196159	327.22	183.21
GSHG0015738	DMKN	down	1.78	0.00875	0.0544	EASANA	chr19(-):35988120-36004560	UCSC	dermokine	ZD52F10	93099	ENSG00000161249	442.61	248.21
GSHG0138235	--	down	1.78	0.0493	0.18	EASANA	chr18(-):76738355-76738409	UCSC	--	NULL	--	--	33.84	18.95
GSHG0031115	TRAF1	down	1.78	0.00523	0.0375	EASANA	chr9(-):123664671-123691479	UCSC	TNF receptor associated factor 1	EBI6	7185	ENSG00000056558	1003.15	562.72
GSHG0020584	SLC6A1	down	1.78	0.000517	0.00662	EASANA	chr3(+):11034420-11080935	UCSC	solute carrier family 6 member 1	GABATHG, GABATR, GAT1	6529	ENSG00000157103	11298.8	6339.71
GSHG0024074	CKMT2	down	1.78	0.000128	0.00226	EASANA	chr5(+):80529139-80562216	UCSC	creatine kinase, mitochondrial 2	SMTCK	1160	ENSG00000131730	1079.95	606.19
GSHG0001072	MNDA	down	1.78	0.0133	0.0726	EASANA	chr1(+):158801093-158819304	UCSC	myeloid cell nuclear differentiation antigen	PYHIN3	4332	ENSG00000163563	534.11	300.04
GSHG0031238	SURF1	down	1.78	8.07e-06	0.000242	EASANA	chr9(-):136217123-136224337	UCSC	SURF1, cytochrome c oxidase assembly factor	NULL	6834	ENSG00000148290	4430.61	2488.58
GSHG0028355	SAMD9L	down	1.78	7.56e-05	0.00148	EASANA	chr7(-):92759367-92777712	UCSC	sterile alpha motif domain containing 9 like	FLJ39885, KIAA2005	219285	ENSG00000177409	1383.1	777.37
GSHG0005939	POLD4	down	1.78	1.83e-07	1.08e-05	EASANA	chr11(-):67118236-67121067	UCSC	DNA polymerase delta 4, accessory subunit	p12, POLDS	57804	ENSG00000175482	3289.09	1848.37
GSHG0135248	--	down	1.78	0.00205	0.0188	EASANA	chr11(+):74721703-74721729	UCSC	--	NULL	--	--	25.89	14.51
GSHG0020192	ARVCF	down	1.78	1.93e-07	1.13e-05	EASANA	chr22(-):19957403-20004310	UCSC	ARVCF, delta catenin family member	NULL	421	ENSG00000099889	3793.45	2133.37
GSHG0001821	LINC01141	down	1.78	2.43e-05	0.0006	EASANA	chr1(-):20686294-20755287	UCSC	long intergenic non-protein coding RNA 1141	NULL	339505	ENSG00000236963	167.65	94.28
GSHG0016551	DYSF	down	1.77	0.0125	0.0697	EASANA	chr2(+):71680753-71913893	UCSC	dysferlin	FER1L1	8291	ENSG00000135636	13495.6	7603.93
GSHG0138294	--	down	1.77	1.52e-05	0.00041	EASANA	chr19(+):14818834-14820059	UCSC	--	NULL	--	--	242.48	136.76
GSHG0006007	UCP2	down	1.77	0.0165	0.0847	EASANA	chr11(-):73685712-73694352	UCSC	uncoupling protein 2	SLC25A8	7351	ENSG00000175567	546.52	308.17
GSHG0017726	SFXN5	down	1.77	0.00325	0.0267	EASANA	chr2(-):73169165-73298965	UCSC	sideroflexin 5	BBG-TCC, SLC56A5	94097	ENSG00000144040	3829.56	2158.94
GSHG0004657	SPON1	down	1.77	2.67e-05	0.000649	EASANA	chr11(+):13984184-14289677	UCSC	spondin 1	f-spondin, KIAA0762	10418	ENSG00000262655	1740.96	981.64
GSHG0137061	--	down	1.77	1.65e-05	0.000436	EASANA	chr16(+):15506577-15507128	UCSC	--	NULL	--	--	210.42	118.6
GSHG0013916	APCDD1	down	1.77	2.48e-06	9.41e-05	EASANA	chr18(+):10454543-10488697	UCSC	APC down-regulated 1	B7323	147495	ENSG00000154856	4104.34	2317.8
GSHG0007084	LRRC43	down	1.77	0.00158	0.0154	EASANA	chr12(+):122652266-122688017	UCSC	leucine rich repeat containing 43	MGC35140	254050	ENSG00000158113	539.94	305.36
GSHG0033416	SOD3	down	1.77	0.0412	0.159	EASANA	chr4(+):24797085-24802466	UCSC	superoxide dismutase 3	EC-SOD	6649	ENSG00000109610	4351.53	2460.99
GSHG0019724	UMODL1-AS1	down	1.77	0.0087	0.0542	EASANA	chr21(-):43522244-43528644	UCSC	UMODL1 antisense RNA 1	FLJ33471	150147	ENSG00000184385	343.34	194.29
GSHG0018613	INSM1	down	1.77	0.00683	0.0456	EASANA	chr20(+):20348276-20351595	UCSC	INSM transcriptional repressor 1	IA-1, IA1	3642	ENSG00000173404	848.38	480.2
GSHG0014909	MED29	down	1.77	1.61e-08	1.42e-06	EASANA	chr19(+):39881943-39891275	UCSC	mediator complex subunit 29	DKFZp434H247, MED2	55588	ENSG00000063322	19525.4	11051.1
GSHG0024550	TRIM52-AS1	down	1.77	5.68e-05	0.00119	EASANA	chr5(+):180688213-180699307	UCSC	TRIM52 antisense RNA 1 (head to head)	NULL	100507602	ENSG00000248275	1098.99	622.43
GSHG0001542	MAP10	down	1.76	5.3e-06	0.000172	EASANA	chr1(+):232940638-232946092	UCSC	microtubule associated protein 10	MTR120	54627	ENSG00000212916	929.23	526.59
GSHG0033218	LTB4R2	down	1.76	0.00834	0.0525	EASANA	chr14(+):24779357-24781259	UCSC	leukotriene B4 receptor 2	BLT2, BLTR2, JULF2, NOP9	56413	ENSG00000213906	174.74	99.14
GSHG0033150	PAOX	down	1.76	0.000189	0.00305	EASANA	chr10(+):135192695-135205200	UCSC	polyamine oxidase	PAO	196743	ENSG00000148832	1268.05	718.69
GSHG0009514	NGB	down	1.76	0.0418	0.161	EASANA	chr14(-):77731828-77737655	UCSC	neuroglobin	NULL	58157	ENSG00000165553	2019.59	1145.08
GSHG0017422	CYS1	down	1.76	0.00224	0.0201	EASANA	chr2(-):10196926-10220538	UCSC	cystin 1	NULL	192668	ENSG00000205795	1226.82	695.68
GSHG0008125	--	down	1.76	0.00022	0.00343	EASANA	chr13(+):51540367-51543658	UCSC	--	NULL	--	--	532.68	301.94
GSHG0004023	CXCL12	down	1.76	0.00662	0.0445	EASANA	chr10(-):44793032-44880548	UCSC	C-X-C motif chemokine ligand 12	PBSF, SCYB12, SDF-1a, SDF-1b, TLSF-a, TLSF-b, TPAR1	6387	ENSG00000107562	1408.32	798.85
GSHG0009125	MEG9	down	1.76	0.00187	0.0175	EASANA	chr14(+):101536247-101539271	UCSC	maternally expressed 9 (non-protein coding)	LINC00584	100507257	ENSG00000223403	1256.42	712.62
GSHG0000553	FGGY	down	1.76	1e-08	9.33e-07	EASANA	chr1(+):59762310-60228400	UCSC	FGGY carbohydrate kinase domain containing	FLJ10986	55277	ENSG00000172456	665.92	378.28
GSHG0004512	CRACR2B	down	1.76	0.00251	0.022	EASANA	chr11(+):826157-831991	UCSC	calcium release activated channel regulator 2B	MGC45840	283229	ENSG00000177685	169.85	96.35
GSHG0028087	--	down	1.76	0.000332	0.00471	EASANA	chr7(-):28995194-28998029	UCSC	--	NULL	--	--	3627.46	2061.07
GSHG0015384	PLIN5 // LRG1	down	1.76	0.0104	0.0615	EASANA	chr19(-):4522543-4540093	UCSC	perilipin 5 // leucine rich alpha-2-glycoprotein 1	LRG, LSDA5, LSDP5, MLDP, OXPAT	116844, 440503	ENSG00000171236, ENSG00000214456	2146.18	1219.53
GSHG0014618	GCDH	down	1.76	1.54e-07	9.59e-06	EASANA	chr19(+):13001943-13010811	UCSC	glutaryl-CoA dehydrogenase	ACAD5	2639	ENSG00000105607	3945.68	2242.72
GSHG0015369	ZFR2	down	1.76	0.00973	0.0586	EASANA	chr19(-):3804022-3869031	UCSC	zinc finger RNA binding protein 2	NULL	23217	ENSG00000105278	534.44	304.06
GSHG0034293	PCAT6	down	1.76	0.000243	0.00371	EASANA	chr1(+):202780074-202781041	UCSC	prostate cancer associated transcript 6 (non-protein coding)	KDM5BAS1, ncRNA-a2, onco-lncRNA-96, PCAN-R1	100506696	ENSG00000228288	242.8	138.1
GSHG0133024	--	down	1.76	0.00562	0.0396	EASANA	chr9(+):47165591-47166999	UCSC	--	NULL	--	--	271.15	154.42
GSHG0006183	LOC101928847	down	1.76	0.00886	0.0549	EASANA	chr11(-):112830005-112834182	UCSC	uncharacterized LOC101928847	NULL	101928847	--	247.36	141.01
GSHG0020511	MLC1	down	1.76	8.67e-05	0.00165	EASANA	chr22(-):50497820-50524358	UCSC	megalencephalic leukoencephalopathy with subcortical cysts 1	KIAA0027, LVM, MLC, VL	23209	ENSG00000100427	7308.42	4163.62
GSHG0008825	ATP5S	down	1.76	0.000238	0.00366	EASANA	chr14(+):50779047-50802276	UCSC	ATP synthase, H+ transporting, mitochondrial Fo complex subunit s (factor B)	ATPW, HSU79253	27109	ENSG00000125375	876.67	499.73
GSHG0033349	SYNE4	down	1.75	0.000388	0.0053	EASANA	chr19(-):36494203-36499695	UCSC	spectrin repeat containing nuclear envelope family member 4	FLJ36445, Nesp4, Nesprin-4	163183	ENSG00000181392	88.93	50.52
GSHG0043546	CYP21A1P	down	1.75	0.00142	0.0143	EASANA	chr6(+):31973413-31976686	UCSC	cytochrome P450 family 21 subfamily A member 1, pseudogene	P450c21A	1590	ENSG00000204338	542.61	309.29
GSHG0133672	PCBD2	down	1.75	1.17e-05	0.000332	EASANA	chr5(+):134240806-134305348	UCSC	pterin-4 alpha-carbinolamine dehydratase 2	DCOH2, DCOHM	84105	ENSG00000132570	383.29	218.51
GSHG0142409	--	down	1.75	0.0145	0.0772	EASANA	chr6(-):116254311-116256434	UCSC	--	NULL	--	--	559.47	318.94
GSHG0031309	EXD3	down	1.75	3.87e-07	2.03e-05	EASANA	chr9(-):140201346-140317714	UCSC	exonuclease 3'-5' domain containing 3	FLJ20433, LOC54932, mut-7	54932	ENSG00000187609	840.94	479.79
GSHG0012458	PPP1R1B	down	1.75	0.000365	0.00509	EASANA	chr17(+):37783177-37792878	UCSC	protein phosphatase 1 regulatory inhibitor subunit 1B	DARPP-32, FLJ20940	84152	ENSG00000131771	36157.6	20623.5
GSHG0011377	DYNLRB2	down	1.75	0.00145	0.0144	EASANA	chr16(+):80574631-80584706	UCSC	dynein light chain roadblock-type 2	DNLC2B, ROBLD2	83657	ENSG00000168589	185.73	105.91
GSHG0007167	NINJ2	down	1.75	0.0483	0.178	EASANA	chr12(-):673463-772907	UCSC	ninjurin 2	NULL	4815	ENSG00000171840	2444.16	1394.83
GSHG0005537	--	down	1.75	0.000413	0.00556	EASANA	chr11(-):6417629-6418673	UCSC	--	NULL	--	--	1481.27	845.47
GSHG0019981	MCM5	down	1.75	0.00433	0.0329	EASANA	chr22(+):35796116-35820494	UCSC	minichromosome maintenance complex component 5	NULL	4174	ENSG00000100297	1931.45	1103.44
GSHG0106633	--	down	1.75	0.000166	0.00274	EASANA	chr7(-):97570422-97571498	UCSC	--	NULL	--	--	203.15	115.98
GSHG0022027	TXNRD3NB // TXNRD3	down	1.75	9.22e-05	0.00173	EASANA	chr3(-):126290623-126373967	UCSC	thioredoxin reductase 3 neighbor // thioredoxin reductase 3	TGR, TR2, TR2IT1, TRXR3, TXNRD3NT1	114112, 645840	ENSG00000197763, ENSG00000206483	392.03	224.32
GSHG0015270	ZNF135	down	1.75	6.23e-07	3.02e-05	EASANA	chr19(+):58570607-58597677	UCSC	zinc finger protein 135	pHZ-17	7694	ENSG00000176293	419.15	240.06
GSHG0048020	LOC101928659	down	1.75	0.0098	0.0588	EASANA	chr16(+):87351115-87351649	UCSC	uncharacterized LOC101928659	NULL	101928659	--	57.89	33.1
GSHG0132875	GTF2IP20	down	1.75	0.0045	0.0339	EASANA	chr1(-):224138968-224180346	UCSC	general transcription factor IIi pseudogene 20	NULL	441124	ENSG00000272645	1631.01	933.11
GSHG0023071	TMEM129	down	1.75	5.44e-06	0.000176	EASANA	chr4(-):1717680-1723084	UCSC	transmembrane protein 129	D4S2561E	92305	ENSG00000168936	10763.4	6158.44
GSHG0021815	PTPRG-AS1	down	1.75	0.000684	0.00828	EASANA	chr3(-):62247494-62304622	UCSC	PTPRG antisense RNA 1	NULL	100506994	ENSG00000241472	525.26	300.81
GSHG0052093	LOC101927811	down	1.75	2.95e-06	0.000107	EASANA	chr7(-):20367926-20371385	UCSC	uncharacterized LOC101927811	NULL	101927811	--	108.19	61.94
GSHG0011696	IGSF6	down	1.74	0.0066	0.0445	EASANA	chr16(-):21651925-21663987	UCSC	immunoglobulin superfamily member 6	DORA	10261	ENSG00000140749	179.61	103.11
GSHG0010072	FAH	down	1.74	4.84e-05	0.00105	EASANA	chr15(+):80445131-80478917	UCSC	fumarylacetoacetate hydrolase	NULL	2184	ENSG00000103876	1250.34	716.74
GSHG0017589	HAAO	down	1.74	0.00482	0.0355	EASANA	chr2(-):42994230-43019751	UCSC	3-hydroxyanthranilate 3, 4-dioxygenase	NULL	23498	ENSG00000162882	109.91	63.02
GSHG0031062	SVEP1	down	1.74	0.00171	0.0163	EASANA	chr9(-):113127531-113342160	UCSC	sushi, von Willebrand factor type A, EGF and pentraxin domain containing 1	bA427L11.3, FLJ13529, POLYDOM	79987	ENSG00000165124	887.8	509.21
GSHG0013522	COPZ2	down	1.74	0.000274	0.00408	EASANA	chr17(-):46103533-46115168	UCSC	coatomer protein complex subunit zeta 2	MGC23008	51226	ENSG00000005243	547.48	314.11
GSHG0019219	NEURL2	down	1.74	3.76e-09	4.14e-07	EASANA	chr20(-):44517111-44519926	UCSC	neuralized E3 ubiquitin protein ligase 2	dJ337O18.6, FLJ30259, Ozz, Ozz-E3	140825	ENSG00000124257	483.01	277.28
GSHG0030795	HINT2	down	1.74	6.89e-12	1.78e-09	EASANA	chr9(-):35812954-35815349	UCSC	histidine triad nucleotide binding protein 2	NULL	84681	ENSG00000137133	2449.12	1407.39
GSHG0016231	RSAD2	down	1.74	0.0486	0.178	EASANA	chr2(+):7017796-7038363	UCSC	radical S-adenosyl methionine domain containing 2	cig5, vig1, viperin	91543	ENSG00000134321	167.85	96.58
GSHG0031603	GDPD2	down	1.74	0.00961	0.0581	EASANA	chrX(+):69642881-69653243	UCSC	glycerophosphodiester phosphodiesterase domain containing 2	FLJ20207, GDE3, OBDPF	54857	ENSG00000130055	841.87	483.97
GSHG0014440	IZUMO4	down	1.74	0.0206	0.0992	EASANA	chr19(+):2096868-2099588	UCSC	IZUMO family member 4	NULL	113177	ENSG00000099840	3650.77	2099.34
GSHG0032971	PLCXD1	down	1.74	0.0259	0.116	EASANA	chrX(+):192989-220020	UCSC	phosphatidylinositol specific phospholipase C X domain containing 1	FLJ11323	55344	ENSG00000182378	780.33	448.74
GSHG0001855	GALE	down	1.74	1.06e-06	4.66e-05	EASANA	chr1(-):24122089-24127294	UCSC	UDP-galactose-4-epimerase	SDR1E1	2582	ENSG00000117308	2151.91	1239.11
GSHG0001511	GJC2	down	1.74	0.0439	0.166	EASANA	chr1(+):228337415-228347525	UCSC	gap junction protein gamma 2	CX46.6, CX47, SPG44	57165	ENSG00000198835	8974.81	5168.04
GSHG0012864	AFMID	down	1.74	0.00913	0.0561	EASANA	chr17(+):76183398-76206728	UCSC	arylformamidase	DKFZp686F03259, KF	125061	ENSG00000183077	2855.98	1644.83
GSHG0134893	--	down	1.74	0.0362	0.146	EASANA	chr10(-):850148-850239	UCSC	--	NULL	--	--	23.05	13.11
GSHG0139130	--	down	1.74	0.000179	0.00292	EASANA	chr2(+):201691498-201692058	UCSC	--	NULL	--	--	425.89	245.26
GSHG0006063	PCF11-AS1	down	1.74	5.54e-05	0.00116	EASANA	chr11(-):82896563-82898526	UCSC	PCF11 antisense RNA 1	ENST00000602322.1	106736475	ENSG00000269939	675.46	388.88
GSHG0015095	ALDH16A1	down	1.73	0.00307	0.0257	EASANA	chr19(+):49956473-49974304	UCSC	aldehyde dehydrogenase 16 family member A1	MGC10204	126133	ENSG00000161618	1291.53	744.35
GSHG0006549	SSPN	down	1.73	0.000383	0.00525	EASANA	chr12(+):26348269-26405853	UCSC	sarcospan	SPN1, SPN2	8082	ENSG00000123096	4697.71	2709.66
GSHG0145447	LINC00893	down	1.73	1.88e-05	0.000483	EASANA	chrX(-):148609134-148622504	UCSC	long intergenic non-protein coding RNA 893	NULL	100131434	ENSG00000241769	250.23	144.54
GSHG0017192	CTDSP1	down	1.73	0.000314	0.00455	EASANA	chr2(+):219263061-219270663	UCSC	CTD small phosphatase 1	NLIIF, SCP1	58190	ENSG00000144579	7271.78	4194.72
GSHG0013012	--	down	1.73	2.46e-06	9.4e-05	EASANA	chr17(-):4690339-4695061	UCSC	--	NULL	--	--	676.45	390.61
GSHG0062176	--	down	1.73	0.0131	0.0722	EASANA	chr10(-):69990391-69991947	UCSC	--	NULL	--	--	299.67	173.01
GSHG0143504	--	down	1.73	1.01e-07	6.65e-06	EASANA	chr8(+):124457772-124459502	UCSC	--	NULL	--	--	255.22	147.47
GSHG0013664	ARHGAP27P1-BPTFP1-KPNA2P3 // ARHGAP27P1 // PLEKHM1P1	down	1.73	2.22e-08	1.87e-06	EASANA	chr17(-):62745781-62833302	UCSC	ARHGAP27P1-BPTFP1-KPNA2P3 readthrough, transcribed pseudogene // Rho GTPase activating protein 27 pseudogene 1 // pleckstrin homology and RUN domain containing M1 pseudogene 1	loc146880, LOC440456	109286553, 146880, 440456	ENSG00000214176, ENSG00000215769	1229.81	710.35
GSHG0000305	--	down	1.73	0.00241	0.0214	EASANA	chr1(+):28796119-28796579	UCSC	--	NULL	--	--	87.15	50.33
GSHG0021506	--	down	1.73	0.000539	0.00682	EASANA	chr3(-):9973720-9975349	UCSC	--	NULL	--	--	848.95	490.12
GSHG0022464	TRMT44	down	1.73	0.00174	0.0166	EASANA	chr4(+):8440604-8495258	UCSC	tRNA methyltransferase 44 homolog	FLJ35725, TRM44	152992	ENSG00000155275	521.8	301.52
GSHG0013051	TMEM256-PLSCR3 // PLSCR3 // TMEM256	down	1.73	7.1e-18	1.03e-14	EASANA	chr17(-):7293046-7307457	UCSC	TMEM256-PLSCR3 readthrough (NMD candidate) // phospholipid scramblase 3 // transmembrane protein 256	MGC40107	100529211, 254863, 57048	ENSG00000187838, ENSG00000205544, ENSG00000262481	1185.1	684.85
GSHG0006361	LOC100049716	down	1.73	0.000434	0.00577	EASANA	chr12(+):740057-755044	UCSC	uncharacterized LOC100049716	NULL	100049716	--	743.47	430
GSHG0021179	PCCB	down	1.73	4.69e-06	0.000156	EASANA	chr3(+):135969148-136056737	UCSC	propionyl-CoA carboxylase beta subunit	NULL	5096	ENSG00000114054	5902.88	3414.48
GSHG0132340	MYL3	down	1.73	0.00806	0.0514	EASANA	chr3(-):46899357-46904973	UCSC	myosin light chain 3	CMH8, MLC1SB, MLC1V, VLC1	4634	ENSG00000160808	353.78	204.66
GSHG0005570	STK33	down	1.73	7.51e-06	0.000228	EASANA	chr11(-):8413413-8615836	UCSC	serine/threonine kinase 33	NULL	65975	ENSG00000130413	517.97	299.32
GSHG0029407	FAM167A	down	1.73	0.000766	0.00906	EASANA	chr8(-):11278973-11332226	UCSC	family with sequence similarity 167 member A	NULL	83648	ENSG00000154319	6171.2	3571.16
GSHG0020805	TCTA	down	1.73	1.4e-11	3.24e-09	EASANA	chr3(+):49449639-49453908	UCSC	T cell leukemia translocation altered	NULL	6988	ENSG00000145022	7795.2	4511.54
GSHG0022394	TMEM175	down	1.73	1.26e-12	4.07e-10	EASANA	chr4(+):926175-952441	UCSC	transmembrane protein 175	MGC4618	84286	ENSG00000127419	4421.45	2559.2
GSHG0013843	CCDC57	down	1.73	0.0052	0.0374	EASANA	chr17(-):80059330-80170754	UCSC	coiled-coil domain containing 57	FLJ00130, FLJ23754	284001	ENSG00000176155	988.57	572.4
GSHG0012558	ACBD4	down	1.73	6.28e-08	4.52e-06	EASANA	chr17(+):43209967-43221548	UCSC	acyl-CoA binding domain containing 4	FLJ13322	79777	ENSG00000181513	1906.11	1103.83
GSHG0102415	LOC101928307	down	1.73	3.89e-05	0.000882	EASANA	chr6(-):69342552-69344919	UCSC	uncharacterized LOC101928307	NULL	101928307	--	7692.9	4455.85
GSHG0000630	FPGT-TNNI3K // FPGT // TNNI3K	down	1.73	5.54e-05	0.00116	EASANA	chr1(+):74663896-75010116	UCSC	FPGT-TNNI3K readthrough // fucose-1-phosphate guanylyltransferase // TNNI3 interacting kinase	CARK, GFPP	100526835, 51086, 8790	ENSG00000116783, ENSG00000254685, ENSG00000259030	1422.14	824.16
GSHG0014717	REX1BD	down	1.73	7.12e-10	9.31e-08	EASANA	chr19(+):18699495-18703147	UCSC	required for excision 1-B domain containing	FLJ20850, FLJ30108, FLJ34606, FLJ37391	55049	ENSG00000006015	7415.16	4297.01
GSHG0017635	LOC100129434	down	1.73	0.00795	0.0508	EASANA	chr2(-):56400669-56412905	UCSC	uncharacterized LOC100129434	NULL	100129434	--	604.29	350.33
GSHG0000265	EXTL1	down	1.72	0.00459	0.0343	EASANA	chr1(+):26348271-26362952	UCSC	exostosin like glycosyltransferase 1	EXTL, MGC70794	2134	ENSG00000158008	2924.28	1695.67
GSHG0024969	LIX1	down	1.72	0.015	0.0789	EASANA	chr5(-):96427575-96478576	UCSC	limb and CNS expressed 1	Lft	167410	ENSG00000145721	4695.32	2722.75
GSHG0028407	CASTOR3	down	1.72	3.18e-06	0.000113	EASANA	chr7(-):99798280-99869855	UCSC	CASTOR family member 3	DKFZp686B07267, STAG3OS	352954	ENSG00000239521	3426.76	1987.75
GSHG0133116	ZNF517	down	1.72	1.37e-12	4.38e-10	EASANA	chr8(+):146024261-146036139	UCSC	zinc finger protein 517	NULL	340385	ENSG00000197363	961.05	558.01
GSHG0145703	PPCDC	down	1.72	1.13e-05	0.000322	EASANA	chr15(+):75315896-75343066	UCSC	phosphopantothenoylcysteine decarboxylase	FLJ14585, MDS018	60490	ENSG00000138621	668.96	388.65
GSHG0025030	ALDH7A1	down	1.72	0.00185	0.0174	EASANA	chr5(-):125877535-125931082	UCSC	aldehyde dehydrogenase 7 family member A1	EPD, PDE	501	ENSG00000164904	10236.2	5947.07
GSHG0001648	C1orf159	down	1.72	9.21e-09	8.83e-07	EASANA	chr1(-):1017198-1051736	UCSC	chromosome 1 open reading frame 159	FLJ20584	54991	ENSG00000131591	1048.15	609.99
GSHG0016414	DYNC2LI1	down	1.72	0.00272	0.0236	EASANA	chr2(+):44001178-44055459	UCSC	dynein cytoplasmic 2 light intermediate chain 1	CGI-60, D2LIC, DKFZP564A033, LIC3	51626	ENSG00000138036	2638.59	1534.94
GSHG0005920	YIF1A	down	1.72	2.25e-05	0.000562	EASANA	chr11(-):66052052-66056638	UCSC	Yip1 interacting factor homolog A, membrane trafficking protein	54TM, FinGER7, YIF1P	10897	ENSG00000174851	3041.83	1769.48
GSHG0002581	THBS3	down	1.72	4.58e-06	0.000153	EASANA	chr1(-):155165380-155178969	UCSC	thrombospondin 3	NULL	7059	ENSG00000169231	2460.93	1431.79
GSHG0137040	--	down	1.72	0.0373	0.149	EASANA	chr16(+):2827370-2830575	UCSC	--	NULL	--	--	1454.77	846.53
GSHG0026426	--	down	1.72	0.000378	0.00522	EASANA	chr6(-):29558549-29561823	UCSC	--	NULL	--	--	475.25	276.42
GSHG0004938	RARRES3	down	1.72	0.00825	0.0521	EASANA	chr11(+):63304273-63313929	UCSC	retinoic acid receptor responder 3	HRASLS4, TIG3	5920	ENSG00000133321	2120.23	1234.96
GSHG0010627	ACSBG1	down	1.72	4.47e-05	0.000983	EASANA	chr15(-):78459810-78527049	UCSC	acyl-CoA synthetase bubblegum family member 1	BG1, BGM, FLJ30320, hBG1, hsBG, KIAA0631, MGC14352	23205	ENSG00000103740	8490.64	4945.06
GSHG0012634	ACSF2	down	1.72	0.000146	0.00248	EASANA	chr17(+):48503519-48552206	UCSC	acyl-CoA synthetase family member 2	ACSMW, FLJ20920	80221	ENSG00000167107	1096.37	638.33
GSHG0139745	--	down	1.72	2.65e-07	1.48e-05	EASANA	chr20(+):57277986-57279530	UCSC	--	NULL	--	--	616.87	359.28
GSHG0145563	PYCR2	down	1.72	3.11e-06	0.000112	EASANA	chr1(-):226107577-226112040	UCSC	pyrroline-5-carboxylate reductase 2	P5CR2	29920	ENSG00000143811	4765.84	2777.08
GSHG0001936	MARCKSL1	down	1.72	0.0321	0.134	EASANA	chr1(-):32799430-32801840	UCSC	MARCKS like 1	F52, MacMARCKS, MLP1	65108	ENSG00000175130	86258.9	50270.8
GSHG0008355	MIPEP	down	1.72	6.21e-06	0.000196	EASANA	chr13(-):24304329-24463587	UCSC	mitochondrial intermediate peptidase	MIP	4285	ENSG00000027001	1094.8	638.25
GSHG0001916	MECR	down	1.72	3.47e-05	0.000801	EASANA	chr1(-):29519169-29557470	UCSC	mitochondrial trans-2-enoyl-CoA reductase	CGI-63, ETR1, FASN2B, NRBF1	51102	ENSG00000116353	4328.24	2523.77
GSHG0028501	TMEM168	down	1.71	8.18e-10	1.05e-07	EASANA	chr7(-):112402439-112430478	UCSC	transmembrane protein 168	DKFZp564C012, FLJ13576	64418	ENSG00000146802	4109.75	2397.87
GSHG0090194	ARF4-AS1	down	1.71	0.00112	0.0119	EASANA	chr3(+):57583516-57586643	UCSC	ARF4 antisense RNA 1	NULL	106144532	ENSG00000272146	80.23	46.95
GSHG0028237	LINC00174	down	1.71	0.0291	0.126	EASANA	chr7(-):65841031-65865395	UCSC	long intergenic non-protein coding RNA 174	NULL	285908	ENSG00000179406	2259.24	1319.04
GSHG0118938	ZBED5-AS1	down	1.71	1.35e-05	0.000372	EASANA	chr11(+):10879764-10900823	UCSC	ZBED5 antisense RNA 1	NULL	729013	ENSG00000247271	997.35	582.32
GSHG0011127	--	down	1.71	0.0482	0.177	EASANA	chr16(+):31052374-31054276	UCSC	--	NULL	--	--	1866.47	1090.09
GSHG0005723	PEX16	down	1.71	3.09e-11	6.28e-09	EASANA	chr11(-):45931221-45939674	UCSC	peroxisomal biogenesis factor 16	NULL	9409	ENSG00000121680	4094.51	2391.66
GSHG0031826	ZNF449	down	1.71	0.0404	0.157	EASANA	chrX(+):134477628-134497338	UCSC	zinc finger protein 449	FLJ23614, ZSCAN19	203523	ENSG00000173275	313.87	183.52
GSHG0012072	APRT	down	1.71	1.61e-06	6.59e-05	EASANA	chr16(-):88875877-88878342	UCSC	adenine phosphoribosyltransferase	NULL	353	ENSG00000198931	2950.68	1724.31
GSHG0113010	LOC728673	down	1.71	0.00872	0.0543	EASANA	chr9(+):66553200-66555601	UCSC	uncharacterized LOC728673	NULL	728673	--	561.42	328.21
GSHG0029460	PEBP4	down	1.71	0.00273	0.0236	EASANA	chr8(-):22570765-22785421	UCSC	phosphatidylethanolamine binding protein 4	CORK1, hPEBP4, MGC22776	157310	ENSG00000134020	420.78	246.3
GSHG0019156	LOC100130373	down	1.71	9.43e-07	4.23e-05	EASANA	chr20(-):34735203-34743682	UCSC	uncharacterized LOC100130373	NULL	100130373	--	1703.11	996.06
GSHG0026632	DLK2	down	1.71	0.00571	0.04	EASANA	chr6(-):43418092-43424370	UCSC	delta like non-canonical Notch ligand 2	MGC2487	65989	ENSG00000171462	234.9	137.68
GSHG0144403	--	down	1.71	0.0137	0.0743	EASANA	chrM(-):13293-13380	UCSC	--	NULL	--	--	8861.36	5187.67
GSHG0133124	PTP4A3	down	1.71	0.00151	0.0149	EASANA	chr8(+):142431488-142442554	UCSC	protein tyrosine phosphatase type IVA, member 3	PRL-3, PRL-R, PRL3	11156	ENSG00000184489	3831.67	2245.26
GSHG0040439	IDH1-AS1	down	1.71	0.0057	0.0399	EASANA	chr2(+):209119957-209120918	UCSC	IDH1 antisense RNA 1	NULL	100507475	ENSG00000231908	82.92	48.65
GSHG0005731	ARHGAP1	down	1.71	0.000109	0.00199	EASANA	chr11(-):46698625-46722215	UCSC	Rho GTPase activating protein 1	CDC42GAP, p50rhoGAP, RhoGAP	392	ENSG00000175220	6101.82	3577.85
GSHG0017817	LINC00342	down	1.71	6.03e-09	6.1e-07	EASANA	chr2(-):96472800-96492729	UCSC	long intergenic non-protein coding RNA 342	NULL	150759	ENSG00000232931	2947.16	1727.86
GSHG0011792	PYCARD	down	1.7	0.0193	0.0947	EASANA	chr16(-):31212807-31214247	UCSC	PYD and CARD domain containing	ASC, CARD5, TMS-1	29108	ENSG00000103490	520.49	305.35
GSHG0133629	--	down	1.7	0.000676	0.00821	EASANA	chr4(-):87844256-87846782	UCSC	--	NULL	--	--	621.63	364.92
GSHG0007427	--	down	1.7	0.0474	0.175	EASANA	chr12(-):49175034-49175795	UCSC	--	NULL	--	--	164.26	96.48
GSHG0018760	IFT52	down	1.7	7.09e-08	5e-06	EASANA	chr20(+):42219253-42275936	UCSC	intraflagellar transport 52	CGI-53, dJ1028D15.1, NGD2, NGD5	51098	ENSG00000101052	1992.84	1170.59
GSHG0132889	LINC02482	down	1.7	8.39e-05	0.00161	EASANA	chr4(-):6672456-6675608	UCSC	long intergenic non-protein coding RNA 2482	NULL	105374366	ENSG00000251580	361.28	212.03
GSHG0002135	PLPP3	down	1.7	7.92e-06	0.000238	EASANA	chr1(-):56959939-57045257	UCSC	phospholipid phosphatase 3	LPP3, PAP-2b	8613	ENSG00000162407	4710.09	2766.81
GSHG0152624	--	down	1.7	0.0468	0.174	EASANA	chrX(+):70683107-70683203	UCSC	--	NULL	--	--	22	12.9
GSHG0030679	FREM1	down	1.7	0.00104	0.0112	EASANA	chr9(-):14734664-14910994	UCSC	FRAS1 related extracellular matrix 1	C9orf143, C9orf145, DKFZp686M16108, FLJ25461, TILRR	158326	ENSG00000164946	327.72	192.61
GSHG0033174	TIRAP	down	1.7	0.000337	0.00476	EASANA	chr11(+):126152982-126168740	UCSC	TIR domain containing adaptor protein	Mal, wyatt	114609	ENSG00000150455	243.38	143.15
GSHG0135016	--	down	1.7	0.0256	0.115	EASANA	chr10(-):48902178-48902203	UCSC	--	NULL	--	--	21.96	12.8
GSHG0018367	OBSL1	down	1.7	0.000201	0.00321	EASANA	chr2(-):220415450-220436268	UCSC	obscurin like 1	KIAA0657	23363	ENSG00000124006	4197.33	2467.75
GSHG0021696	COL7A1	down	1.7	0.00014	0.00241	EASANA	chr3(-):48601506-48632700	UCSC	collagen type VII alpha 1 chain	NULL	1294	ENSG00000114270	672.4	395.55
GSHG0013607	2004-09-01	down	1.7	0.0167	0.0856	EASANA	chr17(-):56597611-56618179	UCSC	septin 4	ARTS, CE5B3, H5, hCDCREL-2, hucep-7, MART	5414	ENSG00000108387	102506	60277.5
GSHG0033882	SLX4	down	1.7	2.64e-22	1.1e-18	EASANA	chr16(-):3631186-3661607	UCSC	SLX4 structure-specific endonuclease subunit	FANCP, KIAA1784, KIAA1987	84464	ENSG00000188827	3761.44	2213.22
GSHG0001706	NPHP4	down	1.7	0.0378	0.15	EASANA	chr1(-):5922868-6052534	UCSC	nephrocystin 4	KIAA0673, POC10, SLSN4	261734	ENSG00000131697	655.79	386.01
GSHG0008798	SLC25A21-AS1	down	1.7	0.0233	0.108	EASANA	chr14(+):37641231-37643016	UCSC	SLC25A21 antisense RNA 1	NULL	100129794	ENSG00000258708	647.82	381.65
GSHG0022017	ALDH1L1	down	1.7	0.0254	0.114	EASANA	chr3(-):125822405-125916756	UCSC	aldehyde dehydrogenase 1 family member L1	10-fTHF	10840	ENSG00000144908	5005.93	2949.29
GSHG0021523	TIMP4	down	1.7	0.00472	0.0349	EASANA	chr3(-):12194578-12200851	UCSC	TIMP metallopeptidase inhibitor 4	NULL	7079	ENSG00000157150	347.38	204.64
GSHG0027920	RNF32	down	1.7	0.00246	0.0217	EASANA	chr7(+):156433353-156469824	UCSC	ring finger protein 32	FKSG33, HSD15, LMBR2	140545	ENSG00000105982	212.5	125.06
GSHG0028905	EPHX2	down	1.69	8.47e-05	0.00162	EASANA	chr8(+):27348519-27402439	UCSC	epoxide hydrolase 2	NULL	2053	ENSG00000120915	1696.71	1001.24
GSHG0000053	PLCH2	down	1.69	0.00915	0.0561	EASANA	chr1(+):2357419-2436969	UCSC	phospholipase C eta 2	KIAA0450, PLC-eta2, PLCeta2, RP3-395M20.1	9651	ENSG00000149527	1406.02	829.99
GSHG0025538	ZSCAN16	down	1.69	0.0069	0.0459	EASANA	chr6(+):28092334-28097863	UCSC	zinc finger and SCAN domain containing 16	dJ265C24.3, FLJ22191	80345	ENSG00000196812	78.79	46.46
GSHG0003941	PRTFDC1	down	1.69	0.000508	0.00653	EASANA	chr10(-):25137536-25241573	UCSC	phosphoribosyl transferase domain containing 1	HHGP	56952	ENSG00000099256	1223.14	722.78
GSHG0026336	NHLRC1	down	1.69	6.49e-08	4.61e-06	EASANA	chr6(-):18120575-18123384	UCSC	NHL repeat containing E3 ubiquitin protein ligase 1	bA204B7.2, EPM2B	378884	ENSG00000187566	814.88	481.62
GSHG0018235	DNAH7	down	1.69	0.000458	0.00603	EASANA	chr2(-):196602428-196933554	UCSC	dynein axonemal heavy chain 7	KIAA0944	56171	ENSG00000118997	685.31	405.18
GSHG0139121	--	down	1.69	7.32e-05	0.00144	EASANA	chr2(+):190618943-190620327	UCSC	--	NULL	--	--	396.26	234.06
GSHG0040894	LOC100289473	down	1.69	0.00319	0.0264	EASANA	chr20(-):1754011-1760392	UCSC	cytoskeleton associated protein 2-like pseudogene	NULL	100289473	--	165.7	98
GSHG0011155	GPT2	down	1.69	3.63e-06	0.000127	EASANA	chr16(+):46918292-46965209	UCSC	glutamic--pyruvic transaminase 2	ALT2	84706	ENSG00000166123	5300.15	3134.14
GSHG0007315	SLCO1A2	down	1.69	0.0247	0.112	EASANA	chr12(-):21417535-21548371	UCSC	solute carrier organic anion transporter family member 1A2	OATP, OATP-A, OATP1A2	6579	ENSG00000084453	5644.73	3338.73
GSHG0134043	--	down	1.69	0.00294	0.0249	EASANA	chr1(+):117647932-117650073	UCSC	--	NULL	--	--	389.28	230.23
GSHG0031881	HMGB3	down	1.69	0.00318	0.0263	EASANA	chrX(+):150148981-150159248	UCSC	high mobility group box 3	HMG2A, MGC90319	3149	ENSG00000029993	3482.66	2062.03
GSHG0133710	--	down	1.69	0.00331	0.0271	EASANA	chr6(+):2452645-2483412	UCSC	--	NULL	--	--	331.81	196.7
GSHG0008058	NHLRC3	down	1.69	0.000533	0.00675	EASANA	chr13(+):39612448-39624242	UCSC	NHL repeat containing 3	NULL	387921	ENSG00000188811	831.5	493.15
GSHG0001941	SYNC	down	1.69	0.00199	0.0184	EASANA	chr1(-):33145507-33168361	UCSC	syncoilin, intermediate filament protein	SYNCOILIN	81493	ENSG00000162520	329.18	195.06
GSHG0038794	BHLHA9	down	1.69	0.025	0.113	EASANA	chr17(+):1173858-1174565	UCSC	basic helix-loop-helix family member a9	bHLHa9, BHLHF42	727857	ENSG00000205899	101.34	60.05
GSHG0016009	FUZ	down	1.69	7.18e-06	0.00022	EASANA	chr19(-):50310126-50316567	UCSC	fuzzy planar cell polarity protein	CPLANE3, FLJ22688, Fy	80199	ENSG00000010361	3213.16	1905.02
GSHG0030369	HSDL2	down	1.69	9.4e-05	0.00176	EASANA	chr9(+):115142189-115234684	UCSC	hydroxysteroid dehydrogenase like 2	SDR13C1	84263	ENSG00000119471	1008.75	598.88
GSHG0014815	HPN	down	1.68	0.0272	0.12	EASANA	chr19(+):35531410-35557475	UCSC	hepsin	TMPRSS1	3249	ENSG00000105707	1526.71	906.04
GSHG0002550	S100A13	down	1.68	0.00163	0.0158	EASANA	chr1(-):153591284-153606568	UCSC	S100 calcium binding protein A13	NULL	6284	ENSG00000189171	6995.47	4153.63
GSHG0026968	ADAT2	down	1.68	1.98e-07	1.16e-05	EASANA	chr6(-):143743970-143771841	UCSC	adenosine deaminase, tRNA specific 2	dJ20N2.1, TAD2	134637	ENSG00000189007	1458.89	866.62
GSHG0054526	LOC105378586	down	1.68	0.00206	0.0189	EASANA	chr1(+):1534813-1545864	UCSC	uncharacterized LOC105378586	NULL	105378586	--	342.61	203.55
GSHG0020710	TTC21A	down	1.68	4.44e-12	1.22e-09	EASANA	chr3(+):39149152-39180394	UCSC	tetratricopeptide repeat domain 21A	IFT139A, STI2	199223	ENSG00000168026	1515.01	899.99
GSHG0014554	ZNF559 // ZNF559-ZNF177 // ZNF177	down	1.68	1.28e-06	5.4e-05	EASANA	chr19(+):9434448-9493291	UCSC	zinc finger protein 559 // ZNF559-ZNF177 readthrough // zinc finger protein 177	MGC13105	100529215, 7730, 84527	ENSG00000188321, ENSG00000188629, ENSG00000270011	3787.41	2250.56
GSHG0030975	FBP1	down	1.68	0.0133	0.0728	EASANA	chr9(-):97365422-97402570	UCSC	fructose-bisphosphatase 1	NULL	2203	ENSG00000165140	107.89	64.2
GSHG0010524	INTS14	down	1.68	4.62e-10	6.39e-08	EASANA	chr15(-):65871095-65903627	UCSC	integrator complex subunit 14	DKFZP564O1664	81556	ENSG00000138614	1648.59	980.73
GSHG0118779	CBWD6	down	1.68	0.000676	0.00821	EASANA	chr9(-):69204538-69262593	UCSC	COBW domain containing 6	OTTHUMG00000066820, OTTHUMG00000067194	644019	ENSG00000215126	853.89	507.83
GSHG0000472	AKR1A1	down	1.68	1.11e-12	3.74e-10	EASANA	chr1(+):46016455-46035722	UCSC	aldo-keto reductase family 1 member A1	ALR, DD3	10327	ENSG00000117448	4975.01	2959.58
GSHG0008579	LOC101927248	down	1.68	0.00133	0.0135	EASANA	chr13(-):95356998-95360740	UCSC	uncharacterized LOC101927248	NULL	101927248	--	724.96	431.33
GSHG0009805	JMJD7-PLA2G4B // JMJD7 // PLA2G4B	down	1.68	6.38e-09	6.43e-07	EASANA	chr15(+):42120283-42140353	UCSC	JMJD7-PLA2G4B readthrough // jumonji domain containing 7 // phospholipase A2 group IVB	cPLA2-beta, HsT16992	100137047, 100137049, 8681	ENSG00000168970, ENSG00000243708, ENSG00000243789	1319.63	785.66
GSHG0013145	--	down	1.68	0.0202	0.0977	EASANA	chr17(-):16915231-16918304	UCSC	--	NULL	--	--	1782.57	1061.2
GSHG0132262	VPREB3	down	1.68	0.0282	0.123	EASANA	chr22(-):24094930-24096630	UCSC	V-set pre-B cell surrogate light chain 3	8HS20	29802	ENSG00000128218	78.53	46.75
GSHG0020808	APEH	down	1.68	0.00103	0.0111	EASANA	chr3(+):49711435-49720933	UCSC	acylaminoacyl-peptide hydrolase	NULL	327	ENSG00000164062	7476.83	4453.28
GSHG0010241	ATP10A	down	1.68	0.00578	0.0403	EASANA	chr15(-):25922420-26110319	UCSC	ATPase phospholipid transporting 10A (putative)	ATPVA, ATPVC, KIAA0566	57194	ENSG00000206190	3844.49	2290.21
GSHG0135596	--	down	1.68	0.000877	0.01	EASANA	chr12(+):63007604-63010692	UCSC	--	NULL	--	--	983.75	585.92
GSHG0000468	--	down	1.68	0.00324	0.0266	EASANA	chr1(+):45769863-45771290	UCSC	--	NULL	--	--	249.84	148.93
GSHG0005439	MIR210HG	down	1.68	0.00996	0.0595	EASANA	chr11(-):565657-568457	UCSC	MIR210 host gene	NULL	100506211	ENSG00000247095	289.65	172.75
GSHG0023653	SCRG1	down	1.68	0.000156	0.00262	EASANA	chr4(-):174309297-174440389	UCSC	stimulator of chondrogenesis 1	SCRG-1	11341	ENSG00000164106	9307.28	5553.7
GSHG0009026	ADCK1	down	1.67	0.000118	0.00211	EASANA	chr14(+):78266426-78400296	UCSC	aarF domain containing kinase 1	FLJ39600	57143	ENSG00000063761	1672.39	999.35
GSHG0089704	--	down	1.67	0.0447	0.168	EASANA	chr22(-):50638037-50638068	UCSC	--	NULL	--	--	15.17	9.09
GSHG0014257	ZNF396	down	1.67	0.00772	0.0498	EASANA	chr18(-):32946661-32957301	UCSC	zinc finger protein 396	FLJ31213, ZSCAN14	252884	ENSG00000186496	165.71	99.15
GSHG0008920	FUT8	down	1.67	0.00227	0.0203	EASANA	chr14(+):65877310-66210837	UCSC	fucosyltransferase 8	NULL	2530	ENSG00000033170	2451.38	1466.37
GSHG0020144	CHKB-AS1 // CHKB-DT	down	1.67	5.42e-07	2.69e-05	EASANA	chr22(+):51021455-51033710	UCSC	CHKB antisense RNA 1 (head to head) // CHKB divergent transcript	NULL	100144603	ENSG00000205559	339.59	203.5
GSHG0024681	MYO10	down	1.67	5.83e-05	0.00121	EASANA	chr5(-):16662016-16936385	UCSC	myosin X	KIAA0799	4651	ENSG00000145555	12043	7206.03
GSHG0019070	CST3	down	1.67	0.000339	0.00478	EASANA	chr20(-):23608536-23618685	UCSC	cystatin C	NULL	1471	ENSG00000101439	126134	75503.7
GSHG0020836	GRM2	down	1.67	0.0372	0.149	EASANA	chr3(+):51741049-51752629	UCSC	glutamate metabotropic receptor 2	GPRC1B, mGlu2, MGLUR2	2912	ENSG00000164082	1684.57	1009.01
GSHG0013797	SGSH	down	1.67	0.0035	0.0281	EASANA	chr17(-):78183076-78194199	UCSC	N-sulfoglucosamine sulfohydrolase	HSS, MPS3A, SFMD	6448	ENSG00000181523	537.29	322.07
GSHG0027856	KRBA1	down	1.67	3.94e-09	4.31e-07	EASANA	chr7(+):149412102-149431662	UCSC	KRAB-A domain containing 1	KIAA1862	84626	ENSG00000133619	4935.76	2956.94
GSHG0010554	UACA	down	1.67	0.0205	0.0987	EASANA	chr15(-):70946895-71055932	UCSC	uveal autoantigen with coiled-coil domains and ankyrin repeats	FLJ10128, KIAA1561	55075	ENSG00000137831	1091.09	653.9
GSHG0026630	CRIP3	down	1.67	0.00144	0.0143	EASANA	chr6(-):43273211-43276538	UCSC	cysteine rich protein 3	bA480N24.2, TLP, TLP-A	401262	ENSG00000146215	297.97	178.29
GSHG0001103	PPOX	down	1.67	1.62e-16	1.82e-13	EASANA	chr1(+):161136171-161147801	UCSC	protoporphyrinogen oxidase	PPO	5498	ENSG00000143224	2407.81	1443.65
GSHG0004375	GPAM	down	1.67	0.00395	0.0308	EASANA	chr10(-):113909622-113943537	UCSC	glycerol-3-phosphate acyltransferase, mitochondrial	GPAT1, KIAA1560, MGC26846	57678	ENSG00000119927	1271.5	762.75
GSHG0017254	FBXO36	down	1.67	4.02e-09	4.37e-07	EASANA	chr2(+):230787018-230975718	UCSC	F-box protein 36	Fbx36, FLJ37592	130888	ENSG00000153832	1459.89	876.64
GSHG0001815	TMCO4	down	1.67	5.19e-05	0.00111	EASANA	chr1(-):20008706-20126758	UCSC	transmembrane and coiled-coil domains 4	DKFZp686C23231	255104	ENSG00000162542	129.08	77.44
GSHG0137974	--	down	1.67	0.00683	0.0456	EASANA	chr17(-):56607179-56608885	UCSC	--	NULL	--	--	623.81	374.58
GSHG0011269	CES4A	down	1.66	0.000461	0.00606	EASANA	chr16(+):67022488-67043661	UCSC	carboxylesterase 4A	FLJ37464	283848	ENSG00000172824	4485.21	2696.29
GSHG0020811	FAM212A	down	1.66	2.49e-06	9.46e-05	EASANA	chr3(+):49840687-49842463	UCSC	family with sequence similarity 212 member A	INKA1	389119	ENSG00000185614	470.32	282.66
[truncated: 392 more rows]

## Sheet: HIERARCHICAL CLUSTERING
Customer name:	Stefan Stamm
Project name:	H vs. I&L (Temporal)
Organism:	Human
Analysis level:	Gene
Date:	2021-03-25
Algorithm version:	EASANA 2018_1
GS contact (name/email/phone):	Pierre de la Grange	pierre.delagrange@genosplice.com	+ 33 (0) 6 99 06 12 93
Hierarchical Clustering of the Regulated Genes

## Sheet: PATHWAY ANALYSIS (KEGG)
Customer name:	Stefan Stamm
Project name:	H vs. I&L (Temporal)
Organism:	Human
Analysis level:	Gene
Date:	2021-03-25
Algorithm version:	EASANA 2018_1
GS contact (name/email/phone):	Pierre de la Grange	pierre.delagrange@genosplice.com	+ 33 (0) 6 99 06 12 93
KEGG Pathway Analysis on Regulated Genes
Significant Pathways (131)
Link to KEGG Pathway	Pathway Description (KEGG)	Nb Genes in Pathway	Nb Regulated Genes (Up / Down)	P-Value (All)	P-Value (Up)	P-Value (Down)	Min P-Value	min FDR
hsa01100	Metabolic pathways	1305	162 (49/113)	9.17044e-14	0.036734	5.44009e-15	5.44009e-15	2.32346e-11
hsa05200	Pathways in cancer	526	56 (40/16)	0.00075999	3.16233e-08	0.893958	3.16233e-08	1.55842e-05
hsa00330	Arginine and proline metabolism	50	16 (7/9)	1.20216e-07	0.000549294	0.000140116	1.20216e-07	0.000154033
hsa05202	Transcriptional misregulation in cancer	186	25 (20/5)	0.000986362	4.91186e-07	0.867151	4.91186e-07	0.000157339
hsa05222	Small cell lung cancer	93	16 (13/3)	0.000561314	2.69078e-06	0.721528	2.69078e-06	0.000530416
hsa04218	Cellular senescence	160	20 (17/3)	0.006841	4.10437e-06	0.956158	4.10437e-06	0.000740694
hsa05215	Prostate cancer	97	16 (13/3)	0.000902302	4.34711e-06	0.74757	4.34711e-06	0.000752697
hsa04621	NOD-like receptor signaling pathway	168	25 (17/8)	0.000210346	7.93206e-06	0.354165	7.93206e-06	0.00111634
hsa00100	Steroid biosynthesis	19	7 (6/1)	0.000171927	1.11238e-05	0.538105	1.11238e-05	0.00145437
hsa04810	Regulation of actin cytoskeleton	213	26 (19/7)	0.00315103	1.47709e-05	0.748428	1.47709e-05	0.0018007
hsa00410	beta-Alanine metabolism	31	10 (6/4)	2.65125e-05	0.000224679	0.0334898	2.65125e-05	0.00943084
hsa04115	p53 signaling pathway	72	11 (10/1)	0.00973538	4.01877e-05	0.946603	4.01877e-05	0.003491
hsa01200	Carbon metabolism	116	18 (3/15)	0.000936202	0.654277	5.84175e-05	5.84175e-05	0.0220148
hsa04931	Insulin resistance	107	17 (12/5)	0.000978972	6.17653e-05	0.423168	6.17653e-05	0.0048256
hsa04151	PI3K-Akt signaling pathway	354	39 (24/15)	0.00245742	0.000109744	0.440193	0.000109744	0.00715806
hsa04066	HIF-1 signaling pathway	100	12 (11/1)	0.0412603	0.000147609	0.98295	0.000147609	0.0085959
hsa04010	MAPK signaling pathway	295	30 (21/9)	0.0204898	0.000148335	0.83463	0.000148335	0.0085959
hsa04392	Hippo signaling pathway	29	7 (6/1)	0.00290464	0.000152246	0.692468	0.000152246	0.00867318
hsa00260	Glycine, serine and threonine metabolism	40	10 (2/8)	0.000287003	0.32151	0.000152263	0.000152263	0.0361286
hsa05418	Fluid shear stress and atherosclerosis	139	16 (13/3)	0.0292373	0.000200886	0.918614	0.000200886	0.010549
hsa05218	Melanoma	72	11 (9/2)	0.00973538	0.00022168	0.786703	0.00022168	0.0111952
hsa00670	One carbon pool by folate	20	7 (2/5)	0.000248864	0.112266	0.000933222	0.000248864	0.0388865
hsa00280	Valine, leucine and isoleucine degradation	48	11 (3/8)	0.000329038	0.160491	0.000563894	0.000329038	0.0435358
hsa05224	Breast cancer	147	17 (13/4)	0.0241926	0.000348244	0.841572	0.000348244	0.015281
hsa00220	Arginine biosynthesis	21	7 (2/5)	0.000351248	0.12181	0.00118499	0.000351248	0.04407
hsa04657	IL-17 signaling pathway	93	10 (10/0)	0.105053	0.000352121	NA	0.000352121	0.015294
hsa00250	Alanine, aspartate and glutamate metabolism	35	8 (1/7)	0.00215195	0.641283	0.000393887	0.000393887	0.0664062
hsa04064	NF-kappa B signaling pathway	95	14 (10/4)	0.00531026	0.000418304	0.526654	0.000418304	0.0172862
hsa05166	Human T-cell leukemia virus 1 infection	255	23 (18/5)	0.110065	0.000474669	0.976118	0.000474669	0.0186562
hsa01230	Biosynthesis of amino acids	75	13 (3/10)	0.00166848	0.368213	0.000761408	0.000761408	0.100425
hsa04217	Necroptosis	162	20 (13/7)	0.00782829	0.000876203	0.467492	0.000876203	0.027858
hsa04022	cGMP-PKG signaling pathway	163	14 (13/1)	0.230131	0.000927595	0.998699	0.000927595	0.0292021
hsa05214	Glioma	71	8 (8/0)	0.11287	0.000991458	NA	0.000991458	0.030611
hsa04015	Rap1 signaling pathway	206	22 (15/7)	0.0264486	0.000997691	0.717063	0.000997691	0.0306557
hsa04211	Longevity regulating pathway	89	10 (9/1)	0.0840254	0.00107329	0.973297	0.00107329	0.0319072
hsa04380	Osteoclast differentiation	128	11 (11/0)	0.263986	0.00122823	NA	0.00122823	0.0343897
hsa04668	TNF signaling pathway	110	13 (10/3)	0.0385177	0.00132091	0.818908	0.00132091	0.0360102
hsa05212	Pancreatic cancer	75	9 (8/1)	0.0708832	0.00142179	0.952748	0.00142179	0.0379529
hsa05220	Chronic myeloid leukemia	76	8 (8/0)	0.14965	0.00154965	NA	0.00154965	0.0403569
hsa04146	Peroxisome	83	11 (1/10)	0.0262909	0.912266	0.00167951	0.00167951	0.163027
hsa04390	Hippo signaling pathway	154	16 (12/4)	0.0641092	0.00175239	0.86628	0.00175239	0.043987
hsa04360	Axon guidance	175	20 (13/7)	0.0173947	0.00176799	0.549132	0.00176799	0.043987
hsa04964	Proximal tubule bicarbonate reclamation	23	6 (1/5)	0.00380194	0.490113	0.00183421	0.00183421	0.157192
hsa04210	Apoptosis	136	16 (11/5)	0.0244305	0.00199958	0.634435	0.00199958	0.0485767
hsa04510	Focal adhesion	199	19 (14/5)	0.0912217	0.00200176	0.901529	0.00200176	0.0485767
hsa04144	Endocytosis	244	25 (16/9)	0.0297011	0.00204988	0.639547	0.00204988	0.0494013
hsa05169	Epstein-Barr virus infection	201	20 (14/6)	0.0611082	0.0021957	0.815784	0.0021957	0.051716
hsa05203	Viral carcinogenesis	201	20 (14/6)	0.0611082	0.0021957	0.815784	0.0021957	0.051716
hsa00140	Steroid hormone biosynthesis	60	11 (5/6)	0.00233939	0.0292763	0.0317546	0.00233939	0.124883
hsa04913	Ovarian steroidogenesis	49	9 (6/3)	0.00560805	0.00275059	0.309848	0.00275059	0.0594323
hsa01212	Fatty acid metabolism	48	7 (0/7)	0.0442947	NA	0.00275373	0.00275373	0.219152
hsa04014	Ras signaling pathway	232	24 (15/9)	0.029585	0.00318242	0.579354	0.00318242	0.0646218
hsa05164	Influenza A	171	19 (12/7)	0.026067	0.00414778	0.524523	0.00414778	0.0772463
hsa00052	Galactose metabolism	31	7 (3/4)	0.00433892	0.0591477	0.0334898	0.00433892	0.171588
hsa04923	Regulation of lipolysis in adipocytes	54	6 (6/0)	0.164174	0.00450063	NA	0.00450063	0.0811447
hsa01210	2-Oxocarboxylic acid metabolism	18	5 (1/4)	0.00611566	0.409679	0.00489376	0.00489376	0.194925
hsa04068	FoxO signaling pathway	132	13 (10/3)	0.120643	0.00501269	0.900648	0.00501269	0.0873844
hsa05162	Measles	132	14 (10/4)	0.0694764	0.00501269	0.775664	0.00501269	0.0873844
hsa04024	cAMP signaling pathway	199	21 (13/8)	0.0331117	0.00533016	0.539672	0.00533016	0.0913031
hsa05145	Toxoplasmosis	113	10 (9/1)	0.248333	0.00549139	0.989969	0.00549139	0.0925222
hsa05163	Human cytomegalovirus infection	225	19 (14/5)	0.205894	0.0059911	0.947789	0.0059911	0.0993066
hsa00630	Glyoxylate and dicarboxylate metabolism	30	5 (0/5)	0.0515392	NA	0.00617146	0.00617146	0.351444
hsa05213	Endometrial cancer	58	8 (6/2)	0.0437244	0.00640364	0.677823	0.00640364	0.104389
hsa04915	Estrogen signaling pathway	137	11 (10/1)	0.340479	0.00648674	0.996235	0.00648674	0.105475
hsa04910	Insulin signaling pathway	137	15 (10/5)	0.0493554	0.00648674	0.640841	0.00648674	0.105475
hsa04071	Sphingolipid signaling pathway	118	11 (9/2)	0.187082	0.00725141	0.951607	0.00725141	0.115276
hsa00790	Folate biosynthesis	26	6 (3/3)	0.00726651	0.0379905	0.0830489	0.00726651	0.21453
hsa00071	Fatty acid degradation	44	7 (1/6)	0.0291625	0.724473	0.00762	0.00762	0.400143
hsa04610	Complement and coagulation cascades	79	11 (7/4)	0.0188469	0.00778634	0.386155	0.00778634	0.120783
hsa05231	Choline metabolism in cancer	99	13 (8/5)	0.0178675	0.00791982	0.359672	0.00791982	0.121094
hsa04070	Phosphatidylinositol signaling system	99	8 (8/0)	0.370101	0.00791982	NA	0.00791982	0.121094
hsa05167	Kaposi sarcoma-associated herpesvirus infection	186	13 (12/1)	0.515137	0.00798663	0.999492	0.00798663	0.12168
hsa04152	AMPK signaling pathway	120	14 (9/5)	0.0358771	0.00806496	0.523114	0.00806496	0.122436
hsa00640	Propanoate metabolism	32	6 (1/5)	0.0201398	0.608313	0.00816883	0.00816883	0.354954
hsa00561	Glycerolipid metabolism	61	10 (4/6)	0.00822732	0.0992488	0.0340774	0.00822732	0.231177
hsa04141	Protein processing in endoplasmic reticulum	165	14 (11/3)	0.243789	0.00858621	0.962312	0.00858621	0.127185
hsa05161	Hepatitis B	144	13 (10/3)	0.19042	0.00909106	0.929576	0.00909106	0.132669
hsa04666	Fc gamma R-mediated phagocytosis	91	13 (7/6)	0.0091606	0.0162155	0.154943	0.0091606	0.192201
hsa05225	Hepatocellular carcinoma	168	14 (11/3)	0.26484	0.0097574	0.965605	0.0097574	0.140002
hsa04110	Cell cycle	124	12 (9/3)	0.144499	0.00989833	0.875797	0.00989833	0.141548
hsa04922	Glucagon signaling pathway	103	13 (8/5)	0.0240636	0.00995894	0.391482	0.00995894	0.141866
hsa04072	Phospholipase D signaling pathway	146	16 (10/6)	0.0431223	0.00996485	0.527169	0.00996485	0.141866
hsa00350	Tyrosine metabolism	36	7 (2/5)	0.0102104	0.278611	0.013424	0.0102104	0.253539
hsa00270	Cysteine and methionine metabolism	47	7 (1/6)	0.0401194	0.747675	0.0104842	0.0104842	0.45039
hsa00520	Amino sugar and nucleotide sugar metabolism	48	8 (2/6)	0.0156644	0.40495	0.0115886	0.0115886	0.316915
hsa04710	Circadian rhythm	31	4 (4/0)	0.160623	0.0116474	NA	0.0116474	0.155944
hsa05223	Non-small cell lung cancer	66	7 (6/1)	0.165981	0.0118581	0.931815	0.0118581	0.157776
hsa04150	mTOR signaling pathway	151	11 (10/1)	0.464841	0.0124289	0.997875	0.0124289	0.162336
hsa03030	DNA replication	36	5 (0/5)	0.0977517	NA	0.013424	0.013424	0.527614
hsa04934	Cushing syndrome	154	14 (10/4)	0.172988	0.0141125	0.86628	0.0141125	0.178655
hsa00564	Glycerophospholipid metabolism	97	12 (3/9)	0.0337101	0.533278	0.0152719	0.0152719	0.436479
hsa04978	Mineral absorption	51	8 (5/3)	0.0220688	0.0155231	0.331867	0.0155231	0.189193
hsa04622	RIG-I-like receptor signaling pathway	70	10 (6/4)	0.0207847	0.0155483	0.304262	0.0155483	0.189193
hsa00770	Pantothenate and CoA biosynthesis	19	4 (3/1)	0.037459	0.0164194	0.538105	0.0164194	0.193543
hsa00010	Glycolysis / Gluconeogenesis	68	10 (3/7)	0.0172246	0.312771	0.0183354	0.0172246	0.333048
hsa00340	Histidine metabolism	23	5 (2/3)	0.018053	0.141445	0.0616835	0.018053	0.340166
hsa04550	Signaling pathways regulating pluripotency of stem cells	139	12 (9/3)	0.246776	0.0196439	0.918614	0.0196439	0.216981
hsa05140	Leishmaniasis	74	8 (6/2)	0.134299	0.0199657	0.799292	0.0199657	0.219966
hsa00380	Tryptophan metabolism	40	6 (1/5)	0.0537595	0.690189	0.0205805	0.0205805	0.519473
hsa05146	Amoebiasis	96	8 (7/1)	0.338478	0.0211453	0.979928	0.0211453	0.225673
hsa04960	Aldosterone-regulated sodium reabsorption	37	5 (4/1)	0.106981	0.0213576	0.777915	0.0213576	0.225975
hsa05216	Thyroid cancer	37	5 (4/1)	0.106981	0.0213576	0.777915	0.0213576	0.225975
hsa00480	Glutathione metabolism	56	6 (0/6)	0.18474	NA	0.0235031	0.0235031	0.67234
hsa04933	AGE-RAGE signaling pathway in diabetic complications	99	10 (7/3)	0.141725	0.0245567	0.759842	0.0245567	0.253337
hsa00450	Selenocompound metabolism	17	4 (1/3)	0.0256434	0.392131	0.0282133	0.0256434	0.388833
hsa00290	Valine, leucine and isoleucine biosynthesis	4	2 (1/1)	0.0257619	0.110504	0.150042	0.0257619	0.388833
hsa04611	Platelet activation	123	13 (8/5)	0.0798199	0.0263286	0.545146	0.0263286	0.263553
hsa04370	VEGF signaling pathway	59	7 (5/2)	0.108406	0.0274656	0.686903	0.0274656	0.271099
hsa00590	Arachidonic acid metabolism	63	9 (3/6)	0.0274845	0.273256	0.0390452	0.0274845	0.395241
hsa00910	Nitrogen metabolism	17	3 (0/3)	0.106968	NA	0.0282133	0.0282133	0.701509
hsa05142	Chagas disease (American trypanosomiasis)	102	7 (7/0)	0.556615	0.0283276	NA	0.0283276	0.275807
hsa00030	Pentose phosphate pathway	30	5 (1/4)	0.0515392	0.584669	0.0300875	0.0300875	0.510893
hsa00760	Nicotinate and nicotinamide metabolism	30	5 (1/4)	0.0515392	0.584669	0.0300875	0.0300875	0.510893
hsa04620	Toll-like receptor signaling pathway	104	9 (7/2)	0.285184	0.0310484	0.922794	0.0310484	0.291857
hsa00511	Other glycan degradation	18	3 (0/3)	0.122117	NA	0.0328772	0.0328772	0.722245
hsa04213	Longevity regulating pathway	62	5 (5/0)	0.423167	0.0331192	NA	0.0331192	0.302213
hsa01523	Antifolate resistance	31	5 (1/4)	0.0581152	0.596664	0.0334898	0.0334898	0.535236
hsa04926	Relaxin signaling pathway	130	10 (8/2)	0.402608	0.0349745	0.967834	0.0349745	0.311416
hsa05217	Basal cell carcinoma	63	7 (5/2)	0.139838	0.0351527	0.721135	0.0351527	0.312136
hsa05160	Hepatitis C	131	10 (8/2)	0.412006	0.0363491	0.96892	0.0363491	0.320538
hsa00531	Glycosaminoglycan degradation	19	3 (0/3)	0.137991	NA	0.0379156	0.0379156	0.732426
hsa05210	Colorectal cancer	86	6 (6/0)	0.544599	0.0381051	NA	0.0381051	0.327948
hsa00565	Ether lipid metabolism	47	5 (0/5)	0.2191	NA	0.0382957	0.0382957	0.820539
hsa05131	Shigellosis	65	6 (5/1)	0.28739	0.0394467	0.928979	0.0394467	0.335389
hsa05230	Central carbon metabolism in cancer	65	8 (5/3)	0.0760961	0.0394467	0.481889	0.0394467	0.335389
hsa00051	Fructose and mannose metabolism	33	5 (1/4)	0.0726337	0.619627	0.0409401	0.0409401	0.606685
hsa04540	Gap junction	88	6 (6/0)	0.567458	0.0418952	NA	0.0418952	0.348433
hsa04930	Type II diabetes mellitus	46	4 (4/0)	0.389556	0.043165	NA	0.043165	0.355623
hsa05030	Cocaine addiction	49	7 (2/5)	0.0487393	0.415053	0.0446544	0.0446544	0.499198
hsa04961	Endocrine and other factor-regulated calcium reabsorption	47	4 (4/0)	0.405412	0.0461449	NA	0.0461449	0.370693
hsa04920	Adipocytokine signaling pathway	69	8 (5/3)	0.0996931	0.0489536	0.521943	0.0489536	0.387905

## Sheet: PATHWAY ANALYSIS (REACTOME)
Customer name:	Stefan Stamm
Project name:	H vs. I&L (Temporal)
Organism:	Human
Analysis level:	Gene
Date:	2021-03-25
Algorithm version:	EASANA 2018_1
GS contact (name/email/phone):	Pierre de la Grange	pierre.delagrange@genosplice.com	+ 33 (0) 6 99 06 12 93
REACTOME Pathway Analysis on Regulated Genes
Significant Pathways (288)
Link to REACTOME Pathway	Pathway Description (REACTOME)	Nb Genes in Pathway	Nb Regulated Genes (Up / Down)	P-Value (All)	P-Value (Up)	P-Value (Down)	Min P-Value	min FDR
R-HSA-2262752	Cellular responses to stress	426	44 (39/5)	0.00458432	2.64606e-10	0.999858	2.64606e-10	2.82533e-07
R-HSA-8953897	Cellular responses to external stimuli	503	48 (42/6)	0.0133606	9.18288e-10	0.99995	9.18288e-10	8.4043e-07
R-HSA-71291	Metabolism of amino acids and derivatives	370	49 (8/41)	7.90205e-06	0.840198	3.93072e-09	3.93072e-09	1.00729e-05
R-HSA-6788656	Histidine, lysine, phenylalanine, tyrosine, proline and tryptophan catabolism	46	12 (1/11)	4.6001e-05	0.740166	1.4067e-06	1.4067e-06	0.00138646
R-HSA-3371556	Cellular response to heat stress	88	13 (13/0)	0.00693316	1.42064e-06	NA	1.42064e-06	0.000337087
R-HSA-1280215	Cytokine Signaling in Immune system	688	59 (43/16)	0.0462512	2.10713e-06	0.994065	2.10713e-06	0.000440363
R-HSA-3371497	HSP90 chaperone cycle for steroid hormone receptors (SHR)	53	10 (10/0)	0.00292396	2.39267e-06	NA	2.39267e-06	0.000486624
R-HSA-8978868	Fatty acid metabolism	177	29 (8/21)	1.09787e-05	0.14098	8.33304e-06	8.33304e-06	0.00497626
R-HSA-2559583	Cellular Senescence	195	19 (18/1)	0.0783463	1.54949e-05	0.999649	1.54949e-05	0.00182246
R-HSA-3371568	Attenuation phase	14	5 (5/0)	0.00179949	3.18003e-05	NA	3.18003e-05	0.00291041
R-HSA-73887	Death Receptor Signalling	141	20 (14/6)	0.00157655	6.05722e-05	0.493115	6.05722e-05	0.00476142
R-HSA-2559580	Oxidative Stress Induced Senescence	125	13 (13/0)	0.0880079	6.82591e-05	NA	6.82591e-05	0.00517517
R-HSA-5668914	Diseases of metabolism	105	14 (0/14)	0.0126385	NA	7.2822e-05	7.2822e-05	0.0249296
R-HSA-211859	Biological oxidations	223	28 (6/22)	0.00147479	0.625167	9.05848e-05	9.05848e-05	0.0263787
R-HSA-166058	MyD88:MAL(TIRAP) cascade initiated on plasma membrane	95	12 (11/1)	0.029259	9.26775e-05	0.979093	9.26775e-05	0.00631636
R-HSA-168188	Toll Like Receptor TLR6:TLR2 Cascade	95	12 (11/1)	0.029259	9.26775e-05	0.979093	9.26775e-05	0.00631636
R-HSA-196854	Metabolism of vitamins and cofactors	189	28 (14/14)	9.81008e-05	0.00123194	0.0194234	9.81008e-05	0.0224458
R-HSA-71387	Metabolism of carbohydrates	275	35 (10/25)	0.000318403	0.272513	0.000117156	0.000117156	0.0312732
R-HSA-168179	Toll Like Receptor TLR1:TLR2 Cascade	98	12 (11/1)	0.0361078	0.000123006	0.981501	0.000123006	0.00746858
R-HSA-181438	Toll Like Receptor 2 (TLR2) Cascade	98	12 (11/1)	0.0361078	0.000123006	0.981501	0.000123006	0.00746858
R-HSA-3371453	Regulation of HSF1-mediated heat shock response	68	9 (9/0)	0.042312	0.00014218	NA	0.00014218	0.00835668
R-HSA-168176	Toll Like Receptor 5 (TLR5) Cascade	85	10 (10/0)	0.0657891	0.000167601	NA	0.000167601	0.00933684
R-HSA-168142	Toll Like Receptor 10 (TLR10) Cascade	85	10 (10/0)	0.0657891	0.000167601	NA	0.000167601	0.00933684
R-HSA-975871	MyD88 cascade initiated on plasma membrane	85	10 (10/0)	0.0657891	0.000167601	NA	0.000167601	0.00933684
R-HSA-168643	Nucleotide-binding domain, leucine rich repeat containing receptor (NLR) signaling pathways	55	12 (8/4)	0.00029166	0.000169926	0.175299	0.000169926	0.00942539
R-HSA-3700989	Transcriptional Regulation by TP53	365	30 (24/6)	0.176414	0.000174294	0.99679	0.000174294	0.00950309
R-HSA-400253	Circadian Clock	70	10 (9/1)	0.0207847	0.00017827	0.942069	0.00017827	0.00963788
R-HSA-449147	Signaling by Interleukins	462	32 (28/4)	0.506516	0.000206083	0.999991	0.000206083	0.0107339
R-HSA-1474244	Extracellular matrix organization	301	38 (18/20)	0.000213571	0.00305125	0.0182763	0.000213571	0.0364864
R-HSA-74713	IRS activation	5	3 (3/0)	0.00291036	0.000229008	NA	0.000229008	0.0112275
R-HSA-622312	Inflammasomes	20	7 (3/4)	0.000248864	0.0189105	0.00727398	0.000248864	0.0388865
R-HSA-8941326	RUNX2 regulates bone development	32	7 (6/1)	0.00523018	0.000269831	0.727804	0.000269831	0.0127577
R-HSA-1474151	Tetrahydrobiopterin (BH4) synthesis, recycling, salvage and regulation	12	4 (4/0)	0.00701896	0.000282768	NA	0.000282768	0.0131749
R-HSA-844456	The NLRP3 inflammasome	15	6 (3/3)	0.000303221	0.00839717	0.0200228	0.000303221	0.0426941
R-HSA-428157	Sphingolipid metabolism	89	16 (8/8)	0.000337196	0.00419149	0.0254944	0.000337196	0.0436413
R-HSA-975138	TRAF6 mediated induction of NFkB and MAP kinases upon TLR7/8 or 9 activation	93	10 (10/0)	0.105053	0.000352121	NA	0.000352121	0.015294
R-HSA-425407	SLC-mediated transmembrane transport	246	30 (8/22)	0.00162384	0.415963	0.000367695	0.000367695	0.0636659
R-HSA-975155	MyD88 dependent cascade initiated on endosome	94	10 (10/0)	0.110743	0.000384027	NA	0.000384027	0.0162394
R-HSA-168181	Toll Like Receptor 7/8 (TLR7/8) Cascade	94	10 (10/0)	0.110743	0.000384027	NA	0.000384027	0.0162394
R-HSA-166016	Toll Like Receptor 4 (TLR4) Cascade	130	13 (12/1)	0.110689	0.000393779	0.994989	0.000393779	0.016561
R-HSA-75205	Dissolution of Fibrin Clot	13	4 (4/0)	0.00959369	0.000399135	NA	0.000399135	0.0167128
R-HSA-3781865	Diseases of glycosylation	138	20 (5/15)	0.00120763	0.36739	0.000410793	0.000410793	0.067585
R-HSA-5336415	Uptake and function of diphtheria toxin	6	3 (3/0)	0.00552353	0.000448171	NA	0.000448171	0.0180281
R-HSA-15869	Metabolism of nucleotides	101	17 (6/11)	0.000497961	0.0721971	0.00229224	0.000497961	0.0527303
R-HSA-3371571	HSF1-dependent transactivation	24	5 (5/0)	0.0215462	0.00053134	NA	0.00053134	0.0203834
R-HSA-168138	Toll Like Receptor 9 (TLR9) Cascade	98	10 (10/0)	0.135198	0.000536728	NA	0.000536728	0.0204676
R-HSA-193775	Synthesis of bile acids and bile salts via 24-hydroxycholesterol	14	5 (4/1)	0.00179949	0.000546069	0.433963	0.000546069	0.0205193
R-HSA-1650814	Collagen biosynthesis and modifying enzymes	67	13 (7/6)	0.000557349	0.00313811	0.0503	0.000557349	0.0553834
R-HSA-70350	Fructose catabolism	5	3 (0/3)	0.00291036	NA	0.000593008	0.000593008	0.0863687
R-HSA-1257604	PIP3 activates AKT signaling	260	23 (18/5)	0.127817	0.000596596	0.979132	0.000596596	0.0218405
R-HSA-191273	Cholesterol biosynthesis	25	6 (5/1)	0.00592821	0.000648518	0.638124	0.000648518	0.023174
R-HSA-70895	Branched-chain amino acid catabolism	23	7 (2/5)	0.000655796	0.141445	0.00183421	0.000655796	0.0613058
R-HSA-196757	Metabolism of folate and pterines	17	6 (2/4)	0.00066541	0.0849687	0.00392871	0.00066541	0.0613058
R-HSA-8956319	Nucleobase catabolism	37	9 (3/6)	0.000713371	0.0902721	0.00317503	0.000713371	0.063588
R-HSA-9022699	MECP2 regulates neuronal receptors and channels	15	4 (4/0)	0.0164073	0.000727706	NA	0.000727706	0.0247981
R-HSA-2032785	YAP1- and WWTR1 (TAZ)-stimulated gene expression	15	4 (4/0)	0.0164073	0.000727706	NA	0.000727706	0.0247981
R-HSA-3108232	SUMO E3 ligases SUMOylate target proteins	181	14 (14/0)	0.362025	0.00081097	NA	0.00081097	0.0263062
R-HSA-264876	Insulin processing	27	5 (5/0)	0.0345462	0.000939551	NA	0.000939551	0.0294339
R-HSA-399954	Sema3A PAK dependent Axon repulsion	16	4 (4/0)	0.0207104	0.000948232	NA	0.000948232	0.0296334
R-HSA-8986944	Transcriptional Regulation by MECP2	55	8 (7/1)	0.0332107	0.000985533	0.893272	0.000985533	0.0305754
R-HSA-913531	Interferon Signaling	197	26 (13/13)	0.00103788	0.00490246	0.0522689	0.00103788	0.0786882
R-HSA-2990846	SUMOylation	187	14 (14/0)	0.408829	0.00111255	NA	0.00111255	0.0326203
R-HSA-6798163	Choline catabolism	6	3 (0/3)	0.00552353	NA	0.00115083	0.00115083	0.134051
R-HSA-70370	Galactose catabolism	6	3 (0/3)	0.00552353	NA	0.00115083	0.00115083	0.134051
R-HSA-3656244	Defective B4GALT1 causes B4GALT1-CDG (CDG-2d)	8	4 (3/1)	0.00123983	0.00120163	0.277589	0.00120163	0.0341386
R-HSA-8951671	RUNX3 regulates YAP1-mediated transcription	8	3 (3/0)	0.0139353	0.00120163	NA	0.00120163	0.0341386
R-HSA-75158	TRAIL signaling	8	4 (3/1)	0.00123983	0.00120163	0.277589	0.00120163	0.0341386
R-HSA-203765	eNOS activation and regulation	17	4 (4/0)	0.0256434	0.00121185	NA	0.00121185	0.034277
R-HSA-202131	Metabolism of nitric oxide	17	4 (4/0)	0.0256434	0.00121185	NA	0.00121185	0.034277
R-HSA-888593	Reuptake of GABA	4	3 (1/2)	0.00122702	0.110504	0.00901122	0.00122702	0.085538
R-HSA-9018678	Biosynthesis of specialized proresolving mediators (SPMs)	19	6 (3/3)	0.00129509	0.0164194	0.0379156	0.00129509	0.0865807
R-HSA-2559582	Senescence-Associated Secretory Phenotype (SASP)	110	10 (10/0)	0.223366	0.00132091	NA	0.00132091	0.0360102
R-HSA-877300	Interferon gamma signaling	92	15 (8/7)	0.00145354	0.00512575	0.0742281	0.00145354	0.0882745
R-HSA-2024096	HS-GAG degradation	22	5 (0/5)	0.0149549	NA	0.00148366	0.00148366	0.158417
R-HSA-5675482	Regulation of necroptotic cell death	18	5 (4/1)	0.00611566	0.00152277	0.518934	0.00152277	0.039819
R-HSA-5357956	TNFR1-induced NFkappaB signaling pathway	30	6 (5/1)	0.0148271	0.0015443	0.704729	0.0015443	0.0402997
R-HSA-909733	Interferon alpha/beta signaling	69	11 (2/9)	0.00708357	0.595722	0.00161541	0.00161541	0.161705
R-HSA-8943723	Regulation of PTEN mRNA translation	9	3 (3/0)	0.0198476	0.00176388	NA	0.00176388	0.043987
R-HSA-8948747	Regulation of PTEN localization	9	3 (3/0)	0.0198476	0.00176388	NA	0.00176388	0.043987
R-HSA-168898	Toll-like Receptor Cascades	155	15 (12/3)	0.112865	0.00185085	0.949072	0.00185085	0.0456936
R-HSA-8939211	ESR-mediated signaling	156	14 (12/2)	0.185027	0.00195381	0.986994	0.00195381	0.0481426
R-HSA-5652084	Fructose metabolism	7	3 (0/3)	0.00917448	NA	0.00195432	0.00195432	0.176343
R-HSA-2219528	PI3K/AKT Signaling in Cancer	97	12 (9/3)	0.0337101	0.00196968	0.74757	0.00196968	0.0483477
R-HSA-4570464	SUMOylation of RNA binding proteins	46	6 (6/0)	0.0932357	0.00198169	NA	0.00198169	0.0484405
R-HSA-5663084	Diseases of carbohydrate metabolism	34	6 (0/6)	0.026614	NA	0.00203253	0.00203253	0.180853
R-HSA-70263	Gluconeogenesis	34	6 (0/6)	0.026614	NA	0.00203253	0.00203253	0.180853
R-HSA-351202	Metabolism of polyamines	86	14 (4/10)	0.00209363	0.236537	0.00219739	0.00209363	0.115565
R-HSA-168164	Toll Like Receptor 3 (TLR3) Cascade	99	9 (9/0)	0.239228	0.00226785	NA	0.00226785	0.0527368
R-HSA-9006925	Intracellular signaling by second messengers	293	23 (18/5)	0.28262	0.00228854	0.991673	0.00228854	0.0528855
R-HSA-8978934	Metabolism of cofactors	20	4 (4/0)	0.0443565	0.00230314	NA	0.00230314	0.0528855
R-HSA-5213460	RIPK1-mediated regulated necrosis	20	5 (4/1)	0.00986857	0.00230314	0.556513	0.00230314	0.0528855
R-HSA-5218859	Regulated Necrosis	20	5 (4/1)	0.00986857	0.00230314	0.556513	0.00230314	0.0528855
R-HSA-2559585	Oncogene Induced Senescence	33	5 (5/0)	0.0726337	0.00239524	NA	0.00239524	0.054609
R-HSA-5609975	Diseases associated with glycosylation precursor biosynthesis	15	4 (0/4)	0.0164073	NA	0.0024009	0.0024009	0.202386
R-HSA-937061	TRIF(TICAM1)-mediated TLR4 signaling	100	9 (9/0)	0.24821	0.00242982	NA	0.00242982	0.0549799
R-HSA-166166	MyD88-independent TLR4 cascade	100	9 (9/0)	0.24821	0.00242982	NA	0.00242982	0.0549799
R-HSA-74749	Signal attenuation	10	3 (3/0)	0.0269279	0.00246598	NA	0.00246598	0.0551425
R-HSA-373755	Semaphorin interactions	65	8 (7/1)	0.0760961	0.00263937	0.928979	0.00263937	0.0577102
R-HSA-156590	Glutathione conjugation	36	6 (0/6)	0.0343346	NA	0.00275141	0.00275141	0.219152
R-HSA-9006936	Signaling by TGF-beta family members	102	11 (9/2)	0.0908593	0.00278125	0.917545	0.00278125	0.0599936
R-HSA-9018682	Biosynthesis of maresins	8	3 (0/3)	0.0139353	NA	0.00303453	0.00303453	0.226304
R-HSA-8953750	Transcriptional Regulation by E2F6	35	5 (5/0)	0.0889438	0.0031247	NA	0.0031247	0.0640265
R-HSA-77289	Mitochondrial Fatty Acid Beta-Oxidation	37	6 (0/6)	0.0386838	NA	0.00317503	0.00317503	0.228549
R-HSA-1474290	Collagen formation	90	14 (7/7)	0.0032294	0.0153373	0.0676393	0.0032294	0.144679
R-HSA-70635	Urea cycle	10	4 (1/3)	0.00332703	0.253816	0.00612517	0.00332703	0.146365
R-HSA-168638	NOD1/2 Signaling Pathway	36	5 (5/0)	0.0977517	0.00354387	NA	0.00354387	0.0690085
R-HSA-199418	Negative regulation of the PI3K/AKT network	106	12 (9/3)	0.0597346	0.00360405	0.799022	0.00360405	0.0698895
R-HSA-1660662	Glycosphingolipid metabolism	46	9 (4/5)	0.00361771	0.043165	0.035337	0.00361771	0.151483
R-HSA-6785807	Interleukin-4 and Interleukin-13 signaling	108	10 (9/1)	0.207296	0.00408133	0.987698	0.00408133	0.0762304
R-HSA-8957322	Metabolism of steroids	150	19 (11/8)	0.00717464	0.00426595	0.249094	0.00426595	0.0791021
R-HSA-3371511	HSF1 activation	12	3 (3/0)	0.0445553	0.00433026	NA	0.00433026	0.0793756
R-HSA-6803211	TP53 Regulates Transcription of Death Receptors and Ligands	12	3 (3/0)	0.0445553	0.00433026	NA	0.00433026	0.0793756
R-HSA-196849	Metabolism of water-soluble vitamins and cofactors	123	17 (6/11)	0.00446592	0.145506	0.0101445	0.00446592	0.174457
R-HSA-5689896	Ovarian tumor domain proteases	38	5 (5/0)	0.116619	0.0045007	NA	0.0045007	0.0811447
R-HSA-8940973	RUNX2 regulates osteoblast differentiation	24	5 (4/1)	0.0215462	0.00461048	0.623101	0.00461048	0.0822759
R-HSA-70688	Proline catabolism	3	2 (0/2)	0.0134945	NA	0.00462784	0.00462784	0.288822
R-HSA-71288	Creatine metabolism	11	4 (1/3)	0.00494577	0.27535	0.00817484	0.00494577	0.177996
R-HSA-170834	Signaling by TGF-beta Receptor Complex	73	7 (7/0)	0.234234	0.00507148	NA	0.00507148	0.0878119
R-HSA-216083	Integrin cell surface interactions	85	13 (6/7)	0.00515811	0.036295	0.0527607	0.00515811	0.182571
R-HSA-9006931	Signaling by Nuclear Receptors	199	16 (13/3)	0.292853	0.00533016	0.986969	0.00533016	0.0913031
R-HSA-203615	eNOS activation	13	3 (3/0)	0.0550437	0.00550959	NA	0.00550959	0.0925222
R-HSA-209560	NF-kB is activated and signals survival	13	3 (3/0)	0.0550437	0.00550959	NA	0.00550959	0.0925222
R-HSA-74259	Purine catabolism	19	5 (1/4)	0.0078373	0.42672	0.00600583	0.00600583	0.223635
R-HSA-5423646	Aflatoxin activation and detoxification	19	4 (0/4)	0.037459	NA	0.00600583	0.00600583	0.351444
R-HSA-3108214	SUMOylation of DNA damage response and repair proteins	76	7 (7/0)	0.265972	0.00632096	NA	0.00632096	0.103304
R-HSA-211945	Phase I - Functionalization of compounds	107	15 (6/9)	0.00639734	0.0895212	0.0270944	0.00639734	0.200917
R-HSA-2142753	Arachidonic acid metabolism	59	10 (5/5)	0.0064882	0.0274656	0.0853499	0.0064882	0.202651
R-HSA-425366	Transport of bile salts and organic acids, metal ions and amine compounds	85	11 (2/9)	0.0307195	0.707704	0.0066869	0.0066869	0.372519
R-HSA-73621	Pyrimidine catabolism	12	4 (2/2)	0.00701896	0.045297	0.0802853	0.00701896	0.211281
R-HSA-5693607	Processing of DNA double-strand break ends	98	11 (8/3)	0.0728283	0.0074631	0.753767	0.0074631	0.11762
R-HSA-75893	TNF signaling	43	7 (5/2)	0.0260134	0.00767224	0.515262	0.00767224	0.119592
R-HSA-203641	NOSTRIN mediated eNOS trafficking	5	2 (2/0)	0.0409963	0.00784409	NA	0.00784409	0.120801
R-HSA-6811558	PI5P, PP2A and IER3 Regulate PI3K/AKT Signaling	99	11 (8/3)	0.0771039	0.00791982	0.759842	0.00791982	0.121094
R-HSA-2029482	Regulation of actin dynamics for phagocytic cup formation	61	8 (6/2)	0.0562213	0.00817202	0.704432	0.00817202	0.123186
R-HSA-2206281	Mucopolysaccharidoses	11	3 (0/3)	0.0351712	NA	0.00817484	0.00817484	0.412109
R-HSA-193807	Synthesis of bile acids and bile salts via 27-hydroxycholesterol	15	3 (3/0)	0.0791344	0.00839717	NA	0.00839717	0.125108
R-HSA-2162123	Synthesis of Prostaglandins (PG) and Thromboxanes (TX)	15	3 (3/0)	0.0791344	0.00839717	NA	0.00839717	0.125108
R-HSA-5633008	TP53 Regulates Transcription of Cell Death Genes	44	5 (5/0)	0.182175	0.00845484	NA	0.00845484	0.125675
R-HSA-5218920	VEGFR2 mediated vascular permeability	29	4 (4/0)	0.134615	0.00919892	NA	0.00919892	0.133493
R-HSA-2022857	Keratan sulfate degradation	13	4 (2/2)	0.00959369	0.0525311	0.0924549	0.00959369	0.249339
R-HSA-1663150	The activation of arylsulfatases	13	4 (1/3)	0.00959369	0.316576	0.0133525	0.00959369	0.249339
R-HSA-193639	p75NTR signals via NF-kB	16	3 (3/0)	0.0926168	0.0101162	NA	0.0101162	0.143225
R-HSA-1362300	Transcription of E2F targets under negative control by p107 (RBL1) and p130 (RBL2) in complex with HDAC1	16	3 (3/0)	0.0926168	0.0101162	NA	0.0101162	0.143225
R-HSA-450294	MAP kinase activation	64	6 (6/0)	0.275357	0.0102664	NA	0.0102664	0.144236
R-HSA-3296482	Defects in vitamin and cofactor metabolism	22	4 (0/4)	0.0601282	NA	0.0103118	0.0103118	0.45039
R-HSA-70614	Amino acid synthesis and interconversion (transamination)	34	5 (0/5)	0.0805681	NA	0.0105746	0.0105746	0.45039
R-HSA-174403	Glutathione synthesis and recycling	12	3 (0/3)	0.0445553	NA	0.0105805	0.0105805	0.45039
R-HSA-71064	Lysine catabolism	12	3 (0/3)	0.0445553	NA	0.0105805	0.0105805	0.45039
R-HSA-417957	P2Y receptors	12	3 (0/3)	0.0445553	NA	0.0105805	0.0105805	0.45039
R-HSA-2142700	Synthesis of Lipoxins (LX)	6	2 (2/0)	0.0587326	0.0115421	NA	0.0115421	0.155249
R-HSA-3000484	Scavenging by Class F Receptors	6	2 (2/0)	0.0587326	0.0115421	NA	0.0115421	0.155249
R-HSA-5339562	Uptake and actions of bacterial toxins	31	4 (4/0)	0.160623	0.0116474	NA	0.0116474	0.155944
R-HSA-156580	Phase II - Conjugation of compounds	109	10 (0/10)	0.21527	NA	0.011729	0.011729	0.483229
R-HSA-9018519	Estrogen-dependent gene expression	150	12 (10/2)	0.334671	0.0119028	0.983936	0.0119028	0.158042
R-HSA-4655427	SUMOylation of DNA methylation proteins	17	3 (3/0)	0.106968	0.0120242	NA	0.0120242	0.158342
R-HSA-8934593	Regulation of RUNX1 Expression and Activity	17	3 (3/0)	0.106968	0.0120242	NA	0.0120242	0.158342
R-HSA-5628897	TP53 Regulates Metabolic Genes	86	8 (7/1)	0.237502	0.0121607	0.969822	0.0121607	0.15932
R-HSA-9033241	Peroxisomal protein import	63	7 (0/7)	0.139838	NA	0.0123963	0.0123963	0.502639
R-HSA-6804116	TP53 Regulates Transcription of Genes Involved in G1 Cell Cycle Arrest	14	4 (2/2)	0.0127114	0.0601424	0.105114	0.0127114	0.290841
R-HSA-6791312	TP53 Regulates Transcription of Cell Cycle Genes	49	7 (5/2)	0.0487393	0.013204	0.586282	0.013204	0.169862
R-HSA-1480926	O2/CO2 exchange in erythrocytes	13	3 (0/3)	0.0550437	NA	0.0133525	0.0133525	0.523573
R-HSA-1237044	Erythrocytes take up carbon dioxide and release oxygen	13	3 (0/3)	0.0550437	NA	0.0133525	0.0133525	0.523573
R-HSA-351200	Interconversion of polyamines	3	2 (1/1)	0.0134945	0.0840773	0.114784	0.0134945	0.295563
R-HSA-8983711	OAS antiviral response	8	3 (1/2)	0.0139353	0.20881	0.0378175	0.0139353	0.296107
R-HSA-3656243	Defective ST3GAL3 causes MCT12 and EIEE15	8	3 (2/1)	0.0139353	0.0207353	0.277589	0.0139353	0.22345
R-HSA-3656225	Defective CHST6 causes MCDC1	8	3 (2/1)	0.0139353	0.0207353	0.277589	0.0139353	0.22345
R-HSA-75876	Synthesis of very long-chain fatty acyl-CoAs	24	5 (1/4)	0.0215462	0.504835	0.0140675	0.0140675	0.364663
R-HSA-445989	TAK1 activates NFkB by phosphorylation and activation of IKKs complex	33	4 (4/0)	0.18828	0.0144787	NA	0.0144787	0.180821
R-HSA-5357905	Regulation of TNFR1 signaling	33	6 (4/2)	0.023226	0.0144787	0.380506	0.0144787	0.180821
R-HSA-165054	Rev-mediated nuclear export of HIV RNA	33	4 (4/0)	0.18828	0.0144787	NA	0.0144787	0.180821
R-HSA-5687128	MAPK6/MAPK4 signaling	89	8 (7/1)	0.266782	0.0144934	0.973297	0.0144934	0.180821
R-HSA-5693571	Nonhomologous End-Joining (NHEJ)	69	7 (6/1)	0.194097	0.01456	0.93966	0.01456	0.181272
R-HSA-8852405	Signaling by MST1	5	2 (0/2)	0.0409963	NA	0.0146234	0.0146234	0.462806
R-HSA-5661270	Formation of xylulose-5-phosphate	5	2 (0/2)	0.0409963	NA	0.0146234	0.0146234	0.462806
R-HSA-433137	Sodium-coupled sulphate, di- and tri-carboxylate transporters	5	2 (0/2)	0.0409963	NA	0.0146234	0.0146234	0.462806
R-HSA-75105	Fatty acyl-CoA biosynthesis	37	6 (1/5)	0.0386838	0.661708	0.0150254	0.0150254	0.462806
R-HSA-4551638	SUMOylation of chromatin organization proteins	70	6 (6/0)	0.348889	0.0155483	NA	0.0155483	0.189193
R-HSA-112412	SOS-mediated signalling	7	2 (2/0)	0.0785559	0.0158519	NA	0.0158519	0.189645
R-HSA-5603029	IkBA variant leads to EDA-ID	7	2 (2/0)	0.0785559	0.0158519	NA	0.0158519	0.189645
R-HSA-8937144	Aryl hydrocarbon receptor signalling	7	2 (2/0)	0.0785559	0.0158519	NA	0.0158519	0.189645
R-HSA-162791	Attachment of GPI anchor to uPAR	7	2 (2/0)	0.0785559	0.0158519	NA	0.0158519	0.189645
R-HSA-426496	Post-transcriptional silencing by small RNAs	7	2 (2/0)	0.0785559	0.0158519	NA	0.0158519	0.189645
R-HSA-199920	CREB phosphorylation	7	2 (2/0)	0.0785559	0.0158519	NA	0.0158519	0.189645
R-HSA-192105	Synthesis of bile acids and bile salts	34	5 (4/1)	0.0805681	0.0160436	0.749078	0.0160436	0.191224
R-HSA-71240	Tryptophan catabolism	14	3 (0/3)	0.0665889	NA	0.0164984	0.0164984	0.568264
R-HSA-2219530	Constitutive Signaling by Aberrant PI3K in Cancer	71	9 (6/3)	0.0533948	0.0165822	0.541325	0.0165822	0.194746
R-HSA-2428928	IRS-related events triggered by IGF1R	52	8 (5/3)	0.0245625	0.0167784	0.342872	0.0167784	0.195972
R-HSA-448424	Interleukin-17 signaling	72	6 (6/0)	0.373849	0.0176624	NA	0.0176624	0.203806
R-HSA-177243	Interactions of Rev with host cellular proteins	35	4 (4/0)	0.217312	0.0177105	NA	0.0177105	0.203806
R-HSA-2428924	IGF1R signaling cascade	53	8 (5/3)	0.0272468	0.0180992	0.353861	0.0180992	0.206505
R-HSA-1660499	Synthesis of PIPs at the plasma membrane	53	5 (5/0)	0.298495	0.0180992	NA	0.0180992	0.206505
R-HSA-2028269	Signaling by Hippo	20	4 (3/1)	0.0443565	0.0189105	0.556513	0.0189105	0.211616
R-HSA-2404192	Signaling by Type 1 Insulin-like Growth Factor 1 Receptor (IGF1R)	54	8 (5/3)	0.0301276	0.0194868	0.364826	0.0194868	0.215617
R-HSA-74751	Insulin receptor signalling cascade	54	8 (5/3)	0.0301276	0.0194868	0.364826	0.0194868	0.215617
R-HSA-193634	Axonal growth inhibition (RHOA activation)	9	3 (1/2)	0.0198476	0.231642	0.0473603	0.0198476	0.354189
R-HSA-2214320	Anchoring fibril formation	15	3 (0/3)	0.0791344	NA	0.0200228	0.0200228	0.616872
R-HSA-69473	G2/M DNA damage checkpoint	95	10 (7/3)	0.116604	0.0200854	0.734801	0.0200854	0.220743
R-HSA-5656169	Termination of translesion DNA synthesis	32	6 (2/4)	0.0201398	0.235538	0.0371071	0.0201398	0.354954
R-HSA-1483166	Synthesis of PA	40	5 (0/5)	0.137066	NA	0.0205805	0.0205805	0.647917
R-HSA-418038	Nucleotide-like (purinergic) receptors	16	4 (1/3)	0.0207104	0.374063	0.0239278	0.0207104	0.358584
R-HSA-195399	VEGF binds to VEGFR leading to receptor dimerization	8	2 (2/0)	0.100096	0.0207353	NA	0.0207353	0.22345
R-HSA-8948700	Competing endogenous RNAs (ceRNAs) regulate PTEN translation	8	2 (2/0)	0.100096	0.0207353	NA	0.0207353	0.22345
R-HSA-194313	VEGF ligand-receptor interactions	8	2 (2/0)	0.100096	0.0207353	NA	0.0207353	0.22345
R-HSA-6787639	GDP-fucose biosynthesis	6	2 (0/2)	0.0587326	NA	0.0213596	0.0213596	0.535236
R-HSA-1614517	Sulfide oxidation to sulfate	6	2 (0/2)	0.0587326	NA	0.0213596	0.0213596	0.535236
R-HSA-9027307	Biosynthesis of maresin-like SPMs	6	2 (0/2)	0.0587326	NA	0.0213596	0.0213596	0.535236
R-HSA-5621575	CD209 (DC-SIGN) signaling	21	4 (3/1)	0.0519149	0.0215988	0.574188	0.0215988	0.227774
R-HSA-1638091	Heparan sulfate/heparin (HS-GAG) metabolism	55	6 (0/6)	0.174332	NA	0.0216915	0.0216915	0.651097
R-HSA-8936459	RUNX1 regulates genes involved in megakaryocyte differentiation and platelet function	97	7 (7/0)	0.502543	0.0222434	NA	0.0222434	0.233802
R-HSA-375280	Amine ligand-binding receptors	42	7 (3/4)	0.0231044	0.120352	0.0849944	0.0231044	0.378619
R-HSA-1614635	Sulfur amino acid metabolism	28	4 (0/4)	0.122312	NA	0.0239215	0.0239215	0.67234
R-HSA-3229121	Glycogen storage diseases	16	3 (0/3)	0.0926168	NA	0.0239278	0.0239278	0.669317
R-HSA-1169410	Antiviral mechanism by IFN-stimulated genes	78	10 (6/4)	0.0404355	0.0251665	0.37706	0.0251665	0.258587
R-HSA-936837	Ion transport by P-type ATPases	57	8 (2/6)	0.0400046	0.492495	0.0254134	0.0254134	0.462806
R-HSA-9018677	Biosynthesis of DHA-derived SPMs	17	4 (1/3)	0.0256434	0.392131	0.0282133	0.0256434	0.388833
R-HSA-8941237	Invadopodia formation	4	2 (1/1)	0.0257619	0.110504	0.150042	0.0257619	0.388833
R-HSA-69560	Transcriptional activation of p53 responsive genes	4	2 (1/1)	0.0257619	0.110504	0.150042	0.0257619	0.388833
R-HSA-69895	Transcriptional activation of cell cycle inhibitor p21	4	2 (1/1)	0.0257619	0.110504	0.150042	0.0257619	0.388833
R-HSA-975634	Retinoid metabolism and transport	43	7 (4/3)	0.0260134	0.0348967	0.244399	0.0260134	0.311416
R-HSA-1660661	Sphingolipid de novo biosynthesis	43	7 (4/3)	0.0260134	0.0348967	0.244399	0.0260134	0.311416
R-HSA-198203	PI3K/AKT activation	9	2 (2/0)	0.123024	0.0261557	NA	0.0261557	0.262644
R-HSA-1638074	Keratan sulfate/keratin metabolism	34	6 (3/3)	0.026614	0.073976	0.152225	0.026614	0.390613
R-HSA-193697	p75NTR regulates axonogenesis	10	3 (1/2)	0.0269279	0.253816	0.0576691	0.0269279	0.392076
R-HSA-6782315	tRNA modification in the nucleus and cytosol	43	6 (1/5)	0.071944	0.716275	0.0273282	0.0273282	0.604471
R-HSA-2559586	DNA Damage/Telomere Stress Induced Senescence	80	7 (6/1)	0.309921	0.0280762	0.961459	0.0280762	0.273991
R-HSA-3371599	Defective HLCS causes multiple carboxylase deficiency	7	2 (0/2)	0.0785559	NA	0.0291217	0.0291217	0.616872
R-HSA-109704	PI3K Cascade	44	7 (4/3)	0.0291625	0.0375409	0.255183	0.0291625	0.326996
R-HSA-9020702	Interleukin-1 signaling	103	8 (7/1)	0.41256	0.029667	0.984914	0.029667	0.285593
R-HSA-8948216	Collagen chain trimerization	44	5 (0/5)	0.182175	NA	0.0298549	0.0298549	0.744229
R-HSA-392154	Nitric oxide stimulates guanylate cyclase	24	3 (3/0)	0.225649	0.0308473	NA	0.0308473	0.29177
R-HSA-450302	activated TAK1 mediates p38 MAPK activation	24	3 (3/0)	0.225649	0.0308473	NA	0.0308473	0.29177
R-HSA-193368	Synthesis of bile acids and bile salts via 7alpha-hydroxycholesterol	24	4 (3/1)	0.0784741	0.0308473	0.623101	0.0308473	0.29177
R-HSA-933542	TRAF6 mediated NF-kB activation	24	3 (3/0)	0.225649	0.0308473	NA	0.0308473	0.29177
R-HSA-937042	IRAK2 mediated activation of TAK1 complex	10	2 (2/0)	0.147048	0.0320781	NA	0.0320781	0.297193
R-HSA-3769402	Deactivation of the beta-catenin transactivating complex	42	6 (4/2)	0.0655351	0.0323642	0.502664	0.0323642	0.297904
R-HSA-2173782	Binding and Uptake of Ligands by Scavenger Receptors	42	6 (4/2)	0.0655351	0.0323642	0.502664	0.0323642	0.297904
R-HSA-1433557	Signaling by SCF-KIT	43	4 (4/0)	0.341736	0.0348967	NA	0.0348967	0.311416
R-HSA-194068	Bile acid and bile salt metabolism	43	6 (4/2)	0.071944	0.0348967	0.515262	0.0348967	0.311416
R-HSA-3371378	Regulation by c-FLIP	11	3 (2/1)	0.0351712	0.0384692	0.360534	0.0351712	0.327948
R-HSA-71182	Phenylalanine and tyrosine catabolism	11	3 (1/2)	0.0351712	0.27535	0.0686678	0.0351712	0.443989
R-HSA-69416	Dimerization of procaspase-8	11	3 (2/1)	0.0351712	0.0384692	0.360534	0.0351712	0.327948
R-HSA-5218900	CASP8 activity is inhibited	11	3 (2/1)	0.0351712	0.0384692	0.360534	0.0351712	0.327948
R-HSA-194138	Signaling by VEGF	107	7 (7/0)	0.607926	0.0354495	NA	0.0354495	0.314553
R-HSA-446193	Biosynthesis of the N-glycan precursor (dolichol lipid-linked oligosaccharide, LLO) and transfer to a nascent protein	78	8 (1/7)	0.165807	0.898392	0.0356821	0.0356821	0.800417
R-HSA-69190	DNA strand elongation	32	4 (0/4)	0.174262	NA	0.0371071	0.0371071	0.808241
R-HSA-8873719	RAB geranylgeranylation	64	6 (5/1)	0.275357	0.0372618	0.926026	0.0372618	0.326996
R-HSA-8964038	LDL clearance	19	4 (2/2)	0.037459	0.102931	0.173851	0.037459	0.45848
R-HSA-69236	G1 Phase	44	4 (4/0)	0.357693	0.0375409	NA	0.0375409	0.326996
R-HSA-69231	Cyclin D associated events in G1	44	4 (4/0)	0.357693	0.0375409	NA	0.0375409	0.326996
R-HSA-5693567	HDR through Homologous Recombination (HRR) or Single Strand Annealing (SSA)	132	14 (8/6)	0.0694764	0.0377597	0.430011	0.0377597	0.327948
R-HSA-2142670	Synthesis of epoxy (EET) and dihydroxyeicosatrienoic acids (DHET)	8	2 (0/2)	0.100096	NA	0.0378175	0.0378175	0.685113
R-HSA-3323169	Defects in biotin (Btn) metabolism	8	2 (0/2)	0.100096	NA	0.0378175	0.0378175	0.685113
R-HSA-1483148	Synthesis of PG	8	2 (0/2)	0.100096	NA	0.0378175	0.0378175	0.685113
R-HSA-2046105	Linoleic acid (LA) metabolism	8	2 (0/2)	0.100096	NA	0.0378175	0.0378175	0.685113
R-HSA-5362798	Release of Hh-Np from the secreting cell	8	2 (0/2)	0.100096	NA	0.0378175	0.0378175	0.685113
R-HSA-174577	Activation of C3 and C5	8	2 (0/2)	0.100096	NA	0.0378175	0.0378175	0.685113
R-HSA-2029480	Fcgamma receptor (FCGR) dependent phagocytosis	86	10 (6/4)	0.0700873	0.0381051	0.449099	0.0381051	0.327948
R-HSA-5661231	Metallothioneins bind metals	11	2 (2/0)	0.17191	0.0384692	NA	0.0384692	0.327948
R-HSA-193692	Regulated proteolysis of p75NTR	11	2 (2/0)	0.17191	0.0384692	NA	0.0384692	0.327948
R-HSA-5625970	RHO GTPases activate KTN1	11	2 (2/0)	0.17191	0.0384692	NA	0.0384692	0.327948
R-HSA-2586552	Signaling by Leptin	11	2 (2/0)	0.17191	0.0384692	NA	0.0384692	0.327948
R-HSA-4755510	SUMOylation of immune response proteins	11	2 (2/0)	0.17191	0.0384692	NA	0.0384692	0.327948
R-HSA-1912422	Pre-NOTCH Expression and Processing	109	8 (7/1)	0.475877	0.0386018	0.98819	0.0386018	0.328859
R-HSA-5083635	Defective B3GALTL causes Peters-plus syndrome (PpS)	37	6 (2/4)	0.0386838	0.289373	0.0584232	0.0386838	0.462806
R-HSA-446219	Synthesis of substrates in N-glycan biosythesis	63	7 (1/6)	0.139838	0.842192	0.0390452	0.0390452	0.734324
R-HSA-2022854	Keratan sulfate biosynthesis	28	5 (3/2)	0.0397575	0.0458989	0.307329	0.0397575	0.369643
R-HSA-69205	G1/S-Specific Transcription	28	5 (3/2)	0.0397575	0.0458989	0.307329	0.0397575	0.369643
R-HSA-539107	Activation of E2F1 target genes at G1/S	28	5 (3/2)	0.0397575	0.0458989	0.307329	0.0397575	0.369643
R-HSA-1855204	Synthesis of IP3 and IP4 in the cytosol	28	5 (3/2)	0.0397575	0.0458989	0.307329	0.0397575	0.369643
R-HSA-6806667	Metabolism of fat-soluble vitamins	47	7 (4/3)	0.0401194	0.0461449	0.287876	0.0401194	0.370693
R-HSA-3899300	SUMOylation of transcription cofactors	45	4 (4/0)	0.373641	0.0402969	NA	0.0402969	0.339687
R-HSA-140834	Extrinsic Pathway of Fibrin Clot Formation	5	2 (1/1)	0.0409963	0.136169	0.183896	0.0409963	0.462806
R-HSA-180689	APOBEC3G mediated resistance to HIV-1 infection	5	2 (1/1)	0.0409963	0.136169	0.183896	0.0409963	0.462806
R-HSA-1538133	G0 and Early G1	27	4 (3/1)	0.110519	0.0418502	0.6664	0.0418502	0.348433
R-HSA-1368108	BMAL1:CLOCK,NPAS2 activates circadian gene expression	27	3 (3/0)	0.282357	0.0418502	NA	0.0418502	0.348433
R-HSA-211000	Gene Silencing by RNA	135	8 (8/0)	0.716396	0.0422102	NA	0.0422102	0.350511
R-HSA-5173214	O-glycosylation of TSR domain-containing proteins	38	6 (2/4)	0.0433678	0.300115	0.063326	0.0433678	0.475343
R-HSA-112399	IRS-mediated signalling	48	7 (4/3)	0.0442947	0.0492366	0.298851	0.0442947	0.389184
R-HSA-390666	Serotonin receptors	12	3 (2/1)	0.0445553	0.045297	0.386011	0.0445553	0.367801
R-HSA-879518	Transport of organic anions	12	3 (1/2)	0.0445553	0.296264	0.0802853	0.0445553	0.475343
R-HSA-5578768	Physiological factors	12	2 (2/0)	0.197381	0.045297	NA	0.045297	0.367801
R-HSA-5693538	Homology Directed Repair	138	14 (8/6)	0.0922307	0.0469947	0.472297	0.0469947	0.376339
R-HSA-194840	Rho GTPase cycle	138	11 (8/3)	0.349249	0.0469947	0.916243	0.0469947	0.376339
R-HSA-3906995	Diseases associated with O-glycosylation of proteins	66	8 (2/6)	0.081647	0.571459	0.0473192	0.0473192	0.625683
R-HSA-1247673	Erythrocytes take up oxygen and release carbon dioxide	9	2 (0/2)	0.123024	NA	0.0473603	0.0473603	0.722245
R-HSA-5666185	RHO GTPases Activate Rhotekin and Rhophilins	9	2 (0/2)	0.123024	NA	0.0473603	0.0473603	0.722245
R-HSA-110313	Translesion synthesis by Y family DNA polymerases bypasses lesions on DNA template	39	6 (2/4)	0.0483917	0.31083	0.0684375	0.0483917	0.497627
R-HSA-5579029	Metabolic disorders of biological oxidation enzymes	35	4 (0/4)	0.217312	NA	0.0492529	0.0492529	0.861583
Regulated Genes in Pathways
Link to REACTOME Pathway	Pathway Description (REACTOME)	FAST DB STABLE ID	Gene Symbol	Gene Name	Link to Entrez Gene	Regulation	Fold-Change	P-Value
R-HSA-2262752	Cellular responses to stress	GSHG0027931	DNAJB6	DnaJ heat shock protein family (Hsp40) member B6	10049	up	1.65814	5.28715e-15
R-HSA-2262752	Cellular responses to stress	GSHG0003246	COMMD3-BMI1 // COMMD3 // BMI1	COMMD3-BMI1 readthrough // COMM domain containing 3 // BMI1 proto-oncogene, polycomb ring finger	100532731	up	1.75662	0.000385564
R-HSA-2262752	Cellular responses to stress	GSHG0028351	CDK6	cyclin dependent kinase 6	1021	up	1.51853	0.0452445
R-HSA-2262752	Cellular responses to stress	GSHG0025686	CDKN1A	cyclin dependent kinase inhibitor 1A	1026	up	2.20024	0.0286289
R-HSA-2262752	Cellular responses to stress	GSHG0000501	CDKN2C	cyclin dependent kinase inhibitor 2C	1031	up	1.67523	0.00447178
R-HSA-2262752	Cellular responses to stress	GSHG0007557	PTGES3	prostaglandin E synthase 3	10728	up	1.76786	2.68557e-07
R-HSA-2262752	Cellular responses to stress	GSHG0045828	NUP50	nucleoporin 50	10762	up	1.57305	0.00115309
R-HSA-2262752	Cellular responses to stress	GSHG0008404	HSPH1	heat shock protein family H (Hsp110) member 1	10808	up	2.50999	1.12773e-12
R-HSA-2262752	Cellular responses to stress	GSHG0004948	STIP1	stress induced phosphoprotein 1	10963	up	1.96731	4.42258e-12
R-HSA-2262752	Cellular responses to stress	GSHG0001516	HIST3H2BB	histone cluster 3 H2B family member b	128312	up	2.06671	1.63595e-09
R-HSA-2262752	Cellular responses to stress	GSHG0000383	AGO3	argonaute 3, RISC catalytic component	192669	up	1.57942	0.00282018
R-HSA-2262752	Cellular responses to stress	GSHG0022838	HSPA4L	heat shock protein family A (Hsp70) member 4 like	22824	up	2.16313	0.000202997
R-HSA-2262752	Cellular responses to stress	GSHG0006380	FKBP4	FK506 binding protein 4	2288	up	1.90721	2.61934e-12
R-HSA-2262752	Cellular responses to stress	GSHG0026553	FKBP5 // LOC285847	FK506 binding protein 5 // uncharacterized LOC285847	2289	up	2.13526	0.00338713
R-HSA-2262752	Cellular responses to stress	GSHG0020045	TNRC6B	trinucleotide repeat containing 6B	23112	up	1.54827	6.23912e-05
R-HSA-2262752	Cellular responses to stress	GSHG0008999	FOS	Fos proto-oncogene, AP-1 transcription factor subunit	2353	up	3.096	0.0287982
R-HSA-2262752	Cellular responses to stress	GSHG0024378	GPX3	glutathione peroxidase 3	2878	down	1.59525	0.0189943
R-HSA-2262752	Cellular responses to stress	GSHG0025494	HIST1H2BD	histone cluster 1 H2B family member d	3017	up	2.50412	8.51673e-05
R-HSA-2262752	Cellular responses to stress	GSHG0025660	HMGA1	high mobility group AT-hook 1	3159	up	1.61701	0.00016466
R-HSA-2262752	Cellular responses to stress	GSHG0030066	DNAJA1	DnaJ heat shock protein family (Hsp40) member A1	3301	up	2.26019	3.82141e-12
R-HSA-2262752	Cellular responses to stress	GSHG0024235	HSPA4	heat shock protein family A (Hsp70) member 4	3308	up	1.98957	2.30848e-11
R-HSA-2262752	Cellular responses to stress	GSHG0009633	HSP90AA1	heat shock protein 90 alpha family class A member 1	3320	up	2.28611	5.34237e-22
R-HSA-2262752	Cellular responses to stress	GSHG0025767	HSP90AB1	heat shock protein 90 alpha family class B member 1	3326	up	1.59855	1.90392e-09
R-HSA-2262752	Cellular responses to stress	GSHG0015570	DNAJB1	DnaJ heat shock protein family (Hsp40) member B1	3337	up	3.57152	3.05337e-08
R-HSA-2262752	Cellular responses to stress	GSHG0054650	CXCL8	C-X-C motif chemokine ligand 8	3576	up	2.84215	0.00769612
R-HSA-2262752	Cellular responses to stress	GSHG0031585	AR	androgen receptor	367	up	1.91288	0.0268412
R-HSA-2262752	Cellular responses to stress	GSHG0010049	DNAJA4	DnaJ heat shock protein family (Hsp40) member A4	55466	up	2.02274	2.71407e-07
R-HSA-2262752	Cellular responses to stress	GSHG0012319	MAP2K3	mitogen-activated protein kinase kinase 3	5606	up	1.57703	9.19595e-06
R-HSA-2262752	Cellular responses to stress	GSHG0011925	PSMB10	proteasome subunit beta 10	5699	down	1.55954	3.23298e-07
R-HSA-2262752	Cellular responses to stress	GSHG0016756	RANBP2	RAN binding protein 2	5903	up	1.719	9.06372e-11
R-HSA-2262752	Cellular responses to stress	GSHG0005905	RELA	RELA proto-oncogene, NF-kB subunit	5970	up	1.97183	0.00268945
R-HSA-2262752	Cellular responses to stress	GSHG0003246	COMMD3-BMI1 // COMMD3 // BMI1	COMMD3-BMI1 readthrough // COMM domain containing 3 // BMI1 proto-oncogene, polycomb ring finger	648	up	1.75662	0.000385564
R-HSA-2262752	Cellular responses to stress	GSHG0033416	SOD3	superoxide dismutase 3	6649	down	1.76813	0.0412126
R-HSA-2262752	Cellular responses to stress	GSHG0022116	TFDP2	transcription factor Dp-2	7029	up	1.66315	1.67806e-07
R-HSA-2262752	Cellular responses to stress	GSHG0006953	TXNRD1	thioredoxin reductase 1	7296	up	2.23095	3.29008e-10
R-HSA-2262752	Cellular responses to stress	GSHG0025760	VEGFA	vascular endothelial growth factor A	7422	up	1.80334	0.00518198
R-HSA-2262752	Cellular responses to stress	GSHG0022224	PHC3	polyhomeotic homolog 3	80012	up	1.57645	0.0103807
R-HSA-2262752	Cellular responses to stress	GSHG0026389	HIST1H2BK	histone cluster 1 H2B family member k	85236	up	1.57081	0.049773
R-HSA-2262752	Cellular responses to stress	GSHG0023506	CCNA2	cyclin A2	890	up	2.28234	0.00448993
R-HSA-2262752	Cellular responses to stress	GSHG0033424	LIMD1	LIM domains containing 1	8994	up	1.95103	7.06911e-07
R-HSA-2262752	Cellular responses to stress	GSHG0029725	CCNE2	cyclin E2	9134	down	1.81775	0.0185482
R-HSA-2262752	Cellular responses to stress	GSHG0003731	BAG3	BCL2 associated athanogene 3	9531	up	2.72537	0.000108477
R-HSA-2262752	Cellular responses to stress	GSHG0025819	BAG2	BCL2 associated athanogene 2	9532	up	1.57268	0.000465183
R-HSA-2262752	Cellular responses to stress	GSHG0005021	CCS	copper chaperone for superoxide dismutase	9973	down	1.57996	1.38468e-06
R-HSA-8953897	Cellular responses to external stimuli	GSHG0027931	DNAJB6	DnaJ heat shock protein family (Hsp40) member B6	10049	up	1.65814	5.28715e-15
R-HSA-8953897	Cellular responses to external stimuli	GSHG0003246	COMMD3-BMI1 // COMMD3 // BMI1	COMMD3-BMI1 readthrough // COMM domain containing 3 // BMI1 proto-oncogene, polycomb ring finger	100532731	up	1.75662	0.000385564
R-HSA-8953897	Cellular responses to external stimuli	GSHG0028351	CDK6	cyclin dependent kinase 6	1021	up	1.51853	0.0452445
R-HSA-8953897	Cellular responses to external stimuli	GSHG0025686	CDKN1A	cyclin dependent kinase inhibitor 1A	1026	up	2.20024	0.0286289
R-HSA-8953897	Cellular responses to external stimuli	GSHG0000501	CDKN2C	cyclin dependent kinase inhibitor 2C	1031	up	1.67523	0.00447178
R-HSA-8953897	Cellular responses to external stimuli	GSHG0007557	PTGES3	prostaglandin E synthase 3	10728	up	1.76786	2.68557e-07
R-HSA-8953897	Cellular responses to external stimuli	GSHG0045828	NUP50	nucleoporin 50	10762	up	1.57305	0.00115309
R-HSA-8953897	Cellular responses to external stimuli	GSHG0008404	HSPH1	heat shock protein family H (Hsp110) member 1	10808	up	2.50999	1.12773e-12
R-HSA-8953897	Cellular responses to external stimuli	GSHG0004948	STIP1	stress induced phosphoprotein 1	10963	up	1.96731	4.42258e-12
R-HSA-8953897	Cellular responses to external stimuli	GSHG0001516	HIST3H2BB	histone cluster 3 H2B family member b	128312	up	2.06671	1.63595e-09
R-HSA-8953897	Cellular responses to external stimuli	GSHG0000383	AGO3	argonaute 3, RISC catalytic component	192669	up	1.57942	0.00282018
R-HSA-8953897	Cellular responses to external stimuli	GSHG0022838	HSPA4L	heat shock protein family A (Hsp70) member 4 like	22824	up	2.16313	0.000202997
R-HSA-8953897	Cellular responses to external stimuli	GSHG0006380	FKBP4	FK506 binding protein 4	2288	up	1.90721	2.61934e-12
R-HSA-8953897	Cellular responses to external stimuli	GSHG0026553	FKBP5 // LOC285847	FK506 binding protein 5 // uncharacterized LOC285847	2289	up	2.13526	0.00338713
R-HSA-8953897	Cellular responses to external stimuli	GSHG0020045	TNRC6B	trinucleotide repeat containing 6B	23112	up	1.54827	6.23912e-05
R-HSA-8953897	Cellular responses to external stimuli	GSHG0008999	FOS	Fos proto-oncogene, AP-1 transcription factor subunit	2353	up	3.096	0.0287982
R-HSA-8953897	Cellular responses to external stimuli	GSHG0024378	GPX3	glutathione peroxidase 3	2878	down	1.59525	0.0189943
R-HSA-8953897	Cellular responses to external stimuli	GSHG0025494	HIST1H2BD	histone cluster 1 H2B family member d	3017	up	2.50412	8.51673e-05
R-HSA-8953897	Cellular responses to external stimuli	GSHG0025660	HMGA1	high mobility group AT-hook 1	3159	up	1.61701	0.00016466
R-HSA-8953897	Cellular responses to external stimuli	GSHG0030066	DNAJA1	DnaJ heat shock protein family (Hsp40) member A1	3301	up	2.26019	3.82141e-12
R-HSA-8953897	Cellular responses to external stimuli	GSHG0024235	HSPA4	heat shock protein family A (Hsp70) member 4	3308	up	1.98957	2.30848e-11
R-HSA-8953897	Cellular responses to external stimuli	GSHG0009633	HSP90AA1	heat shock protein 90 alpha family class A member 1	3320	up	2.28611	5.34237e-22
R-HSA-8953897	Cellular responses to external stimuli	GSHG0025767	HSP90AB1	heat shock protein 90 alpha family class B member 1	3326	up	1.59855	1.90392e-09
R-HSA-8953897	Cellular responses to external stimuli	GSHG0015570	DNAJB1	DnaJ heat shock protein family (Hsp40) member B1	3337	up	3.57152	3.05337e-08
R-HSA-8953897	Cellular responses to external stimuli	GSHG0054650	CXCL8	C-X-C motif chemokine ligand 8	3576	up	2.84215	0.00769612
R-HSA-8953897	Cellular responses to external stimuli	GSHG0031585	AR	androgen receptor	367	up	1.91288	0.0268412
R-HSA-8953897	Cellular responses to external stimuli	GSHG0038510	MT1A	metallothionein 1A	4489	up	2.35005	0.0140388
R-HSA-8953897	Cellular responses to external stimuli	GSHG0011212	MT2A	metallothionein 2A	4502	up	1.792	0.0397204
R-HSA-8953897	Cellular responses to external stimuli	GSHG0010049	DNAJA4	DnaJ heat shock protein family (Hsp40) member A4	55466	up	2.02274	2.71407e-07
R-HSA-8953897	Cellular responses to external stimuli	GSHG0002451	PRKAB2	protein kinase AMP-activated non-catalytic subunit beta 2	5565	up	1.50703	0.0167281
R-HSA-8953897	Cellular responses to external stimuli	GSHG0012319	MAP2K3	mitogen-activated protein kinase kinase 3	5606	up	1.57703	9.19595e-06
R-HSA-8953897	Cellular responses to external stimuli	GSHG0011925	PSMB10	proteasome subunit beta 10	5699	down	1.55954	3.23298e-07
R-HSA-8953897	Cellular responses to external stimuli	GSHG0016756	RANBP2	RAN binding protein 2	5903	up	1.719	9.06372e-11
R-HSA-8953897	Cellular responses to external stimuli	GSHG0005905	RELA	RELA proto-oncogene, NF-kB subunit	5970	up	1.97183	0.00268945
R-HSA-8953897	Cellular responses to external stimuli	GSHG0003246	COMMD3-BMI1 // COMMD3 // BMI1	COMMD3-BMI1 readthrough // COMM domain containing 3 // BMI1 proto-oncogene, polycomb ring finger	648	up	1.75662	0.000385564
R-HSA-8953897	Cellular responses to external stimuli	GSHG0033416	SOD3	superoxide dismutase 3	6649	down	1.76813	0.0412126
R-HSA-8953897	Cellular responses to external stimuli	GSHG0022116	TFDP2	transcription factor Dp-2	7029	up	1.66315	1.67806e-07
R-HSA-8953897	Cellular responses to external stimuli	GSHG0006953	TXNRD1	thioredoxin reductase 1	7296	up	2.23095	3.29008e-10
R-HSA-8953897	Cellular responses to external stimuli	GSHG0025760	VEGFA	vascular endothelial growth factor A	7422	up	1.80334	0.00518198
R-HSA-8953897	Cellular responses to external stimuli	GSHG0012889	CHMP6	charged multivesicular body protein 6	79643	down	2.42008	4.82868e-16
R-HSA-8953897	Cellular responses to external stimuli	GSHG0022224	PHC3	polyhomeotic homolog 3	80012	up	1.57645	0.0103807
R-HSA-8953897	Cellular responses to external stimuli	GSHG0026389	HIST1H2BK	histone cluster 1 H2B family member k	85236	up	1.57081	0.049773
R-HSA-8953897	Cellular responses to external stimuli	GSHG0023506	CCNA2	cyclin A2	890	up	2.28234	0.00448993
R-HSA-8953897	Cellular responses to external stimuli	GSHG0033424	LIMD1	LIM domains containing 1	8994	up	1.95103	7.06911e-07
R-HSA-8953897	Cellular responses to external stimuli	GSHG0029725	CCNE2	cyclin E2	9134	down	1.81775	0.0185482
R-HSA-8953897	Cellular responses to external stimuli	GSHG0003731	BAG3	BCL2 associated athanogene 3	9531	up	2.72537	0.000108477
R-HSA-8953897	Cellular responses to external stimuli	GSHG0025819	BAG2	BCL2 associated athanogene 2	9532	up	1.57268	0.000465183
R-HSA-8953897	Cellular responses to external stimuli	GSHG0005021	CCS	copper chaperone for superoxide dismutase	9973	down	1.57996	1.38468e-06
R-HSA-71291	Metabolism of amino acids and derivatives	GSHG0028527	AASS	aminoadipate-semialdehyde synthase	10157	down	2.15001	5.94619e-07
R-HSA-71291	Metabolism of amino acids and derivatives	GSHG0011130	BCKDK	branched chain ketoacid dehydrogenase kinase	10295	down	1.55872	8.85786e-07
R-HSA-71291	Metabolism of amino acids and derivatives	GSHG0007800	SDS	serine dehydratase	10993	down	1.95254	0.00187753
R-HSA-71291	Metabolism of amino acids and derivatives	GSHG0000359	AZIN2	antizyme inhibitor 2	113451	down	1.92246	5.43636e-07
R-HSA-71291	Metabolism of amino acids and derivatives	GSHG0024074	CKMT2	creatine kinase, mitochondrial 2	1160	down	1.78113	0.000128494
R-HSA-71291	Metabolism of amino acids and derivatives	GSHG0012864	AFMID	arylformamidase	125061	down	1.73638	0.0091272
R-HSA-71291	Metabolism of amino acids and derivatives	GSHG0017159	CPS1	carbamoyl-phosphate synthase 1	1373	down	2.05116	0.000203263
R-HSA-71291	Metabolism of amino acids and derivatives	GSHG0012906	MRPL12 // SLC25A10	mitochondrial ribosomal protein L12 // solute carrier family 25 member 10	1468	down	2.29088	9.26068e-12
R-HSA-71291	Metabolism of amino acids and derivatives	GSHG0011942	NQO1	NAD(P)H quinone dehydrogenase 1	1728	up	1.68763	0.00177042
R-HSA-71291	Metabolism of amino acids and derivatives	GSHG0031246	SARDH	sarcosine dehydrogenase	1757	down	2.4708	2.81404e-08
R-HSA-71291	Metabolism of amino acids and derivatives	GSHG0033150	PAOX	polyamine oxidase	196743	down	1.76407	0.000189127
R-HSA-71291	Metabolism of amino acids and derivatives	GSHG0010072	FAH	fumarylacetoacetate hydrolase	2184	down	1.74424	4.84448e-05
R-HSA-71291	Metabolism of amino acids and derivatives	GSHG0005751	FOLH1	folate hydrolase 1	2346	down	3.03793	0.000327469
R-HSA-71291	Metabolism of amino acids and derivatives	GSHG0017589	HAAO	3-hydroxyanthranilate 3,4-dioxygenase	23498	down	1.74363	0.00482125
R-HSA-71291	Metabolism of amino acids and derivatives	GSHG0015315	GAMT	guanidinoacetate N-methyltransferase	2593	down	1.64451	0.000764399
R-HSA-71291	Metabolism of amino acids and derivatives	GSHG0018226	HIBCH	3-hydroxyisobutyryl-CoA hydrolase	26275	up	1.51533	3.47231e-05
R-HSA-71291	Metabolism of amino acids and derivatives	GSHG0014618	GCDH	glutaryl-CoA dehydrogenase	2639	down	1.75919	1.54105e-07
R-HSA-71291	Metabolism of amino acids and derivatives	GSHG0132336	AMT	aminomethyltransferase	275	down	2.17336	3.85658e-23
R-HSA-71291	Metabolism of amino acids and derivatives	GSHG0009020	GSTZ1	glutathione S-transferase zeta 1	2954	down	2.11302	5.47511e-05
R-HSA-71291	Metabolism of amino acids and derivatives	GSHG0145563	PYCR2	pyrroline-5-carboxylate reductase 2	29920	down	1.71629	3.10831e-06
R-HSA-71291	Metabolism of amino acids and derivatives	GSHG0024894	DMGDH	dimethylglycine dehydrogenase	29958	down	2.25617	0.000139769
R-HSA-71291	Metabolism of amino acids and derivatives	GSHG0003750	ACADSB	acyl-CoA dehydrogenase short/branched chain	36	down	1.54811	0.0115183
R-HSA-71291	Metabolism of amino acids and derivatives	GSHG0008929	ARG2	arginase 2	384	up	2.59076	2.91083e-07
R-HSA-71291	Metabolism of amino acids and derivatives	GSHG0009485	ALDH6A1	aldehyde dehydrogenase 6 family member A1	4329	down	1.56686	0.00197961
R-HSA-71291	Metabolism of amino acids and derivatives	GSHG0027402	ASL	argininosuccinate lyase	435	down	1.82278	1.04105e-06
R-HSA-71291	Metabolism of amino acids and derivatives	GSHG0001570	MTR	5-methyltetrahydrofolate-homocysteine methyltransferase	4548	down	1.56193	0.0109519
R-HSA-71291	Metabolism of amino acids and derivatives	GSHG0025030	ALDH7A1	aldehyde dehydrogenase 7 family member A1	501	down	1.72122	0.00185064
R-HSA-71291	Metabolism of amino acids and derivatives	GSHG0012461	PNMT	phenylethanolamine N-methyltransferase	5409	down	1.89235	9.28339e-05
R-HSA-71291	Metabolism of amino acids and derivatives	GSHG0020177	PRODH	proline dehydrogenase 1	5625	down	5.50739	1.46563e-19
R-HSA-71291	Metabolism of amino acids and derivatives	GSHG0002240	KYAT3 // RBMXL1	kynurenine aminotransferase 3 // RNA binding motif protein, X-linked like 1	56267	down	1.56701	0.0135098
R-HSA-71291	Metabolism of amino acids and derivatives	GSHG0011925	PSMB10	proteasome subunit beta 10	5699	down	1.55954	3.23298e-07
R-HSA-71291	Metabolism of amino acids and derivatives	GSHG0145734	NMRAL1	NmrA like redox sensor 1	57407	down	2.01648	1.36232e-10
R-HSA-71291	Metabolism of amino acids and derivatives	GSHG0005037	CARNS1	carnosine synthase 1	57571	down	6.44736	7.95571e-09
R-HSA-71291	Metabolism of amino acids and derivatives	GSHG0021710	QARS	glutaminyl-tRNA synthetase	5859	down	1.59992	1.04523e-15
R-HSA-71291	Metabolism of amino acids and derivatives	GSHG0007331	BCAT1	branched chain amino acid transaminase 1	586	up	1.5574	0.00754895
R-HSA-71291	Metabolism of amino acids and derivatives	GSHG0023157	QDPR	quinoid dihydropteridine reductase	5860	up	1.72142	0.00022021
R-HSA-71291	Metabolism of amino acids and derivatives	GSHG0025862	BCKDHB	branched chain keto acid dehydrogenase E1 subunit beta	594	down	2.03874	4.17588e-06
R-HSA-71291	Metabolism of amino acids and derivatives	GSHG0021125	EEFSEC	eukaryotic elongation factor, selenocysteine-tRNA specific	60678	down	1.87952	1.20803e-13
R-HSA-71291	Metabolism of amino acids and derivatives	GSHG0031426	SAT1	spermidine/spermine N1-acetyltransferase 1	6303	up	1.63462	0.00017208
R-HSA-71291	Metabolism of amino acids and derivatives	GSHG0012121	SRR	serine racemase	63826	down	1.60109	2.44916e-05
R-HSA-71291	Metabolism of amino acids and derivatives	GSHG0024015	MCCC2	methylcrotonoyl-CoA carboxylase 2	64087	down	1.8729	1.28253e-09
R-HSA-71291	Metabolism of amino acids and derivatives	GSHG0029933	PYCR3	pyrroline-5-carboxylate reductase 3	65263	down	3.40082	1.17569e-09
R-HSA-71291	Metabolism of amino acids and derivatives	GSHG0020582	SLC6A11	solute carrier family 6 member 11	6538	down	2.01938	0.00296748
R-HSA-71291	Metabolism of amino acids and derivatives	GSHG0007163	SLC6A12	solute carrier family 6 member 12	6539	up	2.15268	1.64857e-06
R-HSA-71291	Metabolism of amino acids and derivatives	GSHG0020367	TST	thiosulfate sulfurtransferase	7263	down	3.0609	6.15671e-18
R-HSA-71291	Metabolism of amino acids and derivatives	GSHG0006953	TXNRD1	thioredoxin reductase 1	7296	up	2.23095	3.29008e-10
R-HSA-71291	Metabolism of amino acids and derivatives	GSHG0014628	MRI1	methylthioribose-1-phosphate isomerase 1	84245	down	1.52796	0.00663872
R-HSA-71291	Metabolism of amino acids and derivatives	GSHG0011155	GPT2	glutamic--pyruvic transaminase 2	84706	down	1.69107	3.62663e-06
R-HSA-71291	Metabolism of amino acids and derivatives	GSHG0001801	ALDH4A1	aldehyde dehydrogenase 4 family member A1	8659	down	2.16119	5.64756e-06
R-HSA-6788656	Histidine, lysine, phenylalanine, tyrosine, proline and tryptophan catabolism	GSHG0028527	AASS	aminoadipate-semialdehyde synthase	10157	down	2.15001	5.94619e-07
R-HSA-6788656	Histidine, lysine, phenylalanine, tyrosine, proline and tryptophan catabolism	GSHG0012864	AFMID	arylformamidase	125061	down	1.73638	0.0091272
R-HSA-6788656	Histidine, lysine, phenylalanine, tyrosine, proline and tryptophan catabolism	GSHG0010072	FAH	fumarylacetoacetate hydrolase	2184	down	1.74424	4.84448e-05
R-HSA-6788656	Histidine, lysine, phenylalanine, tyrosine, proline and tryptophan catabolism	GSHG0017589	HAAO	3-hydroxyanthranilate 3,4-dioxygenase	23498	down	1.74363	0.00482125
R-HSA-6788656	Histidine, lysine, phenylalanine, tyrosine, proline and tryptophan catabolism	GSHG0014618	GCDH	glutaryl-CoA dehydrogenase	2639	down	1.75919	1.54105e-07
R-HSA-6788656	Histidine, lysine, phenylalanine, tyrosine, proline and tryptophan catabolism	GSHG0009020	GSTZ1	glutathione S-transferase zeta 1	2954	down	2.11302	5.47511e-05
R-HSA-6788656	Histidine, lysine, phenylalanine, tyrosine, proline and tryptophan catabolism	GSHG0025030	ALDH7A1	aldehyde dehydrogenase 7 family member A1	501	down	1.72122	0.00185064
R-HSA-6788656	Histidine, lysine, phenylalanine, tyrosine, proline and tryptophan catabolism	GSHG0020177	PRODH	proline dehydrogenase 1	5625	down	5.50739	1.46563e-19
R-HSA-6788656	Histidine, lysine, phenylalanine, tyrosine, proline and tryptophan catabolism	GSHG0002240	KYAT3 // RBMXL1	kynurenine aminotransferase 3 // RNA binding motif protein, X-linked like 1	56267	down	1.56701	0.0135098
R-HSA-6788656	Histidine, lysine, phenylalanine, tyrosine, proline and tryptophan catabolism	GSHG0005037	CARNS1	carnosine synthase 1	57571	down	6.44736	7.95571e-09
R-HSA-6788656	Histidine, lysine, phenylalanine, tyrosine, proline and tryptophan catabolism	GSHG0023157	QDPR	quinoid dihydropteridine reductase	5860	up	1.72142	0.00022021
R-HSA-6788656	Histidine, lysine, phenylalanine, tyrosine, proline and tryptophan catabolism	GSHG0001801	ALDH4A1	aldehyde dehydrogenase 4 family member A1	8659	down	2.16119	5.64756e-06
R-HSA-3371556	Cellular response to heat stress	GSHG0027931	DNAJB6	DnaJ heat shock protein family (Hsp40) member B6	10049	up	1.65814	5.28715e-15
R-HSA-3371556	Cellular response to heat stress	GSHG0007557	PTGES3	prostaglandin E synthase 3	10728	up	1.76786	2.68557e-07
R-HSA-3371556	Cellular response to heat stress	GSHG0045828	NUP50	nucleoporin 50	10762	up	1.57305	0.00115309
R-HSA-3371556	Cellular response to heat stress	GSHG0008404	HSPH1	heat shock protein family H (Hsp110) member 1	10808	up	2.50999	1.12773e-12
R-HSA-3371556	Cellular response to heat stress	GSHG0022838	HSPA4L	heat shock protein family A (Hsp70) member 4 like	22824	up	2.16313	0.000202997
R-HSA-3371556	Cellular response to heat stress	GSHG0006380	FKBP4	FK506 binding protein 4	2288	up	1.90721	2.61934e-12
R-HSA-3371556	Cellular response to heat stress	GSHG0024235	HSPA4	heat shock protein family A (Hsp70) member 4	3308	up	1.98957	2.30848e-11
R-HSA-3371556	Cellular response to heat stress	GSHG0009633	HSP90AA1	heat shock protein 90 alpha family class A member 1	3320	up	2.28611	5.34237e-22
R-HSA-3371556	Cellular response to heat stress	GSHG0025767	HSP90AB1	heat shock protein 90 alpha family class B member 1	3326	up	1.59855	1.90392e-09
R-HSA-3371556	Cellular response to heat stress	GSHG0015570	DNAJB1	DnaJ heat shock protein family (Hsp40) member B1	3337	up	3.57152	3.05337e-08
R-HSA-3371556	Cellular response to heat stress	GSHG0016756	RANBP2	RAN binding protein 2	5903	up	1.719	9.06372e-11
R-HSA-3371556	Cellular response to heat stress	GSHG0003731	BAG3	BCL2 associated athanogene 3	9531	up	2.72537	0.000108477
R-HSA-3371556	Cellular response to heat stress	GSHG0025819	BAG2	BCL2 associated athanogene 2	9532	up	1.57268	0.000465183
R-HSA-1280215	Cytokine Signaling in Immune system	GSHG0025686	CDKN1A	cyclin dependent kinase inhibitor 1A	1026	up	2.20024	0.0286289
R-HSA-1280215	Cytokine Signaling in Immune system	GSHG0004586	TRIM22	tripartite motif containing 22	10346	up	1.63828	0.00281808
R-HSA-1280215	Cytokine Signaling in Immune system	GSHG0045828	NUP50	nucleoporin 50	10762	up	1.57305	0.00115309
R-HSA-1280215	Cytokine Signaling in Immune system	GSHG0006811	IRAK3	interleukin 1 receptor associated kinase 3	11213	up	2.44289	4.88412e-05
R-HSA-1280215	Cytokine Signaling in Immune system	GSHG0017144	CREB1	cAMP responsive element binding protein 1	1385	up	1.75964	8.83896e-06
R-HSA-1280215	Cytokine Signaling in Immune system	GSHG0008381	FLT3	fms related tyrosine kinase 3	2322	down	1.90052	0.00738283
R-HSA-1280215	Cytokine Signaling in Immune system	GSHG0008999	FOS	Fos proto-oncogene, AP-1 transcription factor subunit	2353	up	3.096	0.0287982
R-HSA-1280215	Cytokine Signaling in Immune system	GSHG0002243	GBP1	guanylate binding protein 1	2633	up	1.72597	0.00186485
R-HSA-1280215	Cytokine Signaling in Immune system	GSHG0002244	GBP2 // GBP7	guanylate binding protein 2 // guanylate binding protein 7	2634	up	2.44134	5.36696e-07
R-HSA-1280215	Cytokine Signaling in Immune system	GSHG0033543	ANXA1	annexin A1	301	up	1.55836	0.0227753
R-HSA-1280215	Cytokine Signaling in Immune system	GSHG0032873	HLA-DRB1	major histocompatibility complex, class II, DR beta 1	3123	down	2931.29	1.22672e-05
R-HSA-1280215	Cytokine Signaling in Immune system	GSHG0025562	HLA-F	major histocompatibility complex, class I, F	3134	down	1.65009	0.00671105
R-HSA-1280215	Cytokine Signaling in Immune system	GSHG0005208	BIRC3	baculoviral IAP repeat containing 3	330	up	1.80918	0.0283814
R-HSA-1280215	Cytokine Signaling in Immune system	GSHG0009633	HSP90AA1	heat shock protein 90 alpha family class A member 1	3320	up	2.28611	5.34237e-22
R-HSA-1280215	Cytokine Signaling in Immune system	GSHG0009078	IFI27	interferon alpha inducible protein 27	3429	down	1.95221	0.000430514
R-HSA-1280215	Cytokine Signaling in Immune system	GSHG0012528	IFI35	interferon induced protein 35	3430	down	1.82483	2.01288e-05
R-HSA-1280215	Cytokine Signaling in Immune system	GSHG0032975	IL3RA	interleukin 3 receptor subunit alpha	3563	up	1.89327	0.013913
R-HSA-1280215	Cytokine Signaling in Immune system	GSHG0054650	CXCL8	C-X-C motif chemokine ligand 8	3576	up	2.84215	0.00769612
R-HSA-1280215	Cytokine Signaling in Immune system	GSHG0005290	IL10RA	interleukin 10 receptor subunit alpha	3587	up	1.89293	0.00123876
R-HSA-1280215	Cytokine Signaling in Immune system	GSHG0030088	IL11RA	interleukin 11 receptor subunit alpha	3590	down	1.62265	0.000533141
R-HSA-1280215	Cytokine Signaling in Immune system	GSHG0003846	IL15RA	interleukin 15 receptor subunit alpha	3601	up	1.74253	0.000922167
R-HSA-1280215	Cytokine Signaling in Immune system	GSHG0020579	IRAK2	interleukin 1 receptor associated kinase 2	3656	up	2.03284	3.31891e-05
R-HSA-1280215	Cytokine Signaling in Immune system	GSHG0027708	IRF5	interferon regulatory factor 5	3663	down	1.52021	0.0444137
R-HSA-1280215	Cytokine Signaling in Immune system	GSHG0018384	IRS1	insulin receptor substrate 1	3667	up	1.56186	0.0069737
R-HSA-1280215	Cytokine Signaling in Immune system	GSHG0002244	GBP2 // GBP7	guanylate binding protein 2 // guanylate binding protein 7	388646	up	2.44134	5.36696e-07
R-HSA-1280215	Cytokine Signaling in Immune system	GSHG0011212	MT2A	metallothionein 2A	4502	up	1.792	0.0397204
R-HSA-1280215	Cytokine Signaling in Immune system	GSHG0006658	ATF1	activating transcription factor 1	466	up	1.58478	8.26244e-06
R-HSA-1280215	Cytokine Signaling in Immune system	GSHG0010445	NEDD4	neural precursor cell expressed, developmentally down-regulated 4, E3 ubiquitin protein ligase	4734	up	1.90019	6.28902e-07
R-HSA-1280215	Cytokine Signaling in Immune system	GSHG0009307	NFKBIA	NFKB inhibitor alpha	4792	up	1.87551	0.0028401
R-HSA-1280215	Cytokine Signaling in Immune system	GSHG0007017	OAS1	2'-5'-oligoadenylate synthetase 1	4938	down	1.54046	0.0127819
R-HSA-1280215	Cytokine Signaling in Immune system	GSHG0007018	OAS3	2'-5'-oligoadenylate synthetase 3	4940	down	1.54503	0.0325257
R-HSA-1280215	Cytokine Signaling in Immune system	GSHG0000316	OPRD1	opioid receptor delta 1	4985	up	1.94806	0.0248042
R-HSA-1280215	Cytokine Signaling in Immune system	GSHG0021459	PAK2	p21 (RAC1) activated kinase 2	5062	up	1.69862	4.13272e-05
R-HSA-1280215	Cytokine Signaling in Immune system	GSHG0010887	TNFRSF12A	TNF receptor superfamily member 12A	51330	up	4.47269	2.75734e-10
R-HSA-1280215	Cytokine Signaling in Immune system	GSHG0012173	XAF1	XIAP associated factor 1	54739	down	1.90141	2.33076e-05
R-HSA-1280215	Cytokine Signaling in Immune system	GSHG0012319	MAP2K3	mitogen-activated protein kinase kinase 3	5606	up	1.57703	9.19595e-06
R-HSA-1280215	Cytokine Signaling in Immune system	GSHG0017549	EIF2AK2	eukaryotic translation initiation factor 2 alpha kinase 2	5610	up	1.51235	0.0345264
R-HSA-1280215	Cytokine Signaling in Immune system	GSHG0011925	PSMB10	proteasome subunit beta 10	5699	down	1.55954	3.23298e-07
R-HSA-1280215	Cytokine Signaling in Immune system	GSHG0008858	PELI2	pellino E3 ubiquitin protein ligase family member 2	57161	up	1.54522	0.00463722
R-HSA-1280215	Cytokine Signaling in Immune system	GSHG0017667	PELI1	pellino E3 ubiquitin protein ligase 1	57162	up	1.50852	0.00128134
R-HSA-1280215	Cytokine Signaling in Immune system	GSHG0002812	PTGS2	prostaglandin-endoperoxide synthase 2	5743	up	1.94038	0.0134971
R-HSA-1280215	Cytokine Signaling in Immune system	GSHG0002953	PTPN14	protein tyrosine phosphatase, non-receptor type 14	5784	up	1.81477	0.0211088
R-HSA-1280215	Cytokine Signaling in Immune system	GSHG0016756	RANBP2	RAN binding protein 2	5903	up	1.719	9.06372e-11
R-HSA-1280215	Cytokine Signaling in Immune system	GSHG0005905	RELA	RELA proto-oncogene, NF-kB subunit	5970	up	1.97183	0.00268945
R-HSA-1280215	Cytokine Signaling in Immune system	GSHG0022311	BCL6	B cell CLL/lymphoma 6	604	up	1.69445	0.00154029
R-HSA-1280215	Cytokine Signaling in Immune system	GSHG0002787	RNASEL	ribonuclease L	6041	up	1.7676	0.00729078
R-HSA-1280215	Cytokine Signaling in Immune system	GSHG0026783	MAP3K7	mitogen-activated protein kinase kinase kinase 7	6885	up	1.66246	4.47404e-12
R-HSA-1280215	Cytokine Signaling in Immune system	GSHG0021727	UBA7	ubiquitin like modifier activating enzyme 7	7318	down	1.92799	3.52837e-09
R-HSA-1280215	Cytokine Signaling in Immune system	GSHG0000738	VCAM1	vascular cell adhesion molecule 1	7412	down	2.20491	0.0101312
R-HSA-1280215	Cytokine Signaling in Immune system	GSHG0025760	VEGFA	vascular endothelial growth factor A	7422	up	1.80334	0.00518198
R-HSA-1280215	Cytokine Signaling in Immune system	GSHG0013587	TRIM25	tripartite motif containing 25	7706	up	1.61463	0.0207501
R-HSA-1280215	Cytokine Signaling in Immune system	GSHG0002398	TRIM45	tripartite motif containing 45	80263	down	2.37697	6.73696e-10
R-HSA-1280215	Cytokine Signaling in Immune system	GSHG0002064	LOC110117498-PIK3R3 // PIK3R3 // LOC110117498	LOC110117498-PIK3R3 readthrough // phosphoinositide-3-kinase regulatory subunit 3 // uncharacterized LOC110117498	8503	up	1.88533	0.0180078
R-HSA-1280215	Cytokine Signaling in Immune system	GSHG0005524	TRIM5	tripartite motif containing 5	85363	up	1.98884	3.17691e-07
R-HSA-1280215	Cytokine Signaling in Immune system	GSHG0008634	IRS2	insulin receptor substrate 2	8660	up	1.58854	6.8648e-09
R-HSA-1280215	Cytokine Signaling in Immune system	GSHG0005316	CBL	Cbl proto-oncogene	867	up	1.52731	0.0423281
R-HSA-1280215	Cytokine Signaling in Immune system	GSHG0016231	RSAD2	radical S-adenosyl methionine domain containing 2	91543	down	1.73961	0.0485725
R-HSA-1280215	Cytokine Signaling in Immune system	GSHG0004753	CD44	CD44 molecule (Indian blood group)	960	up	4.47636	0.000165387
R-HSA-1280215	Cytokine Signaling in Immune system	GSHG0000017	ISG15	ISG15 ubiquitin-like modifier	9636	down	1.89979	3.27737e-05
R-HSA-3371497	HSP90 chaperone cycle for steroid hormone receptors (SHR)	GSHG0007557	PTGES3	prostaglandin E synthase 3	10728	up	1.76786	2.68557e-07
R-HSA-3371497	HSP90 chaperone cycle for steroid hormone receptors (SHR)	GSHG0004948	STIP1	stress induced phosphoprotein 1	10963	up	1.96731	4.42258e-12
R-HSA-3371497	HSP90 chaperone cycle for steroid hormone receptors (SHR)	GSHG0006380	FKBP4	FK506 binding protein 4	2288	up	1.90721	2.61934e-12
R-HSA-3371497	HSP90 chaperone cycle for steroid hormone receptors (SHR)	GSHG0026553	FKBP5 // LOC285847	FK506 binding protein 5 // uncharacterized LOC285847	2289	up	2.13526	0.00338713
R-HSA-3371497	HSP90 chaperone cycle for steroid hormone receptors (SHR)	GSHG0030066	DNAJA1	DnaJ heat shock protein family (Hsp40) member A1	3301	up	2.26019	3.82141e-12
R-HSA-3371497	HSP90 chaperone cycle for steroid hormone receptors (SHR)	GSHG0009633	HSP90AA1	heat shock protein 90 alpha family class A member 1	3320	up	2.28611	5.34237e-22
R-HSA-3371497	HSP90 chaperone cycle for steroid hormone receptors (SHR)	GSHG0025767	HSP90AB1	heat shock protein 90 alpha family class B member 1	3326	up	1.59855	1.90392e-09
R-HSA-3371497	HSP90 chaperone cycle for steroid hormone receptors (SHR)	GSHG0015570	DNAJB1	DnaJ heat shock protein family (Hsp40) member B1	3337	up	3.57152	3.05337e-08
R-HSA-3371497	HSP90 chaperone cycle for steroid hormone receptors (SHR)	GSHG0031585	AR	androgen receptor	367	up	1.91288	0.0268412
R-HSA-3371497	HSP90 chaperone cycle for steroid hormone receptors (SHR)	GSHG0010049	DNAJA4	DnaJ heat shock protein family (Hsp40) member A4	55466	up	2.02274	2.71407e-07
R-HSA-8978868	Fatty acid metabolism	GSHG0007557	PTGES3	prostaglandin E synthase 3	10728	up	1.76786	2.68557e-07
R-HSA-8978868	Fatty acid metabolism	GSHG0000998	SLC27A3	solute carrier family 27 member 3	11000	down	2.07737	4.4542e-07
R-HSA-8978868	Fatty acid metabolism	GSHG0008976	ACOT4	acyl-CoA thioesterase 4	122970	down	2.1625	0.00199637
R-HSA-8978868	Fatty acid metabolism	GSHG0000521	CPT2	carnitine palmitoyltransferase 2	1376	down	1.91649	1.19556e-08
R-HSA-8978868	Fatty acid metabolism	GSHG0004261	CYP2C8	cytochrome P450 family 2 subfamily C member 8	1558	down	1.57445	0.004983
R-HSA-8978868	Fatty acid metabolism	GSHG0028905	EPHX2	epoxide hydrolase 2	2053	down	1.69454	8.47416e-05
R-HSA-8978868	Fatty acid metabolism	GSHG0000483	FAAH	fatty acid amide hydrolase	2166	down	1.96248	1.98273e-06
R-HSA-8978868	Fatty acid metabolism	GSHG0012303	ALDH3A2	aldehyde dehydrogenase 3 family member A2	224	up	1.59614	2.71678e-07
R-HSA-8978868	Fatty acid metabolism	GSHG0031068	PTGR1	prostaglandin reductase 1	22949	up	1.54729	0.00561055
R-HSA-8978868	Fatty acid metabolism	GSHG0010627	ACSBG1	acyl-CoA synthetase bubblegum family member 1	23205	down	1.71694	4.47296e-05
R-HSA-8978868	Fatty acid metabolism	GSHG0024706	C1QTNF3-AMACR // AMACR // C1QTNF3	C1QTNF3-AMACR readthrough (NMD candidate) // alpha-methylacyl-CoA racemase // C1q and TNF related 3	23600	down	1.55679	7.13971e-05
R-HSA-8978868	Fatty acid metabolism	GSHG0008026	ALOX5AP	arachidonate 5-lipoxygenase activating protein	241	up	2.013	0.0087944
R-HSA-8978868	Fatty acid metabolism	GSHG0000537	ACOT11	acyl-CoA thioesterase 11	26027	down	2.10379	9.93135e-07
R-HSA-8978868	Fatty acid metabolism	GSHG0020255	GGT5	gamma-glutamyltransferase 5	2687	down	1.64789	0.0111902
R-HSA-8978868	Fatty acid metabolism	GSHG0030986	HSD17B3	hydroxysteroid 17-beta dehydrogenase 3	3293	down	1.95445	0.0320143
R-HSA-8978868	Fatty acid metabolism	GSHG0007065	ACADS	acyl-CoA dehydrogenase short chain	35	down	2.35225	6.19366e-12
R-HSA-8978868	Fatty acid metabolism	GSHG0005825	FADS1	fatty acid desaturase 1	3992	down	1.5574	0.0181587
R-HSA-8978868	Fatty acid metabolism	GSHG0003894	ACBD7-DCLRE1CP1 // DCLRE1CP1 // ACBD7	ACBD7-DCLRE1CP1 readthrough // DNA cross-link repair 1C pseudogene 1 // acyl-CoA binding domain containing 7	414149	down	1.82953	0.00202469
R-HSA-8978868	Fatty acid metabolism	GSHG0021179	PCCB	propionyl-CoA carboxylase beta subunit	5096	down	1.72896	4.69302e-06
R-HSA-8978868	Fatty acid metabolism	GSHG0001916	MECR	mitochondrial trans-2-enoyl-CoA reductase	51102	down	1.71515	3.47017e-05
R-HSA-8978868	Fatty acid metabolism	GSHG0026305	ELOVL2	ELOVL fatty acid elongase 2	54898	down	1.50517	0.00453029
R-HSA-8978868	Fatty acid metabolism	GSHG0002451	PRKAB2	protein kinase AMP-activated non-catalytic subunit beta 2	5565	up	1.50703	0.0167281
R-HSA-8978868	Fatty acid metabolism	GSHG0002812	PTGS2	prostaglandin-endoperoxide synthase 2	5743	up	1.94038	0.0134971
R-HSA-8978868	Fatty acid metabolism	GSHG0015592	CYP4F11	cytochrome P450 family 4 subfamily F member 11	57834	down	2.39647	0.00464369
R-HSA-8978868	Fatty acid metabolism	GSHG0026744	ELOVL4	ELOVL fatty acid elongase 4	6785	up	1.60781	0.0335215
R-HSA-8978868	Fatty acid metabolism	GSHG0133452	HSD17B8	hydroxysteroid 17-beta dehydrogenase 8	7923	down	2.66427	2.80388e-06
R-HSA-8978868	Fatty acid metabolism	GSHG0012558	ACBD4	acyl-CoA binding domain containing 4	79777	down	1.72697	6.28021e-08
R-HSA-8978868	Fatty acid metabolism	GSHG0012634	ACSF2	acyl-CoA synthetase family member 2	80221	down	1.71683	0.000146004
R-HSA-8978868	Fatty acid metabolism	GSHG0003150	AKR1C3	aldo-keto reductase family 1 member C3	8644	up	1.56973	0.0113008
R-HSA-2559583	Cellular Senescence	GSHG0003246	COMMD3-BMI1 // COMMD3 // BMI1	COMMD3-BMI1 readthrough // COMM domain containing 3 // BMI1 proto-oncogene, polycomb ring finger	100532731	up	1.75662	0.000385564
R-HSA-2559583	Cellular Senescence	GSHG0028351	CDK6	cyclin dependent kinase 6	1021	up	1.51853	0.0452445
R-HSA-2559583	Cellular Senescence	GSHG0025686	CDKN1A	cyclin dependent kinase inhibitor 1A	1026	up	2.20024	0.0286289
R-HSA-2559583	Cellular Senescence	GSHG0000501	CDKN2C	cyclin dependent kinase inhibitor 2C	1031	up	1.67523	0.00447178
R-HSA-2559583	Cellular Senescence	GSHG0001516	HIST3H2BB	histone cluster 3 H2B family member b	128312	up	2.06671	1.63595e-09
R-HSA-2559583	Cellular Senescence	GSHG0000383	AGO3	argonaute 3, RISC catalytic component	192669	up	1.57942	0.00282018
R-HSA-2559583	Cellular Senescence	GSHG0020045	TNRC6B	trinucleotide repeat containing 6B	23112	up	1.54827	6.23912e-05
R-HSA-2559583	Cellular Senescence	GSHG0008999	FOS	Fos proto-oncogene, AP-1 transcription factor subunit	2353	up	3.096	0.0287982
R-HSA-2559583	Cellular Senescence	GSHG0025494	HIST1H2BD	histone cluster 1 H2B family member d	3017	up	2.50412	8.51673e-05
R-HSA-2559583	Cellular Senescence	GSHG0025660	HMGA1	high mobility group AT-hook 1	3159	up	1.61701	0.00016466
R-HSA-2559583	Cellular Senescence	GSHG0054650	CXCL8	C-X-C motif chemokine ligand 8	3576	up	2.84215	0.00769612
R-HSA-2559583	Cellular Senescence	GSHG0012319	MAP2K3	mitogen-activated protein kinase kinase 3	5606	up	1.57703	9.19595e-06
R-HSA-2559583	Cellular Senescence	GSHG0005905	RELA	RELA proto-oncogene, NF-kB subunit	5970	up	1.97183	0.00268945
R-HSA-2559583	Cellular Senescence	GSHG0003246	COMMD3-BMI1 // COMMD3 // BMI1	COMMD3-BMI1 readthrough // COMM domain containing 3 // BMI1 proto-oncogene, polycomb ring finger	648	up	1.75662	0.000385564
R-HSA-2559583	Cellular Senescence	GSHG0022116	TFDP2	transcription factor Dp-2	7029	up	1.66315	1.67806e-07
R-HSA-2559583	Cellular Senescence	GSHG0022224	PHC3	polyhomeotic homolog 3	80012	up	1.57645	0.0103807
R-HSA-2559583	Cellular Senescence	GSHG0026389	HIST1H2BK	histone cluster 1 H2B family member k	85236	up	1.57081	0.049773
R-HSA-2559583	Cellular Senescence	GSHG0023506	CCNA2	cyclin A2	890	up	2.28234	0.00448993
R-HSA-2559583	Cellular Senescence	GSHG0029725	CCNE2	cyclin E2	9134	down	1.81775	0.0185482
R-HSA-3371568	Attenuation phase	GSHG0007557	PTGES3	prostaglandin E synthase 3	10728	up	1.76786	2.68557e-07
R-HSA-3371568	Attenuation phase	GSHG0006380	FKBP4	FK506 binding protein 4	2288	up	1.90721	2.61934e-12
R-HSA-3371568	Attenuation phase	GSHG0009633	HSP90AA1	heat shock protein 90 alpha family class A member 1	3320	up	2.28611	5.34237e-22
R-HSA-3371568	Attenuation phase	GSHG0025767	HSP90AB1	heat shock protein 90 alpha family class B member 1	3326	up	1.59855	1.90392e-09
R-HSA-3371568	Attenuation phase	GSHG0015570	DNAJB1	DnaJ heat shock protein family (Hsp40) member B1	3337	up	3.57152	3.05337e-08
R-HSA-73887	Death Receptor Signalling	GSHG0011183	CYLD	CYLD lysine 63 deubiquitinase	1540	up	1.52073	0.000341646
R-HSA-73887	Death Receptor Signalling	GSHG0005327	ARHGEF12	Rho guanine nucleotide exchange factor 12	23365	up	1.57541	0.0373671
R-HSA-73887	Death Receptor Signalling	GSHG0005208	BIRC3	baculoviral IAP repeat containing 3	330	up	1.80918	0.0283814
R-HSA-73887	Death Receptor Signalling	GSHG0031797	XIAP	X-linked inhibitor of apoptosis	331	up	1.53565	0.0190089
R-HSA-73887	Death Receptor Signalling	GSHG0014826	MAG // CD22	myelin associated glycoprotein // CD22 molecule	4099	down	1.94363	0.0332713
R-HSA-73887	Death Receptor Signalling	GSHG0009307	NFKBIA	NFKB inhibitor alpha	4792	up	1.87551	0.0028401
R-HSA-73887	Death Receptor Signalling	GSHG0012616	NGFR	nerve growth factor receptor	4804	up	4.39427	2.97689e-05
R-HSA-73887	Death Receptor Signalling	GSHG0021793	ARHGEF3	Rho guanine nucleotide exchange factor 3	50650	up	1.71166	0.0236208
R-HSA-73887	Death Receptor Signalling	GSHG0145817	SPPL2B	signal peptide peptidase like 2B	56928	down	1.628	3.99938e-10
R-HSA-73887	Death Receptor Signalling	GSHG0005905	RELA	RELA proto-oncogene, NF-kB subunit	5970	up	1.97183	0.00268945
R-HSA-73887	Death Receptor Signalling	GSHG0020196	RTN4R	reticulon 4 receptor	65078	down	1.61507	0.0200324
R-HSA-73887	Death Receptor Signalling	GSHG0026783	MAP3K7	mitogen-activated protein kinase kinase kinase 7	6885	up	1.66246	4.47404e-12
R-HSA-73887	Death Receptor Signalling	GSHG0026063	TNFAIP3	TNF alpha induced protein 3	7128	up	1.8408	0.000457477
R-HSA-73887	Death Receptor Signalling	GSHG0031115	TRAF1	TNF receptor associated factor 1	7185	down	1.78255	0.00523114
R-HSA-73887	Death Receptor Signalling	GSHG0022239	TNFSF10	TNF superfamily member 10	8743	down	2.90857	2.61186e-05
R-HSA-73887	Death Receptor Signalling	GSHG0029465	TNFRSF10D	TNF receptor superfamily member 10d	8793	up	2.41709	0.00216676
R-HSA-73887	Death Receptor Signalling	GSHG0133146	TNFRSF10B	TNF receptor superfamily member 10b	8795	up	1.64461	0.000491525
R-HSA-73887	Death Receptor Signalling	GSHG0029466	TNFRSF10A	TNF receptor superfamily member 10a	8797	up	1.8471	0.00429891
R-HSA-73887	Death Receptor Signalling	GSHG0014956	ARHGEF1 // LOC100505585	Rho guanine nucleotide exchange factor 1 // uncharacterized LOC100505585	9138	down	1.63909	0.0102374
R-HSA-73887	Death Receptor Signalling	GSHG0032363	ARHGEF6	Rac/Cdc42 guanine nucleotide exchange factor 6	9459	up	1.57946	0.00109884
R-HSA-2559580	Oxidative Stress Induced Senescence	GSHG0003246	COMMD3-BMI1 // COMMD3 // BMI1	COMMD3-BMI1 readthrough // COMM domain containing 3 // BMI1 proto-oncogene, polycomb ring finger	100532731	up	1.75662	0.000385564
R-HSA-2559580	Oxidative Stress Induced Senescence	GSHG0028351	CDK6	cyclin dependent kinase 6	1021	up	1.51853	0.0452445
R-HSA-2559580	Oxidative Stress Induced Senescence	GSHG0000501	CDKN2C	cyclin dependent kinase inhibitor 2C	1031	up	1.67523	0.00447178
R-HSA-2559580	Oxidative Stress Induced Senescence	GSHG0001516	HIST3H2BB	histone cluster 3 H2B family member b	128312	up	2.06671	1.63595e-09
R-HSA-2559580	Oxidative Stress Induced Senescence	GSHG0000383	AGO3	argonaute 3, RISC catalytic component	192669	up	1.57942	0.00282018
R-HSA-2559580	Oxidative Stress Induced Senescence	GSHG0020045	TNRC6B	trinucleotide repeat containing 6B	23112	up	1.54827	6.23912e-05
R-HSA-2559580	Oxidative Stress Induced Senescence	GSHG0008999	FOS	Fos proto-oncogene, AP-1 transcription factor subunit	2353	up	3.096	0.0287982
R-HSA-2559580	Oxidative Stress Induced Senescence	GSHG0025494	HIST1H2BD	histone cluster 1 H2B family member d	3017	up	2.50412	8.51673e-05
R-HSA-2559580	Oxidative Stress Induced Senescence	GSHG0012319	MAP2K3	mitogen-activated protein kinase kinase 3	5606	up	1.57703	9.19595e-06
R-HSA-2559580	Oxidative Stress Induced Senescence	GSHG0003246	COMMD3-BMI1 // COMMD3 // BMI1	COMMD3-BMI1 readthrough // COMM domain containing 3 // BMI1 proto-oncogene, polycomb ring finger	648	up	1.75662	0.000385564
R-HSA-2559580	Oxidative Stress Induced Senescence	GSHG0022116	TFDP2	transcription factor Dp-2	7029	up	1.66315	1.67806e-07
R-HSA-2559580	Oxidative Stress Induced Senescence	GSHG0022224	PHC3	polyhomeotic homolog 3	80012	up	1.57645	0.0103807
R-HSA-2559580	Oxidative Stress Induced Senescence	GSHG0026389	HIST1H2BK	histone cluster 1 H2B family member k	85236	up	1.57081	0.049773
R-HSA-5668914	Diseases of metabolism	GSHG0028988	HGSNAT	heparan-alpha-glucosaminide N-acetyltransferase	138050	down	1.91396	9.57442e-05
R-HSA-5668914	Diseases of metabolism	GSHG0010582	CYP11A1	cytochrome P450 family 11 subfamily A member 1	1583	down	2.74905	3.90979e-06
R-HSA-5668914	Diseases of metabolism	GSHG0006242	SLC37A4	solute carrier family 37 member 4	2542	down	1.63054	5.67321e-06
R-HSA-5668914	Diseases of metabolism	GSHG0029943	OPLAH	5-oxoprolinase, ATP-hydrolysing	26873	down	2.63283	1.1667e-06
R-HSA-5668914	Diseases of metabolism	GSHG0019137	GSS	glutathione synthetase	2937	down	1.93327	1.36318e-06
R-HSA-5668914	Diseases of metabolism	GSHG0026336	NHLRC1	NHL repeat containing E3 ubiquitin protein ligase 1	378884	down	1.69235	6.49441e-08
R-HSA-5668914	Diseases of metabolism	GSHG0001570	MTR	5-methyltetrahydrofolate-homocysteine methyltransferase	4548	down	1.56193	0.0109519
R-HSA-5668914	Diseases of metabolism	GSHG0012508	NAGLU	N-acetyl-alpha-glucosaminidase	4669	down	1.64133	0.0040264
R-HSA-5668914	Diseases of metabolism	GSHG0021179	PCCB	propionyl-CoA carboxylase beta subunit	5096	down	1.72896	4.69302e-06
R-HSA-5668914	Diseases of metabolism	GSHG0024015	MCCC2	methylcrotonoyl-CoA carboxylase 2	64087	down	1.8729	1.28253e-09
R-HSA-5668914	Diseases of metabolism	GSHG0013797	SGSH	N-sulfoglucosamine sulfohydrolase	6448	down	1.66948	0.00349702
R-HSA-5668914	Diseases of metabolism	GSHG0019949	TCN2	transcobalamin 2	6948	down	1.96205	0.000888684
R-HSA-5668914	Diseases of metabolism	GSHG0012542	G6PC3	glucose-6-phosphatase catalytic subunit 3	92579	down	1.65244	1.47247e-07
R-HSA-5668914	Diseases of metabolism	GSHG0020843	ABHD14A-ACY1 // ABHD14A // ACY1	ABHD14A-ACY1 readthrough // abhydrolase domain containing 14A // aminoacylase 1	95	down	2.10112	1.29428e-11
[truncated: 1,858 more rows]

## Sheet: PATHWAY ANALYSIS (PANTHER)
Customer name:	Stefan Stamm
Project name:	H vs. I&L (Temporal)
[truncated: 266 more rows]

## Sheet: PATHWAY ANALYSIS (WIKI)
Customer name:	Stefan Stamm
[truncated: 1,587 more rows]

[truncated: 4 more sheets: GO ANALYSIS, PHENOTYPE ANALYSIS, GSEA ANALYSIS, REGULATED PATTERNS-EXONS]
