# Supplementary material for: Alzheimer’s disease pathogenetic progression is associated with changes in regulated retained introns and editing of circular RNAs
Source: Front Mol Neurosci. 2023 May 5;16:1141079. doi: 10.3389/fnmol.2023.1141079 (PMC10231643; doi:10.3389/fnmol.2023.1141079)
Supplement: Supplementary file 7 [file Table_7.XLSX]

## Sheet: Feuil1
conserved_with	stable_id_2018_1	symbol	description	entrez_id	gene_coordinates_hg19	gene_length	intron_pos	gene_nb_intron	intron_relative_position	intron_id	Validated by Nanopore (AD project)	intron_coordinates_hg19	intron_length	(anti)correlated with Braak in Entorhinal	Entorhinal Correlation Braak	(anti)correlated with Braak in Temporal	Temporal Correlation Braak	More IR in high vs. low Entorhinal	Mean PIR Entorhinal High	Mean PIR Entorhinal Intermediate	Mean PIR Entorhinal Low	Mean PIR Temporal High	Mean PIR Temporal Intermediate	Mean PIR Temporal Low
rn6	GSHG0027258	ADCYAP1R1	ADCYAP receptor type I	117	chr7:31092076-31151093	59018	14	17	0.823529	GSHG0027258_14	0	chr7(+):31135365-31139740	4376	0	0.361111	0	0.359239	0	100	100	94.4444	100	96.4286	76.6667
rn6	GSHG0032326	AIFM1	apoptosis inducing factor mitochondria associated 1	9131	chrX:129263337-129299861	36525	2	17	0.117647	GSHG0032326_2	0	chrX(-):129289262-129290434	1173	0	-0.376224	0	0.15881	0	38.8889	37.4687	58.1373	48.9899	54.0112	48.7978
mm10	GSHG0011722	ARHGAP17	Rho GTPase activating protein 17	55114	chr16:24930706-25026699	95994	20	20	1	GSHG0011722_20	0	chr16(-):24931582-24939004	7423	0	-0.498803	0	-0.406721	0	51.2435	51.1538	55.8006	37.6918	47.5587	48.957
rn6	GSHG0029962	ARHGAP39	Rho GTPase activating protein 39	80728	chr8:145754563-145911197	156635	8	13	0.615385	GSHG0029962_8	0	chr8(-):145763198-145770632	7435	0	-0.494096	0	-0.126985	0	22.3504	34.4656	32.6339	28.632	44.8188	34.7437
rn6	GSHG0008704	ARHGEF40	Rho guanine nucleotide exchange factor 40	55701	chr14:21538419-21558404	19986	21	23	0.913043	GSHG0008704_21	0	chr14(+):21555623-21556126	504	0	0.649001	0	0.646232	0	43.3652	23.6255	23.4482	45.3908	24.144	26.0012
rn6	GSHG0028870	BMP1	bone morphogenetic protein 1	649	chr8:22022653-22069837	47185	17	23	0.73913	GSHG0028870_17	0	chr8(+):22054934-22056776	1843	0	0.26476	0	0.358677	0	100	91.4894	95.1707	96.2687	88.619	90.0193
rn6	GSHG0007322	C2CD5	C2 calcium dependent domain containing 5	9847	chr12:22601480-22697480	96001	9	29	0.310345	GSHG0007322_9	0	chr12(-):22666314-22670919	4606	0	-0.505006	0	-0.15967	0	11.3162	16.0721	18.5342	17.0073	28.3841	22.0498
rn6	GSHG0015555	CACNA1A	calcium voltage-gated channel subunit alpha1 A	773	chr19:13317256-13617317	300062	37	48	0.770833	GSHG0015555_37	0	chr19(-):13338342-13339512	1171	0	0	0	-0.15097	0	100	100	100	100	99.4737	100
rn6	GSHG0006376	CACNA1C	calcium voltage-gated channel subunit alpha1 C	775	chr12:2162416-2807115	644700	34	55	0.618182	GSHG0006376_34	0	chr12(+):2742879-2743462	584	1	-0.842284	0	-0.618231	0	5.55556	60.7143	83.3333	28.5714	25	86.1111
rn6	GSHG0012640	CACNA1G	calcium voltage-gated channel subunit alpha1 G	8913	chr17:48638429-48704830	66402	25	37	0.675676	GSHG0012640_25	0	chr17(+):48685381-48687242	1862	0	0.306174	0	0.132412	0	28.2941	33.9048	25.8916	39.7173	43.4495	35.7014
rn6	GSHG0027703	CALU	calumenin	813	chr7:128379346-128413476	34131	4	8	0.5	GSHG0027703_4	1	chr7(+):128394510-128394582	73	0	-0.293068	0	0.199163	0	61.0811	78.5714	77.1479	79.2831	87.9928	68.8652
rn6	GSHG0023479	CAMK2D	calcium/calmodulin dependent protein kinase II delta	817	chr4:114372188-114683083	310896	18	25	0.72	GSHG0023479_18	0	chr4(-):114426192-114429391	3200	0	-0.310019	0	-0.44031	0	74.9035	90.5115	81.3093	73.569	66.0896	88.1888
rn6	GSHG0022186	CCNL1	cyclin L1	57018	chr3:156864292-156878549	14258	5	13	0.384615	GSHG0022186_5	1	chr3(-):156870031-156870824	794	0	-0.292141	0	-0.0955626	0	33.0083	41.2817	36.7337	36.1678	32.6904	34.3237
rn6	GSHG0007701	CDK17	cyclin dependent kinase 17	5128	chr12:96672040-96794366	122327	16	16	1	GSHG0007701_16	1	chr12(-):96674058-96674585	528	0	0.230182	0	0.189142	0	57.5988	50.3519	52.3169	63.1143	61.8266	59.4701
rn6	GSHG0023007	CDKN2AIP	CDKN2A interacting protein	55602	chr4:184365744-184370215	4472	2	2	1	GSHG0023007_2	0	chr4(+):184366819-184367240	422	0	-0.784421	0	-0.299433	0	8.57516	15.8077	17.0118	11.8642	18.6079	18.5372
rn6	GSHG0021172	CEP63	centrosomal protein 63	80254	chr3:134204566-134293859	89294	15	17	0.882353	GSHG0021172_15	1	chr3(+):134277190-134277991	802	1	0.88224	0	0.558495	0	92.8571	76.8254	61.5081	95.8333	63.1896	66.4471
rn6	GSHG0000994	CHTOP	chromatin target of PRMT1	26097	chr1:153606458-153618782	12325	2	5	0.4	GSHG0000994_2	1	chr1(+):153609130-153610770	1641	0	-0.0703579	0	0.272161	0	26.8408	24.0069	26.1751	31.0856	22.8717	26.3002
rn6	GSHG0025318	CLK4	CDC like kinase 4	57396	chr5:178029666-178057616	27951	8	17	0.470588	GSHG0025318_8	1	chr5(-):178043950-178044344	395	0	-0.102003	0	-0.321442	0	62.909	64.9716	66.9221	56.848	59.8638	66.9386
rn6	GSHG0145626	CREBZF	CREB/ATF bZIP transcription factor	58487	chr11:85368608-85376182	7575	1	3	0.333333	GSHG0145626_1	1	chr11(-):85374646-85374858	213	0	-0.191044	0	0.200666	0	50.4574	54.5183	52.0463	54.8138	56.4474	51.9177
rn6	GSHG0002554	CRTC2	CREB regulated transcription coactivator 2	200186	chr1:153920148-153931132	10985	13	14	0.928571	GSHG0002554_13	0	chr1(-):153921121-153921309	189	0	0.781542	0	0.452572	1	92	79.9887	70.7862	83.2067	75.5776	73.1784
rn6	GSHG0020726	CTNNB1	catenin beta 1	1499	chr3:41236401-41281943	45543	18	18	1	GSHG0020726_18	1	chr3(+):41280846-41281150	305	0	0.354807	0	0.565418	0	82.8587	78.9057	80.3103	83.8549	80.5664	79.7761
rn6	GSHG0028522	CTTNBP2	cortactin binding protein 2	83992	chr7:117350702-117513561	162860	4	22	0.181818	GSHG0028522_4	0	chr7(-):117424509-117431181	6673	0	0.18799	0	0.451996	0	49.8182	46.1638	45.61	52.174	46.0337	43.8576
rn6	GSHG0022368	DLG1	discs large MAGUK scaffold protein 1	1739	chr3:196769431-197026143	256713	24	32	0.75	GSHG0022368_24	1	chr3(-):196802742-196803456	715	0	0.235243	0	-0.125839	0	51.154	51.6327	47.494	47.2725	49.0819	47.5861
rn6	GSHG0018717	DLGAP4	DLG associated protein 4	22839	chr20:34894245-35157038	262794	12	16	0.75	GSHG0018717_12	1	chr20(+):35127725-35127990	266	0	0.258957	0	-0.239998	0	85.8829	85.7848	80.4601	80.6195	76.0018	82.5727
rn6	GSHG0029931	EEF1D	eukaryotic translation elongation factor 1 delta	1936	chr8:144661892-144679845	17954	5	11	0.454545	GSHG0029931_5	0	chr8(-):144669023-144671160	2138	0	0.716425	0	0.115615	1	57.8052	35.7567	31.8963	38.9913	33.9063	35.1951
rn6	GSHG0009541	EML5	echinoderm microtubule associated protein like 5	161436	chr14:89078776-89259165	180390	35	44	0.795455	GSHG0009541_35	0	chr14(-):89091472-89093181	1710	0	-0.175634	0	0.0122938	0	25.7444	24.4551	33.8312	38.0421	39.1136	40.3861
rn6	GSHG0028690	EZH2	enhancer of zeste 2 polycomb repressive complex 2 subunit	2146	chr7:148504464-148581441	76978	17	22	0.772727	GSHG0028690_17	0	chr7(-):148511230-148512005	776	0	0.333593	0	-0.0413421	0	42.7444	44.359	33.8272	28.2463	28.7552	27.6618
rn6	GSHG0010429	FAM214A	family with sequence similarity 214 member A	56204	chr15:52873530-52970954	97425	13	14	0.928571	GSHG0010429_13	0	chr15(-):52877142-52879347	2206	0	0.634974	0	0.497347	1	74.1811	48.4369	48.4158	72.6107	52.3555	51.0376
rn6	GSHG0006103	FAM76B	family with sequence similarity 76 member B	143684	chr11:95502100-95522955	20856	7	10	0.7	GSHG0006103_7	0	chr11(-):95512300-95512770	471	0	-0.4082	0	-0.0231211	0	17.4713	24.9696	23.3636	17.4869	27.224	21.1966
rn6	GSHG0006103	FAM76B	family with sequence similarity 76 member B	143684	chr11:95502100-95522955	20856	8	10	0.8	GSHG0006103_8	0	chr11(-):95512122-95512241	120	0	0.091893	0	-0.151303	0	35.3655	45.9722	37.8815	33.6256	43.2488	41.2491
rn6	GSHG0146119	FGFR1OP	FGFR1 oncogene partner	11116	chr6:167412805-167455906	43102	7	12	0.583333	GSHG0146119_7	0	chr6(+):167427056-167435896	8841	0	-0.0428617	0	-0.629906	0	56.6865	65.3575	60.708	30.0965	51.7487	55.3095
rn6	GSHG0118933	FGFR2	fibroblast growth factor receptor 2	2263	chr10:122483324-123535190	1051867	16	28	0.571429	GSHG0118933_16	1	chr10(-):123276978-123278195	1218	0	-0.228387	0	-0.726116	0	60.7881	67.1892	64.9307	44.1223	58.3831	72.2153
rn6	GSHG0013224	FLOT2	flotillin 2	2319	chr17:27206353-27224754	18402	3	11	0.272727	GSHG0013224_3	1	chr17(-):27211334-27212874	1541	0	-0.22065	0	-0.592846	0	69.7739	62.4327	70.1836	55.5173	59.7161	69.604
rn6	GSHG0026844	FYN	FYN proto-oncogene, Src family tyrosine kinase	2534	chr6:111981535-112194655	213121	11	16	0.6875	GSHG0026844_11	0	chr6(-):112020874-112021306	433	0	-0.64403	0	-0.364616	0	59.531	90.1518	85.7228	64.9392	83.5819	77.7178
rn6	GSHG0026844	FYN	FYN proto-oncogene, Src family tyrosine kinase	2534	chr6:111981535-112194655	213121	12	16	0.75	GSHG0026844_12	0	chr6(-):112017660-112020717	3058	0	-0.501716	0	-0.541503	0	33.0324	48.6553	45.229	32.2088	57.9435	54.6617
rn6	GSHG0024389	GRIA1	glutamate ionotropic receptor AMPA type subunit 1	2890	chr5:152869172-153193428	324257	18	20	0.9	GSHG0024389_18	1	chr5(+):153174296-153175035	740	0	-0.64477	0	-0.0309116	0	84.5768	91.8162	92.703	93.8889	89.011	94.4444
rn6	GSHG0022942	GRIA2	glutamate ionotropic receptor AMPA type subunit 2	2891	chr4:158141295-158287227	145933	17	20	0.85	GSHG0022942_17	1	chr4(+):158282277-158282689	413	0	-0.7342	0	0.31253	0	85.0043	88.4365	88.8818	91.8402	89.2376	86.6615
rn6	GSHG0031795	GRIA3	glutamate ionotropic receptor AMPA type subunit 3	2892	chrX:122318096-122624756	306661	17	19	0.894737	GSHG0031795_17	0	chrX(+):122599640-122613913	14274	0	-0.249869	0	-0.0197965	0	61.6555	77.5682	71.1412	69.3281	77.5993	70.2151
rn6	GSHG0005214	GRIA4	glutamate ionotropic receptor AMPA type subunit 4	2893	chr11:105480800-105852819	372020	17	19	0.894737	GSHG0005214_17	0	chr11(+):105836789-105842640	5852	0	0.356583	0	-0.174938	0	93.75	95.4545	82.9167	79.7059	78.8263	83.4968
mm10	GSHG0005214	GRIA4	glutamate ionotropic receptor AMPA type subunit 4	2893	chr11:105480800-105852819	372020	19	19	1	GSHG0005214_19	0	chr11(+):105845172-105850301	5130	0	0.271676	0	0.553005	0	34.8667	38.1673	34.0252	39.4444	34.4048	32.7653
mm10	GSHG0019616	GRIK1	glutamate ionotropic receptor kainate type subunit 1	2897	chr21:30909256-31312370	403115	18	18	1	GSHG0019616_18	0	chr21(-):30909707-30910118	412	0	0.764223	0	0.175925	0	81.895	77.1299	67.4065	87.7435	77.4581	83.7929
rn6	GSHG0030606	GRIN1	glutamate ionotropic receptor NMDA type subunit 1	2902	chr9:140032842-140063214	30373	20	20	1	GSHG0030606_20	0	chr9(+):140059749-140061862	2114	0	0.712756	0	-0.406268	0	40.9003	23.9578	24.3463	46.0266	42.2305	49.5413
rn6	GSHG0025077	H2AFY	H2A histone family member Y	9555	chr5:134670071-134735578	65508	7	10	0.7	GSHG0025077_7	1	chr5(-):134686604-134688635	2032	0	-0.465883	0	0.306687	0	82.6854	86.1387	88.1484	92.5453	84.6899	86.3949
rn6	GSHG0001023	HCN3	hyperpolarization activated cyclic nucleotide gated potassium channel 3	57657	chr1:155247218-155259638	12421	3	8	0.375	GSHG0001023_3	0	chr1(+):155253927-155254329	403	0	-0.0270228	0	0.114849	0	86.3889	74.5967	84.8036	86.7749	79.9025	85.3216
rn6	GSHG0015798	HNRNPL	heterogeneous nuclear ribonucleoprotein L	3191	chr19:39327029-39342987	15959	7	14	0.5	GSHG0015798_7	1	chr19(-):39332323-39334481	2159	0	0.328293	0	-0.0521616	0	84.6285	82.7108	80.3265	79.8586	78.4705	77.8956
rn6	GSHG0019302	HRH3	histamine receptor H3	11255	chr20:60790017-60795323	5307	3	4	0.75	GSHG0019302_3	0	chr20(-):60791483-60791578	96	0	0	0	-0.0267402	0	100	100	100	99.7717	96.8547	98.99
rn6	GSHG0007634	KCNC2	potassium voltage-gated channel subfamily C member 2	3747	chr12:75433857-75603528	169672	7	7	1	GSHG0007634_7	1	chr12(-):75434987-75436059	1073	0	0.404277	0	0.675842	0	92.5159	89.4633	90.4101	89.2463	88.517	85.7813
rn6	GSHG0016019	KCNC3	potassium voltage-gated channel subfamily C member 3	3748	chr19:50815199-50836772	21574	6	7	0.857143	GSHG0016019_6	0	chr19(-):50819349-50823479	4131	0	0.519684	0	0.601832	0	85.7057	83.5046	80.6828	90.9665	85.2948	79.3936
rn6	GSHG0012724	KCNH6	potassium voltage-gated channel subfamily H member 6	81033	chr17:61600695-61626338	25644	7	14	0.5	GSHG0012724_7	0	chr17(+):61615626-61615770	145	0	-0.185637	0	0.415857	0	34.0278	5	32.7841	47.4776	21.1827	27.2101
mm10	GSHG0017762	LRRTM1	leucine rich repeat transmembrane neuronal 1	347730	chr2:80515483-80531874	16392	1	3	0.333333	GSHG0017762_1	0	chr2(-):80531004-80531276	273	0	-0.391452	0	-0.661836	0	19.2207	23.7209	23.2426	13.6522	21.9553	26.1176
rn6	GSHG0016935	MARCH7	membrane associated ring-CH-type finger 7	64844	chr2:160568968-160625094	56127	12	12	1	GSHG0016935_12	0	chr2(+):160621186-160623794	2609	0	0.609331	0	0.660556	1	63.4098	33.0408	30.0189	65.3792	32.9587	33.0176
mm10 and rn6	GSHG0016622	MAT2A	methionine adenosyltransferase 2A	4144	chr2:85766101-85772401	6301	10	10	1	GSHG0016622_10	1	chr2(+):85770158-85770792	635	0	0.74592	0	0.317582	1	84.2438	65.7799	63.3979	81.2636	67.3489	69.684
rn6	GSHG0009428	MAX	MYC associated factor X	4149	chr14:65472819-65569413	96595	5	7	0.714286	GSHG0009428_5	1	chr14(-):65544147-65544630	484	0	-0.188904	0	0.0898177	0	59.2703	73.1944	62.4849	58.7079	59.2673	57.0984
mm10 and rn6	GSHG0009428	MAX	MYC associated factor X	4149	chr14:65472819-65569413	96595	6	7	0.857143	GSHG0009428_6	1	chr14(-):65543382-65544061	680	0	-0.7526	0	-0.367889	0	73.8026	88.1952	86.6146	75.8256	82.5513	81.3765
mm10	GSHG0013332	MED1	mediator complex subunit 1	5469	chr17:37560538-37607527	46990	17	17	1	GSHG0013332_17	0	chr17(-):37561562-37566833	5272	0	-0.210546	0	0.613013	0	96.3485	95.992	96.5839	98.487	97.5426	95.2268
mm10	GSHG0032048	MED14	mediator complex subunit 14	9282	chrX:40507558-40595136	87579	31	31	1	GSHG0032048_31	0	chrX(-):40511132-40513615	2484	0	0.504439	0	0.618188	0	64.4837	34.8038	43.8882	67.9759	46.2072	47.5367
rn6	GSHG0011496	METTL26	methyltransferase like 26	84326	chr16:684427-686366	1940	3	5	0.6	GSHG0011496_3	1	chr16(-):684957-685280	324	0	0.670586	0	0.0526482	0	32.2116	19.3259	20.0442	26.303	20.1908	24.7292
rn6	GSHG0021348	MFN1	mitofusin 1	55669	chr3:179065480-179111006	45527	10	17	0.588235	GSHG0021348_10	0	chr3(+):179093130-179094829	1700	0	-0.314018	0	-0.593729	0	53.8058	54.954	56.5171	52.1242	59.4781	63.2876
rn6	GSHG0000473	NASP	nuclear autoantigenic sperm protein	4678	chr1:46049660-46084576	34917	6	16	0.375	GSHG0000473_6	0	chr1(+):46072264-46072992	729	0	0.240867	0	-0.11621	0	74.4317	69.5416	72.5203	69.6207	70.0475	71.8686
mm10	GSHG0012222	NDEL1	nudE neurodevelopment protein 1 like 1	81565	chr17:8339167-8389671	50505	9	12	0.75	GSHG0012222_9	1	chr17(+):8366673-8370247	3575	0	0.49407	0	0.245359	0	66.797	62.4185	56.4516	69.3118	63.6667	61.9416
mm10 and rn6	GSHG0032185	NEXMIF	neurite extension and migration factor	340533	chrX:73952692-74145320	192629	4	4	1	GSHG0032185_4	0	chrX(-):73959334-73959934	601	0	-0.670153	0	-0.498913	0	78.1863	82.4785	90.9986	72.0063	86.6826	88.6905
rn6	GSHG0030671	NFIB	nuclear factor I B	4781	chr9:14081842-14398982	317141	12	14	0.857143	GSHG0030671_12	0	chr9(-):14113081-14116206	3126	0	0.0891336	0	0.141041	0	28.0797	44.8864	24.9376	39.7873	28.7247	29.3815
rn6	GSHG0031607	NLGN3	neuroligin 3	54413	chrX:70364681-70391049	26369	3	7	0.428571	GSHG0031607_3	0	chrX(+):70368756-70373326	4571	0	0.418863	0	-0.343125	0	27.8666	24.1526	20.7846	22.7025	21.0124	32.4453
rn6	GSHG0002097	NRDC	nardilysin convertase	4898	chr1:52254868-52344609	89742	3	34	0.0882353	GSHG0002097_3	1	chr1(-):52303293-52305897	2605	0	0.462337	0	0.114902	0	81.0493	63.4473	61.6517	75.2588	67.1944	71.3117
rn6	GSHG0002097	NRDC	nardilysin convertase	4898	chr1:52254868-52344609	89742	4	34	0.117647	GSHG0002097_4	1	chr1(-):52302111-52303158	1048	0	0.212622	0	-0.120254	0	76.8263	73.1548	71.8224	77.1114	78.5966	80.8343
mm10	GSHG0009475	NUMB	NUMB, endocytic adaptor protein	8650	chr14:73741918-73925286	183369	13	13	1	GSHG0009475_13	0	chr14(-):73744002-73745988	1987	0	-0.214405	0	0.010231	0	97.2222	88.8889	97.7778	97.5	92.3513	96.59
rn6	GSHG0030483	ODF2	outer dense fiber of sperm tails 2	4957	chr9:131217434-131263571	46138	22	25	0.88	GSHG0030483_22	0	chr9(+):131256948-131258319	1372	0	-0.569302	0	-0.47547	0	51.4479	49.8958	57.2743	51.4698	58.2678	61.3034
rn6	GSHG0031613	OGT	O-linked N-acetylglucosamine (GlcNAc) transferase	8473	chrX:70752912-70795747	42836	4	22	0.181818	GSHG0031613_4	0	chrX(+):70764486-70767756	3271	0	0.396915	0	-0.2189	0	85.5139	74.7756	78.1222	79.5903	75.8915	81.6821
rn6	GSHG0015649	PBX4	PBX homeobox 4	80714	chr19:19672517-19729725	57209	3	7	0.428571	GSHG0015649_3	0	chr19(-):19681109-19681394	286	0	0.5206	0	-0.390688	1	70	70.8333	47.6724	58.8889	71.4579	79.2659
rn6	GSHG0004556	PGAP2	post-GPI attachment to proteins 2	27315	chr11:3818954-3847601	28648	11	12	0.916667	GSHG0004556_11	1	chr11(+):3845607-3846249	643	0	0.696097	0	0.433905	0	85.7369	79.2838	74.1863	88.8257	82.9612	81.1936
rn6	GSHG0011158	PHKB	phosphorylase kinase regulatory subunit beta	5257	chr16:47495210-47735434	240225	27	33	0.818182	GSHG0011158_27	0	chr16(+):47698887-47699852	966	0	0.333635	0	0.0270416	0	98.2143	94.5164	94.561	97.8596	92.0711	95.8555
rn6	GSHG0014285	PIAS2	protein inhibitor of activated STAT 2	9063	chr18:44383181-44500130	116950	18	20	0.9	GSHG0014285_18	0	chr18(-):44398411-44400895	2485	1	0.811429	0	0.330545	0	40.8749	31.207	26.8963	29.0843	25.8251	19.1291
rn6	GSHG0010563	PKM	pyruvate kinase M1/2	5315	chr15:72491370-72524163	32794	13	15	0.866667	GSHG0010563_13	1	chr15(-):72494962-72495362	401	0	-0.303493	0	-0.198223	0	98.616	98.8615	99.3174	98.6359	99.8734	99.1815
rn6	GSHG0012151	PLD2	phospholipase D2	5338	chr17:4710396-4726727	16332	10	24	0.416667	GSHG0012151_10	0	chr17(+):4714247-4717712	3466	0	0.336785	0	0.0271919	0	17.1239	10.9397	14.1155	17.3782	18.1864	17.8768
rn6	GSHG0026796	PNISR	PNN interacting serine and arginine rich protein	25957	chr6:99840526-99873221	32696	10	16	0.625	GSHG0026796_10	1	chr6(-):99851759-99852478	720	0	0.103413	0	0.592186	0	51.8369	47.7844	48.0185	52.1736	41.2578	37.6753
rn6	GSHG0026796	PNISR	PNN interacting serine and arginine rich protein	25957	chr6:99840526-99873221	32696	13	16	0.8125	GSHG0026796_13	1	chr6(-):99848188-99848419	232	0	0.446758	0	0.29807	0	77.0972	72.1206	70.673	77.0842	71.5657	74.1316
rn6	GSHG0007780	PPP1CC	protein phosphatase 1 catalytic subunit gamma	5501	chr12:111157613-111180783	23171	7	7	1	GSHG0007780_7	1	chr12(-):111158010-111158909	900	0	0.675093	0	0.626551	0	98.6343	96.8382	96.205	99.0123	96.8793	96.8468
rn6	GSHG0015830	PRX	periaxin	57716	chr19:40899672-40919273	19602	6	6	1	GSHG0015830_6	0	chr19(-):40903878-40904526	649	0	0.345828	0	0.232223	0	20.8925	15.6889	15.307	23.4781	12.3433	16.2684
rn6	GSHG0006004	RAB6A	RAB6A, member RAS oncogene family	5870	chr11:73386683-73472201	85519	5	9	0.555556	GSHG0006004_5	1	chr11(-):73429764-73429829	66	0	0	0	-0.452277	0	100	100	100	95	97.3684	100
rn6	GSHG0008965	RBM25	RNA binding motif protein 25	58517	chr14:73525215-73588076	62862	17	20	0.85	GSHG0008965_17	1	chr14(+):73577864-73578235	372	0	0.0538841	0	-0.378918	0	39.1078	25.0801	35.5494	35.6857	30.2028	38.4925
rn6	GSHG0026841	REV3L	REV3 like, DNA directed polymerase zeta catalytic subunit	5980	chr6:111620232-111804918	184687	12	36	0.333333	GSHG0026841_12	0	chr6(-):111702648-111708967	6320	1	-0.812243	0	-0.162632	0	4.7027	13.916	16.8089	14.2253	24.8835	23.1819
rn6	GSHG0007437	RHEBL1	RHEB like 1	121268	chr12:49458460-49738334	279875	3	8	0.375	GSHG0007437_3	0	chr12(-):49460819-49462817	1999	0	0.691372	0	-0.0846303	0	23.1579	10.9908	9.3616	22.0078	14.0205	21.5448
rn6	GSHG0020942	ROBO2	roundabout guidance receptor 2	6092	chr3:77089294-77699115	609822	25	27	0.925926	GSHG0020942_25	0	chr3(+):77681808-77684020	2213	0	-0.395856	0	-0.360373	0	10	100	65.6566	51.1905	100	83.3333
rn6	GSHG0005038	RPS6KB2	ribosomal protein S6 kinase B2	6199	chr11:67195935-67202878	6944	10	15	0.666667	GSHG0005038_10	1	chr11(+):67200688-67200810	123	0	0.716677	0	0.642722	0	65.9127	47.7707	47.8214	70.7936	49.4182	49.9656
mm10	GSHG0014908	SAMD4B	sterile alpha motif domain containing 4B	55095	chr19:39833099-39875552	42454	15	15	1	GSHG0014908_15	1	chr19(+):39873932-39874138	207	0	0.784918	0	0.387061	0	31.5567	28.6414	26.2474	30.8416	24.1297	27.0431
rn6	GSHG0016949	SCN2A	sodium voltage-gated channel alpha subunit 2	6326	chr2:166095912-166248818	152907	6	29	0.206897	GSHG0016949_6	0	chr2(+):166165305-166165674	370	0	0.141287	0	-0.152419	0	24.7059	6.03175	19.1867	40.6475	38.8274	49.6032
rn6	GSHG0016949	SCN2A	sodium voltage-gated channel alpha subunit 2	6326	chr2:166095912-166248818	152907	7	29	0.241379	GSHG0016949_7	0	chr2(+):166165767-166165861	95	0	-0.671145	0	0.286942	0	25	83.3333	86.6667	91.1765	100	64.7059
mm10	GSHG0007137	SFSWAP	splicing factor SWAP	6433	chr12:132195632-132284282	88651	1	18	0.0555556	GSHG0007137_1	0	chr12(+):132195993-132198615	2623	0	-0.503387	0	-0.632573	0	37.8937	46.7367	46.8012	32.1566	52.2707	53.1556
rn6	GSHG0006925	SLC25A3	solute carrier family 25 member 3	5250	chr12:98987403-98995778	8376	2	8	0.25	GSHG0006925_2	1	chr12(+):98987914-98989210	1297	0	-0.755628	0	-0.522924	0	86.6255	85.1388	95.1938	90.066	90.7979	95.6053
rn6	GSHG0006925	SLC25A3	solute carrier family 25 member 3	5250	chr12:98987403-98995778	8376	3	8	0.375	GSHG0006925_3	1	chr12(+):98989336-98989504	169	0	0.403883	0	-0.14479	0	99.1968	99.3671	97.9033	98.1426	99.2024	98.6939
rn6	GSHG0016944	SLC4A10	solute carrier family 4 member 10	57282	chr2:162480845-162841792	360948	17	31	0.548387	GSHG0016944_17	0	chr2(+):162758675-162760513	1839	0	-0.130072	0	-0.747452	0	97.9592	96.7105	98.3223	91.8132	98.4929	98.3853
rn6	GSHG0028841	SLC7A2	solute carrier family 7 member 2	6542	chr8:17354597-17428076	73480	8	13	0.615385	GSHG0028841_8	0	chr8(+):17412209-17412454	246	0	0.361111	0	-0.252079	0	100	100	93.3333	93.75	100	98.3333
rn6	GSHG0011290	SLC7A6	solute carrier family 7 member 6	9057	chr16:68298419-68335726	37308	7	13	0.538462	GSHG0011290_7	0	chr16(+):68324444-68325111	668	0	-0.233098	0	-0.617783	0	57.2379	71.1428	61.9017	37.1944	62.4052	58.2253
rn6	GSHG0017578	SLC8A1	solute carrier family 8 member A1	6546	chr2:40339286-40739575	400290	7	15	0.466667	GSHG0017578_7	0	chr2(-):40404996-40405526	531	0	-0.159131	0	0.274608	0	50	100	77.7778	41.6667	50	16.6667
rn6	GSHG0011278	SLC9A5	solute carrier family 9 member A5	6553	chr16:67271586-67306107	34522	5	17	0.294118	GSHG0011278_5	0	chr16(+):67289375-67289655	281	0	0.436906	0	-0.00149798	0	51.6667	29.6924	29.8739	40.1974	36.1766	42.8386
rn6	GSHG0011278	SLC9A5	solute carrier family 9 member A5	6553	chr16:67271586-67306107	34522	7	17	0.411765	GSHG0011278_7	0	chr16(+):67290593-67290813	221	0	0.633206	0	0.424587	0	51.3972	40.5395	37.116	49.4246	42.119	37.208
rn6	GSHG0000253	SRRM1	serine and arginine repetitive matrix 1	10250	chr1:24969591-24999771	30181	4	19	0.210526	GSHG0000253_4	0	chr1(+):24973281-24975349	2069	0	0.384028	0	-0.512431	0	75.9301	62.2913	67.1427	63.3074	67.1194	73.8936
rn6	GSHG0004871	STX3	syntaxin 3	6809	chr11:59480929-59573354	92426	10	13	0.769231	GSHG0004871_10	0	chr11(+):59560988-59562844	1857	0	-0.270902	0	-0.0726251	0	36.3058	48.014	44.4076	41.7485	43.1345	45.8667
rn6	GSHG0020461	SULT4A1	sulfotransferase family 4A member 1	25830	chr22:44220384-44258404	38021	6	7	0.857143	GSHG0020461_6	1	chr22(-):44223521-44224939	1419	0	-0.21669	0	-0.245991	0	89.5833	97.429	92.4434	93.8406	93.1515	96.9771
rn6	GSHG0008425	SUPT20H	SPT20 homolog, SAGA complex component	55578	chr13:37583453-37633850	50398	28	28	1	GSHG0008425_28	1	chr13(-):37583947-37584688	742	0	0.621262	0	0.568717	0	32.066	27.233	23.5612	28.0468	22.4451	22.2569
rn6	GSHG0015323	TCF3	transcription factor 3	6929	chr19:1609283-1652328	43046	18	20	0.9	GSHG0015323_18	0	chr19(-):1612433-1615283	2851	0	0.0856121	0	0.47619	0	34.2238	32.5676	33.9158	36.3437	32.4902	24.7043
rn6	GSHG0002055	TESK2	testis associated actin remodelling kinase 2	10420	chr1:45809555-45956872	147318	9	12	0.75	GSHG0002055_9	0	chr1(-):45812735-45813280	546	0	0.207254	0	-0.194139	0	42.5308	44.1885	38.6763	34.4949	32.4624	35.4556
rn6	GSHG0000716	TMEM56 // TMEM56-RWDD3 // RWDD3	transmembrane protein 56 // TMEM56-RWDD3 readthrough // RWD domain containing 3	25950	chr1:95558071-95712773	154703	14	15	0.933333	GSHG0000716_14	1	chr1(+):95710208-95712097	1890	0	0.517994	0	0.185582	0	98.793	93.3127	95.2129	98.1383	90.142	94.4148
rn6	GSHG0006923	TMPO	thymopoietin	7112	chr12:98909351-98944162	34812	6	10	0.6	GSHG0006923_6	0	chr12(+):98938128-98938219	92	0	0.318948	0	0.317806	0	67.4872	32.8989	53.2865	77.6361	45.977	59.324
rn6	GSHG0009920	TPM1	tropomyosin 1	7168	chr15:63334838-63364114	29277	12	14	0.857143	GSHG0009920_12	1	chr15(+):63356342-63358094	1753	0	-0.342927	0	0.00652857	0	64.3254	65.4989	71.9125	66.6456	61.3115	64.1029
rn6	GSHG0009920	TPM1	tropomyosin 1	7168	chr15:63334838-63364114	29277	8	14	0.571429	GSHG0009920_8	1	chr15(+):63353473-63353911	439	0	-0.369435	0	-0.185296	0	54.6522	69.3046	61.7299	47.7306	57.0525	54.8073
rn6	GSHG0002559	TPM3	tropomyosin 3	7170	chr1:154127780-154164611	36832	10	15	0.666667	GSHG0002559_10	0	chr1(-):154143965-154144504	540	0	0.561034	0	0.0162012	0	76.6667	59.6357	61.4034	54.8963	54.3338	52.1819
rn6	GSHG0023444	UBE2D3	ubiquitin conjugating enzyme E2 D3	7323	chr4:103715547-103790050	74504	10	11	0.909091	GSHG0023444_10	1	chr4(-):103720135-103720563	429	0	0	0	0.101591	0	100	100	100	99.2248	100	98.9247
rn6	GSHG0025760	VEGFA	vascular endothelial growth factor A	7422	chr6:43737946-43754221	16276	7	8	0.875	GSHG0025760_7	0	chr6(+):43748541-43749692	1152	0	0.690434	0	0.201909	0	51.3925	33.9123	31.8801	45.132	25.3425	30.3763
rn6	GSHG0006362	WNK1	WNK lysine deficient protein kinase 1	65125	chr12:862089-1020618	158530	9	31	0.290323	GSHG0006362_9	0	chr12(+):974531-977031	2501	0	0	0	-0.415168	0	100	100	100	98	100	100
