# Supplementary material for: Alzheimer’s disease pathogenetic progression is associated with changes in regulated retained introns and editing of circular RNAs
Source: Front Mol Neurosci. 2023 May 5;16:1141079. doi: 10.3389/fnmol.2023.1141079 (PMC10231643; doi:10.3389/fnmol.2023.1141079)
Supplement: Supplementary file 8 [file Table_8.XLSX]

## Sheet: Feuil1
StableID	GOI	IntronID	Symbol	Name	Aliases	Coordinates	Strand	Intron	IntronCoordinates hg19	IntronLength	Entorhinal Correlation Braak	Temporal Correlation Braak
GSHG0027954	0	GSHG0027954_27	INTS1	integrator complex subunit 1	DKFZp586J0619,INT1,KIAA1440,NET28	chr7:1509913-1544018	-1	27	chr7:1521125-1522181	1056	0.862973	0.865872
GSHG0014154	0	GSHG0014154_7	ENOSF1	enolase superfamily member 1	FUCD,HSRTSBETA,rTS,TYMSAS	chr18:670320-712664	-1	7	chr18:691107-691203	96	0.774814	0.851622
GSHG0013247	0	GSHG0013247_1	EVI2A	ecotropic viral integration site 2A	EVDA	chr17:29643428-29648767	-1	1	chr17:29647532-29648512	980	0.70678	0.847844
GSHG0010229	0	GSHG0010229_10	WHAMMP3	WAS protein homolog associated with actin, golgi membranes and microtubules pseudogene 3	NULL	chr15:23187728-23208417	-1	10	chr15:23191580-23191833	253	0.57202	0.847038
GSHG0145334	0	GSHG0145334_15	ALG13	ALG13, UDP-N-acetylglucosaminyltransferase subunit	CDG1S,FLJ23018,MDS031,TDRD13,YGL047W	chrX:110924346-111003877	1	15	chrX:110963399-110964830	1431	0.600558	0.846345
GSHG0015271	0	GSHG0015271_1	ZNF274	zinc finger protein 274	ZKSCAN19,ZSCAN51	chr19:58694356-58724927	1	1	chr19:58694810-58695287	477	-0.216032	0.845763
GSHG0011272	0	GSHG0011272_4	FBXL8 // HSF4	F-box and leucine rich repeat protein 8 // heat shock transcription factor 4	Fbl8	chr16:67193891-67203848	1	4	chr16:67198048-67198343	295	0.583148	0.844936
GSHG0030595	0	GSHG0030595_4	MAMDC4	MAM domain containing 4	AEGP,DKFZp434M1411	chr9:139745395-139755252	1	4	chr9:139747662-139747736	74	0.393755	0.835541
GSHG0029017	0	GSHG0029017_8	TGS1	trimethylguanosine synthase 1	PIMT	chr8:56681582-56739004	1	8	chr8:56705344-56708536	3192	0.121914	0.83306
GSHG0018920	0	GSHG0018920_1	SLC2A4RG	SLC2A4 regulator	GEF,HDBP1,Si-1-2,Si-1-2-19	chr20:62371166-62375396	1	1	chr20:62371392-62371729	337	0.109607	0.831614
GSHG0028116	0	GSHG0028116_1	HERPUD2	HERPUD family member 2	FLJ22313	chr7:35672272-35734772	-1	1	chr7:35734238-35734410	172	0.643328	0.830829
GSHG0006190	0	GSHG0006190_12	USP28	ubiquitin specific peptidase 28	KIAA1515	chr11:113668597-113746292	-1	12	chr11:113699643-113699918	275	0.411911	0.83046
GSHG0005926	0	GSHG0005926_6	SLC29A2	solute carrier family 29 member 2	DER12	chr11:66129993-66139947	-1	6	chr11:66136143-66136530	387	0.562258	0.83025
GSHG0001706	0	GSHG0001706_31	NPHP4	nephrocystin 4	KIAA0673,POC10,SLSN4	chr1:5922868-6052534	-1	31	chr1:5925334-5926432	1098	0.770865	0.825018
GSHG0005778	0	GSHG0005778_11	SLC43A1	solute carrier family 43 member 1	PB39,R00504	chr11:57252004-57283192	-1	11	chr11:57258836-57259063	227	0.416521	0.824361
GSHG0010288	0	GSHG0010288_15	GOLGA8A	golgin A8 family member A	GM88,GOLGIN-67	chr15:34671269-35059756	-1	15	chr15:34677676-34677940	264	0.664776	0.822915
GSHG0021940	0	GSHG0021940_25	CFAP44	cilia and flagella associated protein 44	FLJ11142	chr3:113005777-113160361	-1	25	chr3:113049516-113052252	2736	0.590623	0.822592
GSHG0033850	0	GSHG0033850_14	STARD9	StAR related lipid transfer domain containing 9	KIAA1300,KIF16A	chr15:42867857-43013196	1	14	chr15:42957529-42957983	454	0.555608	0.820746
GSHG0026830	0	GSHG0026830_21	MICAL1 // ZBTB24	microtubule associated monooxygenase, calponin and LIM domain containing 1 // zinc finger and BTB domain containing 24	BIF1,DKFZp434B1517,FLJ11937,FLJ21739,KIAA0441,MICAL,PATZ2	chr6:109764462-109804440	-1	21	chr6:109770083-109770602	519	0.413221	0.819493
GSHG0044896	0	GSHG0044896_8	FRG1JP	FSHD region gene 1 family member J, pseudogene	NULL	chr9:68427785-68455368	-1	8	chr9:68429183-68430169	986	0.49145	0.819491
GSHG0003429	0	GSHG0003429_8	ADAMTS14	ADAM metallopeptidase with thrombospondin type 1 motif 14	NULL	chr10:72432262-72522197	1	8	chr10:72493785-72494924	1139	0.727748	0.817575
GSHG0030315	0	GSHG0030315_3	NR4A3	nuclear receptor subfamily 4 group A member 3	CHN,CSMF,MINOR,NOR1	chr9:102584137-102629173	1	3	chr9:102589084-102590322	1238	-0.416667	0.816497
GSHG0020080	0	GSHG0020080_4	SERHL2	serine hydrolase like 2	NULL	chr22:42949865-42970388	1	4	chr22:42951712-42952069	357	0.609781	0.816384
GSHG0020135	0	GSHG0020135_8	TRABD	TraB domain containing	PP2447	chr22:50624341-50638028	1	8	chr22:50636018-50636251	233	0.652385	0.814794
GSHG0016547	0	GSHG0016547_1	NAGK	N-acetylglucosamine kinase	GNK	chr2:71295408-71305998	1	1	chr2:71295843-71297631	1788	0.780144	0.812706
GSHG0007664	0	GSHG0007664_16	CEP290	centrosomal protein 290	3H11Ag,BBS14,CT87,FLJ13615,JBTS5,KIAA0373,LCA10,MKS4,NPHP6,POC3,rd16,SLSN6	chr12:88442791-88535993	-1	16	chr12:88512348-88512419	71	0.68097	0.811925
GSHG0022977	0	GSHG0022977_16	CLCN3	chloride voltage-gated channel 3	ClC-3,CLC3	chr4:170541672-170644338	1	16	chr4:170639019-170641057	2038	0.618599	0.809936
GSHG0017818	0	GSHG0017818_19	ANKRD36C	ankyrin repeat domain 36C	DKFZp667P0924	chr2:96515296-96658068	-1	19	chr2:96606948-96610374	3426	0.824017	0.808697
GSHG0020188	0	GSHG0020188_2	CLDN5	claudin 5	BEC1,CPETRL1	chr22:19510547-19515068	-1	2	chr22:19512066-19512677	611	0.73597	0.808356
GSHG0030300	0	GSHG0030300_46	LOC100499484-C9ORF174 // LOC100499484 // CCDC180 // SUGT1P4-STRA6LP // SUGT1P4-STRA6LP-CCDC180	LOC100499484-C9orf174 readthrough // SUGT1-1300002K09Rik pseudogene // coiled-coil domain containing 180 // SUGT1P4-STRA6LP readthrough // SUGT1P4-STRA6LP-CCDC180 readthrough	BDAG1,DKFZp434I2420	chr9:100000708-100141033	1	46	chr9:100124534-100124644	110	0.820672	0.806874
GSHG0028868	0	GSHG0028868_3	FAM160B2	family with sequence similarity 160 member B2	FLJ21801	chr8:21946665-21961891	1	3	chr8:21952030-21952120	90	-0.0508604	0.806834
GSHG0013460	0	GSHG0013460_8	SLC25A39	solute carrier family 25 member 39	CGI-69,FLJ22407	chr17:42396993-42402238	-1	8	chr17:42398100-42398425	325	0.876699	0.805878
GSHG0132321	0	GSHG0132321_1	MIR570HG	MIR570 host gene	ENST00000453324	chr3:195415369-195438746	1	1	chr3:195415669-195416209	540	0.641299	0.805497
GSHG0029929	0	GSHG0029929_3	MROH6	maestro heat like repeat family member 6	NULL	chr8:144648362-144654928	-1	3	chr8:144653165-144653836	671	0.269194	0.805336
GSHG0027555	0	GSHG0027555_2	ZKSCAN5	zinc finger with KRAB and SCAN domains 5	ZNF914,ZSCAN37	chr7:99101607-99132297	1	2	chr7:99102784-99103627	843	0.473896	0.805122
GSHG0001706	0	GSHG0001706_34	NPHP4	nephrocystin 4	KIAA0673,POC10,SLSN4	chr1:5922868-6052534	-1	34	chr1:5923466-5923949	483	0.739994	0.804891
GSHG0017025	0	GSHG0017025_5	PJVK	pejvakin	NULL	chr2:179316163-179326293	1	5	chr2:179320879-179323236	2357	0.749693	0.804382
GSHG0032410	0	GSHG0032410_3	PNMA5	PNMA family member 5	KIAA1934	chrX:152157368-152162671	-1	3	chrX:152160266-152160459	193	0.899363	0.802211
GSHG0029960	0	GSHG0029960_10	RECQL4	RecQ like helicase 4	RecQ4	chr8:145736667-145743229	-1	10	chr8:145739747-145739825	78	-0.575382	0.801899
GSHG0010328	0	GSHG0010328_10	DNAJC17	DnaJ heat shock protein family (Hsp40) member C17	FLJ10634	chr15:41060068-41099676	-1	10	chr15:41060261-41065924	5663	0.318461	0.801765
GSHG0031314	0	GSHG0031314_11	DPH7	diphthamide biosynthesis 7	FLJ90634,RRT2	chr9:140448905-140473389	-1	11	chr9:140459411-140459536	125	0.334068	0.800904
GSHG0015384	0	GSHG0015384_7	PLIN5 // LRG1	perilipin 5 // leucine rich alpha-2-glycoprotein 1	LRG,LSDA5,LSDP5,MLDP,OXPAT	chr19:4522543-4540093	-1	7	chr19:4525845-4529084	3239	0.806097	0.788401
GSHG0008359	0	GSHG0008359_10	CENPJ	centromere protein J	BM032,CPAP,LAP,LIP1,Sas-4,SASS4,SCKL4	chr13:25456414-25497027	-1	10	chr13:25463539-25466780	3241	0.906646	0.772768
GSHG0020710	0	GSHG0020710_22	TTC21A	tetratricopeptide repeat domain 21A	IFT139A,STI2	chr3:39149152-39180394	1	22	chr3:39175820-39176583	763	0.881839	0.76814
GSHG0027954	0	GSHG0027954_26	INTS1	integrator complex subunit 1	DKFZp586J0619,INT1,KIAA1440,NET28	chr7:1509913-1544018	-1	26	chr7:1522344-1523377	1033	0.869164	0.758445
GSHG0023105	0	GSHG0023105_1	MRFAP1L1	Morf4 family associated protein 1 like 1	MGC9651	chr4:6709431-6711606	-1	1	chr4:6710371-6710957	586	0.808688	0.755626
GSHG0017199	0	GSHG0017199_6	TTLL4	tubulin tyrosine ligase like 4	KIAA0173	chr2:219575568-219620139	1	6	chr2:219609957-219610413	456	0.85267	0.754977
GSHG0022457	0	GSHG0022457_23	SORCS2	sortilin related VPS10 domain containing receptor 2	KIAA1329	chr4:7194374-7744571	1	23	chr4:7730190-7731313	1123	0.805326	0.75373
GSHG0012167	0	GSHG0012167_3	RPAIN	RPA interacting protein	hRIP,MGC4189,RIP	chr17:5322961-5336340	1	3	chr17:5326150-5329290	3140	0.900248	0.753217
GSHG0033378	1	GSHG0033378_2	NEU4	neuraminidase 4	NULL	chr2:242750160-242758739	1	2	chr2:242752557-242754470	1913	0.83178	0.750899
GSHG0014399	0	GSHG0014399_2	BSG	basigin (Ok blood group)	CD147,EMMPRIN,EMPRIN	chr19:571277-583493	1	2	chr19:572702-577773	5071	0.817686	0.749136
GSHG0023071	0	GSHG0023071_2	TMEM129	transmembrane protein 129	D4S2561E	chr4:1717680-1723084	-1	2	chr4:1719403-1719878	475	0.854192	0.74677
GSHG0013483	0	GSHG0013483_1	NULL	NULL	NULL	chr17:43315395-43319101	-1	1	chr17:43316609-43318312	1703	0.803539	0.743174
GSHG0010354	0	GSHG0010354_27	CDAN1	codanin 1	CDA-I,CDAI	chr15:43015361-43029417	-1	27	chr15:43016815-43017341	526	0.823059	0.741799
GSHG0012252	0	GSHG0012252_2	TTC19	tetratricopeptide repeat domain 19	FLJ20343,MGC19520	chr17:15902694-15932727	1	2	chr17:15903560-15905228	1668	0.819443	0.739418
GSHG0015180	0	GSHG0015180_1	RPS9	ribosomal protein S9	S9	chr19:54704724-54752862	1	1	chr19:54704830-54705027	197	0.815262	0.736127
GSHG0008324	0	GSHG0008324_6	UPF3A	UPF3A, regulator of nonsense mediated mRNA decay	HUPF3A,RENT3A,UPF3	chr13:115047059-115071292	1	6	chr13:115051876-115051993	117	0.815703	0.73578
GSHG0029331	0	GSHG0029331_4	MFSD3	major facilitator superfamily domain containing 3	NULL	chr8:145734419-145736611	1	4	chr8:145736287-145736373	86	0.808626	0.725015
GSHG0022457	0	GSHG0022457_22	SORCS2	sortilin related VPS10 domain containing receptor 2	KIAA1329	chr4:7194374-7744571	1	22	chr4:7728631-7730076	1445	0.803589	0.722798
GSHG0028360	0	GSHG0028360_6	BET1	Bet1 golgi vesicular membrane trafficking protein	hbet1	chr7:93592085-93633694	-1	6	chr7:93601976-93605215	3239	0.845745	0.713783
GSHG0020247	0	GSHG0020247_3	DERL3	derlin 3	derlin-3,FLJ43842,IZP6,MGC71803	chr22:24176692-24181199	-1	3	chr22:24180633-24180750	117	0.806411	0.704724
GSHG0000622	0	GSHG0000622_7	SRSF11	serine and arginine rich splicing factor 11	NET2,p54	chr1:70671365-70718730	1	7	chr1:70697659-70697950	291	0.80384	0.700736
GSHG0018179	0	GSHG0018179_7	NFE2L2 // LOC100130691	nuclear factor, erythroid 2 like 2 // uncharacterized LOC100130691	NRF2	chr2:178095031-178257427	-1	7	chr2:178186966-178187966	1000	0.83372	0.700172
GSHG0015419	0	GSHG0015419_5	SLC25A23	solute carrier family 25 member 23	APC2,FLJ30339,MGC2615	chr19:6436093-6459781	-1	5	chr19:6454729-6455962	1233	0.858059	0.690717
GSHG0011908	0	GSHG0011908_23	FHOD1	formin homology 2 domain containing 1	FHOS	chr16:67263294-67281425	-1	23	chr16:67263622-67263695	73	0.802102	0.690316
GSHG0132666	0	GSHG0132666_12	RAPGEF3	Rap guanine nucleotide exchange factor 3	bcm910,cAMP-GEFI,EPAC	chr12:48128455-48164823	-1	12	chr12:48142715-48143172	457	0.804161	0.676693
GSHG0028527	0	GSHG0028527_19	AASS	aminoadipate-semialdehyde synthase	LKRSDH,LORSDH	chr7:121713600-121784344	-1	19	chr7:121722946-121726065	3119	0.841241	0.676213
GSHG0030669	0	GSHG0030669_36	MPDZ	multiple PDZ domain crumbs cell polarity complex component	MUPP1	chr9:13105705-13279712	-1	36	chr9:13123298-13125214	1916	0.822321	0.675581
GSHG0030084	0	GSHG0030084_15	DNAI1	dynein axonemal intermediate chain 1	CILD1,DIC1,PCD	chr9:34458750-34520989	1	15	chr9:34512197-34512334	137	0.816403	0.671647
GSHG0023047	0	GSHG0023047_8	SLC49A3	solute carrier family 49 member 3	FLJ22269,LP2561	chr4:675613-683230	-1	8	chr4:676680-676998	318	0.944036	0.669492
GSHG0033644	0	GSHG0033644_10	CCDC154	coiled-coil domain containing 154	LOC645811	chr16:1484389-1494490	-1	10	chr16:1487956-1488050	94	0.882218	0.668283
GSHG0000038	0	GSHG0000038_14	MIB2	mindbomb E3 ubiquitin protein ligase 2	FLJ39787,skeletrophin,ZZZ5	chr1:1550795-1565990	1	14	chr1:1562825-1563052	227	0.863789	0.668012
GSHG0009507	0	GSHG0009507_2	VASH1-AS1	VASH1 antisense RNA 1	NULL	chr14:77248076-77253067	-1	2	chr14:77249120-77250035	915	0.806351	0.667723
GSHG0000060	0	GSHG0000060_12	ARHGEF16	Rho guanine nucleotide exchange factor 16	GEF16,NBR	chr1:3371147-3397675	1	12	chr1:3394591-3394987	396	-0.805522	0.665485
GSHG0030546	0	GSHG0030546_3	STKLD1	serine/threonine kinase like domain containing 1	MGC43306,SGK071	chr9:136243117-136271219	1	3	chr9:136249685-136251400	1715	0.80905	0.660879
GSHG0012275	0	GSHG0012275_56	MYO15A	myosin XVA	NULL	chr17:18012020-18083115	1	56	chr17:18063332-18064630	1298	0.805426	0.658322
GSHG0007208	0	GSHG0007208_6	PIANP	PILR alpha associated neural protein	DKFZp547D2210,PANP	chr12:6802957-6810009	-1	6	chr12:6804224-6804595	371	0.855255	0.655566
GSHG0011093	0	GSHG0011093_13	KIF22	kinesin family member 22	Kid,OBP-1,OBP-2	chr16:29802034-29816706	1	13	chr16:29815387-29816134	747	0.869658	0.653162
GSHG0018648	0	GSHG0018648_9	FRG1DP // FRG1BP	FSHD region gene 1 family member D, pseudogene // FSHD region gene 1 family member B, pseudogene	bA348I14.2	chr20:29611840-29653908	1	9	chr20:29632722-29633897	1175	0.846618	0.652307
GSHG0145696	0	GSHG0145696_105	SNHG14 // SNRPN // SNURF // IPW	small nucleolar RNA host gene 14 // small nuclear ribonucleoprotein polypeptide N // SNRPN upstream reading frame // imprinted in Prader-Willi syndrome (non-protein coding)	HCERN3,NCRNA00002,NCRNA00214,RT-LI,SM-D,SMN,SNRNP-N,SNURF-SNRPN,UBE3A-AS	chr15:25068755-25664609	1	105	chr15:25438557-25438793	236	0.94245	0.648167
GSHG0001954	0	GSHG0001954_14	CSMD2	CUB and Sushi multiple domains 2	KIAA1884	chr1:33979599-34631443	-1	14	chr1:34258128-34270346	12218	-0.883883	0.645497
GSHG0014554	0	GSHG0014554_19	ZNF559 // ZNF559-ZNF177 // ZNF177	zinc finger protein 559 // ZNF559-ZNF177 readthrough // zinc finger protein 177	MGC13105	chr19:9434448-9493291	1	19	chr19:9490816-9491823	1007	0.865177	0.644747
GSHG0013750	0	GSHG0013750_11	QRICH2	glutamine rich 2	DKFZP434P0316	chr17:74270132-74303761	-1	11	chr17:74276533-74276734	201	-0.816174	0.644444
GSHG0017905	0	GSHG0017905_11	40422	septin 10	FLJ11619	chr2:110300374-110371783	-1	11	chr2:110301902-110303626	1724	0.825147	0.643763
GSHG0001693	0	GSHG0001693_20	MMEL1	membrane metalloendopeptidase like 1	NEPII,NL1,NL2,SEP	chr1:2522081-2564481	-1	20	chr1:2524160-2524271	111	0.815232	0.64356
GSHG0033962	0	GSHG0033962_12	SCO2 // TYMP // ODF3B	SCO2, cytochrome c oxidase assembly protein // thymidine phosphorylase // outer dense fiber of sperm tails 3B	SCO1L	chr22:50961997-50971008	-1	12	chr22:50965713-50966016	303	0.800615	0.642693
GSHG0004418	0	GSHG0004418_3	FAM24B-CUZD1 // CUZD1 // FAM24B	FAM24B-CUZD1 readthrough // CUB and zona pellucida like domains 1 // family with sequence similarity 24 member B	AC073585.2,ERG-1,MGC45962,UO-44	chr10:124591670-124639157	-1	3	chr10:124608956-124609939	983	0.86072	0.640597
GSHG0015104	0	GSHG0015104_13	PRMT1	protein arginine methyltransferase 1	ANM1,HCP1	chr19:50180409-50192286	1	13	chr19:50191210-50191418	208	0.809748	0.639872
GSHG0022303	0	GSHG0022303_10	RFC4	replication factor C subunit 4	A1,RFC37	chr3:186507684-186524484	-1	10	chr3:186507854-186507930	76	0.807073	0.639165
GSHG0015836	0	GSHG0015836_4	C19orf54	chromosome 19 open reading frame 54	FLJ41131	chr19:41246761-41256458	-1	4	chr19:41250102-41250463	361	0.811483	0.622814
GSHG0009600	0	GSHG0009600_6	SYNE3	spectrin repeat containing nuclear envelope family member 3	FLJ25605,Nesp3,Nesprin-3,NET53	chr14:95873603-95942173	-1	6	chr14:95916443-95918583	2140	0.85706	0.61825
GSHG0028057	0	GSHG0028057_1	TRA2A	transformer 2 alpha homolog	AWMS1,htra-2-alpha,tra2a	chr7:23544403-23571660	-1	1	chr7:23570890-23571407	517	0.80115	0.616939
GSHG0029362	0	GSHG0029362_2	MCPH1-AS1	MCPH1 antisense RNA 1	NULL	chr8:6473124-6565730	-1	2	chr8:6479157-6484671	5514	0.885775	0.61591
GSHG0132357	0	GSHG0132357_2	SEMA3B	semaphorin 3B	LUCA-1,SemA,sema5,semaV	chr3:50297735-50317403	1	2	chr3:50300496-50304099	3603	0.806769	0.615709
GSHG0024074	0	GSHG0024074_10	CKMT2	creatine kinase, mitochondrial 2	SMTCK	chr5:80529139-80562216	1	10	chr5:80559436-80561957	2521	0.947674	0.614748
GSHG0013247	0	GSHG0013247_2	EVI2A	ecotropic viral integration site 2A	EVDA	chr17:29643428-29648767	-1	2	chr17:29646042-29647390	1348	0.844568	0.613014
GSHG0011869	0	GSHG0011869_2	FAM192A	family with sequence similarity 192 member A	NIP30	chr16:57186378-57220028	-1	2	chr16:57212765-57215465	2700	0.921634	0.611539
GSHG0025870	0	GSHG0025870_3	RWDD2A	RWD domain containing 2A	dJ747H23.2,MGC13523	chr6:83903032-83908653	1	3	chr6:83904991-83905313	322	0.855576	0.610394
GSHG0119023	0	GSHG0119023_3	ZFP36L1	ZFP36 ring finger protein like 1	Berg36,cMG1,ERF1,RNF162B,TIS11B	chr14:69254372-69262960	-1	3	chr14:69255527-69256243	716	0.831357	0.609386
GSHG0145267	0	GSHG0145267_7	CCDC188	coiled-coil domain containing 188	NULL	chr22:20135943-20138583	-1	7	chr22:20136324-20136397	73	0.849758	0.606124
GSHG0027301	0	GSHG0027301_2	YAE1D1	Yae1 domain containing 1	GK003	chr7:39605975-39651688	1	2	chr7:39610227-39611875	1648	0.908317	0.60601
GSHG0033883	0	GSHG0033883_10	SPAG5 // SGK494	sperm associated antigen 5 // uncharacterized serine/threonine-protein kinase SgK494	DEEPEST,hMAP126,MAP126	chr17:26782770-26941215	-1	10	chr17:26938272-26938410	138	0.893083	0.605522
GSHG0030757	0	GSHG0030757_8	NOL6	nucleolar protein 6	bA311H10.1,FLJ21959,MGC14896,MGC14921,MGC20838,Nrap,UTP22	chr9:33461352-33473941	-1	8	chr9:33468565-33468749	184	0.853249	0.599248
GSHG0133459	0	GSHG0133459_3	KIF25-AS1	KIF25 antisense RNA 1	HGC6.1.1	chr6:168393506-168397757	-1	3	chr6:168395145-168396192	1047	0.896524	0.599145
GSHG0034018	0	GSHG0034018_37	NFYA // ADCY10P1	nuclear transcription factor Y subunit alpha // adenylate cyclase 10, soluble pseudogene 1	CBF-B,HAP2,NF-YA	chr6:41040645-41108572	1	37	chr6:41106465-41106877	412	0.832675	0.598467
GSHG0007996	0	GSHG0007996_30	RNF17	ring finger protein 17	FLJ11045,Mmip-2,SPATA23	chr13:25338299-25454056	1	30	chr13:25436932-25439010	2078	0.80515	0.598386
GSHG0005910	0	GSHG0005910_3	EFEMP2	EGF containing fibulin extracellular matrix protein 2	FBLN4,UPH1	chr11:65633913-65641079	-1	3	chr11:65638835-65639440	605	0.843317	0.59756
GSHG0015539	0	GSHG0015539_5	FBXW9	F-box and WD repeat domain containing 9	Fbw9,MGC10870	chr19:12799121-12807455	-1	5	chr19:12800925-12801979	1054	0.820275	0.595409
GSHG0118933	0	GSHG0118933_3	FGFR2	fibroblast growth factor receptor 2	CD332,CEK3,ECT1,K-SAM,TK14,TK25	chr10:122483324-123535190	-1	3	chr10:123353482-123355990	2508	0.804828	0.595385
GSHG0023044	0	GSHG0023044_2	NULL	NULL	NULL	chr4:647012-649434	-1	2	chr4:647761-647853	92	0.904183	0.595101
GSHG0009787	0	GSHG0009787_11	ZFYVE19	zinc finger FYVE-type containing 19	ANCHR,FLJ14840	chr15:41099274-41106767	1	11	chr15:41106269-41106345	76	0.81553	0.591581
GSHG0015513	0	GSHG0015513_25	EPOR // RGL3	erythropoietin receptor // ral guanine nucleotide dissociation stimulator like 3	FLJ32585	chr19:11487881-11530018	-1	25	chr19:11492782-11493522	740	0.896187	0.587897
GSHG0011881	0	GSHG0011881_6	SLC38A7	solute carrier family 38 member 7	FLJ10815	chr16:58699013-58718681	-1	6	chr16:58710251-58711229	978	0.870969	0.586131
GSHG0010540	0	GSHG0010540_3	CALML4	calmodulin like 4	MGC4809,NY-BR-20	chr15:68483044-68498450	-1	3	chr15:68489967-68491878	1911	0.832808	0.585212
GSHG0013417	0	GSHG0013417_8	GHDC	GH3 domain containing	LGP1	chr17:40341106-40346550	-1	8	chr17:40342289-40342641	352	0.801155	0.585122
GSHG0027554	0	GSHG0027554_7	ZNF789	zinc finger protein 789	NULL	chr7:99070513-99085217	1	7	chr7:99082992-99084098	1106	0.855147	0.583987
GSHG0016669	0	GSHG0016669_4	PROM2	prominin 2	NULL	chr2:95940196-95957054	1	4	chr2:95942096-95942341	245	0.808402	0.578026
GSHG0004777	0	GSHG0004777_15	ACCS // EXT2	1-aminocyclopropane-1-carboxylate synthase homolog (inactive) // exostosin glycosyltransferase 2	ACS,PHACS,SOTV	chr11:44087475-44266979	1	15	chr11:44105128-44105244	116	0.91959	0.576799
GSHG0024505	0	GSHG0024505_7	TSPAN17	tetraspanin 17	FBX23	chr5:176074388-176086059	1	7	chr5:176083818-176083895	77	0.877808	0.574927
GSHG0013689	0	GSHG0013689_28	ABCA6	ATP binding cassette subfamily A member 6	EST155051	chr17:67074846-67138138	-1	28	chr17:67085684-67087283	1599	0.918197	0.570083
GSHG0141911	0	GSHG0141911_2	LOC101928433	uncharacterized LOC101928433	NULL	chr6:16761369-16767113	1	2	chr6:16762511-16762582	71	0.804121	0.568441
GSHG0004175	0	GSHG0004175_18	ZSWIM8-AS1 // NDST2	ZSWIM8 antisense RNA 1 // N-deacetylase and N-sulfotransferase 2	HSST2,NST2	chr10:75556269-75571607	-1	18	chr10:75557348-75557579	231	0.864137	0.563041
GSHG0016476	0	GSHG0016476_9	CFAP36	cilia and flagella associated protein 36	BARTL1,MGC15407	chr2:55746731-55772216	1	9	chr2:55764722-55765900	1178	0.881686	0.562916
GSHG0027851	0	GSHG0027851_19	ZNF783 // LOC155060	zinc finger family member 783 // AI894139 pseudogene	DKFZp667J212	chr7:148959262-148994403	1	19	chr7:148992275-148994141	1866	0.861669	0.561009
GSHG0021172	0	GSHG0021172_15	CEP63	centrosomal protein 63	FLJ13386	chr3:134204566-134293859	1	15	chr3:134277190-134277991	801	0.88224	0.558495
GSHG0010564	1	GSHG0010564_47	PARP6 // CELF6 // HEXA	poly(ADP-ribose) polymerase family member 6 // CUGBP Elav-like family member 6 // hexosaminidase subunit alpha	pART17	chr15:72533517-72668814	-1	47	chr15:72546412-72546795	383	0.818261	0.558066
GSHG0002576	0	GSHG0002576_10	DCST2	DC-STAMP domain containing 2	FLJ32934	chr1:154991003-155006257	-1	10	chr1:154997079-154998777	1698	0.891027	0.557342
GSHG0008738	0	GSHG0008738_10	CARMIL3	capping protein regulator and myosin 1 linker 3	BC008134,crml-1	chr14:24521206-24538935	1	10	chr14:24524999-24525507	508	0.851085	0.550685
GSHG0007533	0	GSHG0007533_7	ITGA7	integrin subunit alpha 7	NULL	chr12:56078356-56106089	-1	7	chr12:56094178-56094682	504	0.812636	0.548778
GSHG0005035	0	GSHG0005035_12	LOC100130987 // RAD9A	uncharacterized LOC100130987 // RAD9 checkpoint clamp component A	NULL	chr11:67085310-67165861	1	12	chr11:67163647-67163733	86	0.913471	0.54348
GSHG0145994	0	GSHG0145994_26	SLC4A7	solute carrier family 4 member 7	NBC3,SBC2	chr3:27414212-27525911	-1	26	chr3:27418337-27420739	2402	0.85126	0.542
GSHG0012119	0	GSHG0012119_3	HIC1	HIC ZBTB transcriptional repressor 1	ZBTB29,ZNF901	chr17:1957448-1962980	1	3	chr17:1959641-1959964	323	0.879038	0.540311
GSHG0007250	0	GSHG0007250_3	OLR1	oxidized low density lipoprotein receptor 1	CLEC8A,LOX-1,SCARE1	chr12:10310899-10324790	-1	3	chr12:10319557-10320176	619	0.83793	0.538697
GSHG0024051	0	GSHG0024051_6	ZBED3-AS1	ZBED3 antisense RNA 1	NULL	chr5:76382592-76444348	1	6	chr5:76396217-76400349	4132	-0.805912	0.530199
GSHG0014154	0	GSHG0014154_16	ENOSF1	enolase superfamily member 1	FUCD,HSRTSBETA,rTS,TYMSAS	chr18:670320-712664	-1	16	chr18:675403-677344	1941	0.837278	0.529773
GSHG0021699	0	GSHG0021699_17	SLC26A6	solute carrier family 26 member 6	DKFZp586E1422	chr3:48663158-48672926	-1	17	chr3:48664486-48665378	892	0.8353	0.527315
GSHG0024291	0	GSHG0024291_5	TMCO6	transmembrane and coiled-coil domains 6	FLJ39769,PRO1580	chr5:140019012-140024992	1	5	chr5:140022005-140022170	165	0.918616	0.524906
GSHG0028175	0	GSHG0028175_4	SNHG15	small nucleolar RNA host gene 15	FLJ38860,Linc-Myo1g,MYO1GUT	chr7:45022622-45026295	-1	4	chr7:45022922-45023420	498	0.837457	0.524149
GSHG0015083	0	GSHG0015083_5	BAX	BCL2 associated X, apoptosis regulator	BCL2L4	chr19:49458117-49465054	1	5	chr19:49463594-49464066	472	0.809003	0.522056
GSHG0016619	0	GSHG0016619_16	ELMOD3	ELMO domain containing 3	FLJ21977	chr2:85581843-85618875	1	16	chr2:85617389-85617882	493	0.836286	0.517841
GSHG0014077	0	GSHG0014077_5	MALT1	MALT1 paracaspase	PCASP1	chr18:56338618-56417371	1	5	chr18:56376789-56377207	418	0.864813	0.515348
GSHG0009303	0	GSHG0009303_1	BAZ1A	bromodomain adjacent to zinc finger domain 1A	ACF1,hACF1,WALp1,WCRF180	chr14:35221939-35344853	-1	1	chr14:35343869-35344343	474	0.899519	0.514916
GSHG0008751	0	GSHG0008751_15	NFATC4	nuclear factor of activated T cells 4	NFAT3	chr14:24834879-24848810	1	15	chr14:24846085-24846843	758	0.930496	0.511103
GSHG0006424	0	GSHG0006424_2	GPR162 // P3H3	G protein-coupled receptor 162 // prolyl 3-hydroxylase 3	A-2,GRCA,GRCB,HSU47926	chr12:6930788-6949018	1	2	chr12:6933881-6934648	767	0.817215	0.509756
GSHG0021838	0	GSHG0021838_12	EOGT	EGF domain specific O-linked N-acetylglucosamine transferase	AER61,FLJ33770	chr3:69024363-69063045	-1	12	chr3:69038169-69040972	2803	0.85079	0.508398
GSHG0028976	0	GSHG0028976_15	IKBKB	inhibitor of nuclear factor kappa B kinase subunit beta	IKK-beta,IKK2,IKKB,NFKBIKB	chr8:42128820-42190171	1	15	chr8:42176940-42177102	162	0.807989	0.508101
GSHG0001711	0	GSHG0001711_5	GPR153	G protein-coupled receptor 153	PGR1	chr1:6307407-6321035	-1	5	chr1:6310064-6310499	435	0.809363	0.507771
GSHG0000622	0	GSHG0000622_6	SRSF11	serine and arginine rich splicing factor 11	NET2,p54	chr1:70671365-70718730	1	6	chr1:70696887-70697541	654	0.861126	0.506943
GSHG0018530	0	GSHG0018530_13	CDC25B	cell division cycle 25B	NULL	chr20:3767419-3786768	1	13	chr20:3783024-3783376	352	0.876835	0.504524
GSHG0028844	0	GSHG0028844_13	PCM1	pericentriolar material 1	PTC4	chr8:17780354-17887457	1	13	chr8:17813163-17814112	949	0.831616	0.50369
GSHG0021541	0	GSHG0021541_6	GRIP2	glutamate receptor interacting protein 2	KIAA1719	chr3:14530619-14581850	-1	6	chr3:14563295-14564506	1211	0.925058	0.503689
GSHG0016381	0	GSHG0016381_2	CEBPZOS	CEBPZ opposite strand	NULL	chr2:37423604-37443336	1	2	chr2:37425816-37426846	1030	0.880463	0.497547
GSHG0005094	0	GSHG0005094_18	ARHGEF17	Rho guanine nucleotide exchange factor 17	KIAA0337,p164-RhoGEF,TEM4	chr11:73019663-73080424	1	18	chr11:73075646-73076434	788	0.808468	0.497213
GSHG0011961	0	GSHG0011961_9	ZNF23 // ZNF19	zinc finger protein 23 // zinc finger protein 19	KOX12,KOX16,MGC51021,Zfp612,ZNF612	chr16:71481505-71523254	-1	9	chr16:71490025-71490666	641	0.848262	0.495837
GSHG0031558	0	GSHG0031558_7	RIBC1	RIB43A domain with coiled-coils 1	FLJ32783	chrX:53449805-53458068	1	7	chrX:53457739-53457854	115	0.855299	0.493664
GSHG0011912	0	GSHG0011912_12	ZDHHC1	zinc finger DHHC-type containing 1	HSU90653,ZNF377	chr16:67428323-67450736	-1	12	chr16:67428797-67428904	107	0.886524	0.492427
GSHG0118967	0	GSHG0118967_1	LOC400553	uncharacterized LOC400553	NULL	chr16:88121647-88134591	-1	1	chr16:88133137-88134299	1162	0.912666	0.492356
GSHG0132315	0	GSHG0132315_5	SNHG17	small nucleolar RNA host gene 17	NULL	chr20:37049235-37064020	-1	5	chr20:37054697-37055061	364	0.839646	0.4914
GSHG0005132	0	GSHG0005132_28	MYO7A	myosin VIIA	NSRD2	chr11:76839310-76926286	1	28	chr11:76895761-76900388	4627	0.88611	0.487072
GSHG0009930	0	GSHG0009930_1	SNX22	sorting nexin 22	FLJ13952	chr15:64443914-64449680	1	1	chr15:64444050-64444441	391	0.828621	0.48702
GSHG0001006	0	GSHG0001006_4	ATP8B2	ATPase phospholipid transporting 8B2	ATPID,KIAA1137	chr1:154298029-154323781	1	4	chr1:154301552-154302871	1319	0.810831	0.484227
GSHG0031844	0	GSHG0031844_3	NULL	NULL	NULL	chrX:135991554-136075814	1	3	chrX:136007539-136075644	68105	0.879602	0.483914
GSHG0018966	0	GSHG0018966_1	LZTS3	leucine zipper tumor suppressor family member 3	KIAA0552,ProSAPiP1	chr20:3143264-3154238	-1	1	chr20:3148608-3154100	5492	0.827776	0.480345
GSHG0008096	0	GSHG0008096_1	LRRC63	leucine rich repeat containing 63	RP11-139H14.4	chr13:46786078-46850938	1	1	chr13:46786395-46787136	741	0.807273	0.476551
GSHG0005224	0	GSHG0005224_3	ATM	ATM serine/threonine kinase	TEL1,TELO1	chr11:108093211-108239826	1	3	chr11:108095599-108098321	2722	0.804236	0.476489
GSHG0031735	0	GSHG0031735_7	MID2	midline 2	FXY2,MRX101,RNF60,TRIM1	chrX:107069084-107174867	1	7	chrX:107160880-107167572	6692	0.84983	0.475688
GSHG0028926	0	GSHG0028926_8	RBPMS	RNA binding protein, mRNA processing factor	HERMES	chr8:30242017-30429777	1	8	chr8:30402142-30404808	2666	-0.800287	0.473902
GSHG0026657	0	GSHG0026657_25	ADGRF5	adhesion G protein-coupled receptor F5	DKFZp564O1923,KIAA0758	chr6:46820247-46922682	-1	25	chr6:46821809-46822451	642	0.808244	0.473465
GSHG0012528	0	GSHG0012528_3	IFI35	interferon induced protein 35	IFP35	chr17:41158742-41166475	1	3	chr17:41165212-41165283	71	0.820572	0.469843
GSHG0007249	0	GSHG0007249_8	CLEC7A	C-type lectin domain containing 7A	CD369,dectin-1,hDectin-1,SCARE2	chr12:10269381-10282868	-1	8	chr12:10271190-10275843	4653	0.906238	0.466931
GSHG0015801	0	GSHG0015801_16	SARS2 // FBXO17	seryl-tRNA synthetase 2, mitochondrial // F-box protein 17	FBG4,Fbx17,FLJ11798,FLJ20450,FLJ25205,MGC9379,mtSerRS,SARS,SerRSmt,SERS,SYS	chr19:39405904-39466453	-1	16	chr19:39410508-39410725	217	0.84691	0.466539
GSHG0021524	0	GSHG0021524_10	RAF1	Raf-1 proto-oncogene, serine/threonine kinase	c-Raf,CRAF,Raf-1	chr3:12625100-12705700	-1	10	chr3:12641915-12644976	3061	0.823366	0.466374
GSHG0020017	0	GSHG0020017_1	CBY1	chibby family member 1, beta catenin antagonist	Cby,Chibby,PIGEA-14,PIGEA14	chr22:39052643-39069856	1	1	chr22:39052756-39061550	8794	0.819853	0.464239
GSHG0027567	0	GSHG0027567_1	MBLAC1	metallo-beta-lactamase domain containing 1	MGC49416	chr7:99724317-99726114	1	1	chr7:99724688-99724990	302	0.946643	0.461255
GSHG0017733	0	GSHG0017733_3	TPRKB	TP53RK binding protein	CGI-121,CGI121	chr2:73955818-73964533	-1	3	chr2:73961719-73963743	2024	0.866221	0.459386
GSHG0014523	0	GSHG0014523_3	PNPLA6	patatin like phospholipase domain containing 6	iPLA2delta,NTE,SPG39,sws	chr19:7599038-7626653	1	3	chr19:7600089-7600394	305	0.890344	0.458404
GSHG0132483	0	GSHG0132483_2	ALMS1P1	ALMS1, centrosome and basal body associated protein pseudogene 1	NULL	chr2:73868105-73912681	1	2	chr2:73872282-73898206	25924	0.972055	0.456032
GSHG0009838	0	GSHG0009838_5	DUOX1	dual oxidase 1	LNOX1,NOXEF1,THOX1	chr15:45422131-45457775	1	5	chr15:45426508-45427301	793	0.858642	0.454193
GSHG0011051	0	GSHG0011051_5	SLC5A11	solute carrier family 5 member 11	KST1,SGLT6,SMIT2	chr16:24857184-24922956	1	5	chr16:24873396-24873921	525	0.861649	0.453917
GSHG0020050	0	GSHG0020050_19	SGSM3	small G protein signaling modulator 3	DJ1042K10.2,RabGAP-5,RABGAP5,RUSC3	chr22:40766566-40806293	1	19	chr22:40805023-40805253	230	0.913141	0.453366
GSHG0014527	0	GSHG0014527_7	STXBP2	syntaxin binding protein 2	Hunc18b,UNC18B	chr19:7701987-7712760	1	7	chr19:7706740-7706919	179	0.830384	0.453214
GSHG0021348	1	GSHG0021348_11	MFN1	mitofusin 1	FLJ20693	chr3:179065480-179111006	1	11	chr3:179094957-179095131	174	0.825744	0.447415
GSHG0003743	0	GSHG0003743_15	PLEKHA1	pleckstrin homology domain containing A1	TAPP1	chr10:124134094-124191870	1	15	chr10:124187937-124189139	1202	0.816293	0.447327
GSHG0025324	0	GSHG0025324_20	ADAMTS2	ADAM metallopeptidase with thrombospondin type 1 motif 2	ADAM-TS2,ADAMTS-3,hPCPNI,NPI,PCINP	chr5:178537852-178772431	-1	20	chr5:178549775-178551973	2198	0.837657	0.444475
GSHG0001023	0	GSHG0001023_4	HCN3	hyperpolarization activated cyclic nucleotide gated potassium channel 3	KIAA1535	chr1:155247218-155259638	1	4	chr1:155254549-155254955	406	0.80508	0.442198
GSHG0005751	0	GSHG0005751_8	FOLH1	folate hydrolase 1	GCP2,GCPII,NAALAD1,NAALAdase,PSM,PSMA	chr11:49166646-49230222	-1	8	chr11:49204795-49207220	2425	0.825572	0.4382
GSHG0010022	0	GSHG0010022_9	NEIL1	nei like DNA glycosylase 1	FLJ22402,FPG1,hFPG1,NEI1	chr15:75639331-75647592	1	9	chr15:75646208-75646590	382	0.848714	0.435874
GSHG0001434	0	GSHG0001434_7	TATDN3	TatD DNase domain containing 3	NULL	chr1:212965170-212990167	1	7	chr1:212977994-212981077	3083	0.835491	0.435536
GSHG0030481	0	GSHG0030481_4	URM1	ubiquitin related modifier 1	MGC2668	chr9:131133598-131154295	1	4	chr9:131151589-131151944	355	0.802776	0.432577
GSHG0018515	0	GSHG0018515_12	NOP56	NOP56 ribonucleoprotein	SCA36	chr20:2633178-2639039	1	12	chr20:2637865-2638018	153	0.807342	0.432432
GSHG0030546	0	GSHG0030546_4	STKLD1	serine/threonine kinase like domain containing 1	MGC43306,SGK071	chr9:136243117-136271219	1	4	chr9:136251476-136253230	1754	0.886824	0.431654
GSHG0008270	0	GSHG0008270_2	BIVM // BIVM-ERCC5 // ERCC5	basic, immunoglobulin-like variable motif containing // BIVM-ERCC5 readthrough // ERCC excision repair 5, endonuclease	FLJ20159	chr13:103451399-103528355	1	2	chr13:103457741-103459495	1754	0.851513	0.430579
GSHG0013925	0	GSHG0013925_8	IMPA2	inositol monophosphatase 2	NULL	chr18:11981427-12030885	1	8	chr18:12028151-12028840	689	0.846269	0.430131
GSHG0015419	0	GSHG0015419_4	SLC25A23	solute carrier family 25 member 23	APC2,FLJ30339,MGC2615	chr19:6436093-6459781	-1	4	chr19:6456104-6456430	326	0.860715	0.428694
GSHG0024357	0	GSHG0024357_5	ABLIM3	actin binding LIM protein family member 3	KIAA0843	chr5:148521010-148639999	1	5	chr5:148578686-148579878	1192	0.817097	0.426813
GSHG0015420	0	GSHG0015420_18	DENND1C	DENN domain containing 1C	FLJ22757	chr19:6467216-6481819	-1	18	chr19:6469652-6470305	653	-0.836352	0.426494
GSHG0027949	0	GSHG0027949_6	C7orf50	chromosome 7 open reading frame 50	MGC11257,YCR016W	chr7:1036622-1177893	-1	6	chr7:1049937-1060996	11059	-0.810458	0.423027
GSHG0029449	0	GSHG0029449_16	HR	HR, lysine demethylase and nuclear receptor corepressor	AU	chr8:21971934-21989381	-1	16	chr8:21974553-21976462	1909	0.801447	0.422056
GSHG0016220	0	GSHG0016220_2	RNASEH1-AS1	RNASEH1 antisense RNA 1	LOC100506054	chr2:3605976-3609340	1	2	chr2:3607320-3608906	1586	0.90089	0.421558
GSHG0028776	0	GSHG0028776_27	ARHGEF10	Rho guanine nucleotide exchange factor 10	Gef10,KIAA0294	chr8:1772142-1927783	1	27	chr8:1874630-1876592	1962	0.802776	0.42049
GSHG0014135	0	GSHG0014135_12	ATP9B	ATPase phospholipid transporting 9B (putative)	ATPIIB	chr18:76829275-77138280	1	12	chr18:76953264-76954385	1121	0.860243	0.419573
GSHG0001481	0	GSHG0001481_4	CNIH3	cornichon family AMPA receptor auxiliary protein 3	CNIH-3,FLJ38993	chr1:224622342-224928251	1	4	chr1:224642046-224703442	61396	-0.86609	0.416977
GSHG0000800	0	GSHG0000800_8	CEPT1	choline/ethanolamine phosphotransferase 1	NULL	chr1:111682005-111727726	1	8	chr1:111715881-111717500	1619	0.811805	0.416458
GSHG0017194	0	GSHG0017194_8	CNOT9	CCR4-NOT transcription complex subunit 9	CAF40,CT129,RCD1,RCD1+	chr2:219433303-219461158	1	8	chr2:219457431-219458250	819	0.941304	0.415016
GSHG0033955	0	GSHG0033955_8	TGIF2 // TGIF2-C20orf24 // RAB5IF // TGIF2-RAB5IF	TGFB induced factor homeobox 2 // TGIF2-C20orf24 readthrough // RAB5 interacting factor // TGIF2-RAB5IF readthrough	PNAS-11,RIP5	chr20:35201876-35240960	1	8	chr20:35236404-35238003	1599	0.932749	0.414071
GSHG0002567	1	GSHG0002567_3	ADAR	adenosine deaminase, RNA specific	ADAR1	chr1:154554536-154600462	-1	3	chr1:154575103-154578481	3378	0.922867	0.413847
GSHG0012168	0	GSHG0012168_3	MIS12	MIS12, kinetochore complex component	hMIS12,KNTC2AP,MGC2488,MTW1	chr17:5389694-5394134	1	3	chr17:5391910-5392142	232	0.807455	0.413453
GSHG0017371	0	GSHG0017371_3	LINC01238	long intergenic non-protein coding RNA 1238	FLJ40615	chr2:242912834-242919427	1	3	chr2:242913927-242914263	336	0.828246	0.412853
GSHG0028114	0	GSHG0028114_15	DPY19L2P1	DPY19L2 pseudogene 1	NULL	chr7:35119600-35225934	-1	15	chr7:35158402-35159260	858	0.945644	0.411057
GSHG0020515	0	GSHG0020515_9	MAPK11	mitogen-activated protein kinase 11	p38-2,p38Beta,SAPK2	chr22:50702142-50709340	-1	9	chr22:50705041-50705362	321	0.825242	0.410492
GSHG0020699	0	GSHG0020699_13	VILL	villin like	NULL	chr3:38029522-38048676	1	13	chr3:38040931-38042946	2015	0.884647	0.407277
GSHG0030343	0	GSHG0030343_3	FKTN	fukutin	LGMD2M	chr9:108320408-108403399	1	3	chr9:108336028-108336478	450	0.878399	0.403822
GSHG0052322	0	GSHG0052322_7	TBC1D3F // TBC1D3J // TBC1D3K // LOC440434	TBC1 domain family member 3F // TBC1 domain family member 3J // TBC1 domain family member 3K // aminopeptidase puromycin sensitive pseudogene	NULL	chr17:36337711-36421858	-1	7	chr17:36361805-36365110	3305	0.80786	0.398913
GSHG0145709	0	GSHG0145709_68	PPIP5K1 // STRC // PPIP5K1P1-CATSPER2 // CATSPER2	diphosphoinositol pentakisphosphate kinase 1 // stereocilin // PPIP5K1P1-CATSPER2 readthrough // cation channel sperm associated 2	IPS1,KIAA0377,VIP1	chr15:43825657-43982247	-1	68	chr15:43895610-43896193	583	0.930773	0.395115
GSHG0016136	0	GSHG0016136_3	ISOC2	isochorismatase domain containing 2	FLJ23469	chr19:55964345-55973710	-1	3	chr19:55966698-55967002	304	0.818547	0.39237
GSHG0030608	0	GSHG0030608_5	NDOR1	NADPH dependent diflavin oxidoreductase 1	bA350O14.9,NR1	chr9:140100119-140113813	1	5	chr9:140108521-140108655	134	-0.838247	0.391397
GSHG0001651	0	GSHG0001651_6	TNFRSF4	TNF receptor superfamily member 4	ACT35,CD134,OX40	chr1:1146707-1149548	-1	6	chr1:1147006-1147083	77	0.90989	0.389745
GSHG0011518	0	GSHG0011518_6	CLCN7	chloride voltage-gated channel 7	CLC-7,CLC7,OPTA2,PPP1R63	chr16:1494935-2464415	-1	6	chr16:1510529-1510816	287	0.810895	0.387848
GSHG0033798	0	GSHG0033798_10	PCNX3	pecanex homolog 3	FLJ22427	chr11:65383783-65404910	1	10	chr11:65388438-65389715	1277	0.872013	0.386017
GSHG0015799	0	GSHG0015799_11	RINL	Ras and Rab interactor like	FLJ45909	chr19:39358470-39368919	-1	11	chr19:39359807-39359886	79	-0.974258	0.380877
GSHG0009803	0	GSHG0009803_22	MAPKBP1	mitogen-activated protein kinase binding protein 1	KIAA0596	chr15:42066626-42120051	1	22	chr15:42111578-42111792	214	0.857375	0.380176
GSHG0019851	0	GSHG0019851_11	P2RX6	purinergic receptor P2X 6	MGC129625,P2X6,P2XM	chr22:21369442-21383119	1	11	chr22:21380619-21380708	89	0.811675	0.379962
GSHG0005638	0	GSHG0005638_12	PTPN5	protein tyrosine phosphatase, non-receptor type 5	PTPSTEP,STEP,STEP61	chr11:18749477-18814268	-1	12	chr11:18751366-18754138	2772	0.813506	0.379777
GSHG0026855	0	GSHG0026855_2	LINC01268	long intergenic non-protein coding RNA 1268	LOC285758	chr6:114189181-114194516	-1	2	chr6:114191509-114191833	324	0.85024	0.379093
GSHG0015641	0	GSHG0015641_16	BORCS8-MEF2B // MEF2B // BORCS8	BORCS8-MEF2B readthrough // myocyte enhancer factor 2B // BLOC-1 related complex subunit 8	RSRFR2	chr19:19256372-19303400	-1	16	chr19:19256832-19257081	249	0.812017	0.379084
GSHG0133803	0	GSHG0133803_12	TRIM66	tripartite motif containing 66	KIAA0298,TIF1D	chr11:8633584-8693413	-1	12	chr11:8662700-8664555	1855	0.837484	0.378337
GSHG0023544	0	GSHG0023544_1	CLGN	calmegin	NULL	chr4:141309605-141348815	-1	1	chr4:141347942-141348690	748	0.860243	0.377426
GSHG0016521	0	GSHG0016521_5	PNO1	partner of NOB1 homolog	RRP20	chr2:68384962-68403370	1	5	chr2:68389796-68392069	2273	0.852329	0.376524
GSHG0023913	0	GSHG0023913_2	ZNF131	zinc finger protein 131	pHZ-10,ZBTB35	chr5:43120945-43192123	1	2	chr5:43121931-43122140	209	0.823387	0.374984
GSHG0026699	0	GSHG0026699_40	DST	dystonin	BP240,BPA,CATX-15,FLJ13425,FLJ21489,FLJ30627,FLJ32235,KIAA0728,MACF2	chr6:56322787-56819426	-1	40	chr6:56482217-56482783	566	0.924031	0.374749
GSHG0030822	0	GSHG0030822_13	CNTNAP3	contactin associated protein like 3	CASPR3,CNTNAP3A,FLJ14195,KIAA1714	chr9:39072764-39288300	-1	13	chr9:39118257-39132928	14671	0.806209	0.374118
GSHG0003161	0	GSHG0003161_6	FBH1	F-box DNA helicase 1	Fbx18,FLJ14590	chr10:5931535-5979558	1	6	chr10:5942516-5944982	2466	0.809118	0.373294
GSHG0031641	0	GSHG0031641_2	LPAR4	lysophosphatidic acid receptor 4	LPA4,P2RY9,P2Y5-LIKE,P2Y9	chrX:78003206-78012576	1	2	chrX:78005721-78006226	505	0.84179	0.373141
GSHG0030839	0	GSHG0030839_2	LOC403323	uncharacterized LOC403323	NULL	chr9:66513680-66553911	-1	2	chr9:66524058-66525013	955	0.941529	0.372864
GSHG0033843	0	GSHG0033843_38	ATG2B	autophagy related 2B	FLJ10242	chr14:96745539-96829738	-1	38	chr14:96758020-96758365	345	0.806631	0.372676
GSHG0018640	0	GSHG0018640_1	GINS1	GINS complex subunit 1	KIAA0186,PSF1	chr20:25388318-25429191	1	1	chr20:25388532-25394425	5893	0.885632	0.372284
GSHG0033837	0	GSHG0033837_14	DLEU2	deleted in lymphocytic leukemia 2 (non-protein coding)	LEU2,LINC00022,MIR15AHG,NCRNA00022,TRIM13OS	chr13:50556685-50699856	-1	14	chr13:50568098-50571209	3111	0.846401	0.365675
GSHG0009154	0	GSHG0009154_16	TDRD9	tudor domain containing 9	DKFZp434N0820,FLJ36164,NET54	chr14:104394817-104519002	1	16	chr14:104472892-104472982	90	-0.871748	0.364902
GSHG0007453	0	GSHG0007453_8	RACGAP1	Rac GTPase activating protein 1	MgcRacGAP	chr12:50382945-50419340	-1	8	chr12:50396084-50398017	1933	0.82709	0.364721
GSHG0002554	0	GSHG0002554_12	CRTC2	CREB regulated transcription coactivator 2	TORC2	chr1:153920148-153931132	-1	12	chr1:153921377-153921590	213	0.808966	0.362298
GSHG0028762	0	GSHG0028762_11	VIPR2	vasoactive intestinal peptide receptor 2	VPAC2,VPAC2R	chr7:158820866-158937649	-1	11	chr7:158824759-158826903	2144	0.861295	0.362196
GSHG0001008	0	GSHG0001008_12	TDRD10	tudor domain containing 10	DKFZp434M202	chr1:154474695-154520623	1	12	chr1:154519956-154520153	197	0.831142	0.361734
GSHG0020415	0	GSHG0020415_7	SLC25A17	solute carrier family 25 member 17	PMP34	chr22:41165641-41215403	-1	7	chr22:41175130-41175761	631	-0.826983	0.360724
GSHG0031273	0	GSHG0031273_5	DNLZ // CARD9	DNL-type zinc finger // caspase recruitment domain family member 9	bA413M3.2,HEP,RP11-413M3.2,TIMM15,ZIM17	chr9:139256352-139268133	-1	5	chr9:139264890-139264973	83	0.919103	0.359985
GSHG0015496	0	GSHG0015496_22	TYK2	tyrosine kinase 2	JTK1	chr19:10461205-10491347	-1	22	chr19:10463228-10463601	373	0.873249	0.357793
GSHG0006064	0	GSHG0006064_4	LOC100506282	uncharacterized LOC100506282	NULL	chr11:82895533-82904711	-1	4	chr11:82895896-82902096	6200	0.914798	0.354486
GSHG0010642	0	GSHG0010642_1	BCL2A1	BCL2 related protein A1	ACC-1,ACC-2,ACC1,ACC2,BCL2L5,BFL1,GRS	chr15:80253233-80263643	-1	1	chr15:80260035-80263041	3006	-0.801297	0.353149
GSHG0026630	0	GSHG0026630_7	CRIP3	cysteine rich protein 3	bA480N24.2,TLP,TLP-A	chr6:43273211-43276538	-1	7	chr6:43273614-43273804	190	0.811508	0.351774
GSHG0026898	0	GSHG0026898_1	PTPRK	protein tyrosine phosphatase, receptor type K	R-PTP-kappa	chr6:128289925-128841819	-1	1	chr6:128812995-128841403	28408	0.814032	0.350089
GSHG0024291	0	GSHG0024291_4	TMCO6	transmembrane and coiled-coil domains 6	FLJ39769,PRO1580	chr5:140019012-140024992	1	4	chr5:140021639-140021899	260	0.819245	0.348957
GSHG0012764	0	GSHG0012764_13	ARSG	arylsulfatase G	KIAA1001	chr17:66255323-66448146	1	13	chr17:66396708-66397500	792	-0.811272	0.347507
GSHG0011993	0	GSHG0011993_2	TMEM170A	transmembrane protein 170A	FLJ37611	chr16:75477142-75498635	-1	2	chr16:75485738-75498129	12391	0.804649	0.341814
GSHG0028126	0	GSHG0028126_27	TARP	TCR gamma alternate reading frame protein	NULL	chr7:38279180-38403119	-1	27	chr7:38289174-38292980	3806	-0.894049	0.3392
GSHG0028214	0	GSHG0028214_3	PHKG1	phosphorylase kinase catalytic subunit gamma 1	NULL	chr7:56147890-56160689	-1	3	chr7:56154718-56155290	572	0.881141	0.338086
GSHG0013753	0	GSHG0013753_4	RHBDF2	rhomboid 5 homolog 2	FLJ22341,iRhom2,RHBDL5,TOCG	chr17:74466976-74497509	-1	4	chr17:74476024-74477456	1432	0.897339	0.337887
GSHG0027010	0	GSHG0027010_4	RGS17	regulator of G protein signaling 17	RGS-17,RGSZ2	chr6:153331857-153452400	-1	4	chr6:153332898-153345396	12498	0.834084	0.336055
GSHG0022084	0	GSHG0022084_2	MSL2	MSL complex subunit 2	FLJ10546,KIAA1585,msl-2	chr3:135867760-135914688	-1	2	chr3:135871581-135913236	41655	0.896524	0.334643
GSHG0006418	1	GSHG0006418_5	GAPDH	glyceraldehyde-3-phosphate dehydrogenase	NULL	chr12:6441167-6647541	1	5	chr12:6644636-6645659	1023	0.882785	0.333258
GSHG0006456	0	GSHG0006456_9	PHC1	polyhomeotic homolog 1	HPH1,RAE28	chr12:9067149-9094058	1	9	chr12:9085947-9086460	513	0.900682	0.332668
GSHG0010450	0	GSHG0010450_31	ZNF280D // LOC145783	zinc finger protein 280D // uncharacterized LOC145783	FLJ20086,ZNF634	chr15:56922376-57210776	-1	31	chr15:56945798-56946395	597	0.913502	0.332512
GSHG0001102	0	GSHG0001102_11	USP21	ubiquitin specific peptidase 21	USP16	chr1:161129254-161135516	1	11	chr1:161134403-161134624	221	0.84193	0.332438
GSHG0028497	0	GSHG0028497_34	DOCK4	dedicator of cytokinesis 4	FLJ34238,KIAA0716	chr7:111366165-111846462	-1	34	chr7:111424180-111424439	259	0.842229	0.33169
GSHG0003656	0	GSHG0003656_7	BORCS7-ASMT // BORCS7 // AS3MT	BORCS7-ASMT readthrough (NMD candidate) // BLOC-1 related complex subunit 7 // arsenite methyltransferase	CYT19,FLJ40752	chr10:104613967-104661656	1	7	chr10:104629351-104629561	210	0.823736	0.33111
GSHG0010727	0	GSHG0010727_14	PRC1	protein regulator of cytokinesis 1	ASE1	chr15:91509275-91537881	-1	14	chr15:91510433-91512308	1875	0.809423	0.33073
GSHG0014285	0	GSHG0014285_18	PIAS2	protein inhibitor of activated STAT 2	ARIP3,miz,PIASX-ALPHA,PIASX-BETA,ZMIZ4	chr18:44383181-44500130	-1	18	chr18:44398411-44400895	2484	0.811429	0.330545
GSHG0007777	0	GSHG0007777_4	VPS29	VPS29, retromer complex component	DC15,DC7,PEP11	chr12:110929328-110939945	-1	4	chr12:110934009-110936624	2615	0.80796	0.329135
GSHG0006856	0	GSHG0006856_6	GLIPR1L2	GLIPR1 like 2	MGC39497	chr12:75784843-75826177	1	6	chr12:75824522-75824603	81	0.828988	0.329132
GSHG0028157	0	GSHG0028157_7	POLM	DNA polymerase mu	Tdt-N	chr7:44111661-44122139	-1	7	chr7:44114130-44116107	1977	0.875274	0.327984
GSHG0021871	0	GSHG0021871_6	FAM86DP	family with sequence similarity 86 member D, pseudogene	NULL	chr3:75470705-75484266	-1	6	chr3:75475751-75476577	826	0.862554	0.325229
GSHG0015245	0	GSHG0015245_3	AURKC	aurora kinase C	ARK3,AurC	chr19:57742377-57746915	1	3	chr19:57743593-57743909	316	-0.904783	0.324115
GSHG0029976	0	GSHG0029976_23	DOCK8	dedicator of cytokinesis 8	FLJ00026,FLJ00152,FLJ00346,ZIR8	chr9:214865-465259	1	23	chr9:377212-379770	2558	0.86713	0.323581
GSHG0030035	0	GSHG0030035_33	DENND4C	DENN domain containing 4C	bA513M16.3,FLJ20686,RAB10GEF	chr9:19230488-19374270	1	33	chr9:19371819-19372034	215	0.859822	0.323511
GSHG0033770	0	GSHG0033770_18	DNAH14	dynein axonemal heavy chain 14	DKFZp781B1548,Dnahc14,HL-18,HL18,MGC27277	chr1:225117356-225586996	1	18	chr1:225239498-225266908	27410	-0.883883	0.323326
GSHG0015618	0	GSHG0015618_5	JAK3	Janus kinase 3	JAK-3,JAK3_HUMAN,JAKL,L-JAK,LJAK	chr19:17935595-17958880	-1	5	chr19:17953420-17953835	415	0.894361	0.321343
GSHG0010727	0	GSHG0010727_13	PRC1	protein regulator of cytokinesis 1	ASE1	chr15:91509275-91537881	-1	13	chr15:91512351-91512676	325	0.93327	0.321131
GSHG0030593	0	GSHG0030593_3	CCDC183 // RABL6	coiled-coil domain containing 183 // RAB, member RAS oncogene family like 6	bA216L13.7,bA216L13.9,FLJ10101,FLJ13045,MGC15438,Parf,pp8875,RBEL1	chr9:139690790-139735639	1	3	chr9:139694243-139694453	210	0.913485	0.320592
GSHG0132310	0	GSHG0132310_5	SLC13A3	solute carrier family 13 member 3	NADC3,SDCT2	chr20:45186462-45313124	-1	5	chr20:45237697-45239084	1387	0.823637	0.320402
GSHG0030302	0	GSHG0030302_6	TMOD1	tropomodulin 1	ETMOD	chr9:100263462-100364023	1	6	chr9:100317994-100325013	7019	0.834506	0.319097
GSHG0007418	0	GSHG0007418_3	ASB8	ankyrin repeat and SOCS box containing 8	FLJ21255,MGC5540	chr12:48541571-48551378	-1	3	chr12:48545449-48547150	1701	0.801151	0.318915
GSHG0003791	0	GSHG0003791_3	PPP2R2D	protein phosphatase 2 regulatory subunit Bdelta	B55D,B55delta,MDS026	chr10:133744884-133773337	1	3	chr10:133748060-133748397	337	0.899984	0.318339
GSHG0006026	0	GSHG0006026_4	MAP6	microtubule associated protein 6	FLJ41346,KIAA1878,MAP6-N,STOP	chr11:75297964-75379652	-1	4	chr11:75299230-75316852	17622	0.81095	0.315837
GSHG0015970	0	GSHG0015970_1	LMTK3	lemur tyrosine kinase 3	KIAA1883,LMR3,PPP1R101,TYKLM3	chr19:48988528-49016446	-1	1	chr19:49014871-49016396	1525	0.848155	0.315413
GSHG0009446	0	GSHG0009446_21	ACTN1	actinin alpha 1	NULL	chr14:69340841-69446083	-1	21	chr14:69345241-69345705	464	0.812974	0.315347
GSHG0006923	0	GSHG0006923_5	TMPO	thymopoietin	LAP2,LEMD4,TP	chr12:98909351-98944162	1	5	chr12:98931351-98938007	6656	0.811582	0.315056
GSHG0022259	0	GSHG0022259_5	PEX5L	peroxisomal biogenesis factor 5 like	PEX5R,PXR2,TRIP8b	chr3:179512766-179754841	-1	5	chr3:179616035-179618457	2422	0.88298	0.314882
GSHG0010229	0	GSHG0010229_11	WHAMMP3	WAS protein homolog associated with actin, golgi membranes and microtubules pseudogene 3	NULL	chr15:23187728-23208417	-1	11	chr15:23189425-23191490	2065	0.947209	0.314207
GSHG0028175	0	GSHG0028175_3	SNHG15	small nucleolar RNA host gene 15	FLJ38860,Linc-Myo1g,MYO1GUT	chr7:45022622-45026295	-1	3	chr7:45023646-45023955	309	0.845097	0.311296
GSHG0033769	0	GSHG0033769_12	PMF1-BGLAP // PMF1 // BGLAP	PMF1-BGLAP readthrough // polyamine modulated factor 1 // bone gamma-carboxyglutamate protein	OCN	chr1:156182779-156213123	1	12	chr1:156212623-156212823	200	0.882881	0.311042
GSHG0133715	0	GSHG0133715_6	MIIP	migration and invasion inhibitory protein	FLJ12438,IIp45	chr1:12079299-12092106	1	6	chr1:12089339-12089821	482	0.888039	0.308894
GSHG0011286	0	GSHG0011286_21	CARMIL2	capping protein regulator and myosin 1 linker 2	LRRC16C	chr16:67678843-67691470	1	21	chr16:67683872-67683951	79	0.863826	0.306576
GSHG0028094	0	GSHG0028094_3	FKBP14	FK506 binding protein 14	FKBP22,FLJ20731	chr7:30050199-30066417	-1	3	chr7:30058740-30059828	1088	0.842162	0.305065
GSHG0021696	0	GSHG0021696_91	COL7A1	collagen type VII alpha 1 chain	NULL	chr3:48601506-48632700	-1	91	chr3:48608712-48609433	721	0.813618	0.30194
GSHG0018523	0	GSHG0018523_3	GNRH2	gonadotropin releasing hormone 2	NULL	chr20:3024268-3026392	1	3	chr20:3025483-3026331	848	0.81819	0.30189
GSHG0011421	0	GSHG0011421_17	GSE1	Gse1 coiled-coil protein	NULL	chr16:85645023-85709810	1	17	chr16:85705916-85706010	94	0.867207	0.299529
GSHG0118539	0	GSHG0118539_5	IDUA	iduronidase, alpha-L-	MPS1	chr4:980785-998345	1	5	chr4:994778-995255	477	0.809648	0.2974
GSHG0009818	0	GSHG0009818_13	TUBGCP4	tubulin gamma complex associated protein 4	76P,FLJ14797	chr15:43663257-43699291	1	13	chr15:43690378-43691309	931	-0.824366	0.294673
GSHG0007218	0	GSHG0007218_12	CD163L1	CD163 molecule like 1	CD163B,M160,SCARI2,WC1	chr12:7507559-7596781	-1	12	chr12:7527353-7527426	73	0.935182	0.293146
GSHG0020135	0	GSHG0020135_2	TRABD	TraB domain containing	PP2447	chr22:50624341-50638028	1	2	chr22:50629078-50631455	2377	0.848135	0.292596
GSHG0016515	0	GSHG0016515_5	MEIS1	Meis homeobox 1	NULL	chr2:66662517-66799890	1	5	chr2:66667478-66667693	215	0.895881	0.292501
GSHG0031129	0	GSHG0031129_7	RBM18	RNA binding motif protein 18	MGC2734	chr9:125001834-125027143	-1	7	chr9:125004323-125006022	1699	0.805595	0.291769
GSHG0007567	0	GSHG0007567_19	STAT6	signal transducer and activator of transcription 6	D12S1644,IL-4-STAT	chr12:57489190-57751445	-1	19	chr12:57492862-57493076	214	0.805557	0.291214
GSHG0021740	0	GSHG0021740_7	NPRL2	NPR2 like, GATOR1 complex subunit	NPR2,NPR2L	chr3:50384919-50388486	-1	7	chr3:50385842-50385957	115	0.824031	0.290488
GSHG0010521	0	GSHG0010521_9	IGDCC3	immunoglobulin superfamily DCC subclass member 3	HsT18880	chr15:65619467-65670378	-1	9	chr15:65623553-65623749	196	0.813399	0.289403
GSHG0020252	0	GSHG0020252_2	GSTT1	glutathione S-transferase theta 1	NULL	chr22:24376135-24384311	-1	2	chr22:24381788-24382972	1184	0.811464	0.288585
GSHG0026735	0	GSHG0026735_4	FILIP1	filamin A interacting protein 1	FILIP,KIAA1275	chr6:76001574-76203630	-1	4	chr6:76072634-76124412	51778	-0.817292	0.287763
GSHG0003870	0	GSHG0003870_6	CCDC3	coiled-coil domain containing 3	DKFZp761F241	chr10:12938627-13141773	-1	6	chr10:13091942-13115229	23287	0.845057	0.287001
GSHG0012153	0	GSHG0012153_1	C17orf107	chromosome 17 open reading frame 107	NULL	chr17:4802713-4806227	1	1	chr17:4803124-4803230	106	0.803125	0.28687
GSHG0030084	0	GSHG0030084_16	DNAI1	dynein axonemal intermediate chain 1	CILD1,DIC1,PCD	chr9:34458750-34520989	1	16	chr9:34512423-34513109	686	0.884492	0.286793
GSHG0017428	0	GSHG0017428_3	FLJ33534	uncharacterized LOC285150	NULL	chr2:11239160-11272896	-1	3	chr2:11269225-11269452	227	-0.870836	0.286692
GSHG0031041	0	GSHG0031041_10	ABCA1	ATP binding cassette subfamily A member 1	TGD	chr9:107526839-107690527	-1	10	chr9:107618370-107620802	2432	-0.829814	0.283069
GSHG0016083	0	GSHG0016083_4	ZNF320	zinc finger protein 320	DKFZp686G16228,ZFPL	chr19:53362744-53400947	-1	4	chr19:53394600-53397031	2431	0.930566	0.281862
GSHG0002212	0	GSHG0002212_4	SSX2IP	SSX family member 2 interacting protein	hMsd1	chr1:85109390-85156440	-1	4	chr1:85136992-85146020	9028	0.834675	0.279143
GSHG0027851	0	GSHG0027851_13	ZNF783 // LOC155060	zinc finger family member 783 // AI894139 pseudogene	DKFZp667J212	chr7:148959262-148994403	1	13	chr7:148987130-148988646	1516	0.802091	0.277934
GSHG0016993	0	GSHG0016993_14	PDK1	pyruvate dehydrogenase kinase 1	NULL	chr2:173420100-173490351	1	14	chr2:173460752-173462340	1588	0.904552	0.277919
GSHG0032115	0	GSHG0032115_26	PHF8	PHD finger protein 8	JHDM1F,KDM7B,KIAA1111,ZNF422	chrX:53963115-54071569	-1	26	chrX:53964493-53965594	1101	0.833788	0.276572
GSHG0008969	0	GSHG0008969_3	PAPLN	papilin, proteoglycan like sulfated glycoprotein	MGC50452	chr14:73704205-73741345	1	3	chr14:73711468-73712343	875	0.832433	0.276469
GSHG0028561	0	GSHG0028561_3	IMPDH1	inosine monophosphate dehydrogenase 1	LCA11,sWSS2608	chr7:128032332-128050306	-1	3	chr7:128045920-128049342	3422	-0.859961	0.275769
GSHG0004005	0	GSHG0004005_10	ZNF25	zinc finger protein 25	FLJ31890,KOX19,Zfp9	chr10:38238500-38265583	-1	10	chr10:38242687-38245717	3030	0.809898	0.274214
GSHG0021192	0	GSHG0021192_4	MRAS	muscle RAS oncogene homolog	M-RAs,R-RAS3,RRAS3	chr3:138066490-138124376	1	4	chr3:138068222-138091707	23485	0.84324	0.272775
GSHG0007700	0	GSHG0007700_8	LTA4H	leukotriene A4 hydrolase	NULL	chr12:96394531-96437298	-1	8	chr12:96413019-96414467	1448	0.839212	0.268569
GSHG0020850	0	GSHG0020850_5	PHF7	PHD finger protein 7	HSPC226,NYD-SP6	chr3:52444524-52457656	1	5	chr3:52453951-52454326	375	-0.834506	0.267782
GSHG0011508	0	GSHG0011508_11	LMF1	lipase maturation factor 1	FLJ12681,FLJ22302,JFP11,TMEM112A	chr16:903638-1065356	-1	11	chr16:961080-981641	20561	-0.870741	0.267459
GSHG0025058	0	GSHG0025058_5	AFF4	AF4/FMR2 family member 4	AF5Q31,MCEF	chr5:132211071-132299354	-1	5	chr5:132262900-132264852	1952	0.825723	0.265165
GSHG0011129	0	GSHG0011129_2	ZNF646	zinc finger protein 646	KIAA0296	chr16:31085743-31094831	1	2	chr16:31093023-31094291	1268	0.938328	0.264528
GSHG0026932	0	GSHG0026932_34	AHI1	Abelson helper integration site 1	FLJ20069,JBTS3,ORF1	chr6:135605110-135818903	-1	34	chr6:135606786-135607536	750	0.805584	0.263889
GSHG0021374	0	GSHG0021374_7	EIF2B5	eukaryotic translation initiation factor 2B subunit epsilon	EIF-2B,EIF2Bepsilon	chr3:183852810-184402546	1	7	chr3:183857946-183858205	259	0.875026	0.263336
GSHG0021612	0	GSHG0021612_6	ITGA9-AS1	ITGA9 antisense RNA 1	NULL	chr3:37795180-37903271	-1	6	chr3:37831697-37832333	636	0.91008	0.260149
GSHG0028607	0	GSHG0028607_13	WDR91	WD repeat domain 91	HSPC049,SORF-1	chr7:134868590-134896316	-1	13	chr7:134871922-134873184	1262	0.839673	0.259532
GSHG0008564	0	GSHG0008564_3	SPRY2	sprouty RTK signaling antagonist 2	hSPRY2	chr13:80910111-80915250	-1	3	chr13:80911892-80912867	975	0.941313	0.259503
GSHG0002451	0	GSHG0002451_7	PRKAB2	protein kinase AMP-activated non-catalytic subunit beta 2	NULL	chr1:146626687-146644168	-1	7	chr1:146632413-146633290	877	0.882225	0.258094
GSHG0009111	0	GSHG0009111_13	EVL	Enah/Vasp-like	RNB6	chr14:100437812-100610573	1	13	chr14:100604140-100607516	3376	0.82876	0.256857
GSHG0004753	0	GSHG0004753_17	CD44	CD44 molecule (Indian blood group)	CD44R,CSPG8,HCELL,IN,MC56,Pgp1	chr11:35160417-35253942	1	17	chr11:35243280-35243921	641	-0.819511	0.256276
GSHG0019079	0	GSHG0019079_6	VSX1	visual system homeobox 1	PPCD1,PPD	chr20:25051526-25063015	-1	6	chr20:25052655-25053171	516	0.862719	0.255122
GSHG0028481	0	GSHG0028481_21	COG5	component of oligomeric golgi complex 5	GTC90	chr7:106842189-107204959	-1	21	chr7:106844076-106850970	6894	0.843537	0.254139
GSHG0023700	0	GSHG0023700_11	SORBS2	sorbin and SH3 domain containing 2	ARGBP2,KIAA0777	chr4:186506598-186877870	-1	11	chr4:186583397-186598150	14753	-0.89344	0.25383
GSHG0011023	0	GSHG0011023_12	VWA3A	von Willebrand factor A domain containing 3A	FLJ40941,FLJ46765	chr16:22103859-22168274	1	12	chr16:22130349-22132288	1939	0.826896	0.250881
GSHG0027794	0	GSHG0027794_2	SSBP1	single stranded DNA binding protein 1	mtSSB,SSBP	chr7:141438121-141450288	1	2	chr7:141438799-141438923	124	-0.936782	0.250754
GSHG0013922	0	GSHG0013922_3	GNAL	G protein subunit alpha L	NULL	chr18:11689014-11885681	1	3	chr18:11751706-11752330	624	0.965511	0.24902
GSHG0020865	1	GSHG0020865_8	CACNA1D	calcium voltage-gated channel subunit alpha1 D	CACH3,CACN4,Cav1.3	chr3:53528683-53846494	1	8	chr3:53707154-53707739	585	-0.903525	0.2489
GSHG0030570	0	GSHG0030570_5	MRPS2	mitochondrial ribosomal protein S2	CGI-91	chr9:138392477-138396519	1	5	chr9:138395125-138395387	262	0.886059	0.248258
GSHG0018134	0	GSHG0018134_31	LRP2	LDL receptor related protein 2	DBS,gp330	chr2:169983619-170219122	-1	31	chr2:170083099-170088223	5124	0.807749	0.244991
GSHG0031874	0	GSHG0031874_6	LINC00894	long intergenic non-protein coding RNA 894	NULL	chrX:149106766-149185018	1	6	chrX:149116394-149116523	129	0.944614	0.244097
GSHG0024089	0	GSHG0024089_2	TMEM161B-AS1	TMEM161B antisense RNA 1	linc-POLR3G-8	chr5:87564699-87732490	1	2	chr5:87566403-87577858	11455	0.818154	0.242283
GSHG0020958	0	GSHG0020958_8	ZNF654	zinc finger protein 654	FLJ10997,FLJ21142	chr3:88108435-88193808	1	8	chr3:88190199-88190794	595	0.898706	0.24148
GSHG0003682	0	GSHG0003682_2	SHOC2	SHOC2, leucine rich repeat scaffold protein	KIAA0862,SOC-2,SOC2,SUR-8,SUR8	chr10:112679128-112773425	1	2	chr10:112679416-112711365	31949	0.93687	0.240806
GSHG0004458	0	GSHG0004458_4	LINC01164	long intergenic non-protein coding RNA 1164	NULL	chr10:133604734-133622535	-1	4	chr10:133606024-133606192	168	-0.864546	0.238581
GSHG0030757	0	GSHG0030757_16	NOL6	nucleolar protein 6	bA311H10.1,FLJ21959,MGC14896,MGC14921,MGC20838,Nrap,UTP22	chr9:33461352-33473941	-1	16	chr9:33466424-33466566	142	0.868681	0.237356
GSHG0057953	0	GSHG0057953_2	LOC102724450	uncharacterized LOC102724450	NULL	chr1:6264900-6265840	-1	2	chr1:6265043-6265265	222	0.8033	0.237302
GSHG0014933	0	GSHG0014933_6	ITPKC	inositol-trisphosphate 3-kinase C	IP3-3KC,IP3KC	chr19:41223008-41246763	1	6	chr19:41243675-41245261	1586	0.945784	0.23624
GSHG0023079	0	GSHG0023079_16	ZFYVE28	zinc finger FYVE-type containing 28	KIAA1643	chr4:2271325-2420382	-1	16	chr4:2272584-2273037	453	0.864967	0.23235
GSHG0090194	0	GSHG0090194_1	ARF4-AS1	ARF4 antisense RNA 1	NULL	chr3:57583516-57586643	1	1	chr3:57583779-57585785	2006	-0.823114	0.232272
GSHG0031290	0	GSHG0031290_6	FBXW5	F-box and WD repeat domain containing 5	DKFZP434B205,Fbw5,MGC20962	chr9:139834886-139839206	-1	6	chr9:139836137-139836497	360	0.822247	0.231887
GSHG0016489	0	GSHG0016489_13	KIAA1841	KIAA1841	NULL	chr2:61293005-61365169	1	13	chr2:61319723-61324834	5111	0.815134	0.231356
GSHG0016026	0	GSHG0016026_6	ASPDH	aspartate dehydrogenase domain containing	NULL	chr19:51014858-51017947	-1	6	chr19:51015548-51015616	68	0.841416	0.229695
GSHG0012366	0	GSHG0012366_6	SMURF2P1-LRRC37BP1 // LRRC37BP1	SMURF2P1-LRRC37BP1 readthrough transcribed pseudogene // leucine rich repeat containing 37B pseudogene 1	DKFZp667M2411	chr17:28903483-28992715	1	6	chr17:28942999-28958772	15773	0.869432	0.229496
GSHG0008829	0	GSHG0008829_3	TMX1	thioredoxin related transmembrane protein 1	PDIA11,TMX	chr14:51706886-51724370	1	3	chr14:51712077-51713809	1732	0.823754	0.2288
GSHG0000734	0	GSHG0000734_10	TRMT13	tRNA methyltransferase 13 homolog	FLJ10287,FLJ11219	chr1:100598706-100616053	1	10	chr1:100613883-100614180	297	0.89854	0.227525
GSHG0009741	0	GSHG0009741_1	NULL	NULL	NULL	chr15:34394290-34404069	1	1	chr15:34396596-34397056	460	0.868222	0.224286
GSHG0021327	0	GSHG0021327_27	ECT2	epithelial cell transforming 2	ARHGEF31	chr3:172468475-172539264	1	27	chr3:172536605-172537937	1332	0.831142	0.222235
GSHG0010116	0	GSHG0010116_14	AKAP13	A-kinase anchoring protein 13	AKAP-Lbc,ARHGEF13,BRX,c-lbc,HA-3,Ht31,PROTO-LB	chr15:85923817-86292589	1	14	chr15:86201822-86205618	3796	-0.836816	0.221937
GSHG0014852	0	GSHG0014852_28	WDR62	WD repeat domain 62	DKFZP434J046,FLJ33298	chr19:36545783-36596012	1	28	chr19:36593054-36593653	599	0.961699	0.220909
GSHG0013763	0	GSHG0013763_2	SRSF2	serine and arginine rich splicing factor 2	PR264,SC-35,SC35,SFRS2A	chr17:74730199-74733493	-1	2	chr17:74731958-74732235	277	0.848524	0.220185
GSHG0020194	0	GSHG0020194_8	TRMT2A	tRNA methyltransferase 2 homolog A	HTF9C	chr22:20099390-20104818	-1	8	chr22:20101031-20101208	177	0.81089	0.219151
GSHG0033964	0	GSHG0033964_12	SPON2 // LOC100130872	spondin 2 // uncharacterized LOC100130872	DIL1	chr4:1160723-1202750	-1	12	chr4:1161445-1164189	2744	0.817328	0.216791
GSHG0052237	0	GSHG0052237_4	SETDB2-PHF11 // SETDB2 // PHF11	SETDB2-PHF11 readthrough // SET domain bifurcated 2 // PHD finger protein 11	BCAP,CLLD8,CLLL8,IGER,KMT1F,NY-REN-34	chr13:50018429-50103128	1	4	chr13:50035299-50038156	2857	0.895486	0.21565
GSHG0005876	0	GSHG0005876_10	RASGRP2	RAS guanyl releasing protein 2	CALDAG-GEFI	chr11:64494383-64512928	-1	10	chr11:64504507-64506831	2324	0.802063	0.211842
GSHG0010592	0	GSHG0010592_3	FAM219B	family with sequence similarity 219 member B	FLJ00005	chr15:75192328-75199235	-1	3	chr15:75197401-75197494	93	0.937415	0.211338
GSHG0031874	0	GSHG0031874_7	LINC00894	long intergenic non-protein coding RNA 894	NULL	chrX:149106766-149185018	1	7	chrX:149116613-149120567	3954	-0.886109	0.21053
GSHG0024825	0	GSHG0024825_10	DIMT1	DIM1 dimethyladenosine transferase 1 homolog	HSA9761	chr5:61683780-61699787	-1	10	chr5:61687834-61687997	163	0.816814	0.20907
GSHG0016757	0	GSHG0016757_17	CCDC138	coiled-coil domain containing 138	FLJ32745	chr2:109403206-109501933	1	17	chr2:109499248-109501557	2309	0.84733	0.208901
GSHG0014090	0	GSHG0014090_3	TNFRSF11A	TNF receptor superfamily member 11a	CD265,FEO,RANK	chr18:59992520-60054943	1	3	chr18:60017171-60021623	4452	-0.805259	0.208564
GSHG0145311	0	GSHG0145311_3	KLF8	Kruppel like factor 8	BKLF3,DXS741,ZNF741	chrX:55934718-56317964	1	3	chrX:56259179-56259590	411	-0.836122	0.20576
GSHG0025112	0	GSHG0025112_11	NRG2	neuregulin 2	Don-1,HRG2,NTAK	chr5:139226364-139422884	-1	11	chr5:139228283-139231188	2905	0.856205	0.203963
GSHG0005132	0	GSHG0005132_48	MYO7A	myosin VIIA	NSRD2	chr11:76839310-76926286	1	48	chr11:76922983-76923658	675	0.843721	0.202694
GSHG0011504	0	GSHG0011504_9	CCDC78	coiled-coil domain containing 78	FLJ34512	chr16:772582-776880	-1	9	chr16:773162-773856	694	0.864612	0.202112
GSHG0028130	0	GSHG0028130_27	VPS41	VPS41, HOPS complex subunit	HVSP41	chr7:38762398-38948802	-1	27	chr7:38768035-38768141	106	0.886441	0.1998
GSHG0011688	0	GSHG0011688_3	ERI2 // DCUN1D3	ERI1 exoribonuclease family member 2 // defective in cullin neddylation 1 domain containing 3	DKFZp686O0290,FLJ41725,KIAA1504,MGC16943,MGC48972,SCCRO3,ZGRF5	chr16:20791516-20911680	-1	3	chr16:20873966-20880216	6250	0.849569	0.19803
GSHG0012328	0	GSHG0012328_4	KSR1	kinase suppressor of ras 1	RSU2	chr17:25799025-25950717	1	4	chr17:25887483-25904517	17034	0.808069	0.197887
GSHG0000423	0	GSHG0000423_10	KCNQ4	potassium voltage-gated channel subfamily Q member 4	Kv7.4	chr1:41249684-41306123	1	10	chr1:41289931-41296755	6824	0.938339	0.197194
GSHG0020637	0	GSHG0020637_3	RAB5A	RAB5A, member RAS oncogene family	NULL	chr3:19988572-20026658	1	3	chr3:20012210-20017092	4882	-0.819134	0.196765
GSHG0014916	0	GSHG0014916_8	DLL3	delta like canonical Notch ligand 3	SCDO1	chr19:39989535-39999123	1	8	chr19:39998555-39998891	336	0.833666	0.195633
GSHG0147819	0	GSHG0147819_45	MEG8	maternally expressed 8, small nucleolar RNA host gene	AL132709.8,Bsr,Irm,LINC00024,lnc-MGC,NCRNA00024,Rian	chr14:101355986-101465450	1	45	chr14:101457903-101460171	2268	0.823639	0.194194
GSHG0015513	0	GSHG0015513_3	EPOR // RGL3	erythropoietin receptor // ral guanine nucleotide dissociation stimulator like 3	FLJ32585	chr19:11487881-11530018	-1	3	chr19:11527342-11527509	167	0.929658	0.193723
GSHG0021997	0	GSHG0021997_4	HACD2	3-hydroxyacyl-CoA dehydratase 2	NULL	chr3:123210395-123304036	-1	4	chr3:123286628-123298547	11919	-0.883883	0.193649
GSHG0005332	0	GSHG0005332_15	TECTA	tectorin alpha	NULL	chr11:120973365-121061526	1	15	chr11:121033080-121035981	2901	-0.822799	0.192496
GSHG0054526	0	GSHG0054526_2	LOC105378586	uncharacterized LOC105378586	NULL	chr1:1534813-1545864	1	2	chr1:1536087-1542252	6165	0.866651	0.191418
GSHG0013664	0	GSHG0013664_14	ARHGAP27P1-BPTFP1-KPNA2P3 // ARHGAP27P1 // PLEKHM1P1	ARHGAP27P1-BPTFP1-KPNA2P3 readthrough, transcribed pseudogene // Rho GTPase activating protein 27 pseudogene 1 // pleckstrin homology and RUN domain containing M1 pseudogene 1	loc146880,LOC440456	chr17:62745781-62833302	-1	14	chr17:62778738-62781339	2601	0.823614	0.18942
GSHG0020226	0	GSHG0020226_4	PPM1F	protein phosphatase, Mg2+/Mn2+ dependent 1F	CAMKP,CaMKPase,FEM-2,KIAA0015,POPX2	chr22:22273792-22307250	-1	4	chr22:22288599-22292575	3976	0.813748	0.188564
GSHG0007169	0	GSHG0007169_14	RAD52	RAD52 homolog, DNA repair protein	NULL	chr12:1020902-1099225	-1	14	chr12:1023288-1023596	308	0.823747	0.188268
GSHG0029427	0	GSHG0029427_4	CNOT7	CCR4-NOT transcription complex subunit 7	NULL	chr8:17086740-17104418	-1	4	chr8:17102757-17103365	608	0.907033	0.188035
GSHG0002305	0	GSHG0002305_6	OLFM3	olfactomedin 3	NOE3	chr1:102268125-102462790	-1	6	chr1:102278703-102290581	11878	0.902825	0.186377
GSHG0001545	0	GSHG0001545_4	MAP3K21	mitogen-activated protein kinase kinase kinase 21	KIAA1804,MLK4	chr1:233463514-233520894	1	4	chr1:233490758-233497798	7040	-0.809318	0.185978
GSHG0150381	0	GSHG0150381_1	LINC02009	long intergenic non-protein coding RNA 2009	NULL	chr3:46458007-46465158	-1	1	chr3:46464290-46465035	745	-0.854297	0.183538
GSHG0011125	0	GSHG0011125_4	HSD3B7	hydroxy-delta-5-steroid dehydrogenase, 3 beta- and steroid delta-isomerase 7	C(27)-3BETA-HSD,SDR11E3	chr16:30996519-31000473	1	4	chr16:30997853-30997925	72	0.829023	0.183471
GSHG0022956	0	GSHG0022956_4	NPY5R	neuropeptide Y receptor Y5	NPYR5	chr4:164264999-164273084	1	4	chr4:164268517-164268603	86	-0.811526	0.182891
GSHG0031527	0	GSHG0031527_7	CCDC22	coiled-coil domain containing 22	JM1	chrX:49091927-49106985	1	7	chrX:49103387-49103956	569	0.815826	0.180598
GSHG0010527	0	GSHG0010527_27	MEGF11	multiple EGF like domains 11	DKFZp434L121,KIAA1781	chr15:66187634-66546085	-1	27	chr15:66190433-66191065	632	0.884614	0.179467
GSHG0009360	0	GSHG0009360_9	TRIM9	tripartite motif containing 9	RNF91,SPRING	chr14:51441983-51562779	-1	9	chr14:51449684-51450097	413	0.839625	0.178089
GSHG0028188	0	GSHG0028188_8	HUS1	HUS1 checkpoint clamp component	NULL	chr7:48002887-48019222	-1	8	chr7:48004230-48004896	666	0.817641	0.177742
GSHG0049325	0	GSHG0049325_1	LINC01315	long intergenic non-protein coding RNA 1315	C22orf32-1,lnc-C22orf32-1	chr22:42760406-42765214	-1	1	chr22:42760732-42764720	3988	0.892366	0.176057
GSHG0055483	0	GSHG0055483_4	APOL3	apolipoprotein L3	APOLIII,CG12-1	chr22:36536372-36562225	-1	4	chr22:36541648-36545093	3445	0.824043	0.175137
GSHG0014680	0	GSHG0014680_9	SIN3B	SIN3 transcription regulator family member B	KIAA0700	chr19:16940198-16991164	1	9	chr19:16973371-16973694	323	0.808134	0.174885
GSHG0001475	0	GSHG0001475_4	DEGS1	delta 4-desaturase, sphingolipid 1	DEGS-1,Des-1,DES1,FADS7,MLD	chr1:224370910-224381143	1	4	chr1:224378859-224380033	1174	0.869914	0.174484
GSHG0010098	0	GSHG0010098_5	SH3GL3	SH3 domain containing GRB2 like 3, endophilin A3	CNSA3,EEN-B2,HsT19371,SH3D2C,SH3P13	chr15:84115980-84287495	1	5	chr15:84180827-84228004	47177	0.810984	0.17382
GSHG0012821	0	GSHG0012821_1	SMIM5	small integral membrane protein 5	NULL	chr17:73629514-73637486	1	1	chr17:73630283-73636245	5962	0.803581	0.173011
GSHG0011966	0	GSHG0011966_4	ZNF821	zinc finger protein 821	NULL	chr16:71893583-71918093	-1	4	chr16:71913927-71914325	398	-0.95541	0.172345
GSHG0001228	0	GSHG0001228_2	TDRD5	tudor domain containing 5	FLJ34823,TUDOR3	chr1:179560748-179660407	1	2	chr1:179561261-179561736	475	-0.844179	0.172028
GSHG0029450	0	GSHG0029450_4	REEP4	receptor accessory protein 4	FLJ22246,FLJ22277,PP432,Yip2c	chr8:21995527-21999464	-1	4	chr8:21997043-21997475	432	-0.823481	0.171718
GSHG0016165	0	GSHG0016165_2	ZNF552	zinc finger protein 552	FLJ21603	chr19:58318450-58326282	-1	2	chr19:58320472-58324661	4189	0.82098	0.168895
GSHG0002381	0	GSHG0002381_12	TRIM33	tripartite motif containing 33	FLJ11429,KIAA1113,PTC7,RFG7,TF1G,TIF1G,TIF1GAMMA,TIFGAMMA	chr1:114935399-115053782	-1	12	chr1:114952939-114963001	10062	0.80491	0.16544
GSHG0027509	0	GSHG0027509_4	CDK14	cyclin dependent kinase 14	PFTAIRE1	chr7:90193087-90839908	1	4	chr7:90338925-90339129	204	0.802486	0.164625
GSHG0021243	0	GSHG0021243_1	RNF13	ring finger protein 13	RZF	chr3:149530475-149679926	1	1	chr3:149531141-149531711	570	0.808227	0.163011
GSHG0021945	0	GSHG0021945_1	CCDC191	coiled-coil domain containing 191	NULL	chr3:113682986-113775460	-1	1	chr3:113772483-113775223	2740	0.866196	0.162057
GSHG0009801	0	GSHG0009801_2	TYRO3	TYRO3 protein tyrosine kinase	Brt,Dtk,Etk-2,Rek,Sky,Tif	chr15:41851191-41871534	1	2	chr15:41852495-41853324	829	0.922963	0.161852
GSHG0009645	0	GSHG0009645_1	XRCC3	X-ray repair cross complementing 3	NULL	chr14:104163946-104181823	-1	1	chr14:104179269-104181760	2491	-0.889545	0.159546
GSHG0023942	0	GSHG0023942_6	MAP3K1	mitogen-activated protein kinase kinase kinase 1	MAPKKK1,MEKK	chr5:56110900-56191976	1	6	chr5:56161805-56167736	5931	-0.903465	0.156665
GSHG0003024	0	GSHG0003024_1	ACTA1	actin, alpha 1, skeletal muscle	NEM3	chr1:229566755-229569843	-1	1	chr1:229568875-229569750	875	0.887412	0.153399
GSHG0010134	0	GSHG0010134_9	MIR9-3HG	MIR9-3 host gene	NULL	chr15:89904810-89941718	1	9	chr15:89932714-89938258	5544	0.801147	0.153141
GSHG0029960	0	GSHG0029960_1	RECQL4	RecQ like helicase 4	RecQ4	chr8:145736667-145743229	-1	1	chr8:145743020-145743084	64	0.866456	0.151711
GSHG0007713	0	GSHG0007713_3	GOLGA2P5	golgin A2 pseudogene 5	DKFZp434M0331	chr12:100550177-100567121	-1	3	chr12:100562978-100564342	1364	-0.864796	0.151694
GSHG0003456	0	GSHG0003456_2	PLAU	plasminogen activator, urokinase	UPA,URK	chr10:75670859-75677259	1	2	chr10:75671371-75671798	427	0.897109	0.149166
GSHG0001657	0	GSHG0001657_11	ACAP3	ArfGAP with coiled-coil, ankyrin repeat and PH domains 3	KIAA1716	chr1:1227756-1244989	-1	11	chr1:1234737-1235210	473	0.855473	0.148302
GSHG0024393	1	GSHG0024393_10	GALNT10	polypeptide N-acetylgalactosaminyltransferase 10	GalNAc-T10	chr5:153570295-153800541	1	10	chr5:153789323-153792051	2728	-0.828604	0.148101
GSHG0007587	0	GSHG0007587_2	LRIG3	leucine rich repeats and immunoglobulin like domains 3	FLJ90440,KIAA3016	chr12:59265937-59314319	-1	2	chr12:59308118-59313207	5089	0.896524	0.138171
GSHG0007334	0	GSHG0007334_1	CASC1	cancer susceptibility 1	FLJ10921,LAS1,PPP1R54	chr12:25261223-25348096	-1	1	chr12:25343566-25348009	4443	0.912819	0.138153
GSHG0026791	0	GSHG0026791_12	MMS22L	MMS22 like, DNA repair protein	dJ39B17.2	chr6:97590037-97731153	-1	12	chr6:97681857-97694503	12646	0.887841	0.136082
GSHG0001363	0	GSHG0001363_10	SOX13	SRY-box 13	ICA12,MGC117216,Sox-13	chr1:204042227-204096914	1	10	chr1:204091114-204091364	250	0.807232	0.135409
GSHG0019341	0	GSHG0019341_8	UCKL1	uridine-cytidine kinase 1 like 1	FLJ20517	chr20:62571182-62587800	-1	8	chr20:62575023-62575749	726	0.834481	0.132544
GSHG0015365	0	GSHG0015365_16	PIP5K1C	phosphatidylinositol-4-phosphate 5-kinase type 1 gamma	KIAA0589,LCCS3,PIP5Kgamma	chr19:3630179-3700490	-1	16	chr19:3637612-3638881	1269	0.865395	0.131709
GSHG0004231	0	GSHG0004231_9	ATAD1	ATPase family, AAA domain containing 1	FLJ14600	chr10:89511269-89577988	-1	9	chr10:89519545-89527429	7884	0.85583	0.131344
GSHG0000466	0	GSHG0000466_19	PLK3 // BTBD19	polo like kinase 3 // BTB domain containing 19	FNK,PRK	chr1:45265897-45279801	1	19	chr1:45277771-45278129	358	0.847222	0.130301
GSHG0017363	0	GSHG0017363_6	ATG4B	autophagy related 4B cysteine peptidase	Apg4B,AUTL1,DKFZp586D1822,KIAA0943	chr2:242576618-242613269	1	6	chr2:242592785-242592926	141	-0.892646	0.129583
GSHG0026325	0	GSHG0026325_2	ATXN1	ataxin 1	ATX1,D6S504E	chr6:16299343-16761725	-1	2	chr6:16754323-16760287	5964	0.866415	0.129479
GSHG0007901	0	GSHG0007901_15	SCARB1	scavenger receptor class B member 1	CLA-1,CLA1,SR-BI,SRB1	chr12:125262175-125365007	-1	15	chr12:125267358-125270902	3544	0.809925	0.129267
GSHG0010015	0	GSHG0010015_6	MPI	mannose phosphate isomerase	NULL	chr15:75182346-75191796	1	6	chr15:75188667-75189351	684	0.890372	0.129195
GSHG0004149	0	GSHG0004149_16	ASCC1	activating signal cointegrator 1 complex subunit 1	ASC1p50,CGI-18,Em:AC022392.3	chr10:73855790-73980083	-1	16	chr10:73857209-73862091	4882	0.866495	0.128783
GSHG0003292	0	GSHG0003292_19	CCDC7	coiled-coil domain containing 7	BIOT2,FLJ13031,FLJ32762	chr10:32735010-33171791	1	19	chr10:32863455-32871961	8506	-0.919664	0.128676
GSHG0021610	0	GSHG0021610_14	LRRFIP2	LRR binding FLII interacting protein 2	HUFI-2	chr3:37094005-37224224	-1	14	chr3:37151195-37152481	1286	-0.912501	0.123896
GSHG0133084	0	GSHG0133084_8	FAM167A-AS1	FAM167A antisense RNA 1	NULL	chr8:11225911-11296166	1	8	chr8:11295720-11295944	224	0.831841	0.123103
GSHG0012943	0	GSHG0012943_9	VPS53	VPS53, GARP complex subunit	FLJ10979,HCCS1	chr17:411908-618096	-1	9	chr17:534869-535983	1114	0.823993	0.122868
GSHG0023041	0	GSHG0023041_2	ABCA11P // ZNF721	ATP binding cassette subfamily A member 11, pseudogene // zinc finger protein 721	EST1133530,FLJ14297,KIAA1982	chr4:419224-492960	-1	2	chr4:480875-490915	10040	0.848432	0.122031
GSHG0024797	0	GSHG0024797_3	SLC38A9	solute carrier family 38 member 9	FLJ90709	chr5:54921602-55008163	-1	3	chr5:54998720-55000149	1429	0.909225	0.121716
GSHG0022050	0	GSHG0022050_7	MBD4	methyl-CpG binding domain 4, DNA glycosylase	MED1	chr3:129149793-129159022	-1	7	chr3:129150422-129151345	923	0.827367	0.121218
GSHG0145331	0	GSHG0145331_38	ARMCX5 // ARMCX5-GPRASP2 // GPRASP2 // BHLHB9 // LINC00630	armadillo repeat containing, X-linked 5 // ARMCX5-GPRASP2 readthrough // G protein-coupled receptor associated sorting protein 2 // basic helix-loop-helix family member b9 // long intergenic non-protein coding RNA 630	FLJ12969,FLJ37327,GASP2,GASP3,GASP5,KIAA1701,p60TRP	chrX:101854096-102219451	1	38	chrX:102160666-102213575	52909	0.823828	0.11807
GSHG0014876	0	GSHG0014876_14	HKR1	HKR1, GLI-Kruppel zinc finger family member	ZNF875	chr19:37803739-37855357	1	14	chr19:37838775-37848863	10088	-0.810107	0.117744
GSHG0013836	0	GSHG0013836_5	NOTUM	notum, palmitoleoyl-protein carboxylesterase	NULL	chr17:79910397-79921512	-1	5	chr17:79916270-79916810	540	-0.844969	0.117455
GSHG0002381	0	GSHG0002381_11	TRIM33	tripartite motif containing 33	FLJ11429,KIAA1113,PTC7,RFG7,TF1G,TIF1G,TIF1GAMMA,TIFGAMMA	chr1:114935399-115053782	-1	11	chr1:114963074-114964057	983	0.854802	0.117049
GSHG0023564	0	GSHG0023564_7	ANAPC10	anaphase promoting complex subunit 10	APC10,DKFZP564L0562,DOC1	chr4:145915727-146019693	-1	7	chr4:145920447-145985723	65276	0.822242	0.114268
GSHG0019341	0	GSHG0019341_10	UCKL1	uridine-cytidine kinase 1 like 1	FLJ20517	chr20:62571182-62587800	-1	10	chr20:62572562-62573822	1260	0.922792	0.105152
GSHG0001152	0	GSHG0001152_13	POU2F1	POU class 2 homeobox 1	37165	chr1:167190066-167396582	1	13	chr1:167353189-167356417	3228	0.828499	0.10261
GSHG0001847	0	GSHG0001847_18	ASAP3	ArfGAP with SH3 domain, ankyrin repeat and PH domain 3	CENTB6,FLJ20199,UPLC1	chr1:23755056-23811057	-1	18	chr1:23761112-23762343	1231	0.891817	0.102259
GSHG0021589	0	GSHG0021589_7	AZI2	5-azacytidine induced 2	AZ2,FLJ21939,NAP1	chr3:28363844-28390618	-1	7	chr3:28373442-28373859	417	0.928899	0.101244
GSHG0026750	0	GSHG0026750_2	PGM3	phosphoglucomutase 3	AGM1,DKFZP434B187,PAGM	chr6:83874592-83903655	-1	2	chr6:83901043-83902897	1854	-0.920724	0.100392
GSHG0007337	0	GSHG0007337_7	RASSF8-AS1	RASSF8 antisense RNA 1	NULL	chr12:26097790-26112375	-1	7	chr12:26106010-26108070	2060	-0.861401	0.10019
GSHG0020870	0	GSHG0020870_4	CCDC66	coiled-coil domain containing 66	DKFZp686C0433	chr3:56591184-56655846	1	4	chr3:56595041-56597711	2670	-0.882165	0.0989377
GSHG0119065	0	GSHG0119065_4	NABP1	nucleic acid binding protein 1	DKFZp667M1322,FLJ13624,FLJ22833,hSSB2,MGC111163,SOSS-B2,SSB2	chr2:192542798-192553248	1	4	chr2:192546744-192547217	473	0.874242	0.0978979
GSHG0000381	0	GSHG0000381_18	AGO1	argonaute 1, RISC catalytic component	hAGO1	chr1:36335409-36389899	1	18	chr1:36383672-36383922	250	-0.886433	0.09513
GSHG0026683	0	GSHG0026683_4	GSTA4	glutathione S-transferase alpha 4	NULL	chr6:52842747-52860178	-1	4	chr6:52849404-52850248	844	0.891972	0.0925864
GSHG0017249	0	GSHG0017249_7	MFF	mitochondrial fission factor	GL004	chr2:228189867-228222552	1	7	chr2:228205097-228207460	2363	-0.871073	0.0917444
GSHG0029936	0	GSHG0029936_36	SCRIB	scribbled planar cell polarity protein	KIAA0147,SCRB1,Vartul	chr8:144873090-144897558	-1	36	chr8:144873611-144873835	224	0.849712	0.0913287
GSHG0011110	0	GSHG0011110_2	ZNF771	zinc finger protein 771	DSC43	chr16:30418615-30440920	1	2	chr16:30419516-30424907	5391	-0.973672	0.0906346
GSHG0009626	0	GSHG0009626_3	SLC25A29	solute carrier family 25 member 29	FLJ38975	chr14:100757448-100772884	-1	3	chr14:100765223-100765351	128	-0.898884	0.0896814
GSHG0004318	0	GSHG0004318_11	PDZD7	PDZ domain containing 7	bA108L7.8,FLJ23209	chr10:102767441-102790914	-1	11	chr10:102775569-102776133	564	0.81194	0.0885558
GSHG0015237	0	GSHG0015237_3	SMIM17	small integral membrane protein 17	NULL	chr19:57154520-57168614	1	3	chr19:57159003-57166470	7467	0.812576	0.0876344
GSHG0132310	0	GSHG0132310_12	SLC13A3	solute carrier family 13 member 3	NADC3,SDCT2	chr20:45186462-45313124	-1	12	chr20:45204325-45212210	7885	-0.888041	0.0867835
GSHG0060115	0	GSHG0060115_1	LOC101927765	uncharacterized LOC101927765	NULL	chr1:234508554-234509339	-1	1	chr1:234508957-234509168	211	0.82999	0.0828758
GSHG0004613	0	GSHG0004613_2	PPFIBP2	PPFIA binding protein 2	Cclp1	chr11:7534996-7678394	1	2	chr11:7569731-7570670	939	0.88389	0.0820795
GSHG0005094	0	GSHG0005094_16	ARHGEF17	Rho guanine nucleotide exchange factor 17	KIAA0337,p164-RhoGEF,TEM4	chr11:73019663-73080424	1	16	chr11:73074879-73075216	337	0.860244	0.0788542
GSHG0019418	0	GSHG0019418_4	PAXBP1-AS1	PAXBP1 antisense RNA 1	NULL	chr21:34100425-34115433	1	4	chr21:34110653-34114572	3919	0.966177	0.0783134
GSHG0020243	0	GSHG0020243_14	GUSBP11	glucuronidase, beta pseudogene 11	NULL	chr22:23980677-24059610	-1	14	chr22:23981130-23982494	1364	-0.800265	0.0768257
GSHG0030014	0	GSHG0030014_20	KDM4C	lysine demethylase 4C	GASC1,KIAA0780,TDRD14C	chr9:6720857-7175647	1	20	chr9:7049201-7076433	27232	0.938071	0.0764425
GSHG0017218	0	GSHG0017218_4	SPEG	SPEG complex locus	BPEG,KIAA1297,MGC12676,SPEGalpha,SPEGbeta	chr2:220299700-220358354	1	4	chr2:220307873-220308767	894	0.828439	0.0761692
GSHG0003028	0	GSHG0003028_1	ABCB10	ATP binding cassette subfamily B member 10	EST20237,M-ABC2,MTABC2	chr1:229652329-229694442	-1	1	chr1:229685182-229693882	8700	0.820771	0.0734314
GSHG0016120	0	GSHG0016120_14	GP6 // RDH13	glycoprotein VI platelet // retinol dehydrogenase 13	GPVI,SDR7C3	chr19:55525073-55580914	-1	14	chr19:55539231-55543506	4275	0.819855	0.071668
GSHG0012617	0	GSHG0012617_2	NXPH3	neurexophilin 3	NPH3	chr17:47653220-47661172	1	2	chr17:47656609-47658925	2316	0.866648	0.0712617
GSHG0030910	0	GSHG0030910_6	GKAP1	G kinase anchoring protein 1	FKSG21,GKAP42	chr9:86354338-86444431	-1	6	chr9:86407933-86414099	6166	-0.884799	0.0690401
GSHG0018505	0	GSHG0018505_2	SDCBP2-AS1	SDCBP2 antisense RNA 1	NULL	chr20:1305987-1359378	1	2	chr20:1353823-1355127	1304	-0.811095	0.0679951
GSHG0006637	0	GSHG0006637_13	SPATS2	spermatogenesis associated serine rich 2	FLJ13117,SCR59,SPATA10	chr12:49760688-49921209	1	13	chr12:49906689-49908337	1648	-0.933814	0.0642637
GSHG0011905	0	GSHG0011905_9	KIAA0895L // EXOC3L1	KIAA0895 like // exocyst complex component 3 like 1	FLJ35539,FLJ35587,LOC653319	chr16:67209507-67224107	-1	9	chr16:67219394-67220139	745	0.849774	0.0628963
GSHG0000917	0	GSHG0000917_4	NBPF15	NBPF member 15	MGC8902	chr1:148558188-148596267	1	4	chr1:148568878-148574736	5858	-0.934939	0.062857
GSHG0023083	0	GSHG0023083_16	NOP14	NOP14 nucleolar protein	RES4-25,UTP2	chr4:2939666-2965233	-1	16	chr4:2941071-2941253	182	0.89637	0.0626646
GSHG0029202	0	GSHG0029202_3	EBAG9	estrogen receptor binding site associated, antigen, 9	EB9,RCAS1	chr8:110551929-110578217	1	3	chr8:110552955-110563038	10083	-0.837843	0.0624333
GSHG0017057	0	GSHG0017057_2	WDR75	WD repeat domain 75	FLJ12519,NET16,UTP17	chr2:190306159-190340288	1	2	chr2:190313235-190313526	291	0.932139	0.0604511
GSHG0011118	0	GSHG0011118_3	PHKG2	phosphorylase kinase catalytic subunit gamma 2	NULL	chr16:30759620-30772497	1	3	chr16:30762603-30762869	266	0.881398	0.0581518
GSHG0012504	0	GSHG0012504_19	STAT5A	signal transducer and activator of transcription 5A	MGF	chr17:40439563-40463958	1	19	chr17:40461503-40462524	1021	0.892257	0.0577592
GSHG0007345	0	GSHG0007345_1	PTHLH	parathyroid hormone like hormone	HHM,PLP,PTHR,PTHRP	chr12:28111017-28124916	-1	1	chr12:28123201-28124859	1658	0.829224	0.0563544
GSHG0020570	0	GSHG0020570_15	IL17RE	interleukin 17 receptor E	FLJ23658	chr3:9941763-9958082	1	15	chr3:9955709-9956231	522	0.868561	0.0563295
GSHG0019551	0	GSHG0019551_2	ITGB2-AS1	ITGB2 antisense RNA 1	NULL	chr21:46340950-46349589	1	2	chr21:46342899-46346782	3883	0.827833	0.0549769
GSHG0030669	0	GSHG0030669_35	MPDZ	multiple PDZ domain crumbs cell polarity complex component	MUPP1	chr9:13105705-13279712	-1	35	chr9:13125390-13126514	1124	0.899064	0.0545634
GSHG0133856	0	GSHG0133856_10	LRRC27	leucine rich repeat containing 27	KIAA1674	chr10:134145614-134195010	1	10	chr10:134162562-134165110	2548	0.814384	0.0529023
GSHG0013793	0	GSHG0013793_11	TBC1D16	TBC1 domain family member 16	FLJ20748,MGC25062	chr17:77906143-78009657	-1	11	chr17:77917907-77918706	799	0.934937	0.049851
GSHG0027386	0	GSHG0027386_7	ZNF138	zinc finger protein 138	pHZ-32	chr7:64254766-64314178	1	7	chr7:64291455-64291828	373	0.82123	0.0494722
GSHG0027504	0	GSHG0027504_16	CFAP69	cilia and flagella associated protein 69	FAP69,FLJ21062	chr7:89874488-89940377	1	16	chr7:89917064-89917547	483	-0.827623	0.0494049
GSHG0015038	0	GSHG0015038_5	CALM3	calmodulin 3	PHKD	chr19:46744527-47114039	1	5	chr19:47105897-47109083	3186	0.840493	0.0492741
GSHG0022586	0	GSHG0022586_4	DANCR	differentiation antagonizing non-protein coding RNA	AGU2,ANCR,lncRNA-ANCR	chr4:53578561-53586864	1	4	chr4:53580406-53586034	5628	0.884232	0.0454453
GSHG0133524	0	GSHG0133524_9	RASA4 // POLR2J2 // UPK3BL1	RAS p21 protein activator 4 // RNA polymerase II subunit J2 // uroplakin 3B like 1	CAPRI,GAPL,KIAA0538,RPB11b1,UPLP	chr7:102220093-102312176	-1	9	chr7:102278081-102279160	1079	0.833205	0.0452843
GSHG0002201	0	GSHG0002201_23	FUBP1	far upstream element binding protein 1	FBP	chr1:78409739-78444889	-1	23	chr1:78411328-78412214	886	-0.823477	0.0443842
GSHG0011284	0	GSHG0011284_1	RIPOR1	RHO family interacting cell polarization regulator 1	FLJ13725	chr16:67562717-67580690	1	1	chr16:67562818-67563539	721	-0.820303	0.0419186
GSHG0132320	0	GSHG0132320_1	EMC3	ER membrane protein complex subunit 3	NULL	chr3:10004364-10052932	-1	1	chr3:10052087-10052706	619	0.841825	0.0407541
GSHG0034009	0	GSHG0034009_4	FBXL18	F-box and leucine rich repeat protein 18	Fbl18,FLJ11467	chr7:5470966-5553429	-1	4	chr7:5529844-5530861	1017	0.838315	0.0387397
GSHG0020104	0	GSHG0020104_6	PPARA	peroxisome proliferator activated receptor alpha	hPPAR,NR1C1	chr22:46546499-46639653	1	6	chr22:46572734-46584619	11885	-0.840569	0.0386088
GSHG0007989	0	GSHG0007989_4	SPATA13 // C1QTNF9	spermatogenesis associated 13 // C1q and TNF related 9	AQL1,ARHGEF29,C1QTNF9A,CTRP9,FLJ31208,MGC48915	chr13:24553765-24896661	1	4	chr13:24607909-24608059	150	-0.909212	0.0374574
GSHG0030885	0	GSHG0030885_17	TRPM6	transient receptor potential cation channel subfamily M member 6	CHAK2,FLJ22628	chr9:77337411-77503010	-1	17	chr9:77423091-77425730	2639	-0.935676	0.0372254
GSHG0021094	0	GSHG0021094_7	DIRC2	disrupted in renal carcinoma 2	FLJ14784,RCC4	chr3:122513642-122599967	1	7	chr3:122579050-122585073	6023	-0.903809	0.0355335
GSHG0025690	0	GSHG0025690_7	PI16	peptidase inhibitor 16	CD364,dJ90K10.5,MGC45378,MSMBBP	chr6:36916039-36932612	1	7	chr6:36931389-36931598	209	0.870837	0.0351857
GSHG0006362	0	GSHG0006362_29	WNK1	WNK lysine deficient protein kinase 1	HSAN2,PPP1R167	chr12:862089-1020618	1	29	chr12:1010799-1013618	2819	0.815576	0.0351524
GSHG0022842	0	GSHG0022842_23	LARP1B	La ribonucleoprotein domain family member 1B	DKFZp434K245,DKFZp686E0316,FLJ10378	chr4:128982421-129144085	1	23	chr4:129141596-129143503	1907	-0.890563	0.0344308
GSHG0014813	0	GSHG0014813_19	GRAMD1A	GRAM domain containing 1A	FLJ90346	chr19:35485688-35517375	1	19	chr19:35512943-35513803	860	0.903406	0.0343285
GSHG0010708	0	GSHG0010708_7	RHCG	Rh family C glycoprotein	PDRC2,RHGK,SLC42A3	chr15:89998680-90039844	-1	7	chr15:90020885-90021067	182	0.823276	0.0340461
GSHG0007635	0	GSHG0007635_6	CAPS2	calcyphosine 2	NULL	chr12:75669760-75784717	-1	6	chr12:75717003-75719018	2015	0.820663	0.0332751
GSHG0013252	0	GSHG0013252_11	UTP6	UTP6, small subunit processome component	HCA66	chr17:30190190-30228761	-1	11	chr17:30205801-30207591	1790	0.815374	0.032012
GSHG0001698	0	GSHG0001698_33	MEGF6	multiple EGF like domains 6	NULL	chr1:3404513-3528059	-1	33	chr1:3410689-3410934	245	0.853622	0.0318504
GSHG0004358	0	GSHG0004358_8	CFAP43	cilia and flagella associated protein 43	bA373N18.2,FLJ22944,FLJ36006	chr10:105889647-105992135	-1	8	chr10:105957797-105963429	5632	0.906192	0.0315559
GSHG0021554	0	GSHG0021554_13	ANKRD28	ankyrin repeat domain 28	KIAA0379,PITK,PP6-ARS-A,PPP1R65	chr3:15399215-15901053	-1	13	chr3:15755149-15756084	935	0.806026	0.0295559
GSHG0019677	0	GSHG0019677_9	SETD4	SET domain containing 4	NULL	chr21:37406840-37451687	-1	9	chr21:37416255-37417879	1624	0.821744	0.0295545
GSHG0000771	0	GSHG0000771_5	SYPL2	synaptophysin like 2	Mg29	chr1:110009100-110024764	1	5	chr1:110020632-110021999	1367	0.888967	0.0288264
GSHG0133504	0	GSHG0133504_2	HSPB1	heat shock protein family B (small) member 1	CMT2F,Hs.76067,Hsp25,HSP27,HSP28	chr7:75931875-75933622	1	2	chr7:75933045-75933118	73	-0.804546	0.0261417
GSHG0133711	0	GSHG0133711_5	GMDS-AS1 // GMDS-DT	GMDS antisense RNA 1 (head to head) // GMDS divergent transcript	NULL	chr6:2245987-2413825	1	5	chr6:2273652-2283732	10080	0.808424	0.0244923
GSHG0019184	0	GSHG0019184_8	ZHX3	zinc fingers and homeoboxes 3	KIAA0395	chr20:39807089-39928739	-1	8	chr20:39833707-39842373	8666	-0.873186	0.0242157
GSHG0016321	0	GSHG0016321_3	TMEM214	transmembrane protein 214	FLJ20254	chr2:27255774-27264564	1	3	chr2:27258154-27258461	307	0.957483	0.0232826
GSHG0118497	0	GSHG0118497_4	PIGP	phosphatidylinositol glycan anchor biosynthesis class P	DCRC,DSRC	chr21:38411643-38445458	-1	4	chr21:38441925-38444444	2519	0.806894	0.023169
GSHG0001589	0	GSHG0001589_2	ZBTB18	zinc finger and BTB domain containing 18	C2H2-171,RP58,TAZ-1	chr1:244212241-244220776	1	2	chr1:244214747-244217089	2342	0.81273	0.0221886
GSHG0027861	0	GSHG0027861_5	ATP6V0E2	ATPase H+ transporting V0 subunit e2	NULL	chr7:149570057-149577799	1	5	chr7:149576315-149576423	108	0.86615	0.0217856
GSHG0008205	0	GSHG0008205_6	GPC5	glypican 5	NULL	chr13:92050873-93519485	1	6	chr13:92797243-93518534	721291	-0.80403	0.020286
GSHG0004556	0	GSHG0004556_8	PGAP2	post-GPI attachment to proteins 2	CWH43-N,FRAG1	chr11:3818954-3847601	1	8	chr11:3844224-3844842	618	-0.829846	0.0194695
GSHG0020637	0	GSHG0020637_2	RAB5A	RAB5A, member RAS oncogene family	NULL	chr3:19988572-20026658	1	2	chr3:19992554-20012039	19485	-0.800842	0.0189994
GSHG0030300	0	GSHG0030300_15	LOC100499484-C9ORF174 // LOC100499484 // CCDC180 // SUGT1P4-STRA6LP // SUGT1P4-STRA6LP-CCDC180	LOC100499484-C9orf174 readthrough // SUGT1-1300002K09Rik pseudogene // coiled-coil domain containing 180 // SUGT1P4-STRA6LP readthrough // SUGT1P4-STRA6LP-CCDC180 readthrough	BDAG1,DKFZp434I2420	chr9:100000708-100141033	1	15	chr9:100057274-100057901	627	-0.838714	0.0181291
GSHG0023395	0	GSHG0023395_4	PPM1K	protein phosphatase, Mg2+/Mn2+ dependent 1K	BDP,DKFZp761G058,hPTMP,PP2Ckappa,PP2Cm	chr4:89178761-89205983	-1	4	chr4:89190059-89192151	2092	0.810912	0.0174025
GSHG0025183	0	GSHG0025183_3	ZNF300	zinc finger protein 300	NULL	chr5:150273954-150284545	-1	3	chr5:150282745-150282890	145	0.830628	0.0172132
GSHG0042161	0	GSHG0042161_6	NWD2	NACHT and WD repeat domain containing 2	NULL	chr4:37246690-37451087	1	6	chr4:37441013-37444906	3893	-0.886924	0.0168931
GSHG0009644	0	GSHG0009644_2	BAG5	BCL2 associated athanogene 5	NULL	chr14:104022881-104029151	-1	2	chr14:104027530-104028436	906	0.829245	0.0151517
GSHG0000951	0	GSHG0000951_11	GABPB2	GA binding protein transcription factor beta subunit 2	MGC29891	chr1:151043054-151098021	1	11	chr1:151090616-151096662	6046	-0.967617	0.0147126
GSHG0002018	0	GSHG0002018_3	SCMH1	Scm polycomb group protein homolog 1	Scml3	chr1:41492872-41707815	-1	3	chr1:41627105-41628450	1345	-0.893341	0.0142822
GSHG0005570	0	GSHG0005570_6	STK33	serine/threonine kinase 33	NULL	chr11:8413413-8615836	-1	6	chr11:8498299-8498796	497	-0.839873	0.0118447
GSHG0000644	0	GSHG0000644_6	AK5	adenylate kinase 5	NULL	chr1:77747662-78025654	1	6	chr1:77763633-77779479	15846	0.837026	0.0106713
GSHG0002231	0	GSHG0002231_14	ODF2L	outer dense fiber of sperm tails 2 like	KIAA1229	chr1:86786611-86862025	-1	14	chr1:86821067-86822126	1059	0.89708	0.00980096
GSHG0000897	0	GSHG0000897_6	ITGA10	integrin subunit alpha 10	NULL	chr1:145524891-145543867	1	6	chr1:145530395-145530877	482	-0.853917	0.00927331
GSHG0013450	0	GSHG0013450_11	ITGA2B	integrin subunit alpha 2b	CD41,CD41B,PPP1R93	chr17:42449550-42466969	-1	11	chr17:42461073-42461261	188	-0.977526	0.00765724
GSHG0011674	0	GSHG0011674_2	ARL6IP1	ADP ribosylation factor like GTPase 6 interacting protein 1	AIP1,ARMER,KIAA0069,SPG61	chr16:18802983-18813000	-1	2	chr16:18810157-18812520	2363	0.876446	0.00601057
GSHG0004766	0	GSHG0004766_8	C11orf74	chromosome 11 open reading frame 74	FLJ38678,HEPIS,NWC	chr11:36616043-36696390	1	8	chr11:36693636-36694739	1103	0.882299	0.00426718
GSHG0030004	0	GSHG0030004_5	CD274	CD274 molecule	B7-H,B7-H1,B7H1,PD-L1,PDL1	chr9:5450499-5470567	1	5	chr9:5465607-5466769	1162	-0.886315	0.00309796
GSHG0007771	0	GSHG0007771_17	GIT2	GIT ArfGAP 2	KIAA0148,PKL	chr12:110367599-110434194	-1	17	chr12:110377053-110383064	6011	-0.800915	0.00298289
GSHG0008386	0	GSHG0008386_2	SLC46A3	solute carrier family 46 member 3	DKFZp686A1775,FLJ42613	chr13:29244910-29293150	-1	2	chr13:29287688-29291946	4258	0.812815	0.000105157
GSHG0024385	0	GSHG0024385_4	G3BP1	G3BP stress granule assembly factor 1	G3BP,HDH-VIII	chr5:151151470-151184913	1	4	chr5:151170624-151171605	981	-0.806194	0
GSHG0009873	0	GSHG0009873_14	TMOD3	tropomodulin 3	UTMOD	chr15:52121825-52221651	1	14	chr15:52208331-52213692	5361	-0.876483	0
GSHG0031287	0	GSHG0031287_3	CCDC183-AS1	CCDC183 antisense RNA 1	NULL	chr9:139698379-139703300	-1	3	chr9:139700581-139700836	255	0.88764	-0.000528702
GSHG0032666	0	GSHG0032666_2	CCZ1	CCZ1 homolog, vacuolar protein trafficking and biogenesis associated	CCZ1A,CGI-43	chr7:5938330-5965601	1	2	chr7:5940013-5940103	90	0.833432	-0.00432879
GSHG0052324	0	GSHG0052324_3	BRCA1 // LOC101929767	BRCA1, DNA repair associated // uncharacterized LOC101929767	BRCC1,FANCS,PPP1R53,RNF53	chr17:41196313-41322420	-1	3	chr17:41311745-41314646	2901	-0.858484	-0.0050572
GSHG0005570	0	GSHG0005570_5	STK33	serine/threonine kinase 33	NULL	chr11:8413413-8615836	-1	5	chr11:8498831-8501956	3125	-0.866434	-0.00775204
GSHG0019140	1	GSHG0019140_2	MMP24-AS1-EDEM2 // EDEM2 // MMP24OS	MMP24-AS1-EDEM2 readthrough // ER degradation enhancing alpha-mannosidase like protein 2 // MMP24 opposite strand	bA4204.1,FLJ10783	chr20:33703155-33865981	-1	2	chr20:33865101-33865192	91	0.985889	-0.00799546
GSHG0006394	0	GSHG0006394_6	PRMT8	protein arginine methyltransferase 8	NULL	chr12:3490515-3703139	1	6	chr12:3662001-3662816	815	-0.899208	-0.00993155
GSHG0010339	0	GSHG0010339_26	SPTBN5	spectrin beta, non-erythrocytic 5	BSPECV,HUBSPECV,HUSPECV	chr15:42140345-42186275	-1	26	chr15:42164658-42165689	1031	0.910626	-0.0101468
GSHG0012348	0	GSHG0012348_6	NEK8	NIMA related kinase 8	NPHP9	chr17:27055798-27069784	1	6	chr17:27064755-27064836	81	0.942003	-0.0118048
GSHG0006575	0	GSHG0006575_8	BICD1	BICD cargo adaptor 1	NULL	chr12:32259741-32536567	1	8	chr12:32490641-32491719	1078	0.890902	-0.0125817
GSHG0118624	0	GSHG0118624_4	LOC105373300	uncharacterized LOC105373300	NULL	chrX:102785695-102809881	-1	4	chrX:102786113-102792834	6721	0.906639	-0.0162673
GSHG0119119	0	GSHG0119119_9	MPPE1	metallophosphoesterase 1	PGAP5	chr18:11883474-11908796	-1	9	chr18:11886621-11886711	90	0.831969	-0.0169769
GSHG0028835	0	GSHG0028835_8	MICU3	mitochondrial calcium uptake family member 3	DKFZp313A0139	chr8:16884747-16980148	1	8	chr8:16948094-16955670	7576	-0.832849	-0.0176395
GSHG0031284	0	GSHG0031284_11	LCN10 // LCN6	lipocalin 10 // lipocalin 6	NULL	chr9:139632628-139642982	-1	11	chr9:139635396-139635703	307	-0.847025	-0.0206688
GSHG0029133	0	GSHG0029133_2	DECR1	2,4-dienoyl-CoA reductase 1	SDR18C1	chr8:91013580-91065861	1	2	chr8:91018074-91018263	189	-0.92515	-0.02388
GSHG0004207	0	GSHG0004207_2	TMEM254-AS1	TMEM254 antisense RNA 1	NULL	chr10:81805991-81838949	-1	2	chr10:81820690-81838266	17576	-0.823622	-0.0247128
GSHG0004749	0	GSHG0004749_8	CAT	catalase	NULL	chr11:34460472-34493607	1	8	chr11:34478365-34479322	957	-0.86358	-0.0279289
GSHG0001475	0	GSHG0001475_3	DEGS1	delta 4-desaturase, sphingolipid 1	DEGS-1,Des-1,DES1,FADS7,MLD	chr1:224370910-224381143	1	3	chr1:224378022-224378793	771	0.819719	-0.0287548
GSHG0031290	0	GSHG0031290_4	FBXW5	F-box and WD repeat domain containing 5	DKFZP434B205,Fbw5,MGC20962	chr9:139834886-139839206	-1	4	chr9:139837148-139837220	72	0.951262	-0.0288181
GSHG0014813	0	GSHG0014813_20	GRAMD1A	GRAM domain containing 1A	FLJ90346	chr19:35485688-35517375	1	20	chr19:35513816-35514139	323	0.831078	-0.0331407
GSHG0026412	0	GSHG0026412_3	ZSCAN23	zinc finger and SCAN domain containing 23	dJ29K1.3.1	chr6:28393287-28411279	-1	3	chr6:28402856-28403236	380	0.879487	-0.0338438
GSHG0007085	1	GSHG0007085_3	B3GNT4	UDP-GlcNAc:betaGal beta-1,3-N-acetylglucosaminyltransferase 4	B3GN-T4,beta3Gn-T4	chr12:122688090-122693498	1	3	chr12:122689232-122690864	1632	0.930441	-0.0354202
GSHG0031603	0	GSHG0031603_11	GDPD2	glycerophosphodiester phosphodiesterase domain containing 2	FLJ20207,GDE3,OBDPF	chrX:69642881-69653243	1	11	chrX:69649565-69649764	199	0.816472	-0.035586
GSHG0145994	0	GSHG0145994_6	SLC4A7	solute carrier family 4 member 7	NBC3,SBC2	chr3:27414212-27525911	-1	6	chr3:27475596-27477878	2282	0.885305	-0.0356651
GSHG0025510	0	GSHG0025510_3	BTN3A3	butyrophilin subfamily 3 member A3	BTF3,BTN3.3	chr6:26440700-26453642	1	3	chr6:26443888-26444184	296	0.886451	-0.0362431
GSHG0036144	0	GSHG0036144_3	PXN-AS1	PXN antisense RNA 1	EyeLinc4	chr12:120639094-120650630	1	3	chr12:120647738-120650177	2439	0.806202	-0.0364293
GSHG0015763	0	GSHG0015763_4	ZNF790	zinc finger protein 790	FLJ20350,MGC62100	chr19:37304899-37341689	-1	4	chr19:37316595-37328573	11978	0.807671	-0.0371685
GSHG0012248	0	GSHG0012248_5	ZNF286A // TBC1D26	zinc finger protein 286A // TBC1 domain family member 26	KIAA1874,MGC51025	chr17:15602891-15649479	1	5	chr17:15611562-15619372	7810	0.816744	-0.0379191
GSHG0014947	0	GSHG0014947_1	LINC01480	long intergenic non-protein coding RNA 1480	NULL	chr19:42041543-42043266	1	1	chr19:42041964-42042075	111	-0.887421	-0.0381021
GSHG0028345	0	GSHG0028345_5	CYP51A1 // LRRD1	cytochrome P450 family 51 subfamily A member 1 // leucine rich repeats and death domain containing 1	CP51,CYPL1,IMAGE:4798971,LDM,P450-14DM,P450L1	chr7:91741463-91808849	-1	5	chr7:91774389-91775396	1007	0.897974	-0.0390159
GSHG0007002	0	GSHG0007002_1	TCTN1	tectonic family member 1	FLJ21127,JBTS13,TECT1	chr12:111051832-111086935	1	1	chr12:111052208-111054081	1873	-0.912988	-0.040174
GSHG0004149	0	GSHG0004149_15	ASCC1	activating signal cointegrator 1 complex subunit 1	ASC1p50,CGI-18,Em:AC022392.3	chr10:73855790-73980083	-1	15	chr10:73862171-73862607	436	0.844648	-0.0417371
GSHG0025525	0	GSHG0025525_2	ZNF391	zinc finger protein 391	dJ153G14.3	chr6:27342414-27371686	1	2	chr6:27356855-27362795	5940	-0.914733	-0.0425721
GSHG0014298	0	GSHG0014298_2	SMAD7	SMAD family member 7	NULL	chr18:46446223-46477091	-1	2	chr18:46474808-46475598	790	0.864871	-0.0429494
GSHG0006139	0	GSHG0006139_9	CASP4	caspase 4	ICE(rel)II,ICH-2,TX	chr11:104813594-104840163	-1	9	chr11:104813701-104815474	1773	-0.81659	-0.0458423
GSHG0014780	0	GSHG0014780_6	ZNF536	zinc finger protein 536	KIAA0390	chr19:30863300-31204493	1	6	chr19:31134484-31201663	67179	0.804956	-0.0466634
GSHG0016054	0	GSHG0016054_7	SIGLEC10	sialic acid binding Ig like lectin 10	MGC126774,PRO940,SIGLEC-10,SLG2	chr19:51913275-51921057	-1	7	chr19:51918363-51918434	71	0.892758	-0.0482812
GSHG0150105	0	GSHG0150105_3	LOC105373064	uncharacterized LOC105373064	NULL	chr22:45572123-45587493	-1	3	chr22:45572264-45585797	13533	-0.84044	-0.0490956
GSHG0028985	0	GSHG0028985_2	FNTA	farnesyltransferase, CAAX box, alpha	FPTA,PGGT1A,PTAR2	chr8:42911442-42940923	1	2	chr8:42912451-42914234	1783	-0.827092	-0.049981
GSHG0008552	0	GSHG0008552_4	COMMD6	COMM domain containing 6	Acrg	chr13:76099350-76123575	-1	4	chr13:76101988-76104249	2261	0.869291	-0.0550622
GSHG0005246	0	GSHG0005246_6	DIXDC1	DIX domain containing 1	Dixin,KIAA1735	chr11:111797868-111893374	1	6	chr11:111844979-111845599	620	0.840418	-0.0551209
GSHG0013869	0	GSHG0013869_4	TYMS	thymidylate synthetase	HsT422,TMS,Tsase	chr18:657584-673575	1	4	chr18:669174-670691	1517	0.822716	-0.0587369
GSHG0049096	0	GSHG0049096_1	LINC01431	long intergenic non-protein coding RNA 1431	NULL	chr20:23337231-23338764	-1	1	chr20:23337775-23338591	816	0.848997	-0.0588511
GSHG0146057	0	GSHG0146057_8	SMN1	survival of motor neuron 1, telomeric	BCD541,GEMIN1,SMA1,SMA2,SMA3,SMNT,TDRD16A	chr5:70220768-70248839	1	8	chr5:70242643-70247767	5124	0.910769	-0.0588553
GSHG0022700	0	GSHG0022700_3	WDFY3-AS2	WDFY3 antisense RNA 2	FBI4	chr4:85886769-85932430	1	3	chr4:85888794-85890877	2083	0.856251	-0.0594986
GSHG0007102	0	GSHG0007102_18	ATP6V0A2	ATPase H+ transporting V0 subunit a2	a2,ATP6a2,ATP6N1D,J6B7,Stv1,TJ6,TJ6M,TJ6s,Vph1	chr12:124196865-124246299	1	18	chr12:124236950-124238966	2016	-0.834717	-0.0601123
GSHG0011143	0	GSHG0011143_4	ZNF720	zinc finger protein 720	NULL	chr16:31724550-31772885	1	4	chr16:31734675-31744831	10156	-0.878693	-0.0608696
GSHG0145708	0	GSHG0145708_5	ELL3	elongation factor for RNA polymerase II 3	FLJ22637	chr15:44064798-44069741	-1	5	chr15:44067580-44067722	142	0.853878	-0.0620418
GSHG0032420	0	GSHG0032420_3	L1CAM	L1 cell adhesion molecule	CD171	chrX:153126969-153151628	-1	3	chrX:153138153-153138682	529	0.851284	-0.0624089
GSHG0022000	0	GSHG0022000_3	CCDC14	coiled-coil domain containing 14	DKFZp434L1050,FLJ12892	chr3:123632300-123680255	-1	3	chr3:123674963-123675201	238	0.830367	-0.062525
GSHG0029169	0	GSHG0029169_3	SPAG1	sperm associated antigen 1	CILD28,CT140,FLJ32920,HSD-3.8,SP75,TPIS	chr8:101170263-101254131	1	3	chr8:101174649-101178041	3392	-0.814696	-0.0626399
GSHG0001699	0	GSHG0001699_13	WRAP73	WD repeat containing, antisense to TP73	NULL	chr1:3547331-3685466	-1	13	chr1:3547682-3548029	347	0.89517	-0.0645975
GSHG0028245	0	GSHG0028245_5	PMS2P4	PMS1 homolog 2, mismatch repair system component pseudogene 4	PMS6	chr7:66657747-66767429	-1	5	chr7:66752707-66757449	4742	-0.916631	-0.0660724
GSHG0005290	0	GSHG0005290_2	IL10RA	interleukin 10 receptor subunit alpha	CD210,CD210a,CDW210A,HIL-10R	chr11:117857106-117872196	1	2	chr11:117857529-117859096	1567	0.85371	-0.066766
GSHG0011688	0	GSHG0011688_6	ERI2 // DCUN1D3	ERI1 exoribonuclease family member 2 // defective in cullin neddylation 1 domain containing 3	DKFZp686O0290,FLJ41725,KIAA1504,MGC16943,MGC48972,SCCRO3,ZGRF5	chr16:20791516-20911680	-1	6	chr16:20817268-20817729	461	-0.89491	-0.0668846
GSHG0022271	0	GSHG0022271_17	MCCC1	methylcrotonoyl-CoA carboxylase 1	MCCA	chr3:182733008-182833863	-1	17	chr3:182743593-182746880	3287	-0.872474	-0.0680758
GSHG0001532	0	GSHG0001532_7	ARV1	ARV1 homolog, fatty acid homeostasis modulator	NULL	chr1:231114788-231136471	1	7	chr1:231135548-231135883	335	0.81625	-0.0691476
GSHG0004652	0	GSHG0004652_7	TEAD1	TEA domain transcription factor 1	TEF-1	chr11:12695969-12966283	1	7	chr11:12886296-12886384	88	-0.974865	-0.0702941
GSHG0146104	0	GSHG0146104_1	CNPY3	canopy FGF signaling regulator 3	CAG4A	chr6:42895740-42911167	1	1	chr6:42897460-42897584	124	0.857902	-0.0705098
GSHG0033349	0	GSHG0033349_1	SYNE4	spectrin repeat containing nuclear envelope family member 4	FLJ36445,Nesp4,Nesprin-4	chr19:36494203-36499695	-1	1	chr19:36499270-36499455	185	0.813125	-0.0713391
GSHG0030477	0	GSHG0030477_2	SWI5	SWI5 homologous recombination repair protein	bA395P17.9,SAE3	chr9:131037658-131051267	1	2	chr9:131038682-131038865	183	-0.809789	-0.0715324
GSHG0022328	0	GSHG0022328_24	ATP13A4	ATPase 13A4	DKFZp761I1011,FLJ37958	chr3:193116756-193272911	-1	24	chr3:193153534-193156263	2729	0.820489	-0.0721427
GSHG0031590	0	GSHG0031590_13	STARD8	StAR related lipid transfer domain containing 8	ARHGAP38,KIAA0189	chrX:67867500-67945682	1	13	chrX:67942489-67943467	978	0.80349	-0.0734613
GSHG0022647	0	GSHG0022647_6	MOB1B	MOB kinase activator 1B	MOB4A	chr4:71768057-71853890	1	6	chr4:71845009-71847696	2687	-0.800418	-0.0739868
GSHG0012764	0	GSHG0012764_17	ARSG	arylsulfatase G	KIAA1001	chr17:66255323-66448146	1	17	chr17:66436966-66446831	9865	-0.909706	-0.0758297
GSHG0022971	0	GSHG0022971_17	PALLD	palladin, cytoskeletal associated protein	CGI-151,KIAA0992,SIH002	chr4:169418217-169849608	1	17	chr4:169817751-169819643	1892	0.849821	-0.0768071
GSHG0002823	0	GSHG0002823_10	ZBTB41	zinc finger and BTB domain containing 41	DKFZp686C06120,FLJ36199,FRBZ1,ZNF924	chr1:197122814-197169672	-1	10	chr1:197129145-197141289	12144	-0.873254	-0.077371
GSHG0010241	0	GSHG0010241_3	ATP10A	ATPase phospholipid transporting 10A (putative)	ATPVA,ATPVC,KIAA0566	chr15:25922420-26110319	-1	3	chr15:26107484-26107794	310	-0.879863	-0.0792726
GSHG0145814	0	GSHG0145814_6	TXNL4A	thioredoxin like 4A	DIB1,DIM1,HsT161,SNRNP15,U5-15kD	chr18:77732869-77793935	-1	6	chr18:77733857-77736717	2860	0.810731	-0.0794206
GSHG0133308	0	GSHG0133308_13	TOMM5 // EXOSC3 // SLC25A51 // SHB	translocase of outer mitochondrial membrane 5 // exosome component 3 // solute carrier family 25 member 51 // SH2 domain containing adaptor protein B	bA613M10.3,CG7943,CGI-102,hRrp-40,hRrp40p,MGC14836,p10,RRP40,Rrp40p,Tom5	chr9:37588414-38069249	-1	13	chr9:37880746-37881514	768	-0.822855	-0.0800612
GSHG0022907	0	GSHG0022907_17	DCLK2	doublecortin like kinase 2	DCDC3,DCDC3B,DCK2,MGC45428	chr4:150999426-151178609	1	17	chr4:151174709-151177171	2462	-0.830261	-0.0810033
GSHG0031448	0	GSHG0031448_11	GK	glycerol kinase	GK1,GKD	chrX:30671475-30749575	1	11	chrX:30715867-30718530	2663	0.831994	-0.0832673
GSHG0011731	0	GSHG0011731_8	XPO6	exportin 6	FLJ22519,KIAA0370	chr16:28109300-28223239	-1	8	chr16:28164107-28167394	3287	0.812008	-0.0837423
GSHG0031563	0	GSHG0031563_9	TRO	trophinin	KIAA1114,MAGE-D3,MAGED3	chrX:54946996-54957862	1	9	chrX:54953059-54953475	416	0.860816	-0.0841367
GSHG0016054	0	GSHG0016054_4	SIGLEC10	sialic acid binding Ig like lectin 10	MGC126774,PRO940,SIGLEC-10,SLG2	chr19:51913275-51921057	-1	4	chr19:51919422-51919563	141	0.913635	-0.0859753
GSHG0132726	0	GSHG0132726_2	AP1G2	adaptor related protein complex 1 gamma 2 subunit	G2AD	chr14:24026275-24037279	-1	2	chr14:24036529-24036659	130	-0.869997	-0.0871836
GSHG0032229	0	GSHG0032229_17	BTK	Bruton tyrosine kinase	ATK,PSCTK1,XLA	chrX:100604435-100645784	-1	17	chrX:100609683-100611039	1356	-0.853499	-0.0873733
GSHG0015187	0	GSHG0015187_7	LILRA1	leukocyte immunoglobulin like receptor A1	CD85i,LIR-6,LIR6	chr19:55105041-55113846	1	7	chr19:55107957-55110700	2743	-0.875021	-0.0891123
GSHG0030099	0	GSHG0030099_4	TESK1	testis associated actin remodelling kinase 1	NULL	chr9:35605281-35610037	1	4	chr9:35606981-35607323	342	0.89176	-0.0899241
GSHG0006095	0	GSHG0006095_7	TAF1D	TATA-box binding protein associated factor, RNA polymerase I subunit D	MGC5306,TAF(I)41	chr11:93463355-93474703	-1	7	chr11:93466564-93467790	1226	-0.80779	-0.0899654
GSHG0002622	0	GSHG0002622_23	ARHGEF11	Rho guanine nucleotide exchange factor 11	GTRAP48,KIAA0380,PDZ-RHOGEF	chr1:156904633-157015171	-1	23	chr1:156918291-156918364	73	-0.903525	-0.0912871
GSHG0007896	0	GSHG0007896_1	NULL	NULL	NULL	chr12:124411602-124419531	-1	1	chr12:124415091-124418611	3520	-0.884233	-0.0924834
GSHG0019890	0	GSHG0019890_6	SUSD2	sushi domain containing 2	BK65A6.2,FLJ22778	chr22:24577425-24585074	1	6	chr22:24581264-24581453	189	0.871467	-0.0925336
GSHG0033850	0	GSHG0033850_7	STARD9	StAR related lipid transfer domain containing 9	KIAA1300,KIF16A	chr15:42867857-43013196	1	7	chr15:42930286-42930897	611	-0.808252	-0.0937698
GSHG0021384	0	GSHG0021384_2	POLR2H	RNA polymerase II subunit H	RPB8	chr3:184079502-184086383	1	2	chr3:184081354-184082753	1399	0.81838	-0.0941843
GSHG0012767	0	GSHG0012767_3	PRKAR1A	protein kinase cAMP-dependent type I regulatory subunit alpha	CNC1	chr17:66409764-66547460	1	3	chr17:66508690-66511127	2437	0.844843	-0.0973162
GSHG0012949	0	GSHG0012949_5	GLOD4	glyoxalase domain containing 4	CGI-150,HC71	chr17:662550-703355	-1	5	chr17:681985-683923	1938	0.896925	-0.0994538
GSHG0001728	0	GSHG0001728_3	ENO1	enolase 1	MBP-1,PPH	chr1:8921060-8939151	-1	3	chr1:8930943-8931949	1006	0.924845	-0.100328
GSHG0022971	0	GSHG0022971_16	PALLD	palladin, cytoskeletal associated protein	CGI-151,KIAA0992,SIH002	chr4:169418217-169849608	1	16	chr4:169815829-169817699	1870	0.92361	-0.101183
GSHG0145598	0	GSHG0145598_1	IDI1	isopentenyl-diphosphate delta isomerase 1	NULL	chr10:1085362-1102656	-1	1	chr10:1100186-1102248	2062	0.824928	-0.101697
GSHG0000683	0	GSHG0000683_4	LRRC8B	leucine rich repeat containing 8 VRAC subunit B	KIAA0231,TA-LRRP	chr1:89990397-90063418	1	4	chr1:90024596-90033805	9209	0.847322	-0.10429
GSHG0030448	0	GSHG0030448_19	GAPVD1	GTPase activating protein and VPS9 domains 1	DKFZP434C212,KIAA1521	chr9:128024073-128129486	1	19	chr9:128097532-128099296	1764	0.867703	-0.104695
GSHG0034218	0	GSHG0034218_1	FALEC	focally amplified long non-coding RNA in epithelial cancer	FAL1,ncRNA-a1	chr1:150488233-150490508	1	1	chr1:150488539-150490248	1709	0.890921	-0.105256
GSHG0019325	0	GSHG0019325_2	NKAIN4	sodium/potassium transporting ATPase interacting 4	bA261N11.2,FAM77A	chr20:61872137-61885892	-1	2	chr20:61881425-61884569	3144	-0.806638	-0.10553
GSHG0017323	0	GSHG0017323_9	LRRFIP1	LRR binding FLII interacting protein 1	FLAP-1,FLIIAP1,GCF-2,HUFI-1,TRIP	chr2:238536224-238690296	1	9	chr2:238636579-238642416	5837	-0.819326	-0.105887
GSHG0001934	0	GSHG0001934_3	TMEM234	transmembrane protein 234	dJ622L5.7,FLJ90779,RP4-622L5	chr1:31830620-32687972	-1	3	chr1:32683179-32686731	3552	0.834409	-0.107102
GSHG0008645	0	GSHG0008645_7	ANKRD10	ankyrin repeat domain 10	FLJ20093	chr13:111530887-111567454	-1	7	chr13:111532460-111536044	3584	-0.924898	-0.110042
GSHG0004722	0	GSHG0004722_4	DNAJC24	DnaJ heat shock protein family (Hsp40) member C24	JJJ3	chr11:31391377-31454382	1	4	chr11:31443680-31447833	4153	0.844304	-0.11012
GSHG0005307	0	GSHG0005307_3	CCDC84	coiled-coil domain containing 84	DLNB14	chr11:118868843-118886500	1	3	chr11:118869820-118872322	2502	-0.88085	-0.110134
GSHG0015188	0	GSHG0015188_15	LILRB1	leukocyte immunoglobulin like receptor B1	CD85,CD85j,ILT2,LIR-1,LIR1,MIR-7,PIR-B,PIRB	chr19:55128384-55148979	1	15	chr19:55148104-55148182	78	0.928773	-0.113267
GSHG0010591	0	GSHG0010591_4	SCAMP2	secretory carrier membrane protein 2	NULL	chr15:75136073-75165720	-1	4	chr15:75144528-75145708	1180	-0.866541	-0.113599
GSHG0012740	0	GSHG0012740_9	PRKCA	protein kinase C alpha	NULL	chr17:64298754-64806862	1	9	chr17:64692606-64699444	6838	-0.855786	-0.114401
GSHG0007204	0	GSHG0007204_1	NOP2	NOP2 nucleolar protein	NOP120,NSUN1,p120	chr12:6666029-6677498	-1	1	chr12:6677089-6677372	283	0.838323	-0.115121
GSHG0016067	0	GSHG0016067_6	ZNF615	zinc finger protein 615	FLJ33710	chr19:52494586-52511483	-1	6	chr19:52498091-52503598	5507	0.852238	-0.115308
GSHG0001471	0	GSHG0001471_5	LOC100287497	septin 7 pseudogene	NULL	chr1:224180432-224221561	1	5	chr1:224195120-224197021	1901	0.830075	-0.116089
GSHG0024129	0	GSHG0024129_15	PAM	peptidylglycine alpha-amidating monooxygenase	PAL,PHM	chr5:102090487-102366792	1	15	chr5:102310141-102323221	13080	0.808469	-0.116212
GSHG0017292	0	GSHG0017292_23	DGKD	diacylglycerol kinase delta	DGKdelta,KIAA0145	chr2:234263153-234380749	1	23	chr2:234365975-234366929	954	-0.827931	-0.121613
GSHG0033550	0	GSHG0033550_1	LRRC24	leucine rich repeat containing 24	LRRC14OS	chr8:145747762-145752416	-1	1	chr8:145750418-145752343	1925	0.823585	-0.123671
GSHG0027017	0	GSHG0027017_10	TFB1M	transcription factor B1, mitochondrial	CGI-75,mtTFB	chr6:155551005-155635631	-1	10	chr6:155551794-155552292	498	0.820104	-0.127083
GSHG0032248	0	GSHG0032248_2	RAB9B	RAB9B, member RAS oncogene family	RAB9L	chrX:103031252-103087212	-1	2	chrX:103080757-103081934	1177	0.838037	-0.127772
GSHG0002762	0	GSHG0002762_4	CRYZL2P-SEC16B // SEC16B // CRYZL2P	CRYZL2P-SEC16B readthrough // SEC16 homolog B, endoplasmic reticulum export factor // crystallin zeta like 2, pseudogene	PGPR-p117,RGPR,Sec16S	chr1:177896703-178007142	-1	4	chr1:178001631-178002161	530	-0.893483	-0.129692
GSHG0000505	0	GSHG0000505_17	OSBPL9	oxysterol binding protein like 9	NULL	chr1:52042851-52254891	1	17	chr1:52222488-52226361	3873	-0.917052	-0.133362
GSHG0000968	0	GSHG0000968_1	FLG-AS1	FLG antisense RNA 1	NULL	chr1:152285935-152339168	1	1	chr1:152286515-152287099	584	0.884538	-0.133589
GSHG0003894	0	GSHG0003894_9	ACBD7-DCLRE1CP1 // DCLRE1CP1 // ACBD7	ACBD7-DCLRE1CP1 readthrough // DNA cross-link repair 1C pseudogene 1 // acyl-CoA binding domain containing 7	bA455B2.2,FLJ38219	chr10:15057071-15130775	-1	9	chr10:15059291-15060049	758	0.833972	-0.134555
GSHG0054589	0	GSHG0054589_3	FAAP20	Fanconi anemia core complex associated protein 20	FLJ31031	chr1:2115900-2144159	-1	3	chr1:2138107-2138994	887	-0.85656	-0.135982
GSHG0146065	0	GSHG0146065_5	AP3S1	adaptor related protein complex 3 sigma 1 subunit	NULL	chr5:115177303-115249776	1	5	chr5:115230856-115234345	3489	0.914182	-0.136702
GSHG0017504	0	GSHG0017504_10	SLC5A6	solute carrier family 5 member 6	SMVT	chr2:27422455-27435175	-1	10	chr2:27427800-27428217	417	0.886674	-0.139901
GSHG0016067	0	GSHG0016067_2	ZNF615	zinc finger protein 615	FLJ33710	chr19:52494586-52511483	-1	2	chr19:52507154-52510545	3391	-0.927509	-0.142299
GSHG0006376	0	GSHG0006376_13	CACNA1C	calcium voltage-gated channel subunit alpha1 C	CACH2,CACN2,Cav1.2,LQT8,TS	chr12:2162416-2807115	1	13	chr12:2659830-2666116	6286	0.944444	-0.14439
GSHG0028590	0	GSHG0028590_4	MKLN1-AS	MKLN1 antisense RNA	NULL	chr7:130994503-131012538	-1	4	chr7:130995983-131008123	12140	-0.949754	-0.144474
GSHG0005973	0	GSHG0005973_6	ORAOV1	oral cancer overexpressed 1	TAOS1	chr11:69467844-69490165	-1	6	chr11:69469153-69471367	2214	0.805603	-0.146584
GSHG0145642	0	GSHG0145642_7	EEF1AKMT3 // TSFM	EEF1A lysine methyltransferase 3 // Ts translation elongation factor, mitochondrial	DKFZP586D0919,EF-TS,EF-Tsmt	chr12:58166383-58196639	1	7	chr12:58177436-58177723	287	-0.943211	-0.146701
GSHG0022368	0	GSHG0022368_26	DLG1	discs large MAGUK scaffold protein 1	dJ1061C18.1.1,DLGH1,hdlg,SAP-97,SAP97	chr3:196769431-197026143	-1	26	chr3:196795409-196796089	680	0.83728	-0.146993
GSHG0028497	0	GSHG0028497_25	DOCK4	dedicator of cytokinesis 4	FLJ34238,KIAA0716	chr7:111366165-111846462	-1	25	chr7:111480927-111484818	3891	0.834506	-0.147314
GSHG0015143	0	GSHG0015143_1	ZNF350-AS1	ZNF350 antisense RNA 1	uc002pyc	chr19:52452387-52484620	1	1	chr19:52452489-52479643	27154	-0.822861	-0.147469
GSHG0027774	0	GSHG0027774_3	LUC7L2 // FMC1 // C7orf55-LUC7L2	LUC7 like 2, pre-mRNA splicing factor // formation of mitochondrial complex V assembly factor 1 homolog // C7orf55-LUC7L2 readthrough	CGI-59,CGI-74,FLJ10657,hLuc7B2,HSPC268,H_NH0792N18.3,LUC7B2	chr7:139025105-139108205	1	3	chr7:139029737-139030246	509	-0.93188	-0.148198
GSHG0028559	0	GSHG0028559_11	RBM28	RNA binding motif protein 28	FLJ10377	chr7:127950437-127983962	-1	11	chr7:127964748-127965870	1122	0.828961	-0.148947
GSHG0027481	0	GSHG0027481_1	MAGI2-AS3	MAGI2 antisense RNA 3	ENST00000414797	chr7:79082273-79100524	1	1	chr7:79082508-79082902	394	-0.861989	-0.150304
GSHG0024544	0	GSHG0024544_1	LINC00847	long intergenic non-protein coding RNA 847	NULL	chr5:180257957-180262726	1	1	chr5:180258230-180258758	528	-0.83941	-0.153167
GSHG0007335	0	GSHG0007335_6	KRAS	KRAS proto-oncogene, GTPase	KRAS1	chr12:25357723-25403865	-1	6	chr12:25362846-25368370	5524	-0.909896	-0.155059
GSHG0015397	0	GSHG0015397_1	C19orf70	chromosome 19 open reading frame 70	MIC13,P117,QIL1	chr19:5678425-5680907	-1	1	chr19:5680262-5680468	206	-0.812497	-0.155512
GSHG0028367	0	GSHG0028367_7	SLC25A13	solute carrier family 25 member 13	ARALAR2,CITRIN	chr7:95749533-95951459	-1	7	chr7:95818987-95820420	1433	0.887829	-0.159051
GSHG0027883	0	GSHG0027883_2	ABCB8 // ASIC3	ATP binding cassette subfamily B member 8 // acid sensing ion channel subunit 3	DRASIC,EST328128,M-ABC1,MABC1,TNaC1	chr7:150725509-150749843	1	2	chr7:150725999-150728327	2328	0.85849	-0.160757
GSHG0023481	0	GSHG0023481_5	ARSJ	arylsulfatase family member J	FLJ23548	chr4:114821439-114901043	-1	5	chr4:114824832-114827851	3019	0.948861	-0.161854
GSHG0024689	0	GSHG0024689_2	CDH12	cadherin 12	Br-cadherin,CDHB	chr5:21750975-22853734	-1	2	chr5:22212749-22213664	915	-0.847222	-0.162049
GSHG0026841	0	GSHG0026841_12	REV3L	REV3 like, DNA directed polymerase zeta catalytic subunit	POLZ,REV3	chr6:111620232-111804918	-1	12	chr6:111702648-111708967	6319	-0.812243	-0.162632
GSHG0001423	0	GSHG0001423_4	RCOR3	REST corepressor 3	FLJ10876	chr1:211432619-211489723	1	4	chr1:211444652-211444869	217	-0.834812	-0.162729
GSHG0007865	0	GSHG0007865_11	ANAPC5	anaphase promoting complex subunit 5	APC5	chr12:121746048-121792012	-1	11	chr12:121765035-121766118	1083	0.833337	-0.162755
GSHG0002868	0	GSHG0002868_13	CHIT1	chitinase 1	CHI3,CHIT	chr1:203181959-203241937	-1	13	chr1:203186994-203187062	68	-0.910868	-0.162909
GSHG0021842	0	GSHG0021842_13	UBA3	ubiquitin like modifier activating enzyme 3	hUba3,NAE2	chr3:69103882-69129528	-1	13	chr3:69105845-69105929	84	0.827062	-0.16342
GSHG0028854	0	GSHG0028854_19	INTS10	integrator complex subunit 10	FLJ10569,INT10	chr8:19674660-19709594	1	19	chr8:19706751-19709159	2408	0.842058	-0.163785
GSHG0022201	0	GSHG0022201_3	SPTSSB	serine palmitoyltransferase small subunit B	ADMP,ssSPTb	chr3:161062580-161090738	-1	3	chr3:161064144-161065752	1608	-0.830252	-0.163875
GSHG0006254	0	GSHG0006254_5	NECTIN1	nectin cell adhesion molecule 1	CD111,CLPED1,HIgR,OFC7,PRR,PRR1,PVRR1,SK-12	chr11:119508808-119599435	-1	5	chr11:119545358-119545868	510	0.864801	-0.16388
GSHG0132568	0	GSHG0132568_7	ANKRD20A5P	ankyrin repeat domain 20 family member A5, pseudogene	MGC26718	chr18:14179095-14227049	1	7	chr18:14191917-14198457	6540	-0.951256	-0.163943
GSHG0148701	0	GSHG0148701_1	C17orf113	chromosome 17 open reading frame 113	NULL	chr17:40191723-40202617	-1	1	chr17:40195582-40202574	6992	0.84669	-0.165639
GSHG0145839	0	GSHG0145839_2	ZNF530	zinc finger protein 530	KIAA1508	chr19:58111253-58124087	1	2	chr19:58112148-58115644	3496	0.945104	-0.171089
GSHG0145739	0	GSHG0145739_22	PKD1P5-LOC105376752	PKD1P5-LOC105376752 readthrough	NULL	chr16:18451962-18495782	-1	22	chr16:18474568-18474665	97	0.800519	-0.173389
GSHG0004722	0	GSHG0004722_3	DNAJC24	DnaJ heat shock protein family (Hsp40) member C24	JJJ3	chr11:31391377-31454382	1	3	chr11:31436497-31443518	7021	0.853335	-0.174489
GSHG0021603	0	GSHG0021603_24	CLASP2	cytoplasmic linker associated protein 2	KIAA0627	chr3:33537741-33759848	-1	24	chr3:33633732-33633886	154	0.904719	-0.174853
GSHG0022041	0	GSHG0022041_10	KIAA1257	KIAA1257	NULL	chr3:128628709-128722773	-1	10	chr3:128697029-128704181	7152	0.821305	-0.175266
GSHG0005580	0	GSHG0005580_11	SCUBE2	signal peptide, CUB domain and EGF like domain containing 2	Cegb1,Cegf1,FLJ16792	chr11:9041049-9113154	-1	11	chr11:9074763-9075183	420	-0.852462	-0.175604
GSHG0031879	0	GSHG0031879_12	MTMR1	myotubularin related protein 1	NULL	chrX:149861435-149933576	1	12	chrX:149901203-149903935	2732	-0.80578	-0.176542
GSHG0019527	0	GSHG0019527_8	AGPAT3	1-acylglycerol-3-phosphate O-acyltransferase 3	LPAAT-gamma	chr21:45285116-45407475	1	8	chr21:45379741-45380512	771	-0.816212	-0.177251
GSHG0026331	0	GSHG0026331_11	NUP153	nucleoporin 153	HNUP153	chr6:17615266-17707065	-1	11	chr6:17652158-17661883	9725	0.859658	-0.177917
GSHG0023576	0	GSHG0023576_10	PRMT9	protein arginine methyltransferase 9	FLJ46629	chr4:148558936-148605381	-1	10	chr4:148579127-148581655	2528	0.927929	-0.1792
GSHG0021767	0	GSHG0021767_3	GLT8D1	glycosyltransferase 8 domain containing 1	AD-017,FLJ14611	chr3:52728501-52740099	-1	3	chr3:52734513-52737519	3006	-0.893419	-0.179807
GSHG0008714	0	GSHG0008714_4	ABHD4	abhydrolase domain containing 4	FLJ12816	chr14:23067144-23081264	1	4	chr14:23072985-23074692	1707	-0.814349	-0.180436
GSHG0006097	0	GSHG0006097_1	GPR83	G protein-coupled receptor 83	NULL	chr11:94110477-94134589	-1	1	chr11:94129691-94134026	4335	0.806568	-0.184656
GSHG0000272	0	GSHG0000272_1	LOC101928303	uncharacterized LOC101928303	NULL	chr1:26551811-26556330	1	1	chr1:26552195-26553894	1699	0.953751	-0.187208
GSHG0023700	0	GSHG0023700_29	SORBS2	sorbin and SH3 domain containing 2	ARGBP2,KIAA0777	chr4:186506598-186877870	-1	29	chr4:186528504-186532933	4429	-0.803344	-0.189699
GSHG0018951	0	GSHG0018951_4	SIRPB2	signal regulatory protein beta 2	dJ776F14.2	chr20:1455236-1472233	-1	4	chr20:1458049-1458910	861	0.830653	-0.190926
GSHG0009738	0	GSHG0009738_74	RYR3	ryanodine receptor 3	NULL	chr15:33603161-34158304	1	74	chr15:34105781-34109062	3281	0.812631	-0.191732
GSHG0007713	0	GSHG0007713_10	GOLGA2P5	golgin A2 pseudogene 5	DKFZp434M0331	chr12:100550177-100567121	-1	10	chr12:100553747-100555379	1632	-0.908077	-0.191994
GSHG0003869	0	GSHG0003869_9	NUDT5	nudix hydrolase 5	hYSAH1,YSA1H	chr10:12207327-12238143	-1	9	chr10:12209811-12212715	2904	-0.921292	-0.194058
GSHG0007848	0	GSHG0007848_9	PXN	paxillin	NULL	chr12:120648242-120703574	-1	9	chr12:120654920-120657009	2089	0.975968	-0.195825
GSHG0000447	0	GSHG0000447_4	SZT2	SZT2, KICSTOR complex subunit	FLJ10387,FLJ34502,RP11-506B15.1,SZT2A,SZT2B	chr1:43855552-43919917	1	4	chr1:43870222-43871953	1731	-0.825227	-0.199289
GSHG0000776	0	GSHG0000776_9	AMPD2	adenosine monophosphate deaminase 2	SPG63	chr1:110162126-110174756	1	9	chr1:110169535-110169796	261	0.845425	-0.200033
GSHG0145892	0	GSHG0145892_11	ING5	inhibitor of growth family member 5	FLJ23842,p28ING5	chr2:242626427-242668887	1	11	chr2:242659028-242659390	362	-0.829834	-0.2084
GSHG0017138	0	GSHG0017138_6	ZDBF2	zinc finger DBF-type containing 2	FLJ45338,KIAA1571,Slx9	chr2:207139365-207179148	1	6	chr2:207156841-207161969	5128	-0.803199	-0.209071
GSHG0030099	0	GSHG0030099_5	TESK1	testis associated actin remodelling kinase 1	NULL	chr9:35605281-35610037	1	5	chr9:35607407-35607578	171	0.811302	-0.210035
GSHG0001712	0	GSHG0001712_11	ACOT7	acyl-CoA thioesterase 7	ACH1,ACT,BACH,CTE-II,hBACH,LACH1,MGC1126	chr1:6324329-6453826	-1	11	chr1:6342857-6354923	12066	-0.866373	-0.212195
GSHG0017098	0	GSHG0017098_2	BZW1	basic leucine zipper and W2 domains 1	BZAP45,KIAA0005	chr2:201676269-201688573	1	2	chr2:201677217-201677930	713	0.876791	-0.213743
GSHG0001570	0	GSHG0001570_28	MTR	5-methyltetrahydrofolate-homocysteine methyltransferase	cblG	chr1:236958581-237067281	1	28	chr1:237049668-237052480	2812	-0.82659	-0.214428
GSHG0031237	0	GSHG0031237_5	MED22	mediator complex subunit 22	Med24,SRB6	chr9:136205160-136215011	-1	5	chr9:136208545-136210979	2434	0.807956	-0.215331
GSHG0014607	0	GSHG0014607_1	LOC100289333	uncharacterized LOC100289333	NULL	chr19:12305830-12353482	1	1	chr19:12305959-12318146	12187	0.925242	-0.21595
GSHG0017733	0	GSHG0017733_2	TPRKB	TP53RK binding protein	CGI-121,CGI121	chr2:73955818-73964533	-1	2	chr2:73963884-73964342	458	-0.888673	-0.216764
GSHG0009823	0	GSHG0009823_2	PDIA3	protein disulfide isomerase family A member 3	ERp57,ERp60,ERp61,GRP57,HsT17083,P58,PI-PLC	chr15:44038590-44064809	1	2	chr15:44043957-44046021	2064	-0.863555	-0.217212
GSHG0020079	0	GSHG0020079_1	SERHL	serine hydrolase-like (pseudogene)	BK126B4.1,dJ222E13.1,HS126B42	chr22:42896585-42908566	1	1	chr22:42896699-42897630	931	-0.902857	-0.219182
GSHG0021466	0	GSHG0021466_20	LRCH3	leucine rich repeats and calponin homology domain containing 3	MGC4126	chr3:197518097-197612701	1	20	chr3:197602647-197607382	4735	0.81473	-0.220103
GSHG0023708	0	GSHG0023708_29	FAT1	FAT atypical cadherin 1	CDHF7,CDHR8	chr4:187508937-187647850	-1	29	chr4:187510375-187511521	1146	0.819029	-0.220313
GSHG0019271	0	GSHG0019271_11	BCAS1	breast carcinoma amplified sequence 1	AIBC1,NABC1	chr20:52553316-52687304	-1	11	chr20:52574037-52583444	9407	-0.835905	-0.222373
GSHG0031764	0	GSHG0031764_12	PLS3	plastin 3	T-plastin	chrX:114795177-114885177	1	12	chrX:114874449-114874719	270	0.871667	-0.225527
GSHG0001673	0	GSHG0001673_11	NADK	NAD kinase	FLJ13052	chr1:1682671-1711586	-1	11	chr1:1686916-1687696	780	0.808019	-0.225746
GSHG0001324	0	GSHG0001324_1	NULL	NULL	NULL	chr1:201487831-201499602	1	1	chr1:201489779-201499221	9442	0.880179	-0.225989
GSHG0023636	0	GSHG0023636_24	NEK1	NIMA related kinase 1	KIAA1901,NY-REN-55	chr4:170314422-170533778	-1	24	chr4:170398649-170400553	1904	0.932382	-0.226036
GSHG0025886	0	GSHG0025886_24	CFAP206 // SLC35A1	cilia and flagella associated protein 206 // solute carrier family 35 member A1	CMPST,dJ382I10.1,FLJ25974,hCST	chr6:88117690-88222048	1	24	chr6:88218315-88218758	443	-0.807923	-0.22786
GSHG0005471	0	GSHG0005471_3	CD81-AS1	CD81 antisense RNA 1	NULL	chr11:2349980-2399226	-1	3	chr11:2350534-2350792	258	-0.859408	-0.231465
GSHG0002240	0	GSHG0002240_6	KYAT3 // RBMXL1	kynurenine aminotransferase 3 // RNA binding motif protein, X-linked like 1	KAT3,KATIII,RBM1,RP11-82K18.3	chr1:89386727-89458643	-1	6	chr1:89430396-89430511	115	-0.918151	-0.232422
GSHG0020530	0	GSHG0020530_8	RABL2B	RAB, member of RAS oncogene family like 2B	NULL	chr22:51205920-51222110	-1	8	chr22:51207981-51208332	351	0.808421	-0.232468
GSHG0005889	0	GSHG0005889_12	NAALADL1	N-acetylated alpha-linked acidic dipeptidase like 1	NULL	chr11:64812297-64826014	-1	12	chr11:64815038-64815118	80	-0.899014	-0.233975
GSHG0014985	0	GSHG0014985_7	ZNF226	zinc finger protein 226	NULL	chr19:44669215-44681836	1	7	chr19:44677106-44679136	2030	0.822483	-0.234731
GSHG0055105	0	GSHG0055105_3	GEMIN8	gem nuclear organelle associated protein 8	FLJ20514	chrX:14024845-14048035	-1	3	chrX:14038654-14039582	928	0.89078	-0.234739
GSHG0017747	0	GSHG0017747_1	LOXL3	lysyl oxidase like 3	NULL	chr2:74759385-74781122	-1	1	chr2:74779774-74781002	1228	0.812653	-0.23549
GSHG0027705	0	GSHG0027705_16	CCDC136	coiled-coil domain containing 136	DKFZP434G156,KIAA1793,NAG6	chr7:128431464-128462187	1	16	chr7:128452984-128454691	1707	-0.820796	-0.236081
GSHG0024078	0	GSHG0024078_5	ATP6AP1L	ATPase H+ transporting accessory protein 1 like	NULL	chr5:81574469-81682796	1	5	chr5:81599652-81599846	194	-0.931958	-0.238502
GSHG0007800	0	GSHG0007800_3	SDS	serine dehydratase	SDH	chr12:113830253-113841692	-1	3	chr12:113836652-113836916	264	0.856161	-0.240569
GSHG0026409	0	GSHG0026409_4	ZKSCAN4	zinc finger with KRAB and SCAN domains 4	FLJ32136,P1P373C6,p373c6.1,ZSCAN36	chr6:28209483-28227030	-1	4	chr6:28214871-28215844	973	0.951316	-0.242458
GSHG0003241	0	GSHG0003241_8	MLLT10	MLLT10, histone lysine methyltransferase DOT1L cofactor	AF10	chr10:21822278-22032559	1	8	chr10:21846754-21860903	14149	-0.91084	-0.245327
GSHG0132631	0	GSHG0132631_2	TRIM13	tripartite motif containing 13	DLEU5,Leu5,RNF77	chr13:50571143-50592603	1	2	chr13:50571900-50575130	3230	0.852392	-0.2454
GSHG0000719	0	GSHG0000719_1	LOC100996635	uncharacterized LOC100996635	NULL	chr1:95975672-95981019	1	1	chr1:95975919-95978075	2156	-0.816043	-0.24601
GSHG0000380	0	GSHG0000380_10	AGO4	argonaute 4, RISC catalytic component	FLJ20033,hAGO4,KIAA1567	chr1:36273225-36323491	1	10	chr1:36297533-36297657	124	-0.939025	-0.246884
GSHG0031448	0	GSHG0031448_17	GK	glycerol kinase	GK1,GKD	chrX:30671475-30749575	1	17	chrX:30737633-30738127	494	-0.864787	-0.24727
GSHG0019837	0	GSHG0019837_5	RANBP1	RAN binding protein 1	HTF9A	chr22:20103461-20114880	1	5	chr22:20109945-20110102	157	-0.805154	-0.247579
GSHG0007441	0	GSHG0007441_2	TUBA1A	tubulin alpha 1a	B-ALPHA-1,FLJ25113,TUBA3	chr12:49578579-49583107	-1	2	chr12:49580617-49582199	1582	0.832155	-0.24831
GSHG0005835	0	GSHG0005835_4	EML3	echinoderm microtubule associated protein like 3	ELP95,FLJ35827	chr11:62369689-62380237	-1	4	chr11:62378241-62378350	109	-0.852909	-0.248654
GSHG0003940	0	GSHG0003940_23	ARHGAP21	Rho GTPase activating protein 21	ARHGAP10,KIAA1424	chr10:24872538-25012597	-1	23	chr10:24880613-24880815	202	-0.894183	-0.249831
GSHG0018120	0	GSHG0018120_29	LOC100506124 // TTC21B	uncharacterized LOC100506124 // tetratricopeptide repeat domain 21B	FLJ11457,IFT139B,JBTS11,NPHP12,THM1	chr2:166713988-166810348	-1	29	chr2:166727531-166731188	3657	-0.822029	-0.250842
GSHG0017830	0	GSHG0017830_5	KANSL3	KAT8 regulatory NSL complex subunit 3	FLJ10081,NSL3,Rcd1	chr2:97258892-97304116	-1	5	chr2:97294386-97297048	2662	-0.924273	-0.252543
GSHG0007095	0	GSHG0007095_9	KMT5A	lysine methyltransferase 5A	PR-Set7,SET07,SET8	chr12:123868320-123893900	1	9	chr12:123888180-123889185	1005	-0.815045	-0.254767
GSHG0021524	0	GSHG0021524_17	RAF1	Raf-1 proto-oncogene, serine/threonine kinase	c-Raf,CRAF,Raf-1	chr3:12625100-12705700	-1	17	chr3:12627299-12629089	1790	0.920289	-0.257525
GSHG0032249	0	GSHG0032249_4	LOC100128594	uncharacterized LOC100128594	NULL	chrX:103136651-103174131	-1	4	chrX:103137020-103172669	35649	-0.856113	-0.258816
GSHG0019818	0	GSHG0019818_4	DGCR5	DiGeorge syndrome critical region gene 5 (non-protein coding)	LINC00037,NCRNA00037	chr22:18958011-19018755	1	4	chr22:18976979-18977092	113	-0.936685	-0.258889
GSHG0017248	0	GSHG0017248_39	COL4A3	collagen type IV alpha 3 chain	NULL	chr2:228029281-228198458	1	39	chr2:228159287-228159679	392	-0.80738	-0.259834
GSHG0011776	0	GSHG0011776_1	ZNF764	zinc finger protein 764	MGC13138	chr16:30565086-30569642	-1	1	chr16:30569168-30569307	139	-0.827226	-0.262179
GSHG0033915	0	GSHG0033915_38	DNAH6	dynein axonemal heavy chain 6	Dnahc6,FLJ37357,HL-2	chr2:84743579-85046713	1	38	chr2:84896635-84897451	816	-0.868505	-0.263983
GSHG0016328	0	GSHG0016328_20	CAD	carbamoyl-phosphate synthetase 2, aspartate transcarbamylase, and dihydroorotase	GATD4	chr2:27440258-27466659	1	20	chr2:27456405-27456493	88	-0.831235	-0.264016
GSHG0145621	0	GSHG0145621_2	PRG2 // SLC43A3	proteoglycan 2, pro eosinophil major basic protein // solute carrier family 43 member 3	BMPG,DKFZp762A227,Eeg1,FOAP-13,MBP,PRO1659,proMBP,SEEEG-1	chr11:57154260-57195053	-1	2	chr11:57194126-57194358	232	-0.80595	-0.265698
GSHG0021776	0	GSHG0021776_2	TKT	transketolase	NULL	chr3:53258718-53290130	-1	2	chr3:53276259-53277598	1339	-0.818627	-0.268957
GSHG0012553	0	GSHG0012553_27	ADAM11	ADAM metallopeptidase domain 11	NULL	chr17:42836547-42859212	1	27	chr17:42856608-42857106	498	0.829906	-0.270994
GSHG0031520	0	GSHG0031520_13	HDAC6	histone deacetylase 6	FLJ16239,HD6,JM21,KIAA0901,PPP1R90	chrX:48659784-48683392	1	13	chrX:48673148-48673240	92	0.808123	-0.273638
GSHG0005650	0	GSHG0005650_2	SVIP	small VCP interacting protein	DKFZp313A2432	chr11:22841809-22851408	-1	2	chr11:22849421-22850840	1419	0.835483	-0.27402
GSHG0033560	0	GSHG0033560_13	ZNF707 // LOC101928160	zinc finger protein 707 // uncharacterized LOC101928160	NULL	chr8:144766622-144796066	1	13	chr8:144791479-144792917	1438	-0.903525	-0.274608
GSHG0008142	0	GSHG0008142_7	HNRNPA1L2	heterogeneous nuclear ribonucleoprotein A1-like 2	LOC144983	chr13:53173750-53217919	1	7	chr13:53211582-53216540	4958	0.87135	-0.27538
GSHG0004929	0	GSHG0004929_3	TTC9C	tetratricopeptide repeat domain 9C	MGC29649	chr11:62495545-62506107	1	3	chr11:62496559-62500589	4030	0.854282	-0.277807
GSHG0008735	0	GSHG0008735_7	DHRS4L2	dehydrogenase/reductase 4 like 2	SDR25C3	chr14:24439083-24475615	1	7	chr14:24470143-24470241	98	-0.810881	-0.278093
GSHG0030044	0	GSHG0030044_17	MTAP // CDKN2B-AS1	methylthioadenosine phosphorylase // CDKN2B antisense RNA 1	ANRIL,c86fus,CDKN2B-AS,MSAP,NCRNA00089,p15AS,PCAT12,RP11-145E5.4	chr9:21802635-22121094	1	17	chr9:22049228-22053594	4366	-0.883883	-0.278161
GSHG0006362	0	GSHG0006362_28	WNK1	WNK lysine deficient protein kinase 1	HSAN2,PPP1R167	chr12:862089-1020618	1	28	chr12:1009837-1010726	889	0.816453	-0.278825
GSHG0015055	0	GSHG0015055_5	EHD2	EH domain containing 2	NULL	chr19:48216601-48246390	1	5	chr19:48232939-48239625	6686	0.883883	-0.279488
GSHG0000475	0	GSHG0000475_13	MAST2	microtubule associated serine/threonine kinase 2	KIAA0807,MAST205	chr1:46269279-46501896	1	13	chr1:46463472-46466630	3158	0.838057	-0.28186
GSHG0026824	0	GSHG0026824_2	SNX3	sorting nexin 3	Grd19	chr6:108532430-108582464	-1	2	chr6:108543525-108544153	628	0.831084	-0.282186
GSHG0001527	0	GSHG0001527_9	COG2	component of oligomeric golgi complex 2	NULL	chr1:230778202-230829731	1	9	chr1:230804869-230805101	232	-0.805699	-0.283069
GSHG0026106	0	GSHG0026106_6	TAB2	TGF-beta activated kinase 1 (MAP3K7) binding protein 2	KIAA0733	chr6:149539060-149732748	1	6	chr6:149656788-149663820	7032	-0.883883	-0.284807
GSHG0027714	0	GSHG0027714_3	AHCYL2	adenosylhomocysteinase like 2	KIAA0828	chr7:128864855-129070051	1	3	chr7:129015768-129019481	3713	-0.868574	-0.285356
GSHG0046216	0	GSHG0046216_8	CSNK2B // LY6G5B	casein kinase 2 beta // lymphocyte antigen 6 family member G5B	Ckb1,Ckb2,G5b	chr6:31633657-31640239	1	8	chr6:31638786-31638932	146	-0.805294	-0.286479
GSHG0031992	0	GSHG0031992_4	AP1S2	adaptor related protein complex 1 sigma 2 subunit	SIGMA1B	chrX:15843929-15873137	-1	4	chrX:15858715-15863501	4786	0.802053	-0.287439
GSHG0004020	0	GSHG0004020_3	ZNF239	zinc finger protein 239	HOK-2,MOK2	chr10:44051792-44070066	-1	3	chr10:44063470-44065621	2151	0.879866	-0.293096
GSHG0016395	0	GSHG0016395_11	ARHGEF33	Rho guanine nucleotide exchange factor 33	NULL	chr2:39146504-39202591	1	11	chr2:39181598-39184039	2441	-0.832292	-0.296801
GSHG0008814	0	GSHG0008814_9	PRPF39	pre-mRNA processing factor 39	FLJ11128,FLJ20666	chr14:45553302-45584802	1	9	chr14:45578984-45579296	312	-0.835428	-0.298374
GSHG0025112	0	GSHG0025112_6	NRG2	neuregulin 2	Don-1,HRG2,NTAK	chr5:139226364-139422884	-1	6	chr5:139239498-139244699	5201	0.882257	-0.299025
GSHG0006672	0	GSHG0006672_3	GRASP	general receptor for phosphoinositides 1 associated scaffold protein	Tamalin	chr12:52400729-52409672	1	3	chr12:52404347-52404664	317	-0.945108	-0.299843
GSHG0005035	0	GSHG0005035_5	LOC100130987 // RAD9A	uncharacterized LOC100130987 // RAD9 checkpoint clamp component A	NULL	chr11:67085310-67165861	1	5	chr11:67159550-67159631	81	-0.861199	-0.300151
GSHG0012952	0	GSHG0012952_12	ABR	ABR, RhoGEF and GTPase activating protein	MDB	chr17:906758-1132974	-1	12	chr17:976918-982053	5135	0.839033	-0.301427
GSHG0009557	0	GSHG0009557_9	RPS6KA5	ribosomal protein S6 kinase A5	MSK1,RLPK	chr14:91334466-91526993	-1	9	chr14:91385811-91386549	738	-0.917922	-0.304575
GSHG0022658	0	GSHG0022658_1	CXCL1	C-X-C motif chemokine ligand 1	GROa,MGSA-a,NAP-3,SCYB1	chr4:74735109-74737018	1	1	chr4:74735288-74735385	97	-0.849051	-0.305804
GSHG0000475	0	GSHG0000475_14	MAST2	microtubule associated serine/threonine kinase 2	KIAA0807,MAST205	chr1:46269279-46501896	1	14	chr1:46466652-46468476	1824	0.812163	-0.307081
GSHG0023855	0	GSHG0023855_7	CDH6	cadherin 6	NULL	chr5:31193762-31329253	1	7	chr5:31302406-31305280	2874	0.867114	-0.308565
GSHG0118392	0	GSHG0118392_16	KHDRBS2	KH RNA binding domain containing, signal transduction associated 2	MGC26664,SLM-1,SLM1	chr6:62252602-62996132	-1	16	chr6:62256349-62316194	59845	0.818965	-0.309225
GSHG0025432	0	GSHG0025432_9	SIRT5	sirtuin 5	NULL	chr6:13574761-13615390	1	9	chr6:13601182-13604707	3525	0.952798	-0.309591
GSHG0046209	0	GSHG0046209_7	HYDIN2	HYDIN2, axonemal central pair apparatus protein (pseudogene)	NULL	chr1_gl000192_random:132569-468683	-1	7	chr1_gl000192_random:427310-428218	908	0.886797	-0.310089
GSHG0005849	0	GSHG0005849_5	SNHG1	small nucleolar RNA host gene 1	LINC00057,lncRNA16,NCRNA00057,UHG	chr11:62619450-62623357	-1	5	chr11:62621537-62621990	453	-0.813645	-0.310127
GSHG0008319	0	GSHG0008319_5	TMEM255B	transmembrane protein 255B	MGC20579	chr13:114462216-114515216	1	5	chr13:114502393-114503799	1406	-0.955269	-0.313693
GSHG0013998	0	GSHG0013998_4	ZNF397	zinc finger protein 397	MGC13250,ZSCAN15	chr18:32820994-32981282	1	4	chr18:32825316-32834195	8879	0.868401	-0.315502
GSHG0026268	0	GSHG0026268_6	ECI2	enoyl-CoA delta isomerase 2	ACBD2,DRS1,HCA88	chr6:4115928-4135831	-1	6	chr6:4128066-4130412	2346	-0.80403	-0.316532
GSHG0016819	0	GSHG0016819_11	TMEM177	transmembrane protein 177	MGC10993	chr2:120436743-120481191	1	11	chr2:120458432-120458578	146	-0.886844	-0.31774
GSHG0020097	0	GSHG0020097_4	FAM118A	family with sequence similarity 118 member A	bK268H5.C22.4,FLJ20635	chr22:45704841-45737836	1	4	chr22:45717675-45717922	247	-0.816461	-0.319523
GSHG0145728	0	GSHG0145728_13	LONP2	lon peptidase 2, peroxisomal	LONP,LONPL,MGC4840	chr16:48278078-48396909	1	13	chr16:48370410-48381417	11007	-0.813016	-0.324259
GSHG0020071	0	GSHG0020071_15	SREBF2	sterol regulatory element binding transcription factor 2	bHLHd2,SREBP2	chr22:42229083-42303311	1	15	chr22:42287404-42289120	1716	-0.892706	-0.324267
GSHG0012637	0	GSHG0012637_10	MYCBPAP	MYCBP associated protein	AMAP-1,DKFZp434N1415	chr17:48585745-48608862	1	10	chr17:48599443-48600299	856	-0.831611	-0.325029
GSHG0006663	0	GSHG0006663_25	SLC4A8	solute carrier family 4 member 8	NBC3	chr12:51785101-51909547	1	25	chr12:51879685-51882482	2797	-0.868547	-0.325228
GSHG0028841	0	GSHG0028841_2	SLC7A2	solute carrier family 7 member 2	CAT-2,HCAT2	chr8:17354597-17428076	1	2	chr8:17396432-17400826	4394	-0.817428	-0.327678
GSHG0005195	0	GSHG0005195_8	CEP57	centrosomal protein 57	KIAA0092,Translokin,TSP57	chr11:95523625-95565855	1	8	chr11:95555143-95555662	519	-0.866813	-0.329075
GSHG0011780	0	GSHG0011780_3	CCDC189	coiled-coil domain containing 189	MGC104706	chr16:30768745-30773565	-1	3	chr16:30771775-30771926	151	-0.887469	-0.331624
GSHG0012820	0	GSHG0012820_3	MYO15B	myosin XVB	MYO15BP	chr17:73584130-73622931	1	3	chr17:73587098-73587252	154	-0.815244	-0.332924
GSHG0018259	0	GSHG0018259_5	TYW5	tRNA-yW synthesizing protein 5	FLJ37953	chr2:200793635-200820460	-1	5	chr2:200801216-200803655	2439	-0.890074	-0.335763
GSHG0132568	0	GSHG0132568_6	ANKRD20A5P	ankyrin repeat domain 20 family member A5, pseudogene	MGC26718	chr18:14179095-14227049	1	6	chr18:14189313-14191860	2547	-0.827973	-0.336704
GSHG0009199	0	GSHG0009199_8	CCNB1IP1	cyclin B1 interacting protein 1	HEI10	chr14:20779527-20801471	-1	8	chr14:20783778-20784385	607	-0.829681	-0.337514
GSHG0012707	0	GSHG0012707_29	BCAS3	BCAS3, microtubule associated cell migration factor	FLJ20128	chr17:58755136-59470199	1	29	chr17:59445856-59456311	10455	0.836798	-0.340207
GSHG0025562	0	GSHG0025562_8	HLA-F	major histocompatibility complex, class I, F	NULL	chr6:29691117-29708131	1	8	chr6:29694782-29695733	951	0.853564	-0.340548
GSHG0000158	0	GSHG0000158_39	FHAD1	forkhead associated phosphopeptide binding domain 1	KIAA1937	chr1:15573721-15726858	1	39	chr1:15723946-15726592	2646	0.885343	-0.341311
GSHG0017563	0	GSHG0017563_14	HNRNPLL	heterogeneous nuclear ribonucleoprotein L like	NULL	chr2:38790328-38830178	-1	14	chr2:38793343-38795340	1997	0.888789	-0.347222
GSHG0033764	0	GSHG0033764_15	RNF207	ring finger protein 207	FLJ32096,FLJ46380	chr1:6265535-6281351	1	15	chr1:6272477-6272741	264	-0.876852	-0.349295
GSHG0002059	0	GSHG0002059_1	CCDC17	coiled-coil domain containing 17	FLJ33084	chr1:46085717-46089731	-1	1	chr1:46089325-46089407	82	0.810673	-0.349802
GSHG0004407	0	GSHG0004407_6	TIAL1	TIA1 cytotoxic granule associated RNA binding protein like 1	TIAR	chr10:121332975-121356548	-1	6	chr10:121340051-121341433	1382	-0.964723	-0.3504
GSHG0030953	0	GSHG0030953_5	NOL8	nucleolar protein 8	FLJ20736,Nop132	chr9:95059641-95087876	-1	5	chr9:95082662-95083949	1287	-0.80718	-0.350938
GSHG0118842	0	GSHG0118842_5	MPZ	myelin protein zero	CMT2I,CMT2J,HMSNIB	chr1:161274527-161279762	-1	5	chr1:161275768-161275897	129	-0.82878	-0.35127
GSHG0028355	0	GSHG0028355_2	SAMD9L	sterile alpha motif domain containing 9 like	FLJ39885,KIAA2005	chr7:92759367-92777712	-1	2	chr7:92775354-92776195	841	0.812048	-0.351577
GSHG0003300	0	GSHG0003300_15	CREM	cAMP responsive element modulator	hCREM-2	chr10:35415769-35501889	1	15	chr10:35490415-35495822	5407	-0.933464	-0.353265
GSHG0022271	0	GSHG0022271_16	MCCC1	methylcrotonoyl-CoA carboxylase 1	MCCA	chr3:182733008-182833863	-1	16	chr3:182746978-182751778	4800	-0.802111	-0.356121
GSHG0006612	0	GSHG0006612_3	TMEM106C	transmembrane protein 106C	MGC5576	chr12:48357330-48362660	1	3	chr12:48359129-48359620	491	-0.86967	-0.359813
GSHG0017250	0	GSHG0017250_6	AGFG1	ArfGAP with FG repeats 1	RAB,RIP	chr2:228336866-228425938	1	6	chr2:228395927-228396853	926	-0.855048	-0.360955
GSHG0033365	0	GSHG0033365_26	ERBB4	erb-b2 receptor tyrosine kinase 4	ALS19,HER4	chr2:212240442-212812349	-1	26	chr2:212251876-212252669	793	0.833604	-0.361152
GSHG0006971	0	GSHG0006971_11	RIC8B	RIC8 guanine nucleotide exchange factor B	FLJ10620,hSyn,RIC8	chr12:107168334-107283094	1	11	chr12:107254191-107262078	7887	-0.967892	-0.364102
GSHG0033962	0	GSHG0033962_8	SCO2 // TYMP // ODF3B	SCO2, cytochrome c oxidase assembly protein // thymidine phosphorylase // outer dense fiber of sperm tails 3B	SCO1L	chr22:50961997-50971008	-1	8	chr22:50968149-50968332	183	-0.817864	-0.364261
GSHG0017057	0	GSHG0017057_7	WDR75	WD repeat domain 75	FLJ12519,NET16,UTP17	chr2:190306159-190340288	1	7	chr2:190322108-190323478	1370	-0.803983	-0.369139
GSHG0034038	0	GSHG0034038_2	ZNF322	zinc finger protein 322	bA457M11.2,bA457M11.3	chr6:26634611-26659980	-1	2	chr6:26658875-26659004	129	0.86123	-0.371939
GSHG0001471	0	GSHG0001471_7	LOC100287497	septin 7 pseudogene	NULL	chr1:224180432-224221561	1	7	chr1:224216830-224217382	552	-0.842344	-0.374112
GSHG0149694	0	GSHG0149694_3	LINC01945	long intergenic non-protein coding RNA 1945	NULL	chr2:132741359-132795473	-1	3	chr2:132752561-132761683	9122	-0.805914	-0.374197
GSHG0000690	0	GSHG0000690_5	ZNF326	zinc finger protein 326	FLJ20403,ZAN75,Zfp326,ZIRD	chr1:90460654-90501087	1	5	chr1:90473310-90475646	2336	-0.805086	-0.376657
GSHG0007629	0	GSHG0007629_35	ZFC3H1	zinc finger C3H1-type containing	CSRC2,KIAA0546,MGC23401	chr12:72003379-72057749	-1	35	chr12:72004346-72004474	128	-0.859287	-0.379644
GSHG0008446	0	GSHG0008446_5	ELF1	E74 like ETS transcription factor 1	NULL	chr13:41506056-41635077	-1	5	chr13:41525573-41525719	146	0.819048	-0.379971
GSHG0040439	0	GSHG0040439_1	IDH1-AS1	IDH1 antisense RNA 1	NULL	chr2:209119957-209120918	1	1	chr2:209120156-209120626	470	-0.858661	-0.389552
GSHG0015916	0	GSHG0015916_7	EML2	echinoderm microtubule associated protein like 2	ELP70,EMAP-2,EMAP2	chr19:46110255-46148887	-1	7	chr19:46142132-46142614	482	-0.810272	-0.390765
GSHG0023495	0	GSHG0023495_1	GTF2IP12	general transcription factor IIi pseudogene 12	NULL	chr4:120370726-120375783	-1	1	chr4:120371281-120375400	4119	0.857285	-0.391665
GSHG0032021	0	GSHG0032021_1	ARX	aristaless related homeobox	CT121,EIEE1,ISSX	chrX:25021815-25034065	-1	1	chrX:25031916-25033658	1742	0.816409	-0.392018
GSHG0029318	0	GSHG0029318_6	WDR97	WD repeat domain 97	NULL	chr8:145162595-145173218	1	6	chr8:145165160-145165243	83	-0.907425	-0.392404
GSHG0005849	0	GSHG0005849_6	SNHG1	small nucleolar RNA host gene 1	LINC00057,lncRNA16,NCRNA00057,UHG	chr11:62619450-62623357	-1	6	chr11:62621306-62621489	183	-0.812098	-0.394154
GSHG0009027	0	GSHG0009027_6	NRXN3	neurexin 3	KIAA0743	chr14:78636716-80334633	1	6	chr14:79111765-79117507	5742	0.844112	-0.399801
GSHG0026084	0	GSHG0026084_6	PHACTR2	phosphatase and actin regulator 2	KIAA0680	chr6:143929317-144152322	1	6	chr6:144081778-144086397	4619	-0.894679	-0.400008
GSHG0009647	0	GSHG0009647_2	ATP5MPL	ATP synthase membrane subunit 6.8PL	6.8PL,MLQ,MP68	chr14:104378626-104387903	-1	2	chr14:104381527-104387276	5749	-0.846657	-0.400259
GSHG0027147	0	GSHG0027147_3	OCM	oncomodulin	OCM1	chr7:5920427-5925993	1	3	chr7:5923631-5925694	2063	0.893223	-0.403085
GSHG0005849	0	GSHG0005849_8	SNHG1	small nucleolar RNA host gene 1	LINC00057,lncRNA16,NCRNA00057,UHG	chr11:62619450-62623357	-1	8	chr11:62620588-62621023	435	-0.828281	-0.410651
GSHG0018860	0	GSHG0018860_7	PCK1	phosphoenolpyruvate carboxykinase 1	PEPCK-C	chr20:56136137-56141512	1	7	chr20:56139450-56139537	87	-0.853778	-0.413041
GSHG0014221	0	GSHG0014221_7	TMEM241	transmembrane protein 241	FLJ44259,MGC11386	chr18:20777719-21017933	-1	7	chr18:20953728-20956790	3062	0.807561	-0.413849
GSHG0145311	0	GSHG0145311_6	KLF8	Kruppel like factor 8	BKLF3,DXS741,ZNF741	chrX:55934718-56317964	1	6	chrX:56292178-56295345	3167	0.827986	-0.415168
GSHG0007280	0	GSHG0007280_1	PRB2	proline rich protein BstNI subfamily 2	cP7,PRPPRB1,Ps	chr12:11544474-11548498	-1	1	chr12:11547465-11548399	934	-0.80426	-0.415168
GSHG0028690	0	GSHG0028690_14	EZH2	enhancer of zeste 2 polycomb repressive complex 2 subunit	ENX-1,EZH1,KMT6,KMT6A	chr7:148504464-148581441	-1	14	chr7:148513871-148514313	442	-0.938766	-0.415258
GSHG0022414	0	GSHG0022414_8	FAM193A	family with sequence similarity 193 member A	RES4-22	chr4:2597821-2734301	1	8	chr4:2656857-2659529	2672	-0.848102	-0.417241
GSHG0031810	0	GSHG0031810_9	SLC25A14	solute carrier family 25 member 14	BMCP1,UCP5	chrX:129473862-129507335	1	9	chrX:129498727-129499514	787	0.841015	-0.417675
GSHG0017395	0	GSHG0017395_11	RNASEH1	ribonuclease H1	NULL	chr2:3579403-3605961	-1	11	chr2:3579901-3580697	796	-0.835673	-0.419586
GSHG0031606	0	GSHG0031606_21	MED12	mediator complex subunit 12	CAGH45,HOPA,KIAA0192,OKS,OPA1,TRAP230	chrX:70338406-70362303	1	21	chrX:70347318-70347742	424	-0.852481	-0.421882
GSHG0020710	0	GSHG0020710_8	TTC21A	tetratricopeptide repeat domain 21A	IFT139A,STI2	chr3:39149152-39180394	1	8	chr3:39161512-39162487	975	-0.810259	-0.422038
GSHG0005539	0	GSHG0005539_12	TRIM3	tripartite motif containing 3	BERP,HAC1,RNF97	chr11:6469844-6495689	-1	12	chr11:6470677-6471780	1103	0.857801	-0.423992
GSHG0016549	0	GSHG0016549_11	ZNF638	zinc finger protein 638	MGC26130,NP220,Zfp638	chr2:71503723-71662190	1	11	chr2:71607696-71615542	7846	-0.809108	-0.427444
GSHG0118915	0	GSHG0118915_3	IL18	interleukin 18	IGIF,IL-18,IL-1g,IL1F4	chr11:112013976-112034840	-1	3	chr11:112020930-112024314	3384	0.851143	-0.428118
GSHG0016274	0	GSHG0016274_2	GEN1	GEN1, Holliday junction 5' flap endonuclease	FLJ40869,Gen	chr2:17935125-17967178	1	2	chr2:17935613-17941195	5582	-0.936801	-0.432198
GSHG0020270	0	GSHG0020270_2	TFIP11	tuftelin interacting protein 11	DKFZP434B194,Spp382,TIP39	chr22:26887191-26908472	-1	2	chr22:26907120-26908064	944	0.836727	-0.432772
GSHG0018423	0	GSHG0018423_6	USP40	ubiquitin specific peptidase 40	FLJ10785	chr2:234383740-234475428	-1	6	chr2:234460166-234463025	2859	-0.879596	-0.434586
GSHG0014151	0	GSHG0014151_13	THOC1	THO complex 1	HPR1,P84	chr18:214520-268059	-1	13	chr18:225404-226800	1396	-0.839405	-0.437141
GSHG0051671	0	GSHG0051671_1	RASGRF2-AS1	RASGRF2 antisense RNA 1	CTC-459I6.1	chr5:80243512-80256726	-1	1	chr5:80247300-80256599	9299	0.855491	-0.44153
GSHG0002183	0	GSHG0002183_7	ZRANB2	zinc finger RANBP2-type containing 2	ZIS,ZIS1,ZIS2	chr1:71528975-71546972	-1	7	chr1:71535046-71536509	1463	-0.868843	-0.443824
GSHG0030546	0	GSHG0030546_7	STKLD1	serine/threonine kinase like domain containing 1	MGC43306,SGK071	chr9:136243117-136271219	1	7	chr9:136255381-136256456	1075	0.825148	-0.44425
GSHG0007216	0	GSHG0007216_5	C1RL	complement C1r subcomponent like	C1r-LP,C1RL1	chr12:7247146-7261874	-1	5	chr12:7249760-7252281	2521	0.835568	-0.451854
GSHG0010363	0	GSHG0010363_1	ZSCAN29	zinc finger and SCAN domain containing 29	FLJ35867,Zfp690	chr15:43650370-43662260	-1	1	chr15:43661326-43661793	467	-0.857874	-0.453092
GSHG0000639	0	GSHG0000639_2	ST6GALNAC3	ST6 N-acetylgalactosaminide alpha-2,6-sialyltransferase 3	NULL	chr1:76540369-77103001	1	2	chr1:76775298-76779489	4191	-0.873387	-0.454866
GSHG0027087	0	GSHG0027087_7	WDR27	WD repeat domain 27	MGC43690	chr6:169857303-170102159	-1	7	chr6:170065653-170067231	1578	-0.844865	-0.455189
GSHG0020609	0	GSHG0020609_14	SLC6A6	solute carrier family 6 member 6	TAUT	chr3:14116852-14530855	1	14	chr3:14520077-14520592	515	-0.817142	-0.457438
GSHG0011489	0	GSHG0011489_11	AXIN1	axin 1	PPP1R49	chr16:337440-411502	-1	11	chr16:339608-341189	1581	-0.86328	-0.4578
GSHG0027637	0	GSHG0027637_3	HBP1	HMG-box transcription factor 1	NULL	chr7:106809406-106842973	1	3	chr7:106815191-106820323	5132	-0.878328	-0.458207
GSHG0005483	0	GSHG0005483_20	CARS	cysteinyl-tRNA synthetase	CARS1	chr11:3022152-3078681	-1	20	chr11:3028190-3028849	659	-0.849941	-0.462988
GSHG0145633	0	GSHG0145633_17	ITFG2	integrin alpha FG-GAP repeat containing 2	MDS028	chr12:2921787-2968961	1	17	chr12:2950162-2967177	17015	-0.874374	-0.463633
GSHG0005589	0	GSHG0005589_1	LYVE1	lymphatic vessel endothelial hyaluronan receptor 1	LYVE-1	chr11:10579413-10590365	-1	1	chr11:10585922-10589994	4072	0.906978	-0.465486
GSHG0011325	0	GSHG0011325_12	DDX19B // DDX19A	DEAD-box helicase 19B // DEAD-box helicase 19A	DBP5,FLJ11126	chr16:70323670-70407286	1	12	chr16:70365788-70366870	1082	0.919846	-0.478454
GSHG0017103	0	GSHG0017103_4	CFLAR	CASP8 and FADD like apoptosis regulator	c-FLIP,CASH,Casper,CLARP,FLAME,FLIP,I-FLICE,MRIT	chr2:201980827-202037411	1	4	chr2:201994244-201994451	207	-0.81652	-0.484752
GSHG0017630	0	GSHG0017630_29	CCDC88A	coiled-coil domain containing 88A	APE,FLJ10392,GIV,GRDN,HkRP1	chr2:55514978-55647057	-1	29	chr2:55527056-55528341	1285	-0.802545	-0.485055
GSHG0014361	0	GSHG0014361_20	RTTN	rotatin	DKFZP434G145	chr18:67671045-67872965	-1	20	chr18:67806953-67807335	382	-0.938678	-0.491831
GSHG0011928	0	GSHG0011928_12	DPEP2	dipeptidase 2	NULL	chr16:68021288-68034489	-1	12	chr16:68021664-68021754	90	0.855107	-0.492576
GSHG0017246	0	GSHG0017246_5	RHBDD1	rhomboid domain containing 1	DKFZp547E052	chr2:227664875-227863921	1	5	chr2:227702871-227704124	1253	-0.80392	-0.49354
GSHG0133431	0	GSHG0133431_3	RPS18	ribosomal protein S18	HKE3,KE-3,KE3,S18	chr6:33239799-33244286	1	3	chr6:33243435-33243573	138	-0.856009	-0.496058
GSHG0000939	0	GSHG0000939_15	PRPF3	pre-mRNA processing factor 3	hPrp3,Prp3,SNRNP90	chr1:150293917-150325703	1	15	chr1:150318613-150318883	270	-0.961159	-0.498227
GSHG0022207	0	GSHG0022207_3	BCHE	butyrylcholinesterase	E1	chr3:165490691-165555260	-1	3	chr3:165495584-165503932	8348	-0.805643	-0.502491
GSHG0005439	0	GSHG0005439_1	MIR210HG	MIR210 host gene	NULL	chr11:565657-568457	-1	1	chr11:567556-568351	795	-0.837299	-0.503018
GSHG0004434	0	GSHG0004434_4	FLJ37035	uncharacterized LOC399821	NULL	chr10:127393859-127408062	-1	4	chr10:127395770-127395969	199	-0.865459	-0.503946
GSHG0004122	0	GSHG0004122_3	HERC4	HECT and RLD domain containing E3 ubiquitin protein ligase 4	DKFZP564G092,KIAA1593	chr10:69681657-69835103	-1	3	chr10:69830357-69832639	2282	-0.826871	-0.504596
GSHG0008408	0	GSHG0008408_4	N4BP2L1	NEDD4 binding protein 2 like 1	CG018	chr13:32974860-33002315	-1	4	chr13:32990167-32990635	468	0.827304	-0.504889
GSHG0014729	0	GSHG0014729_13	MAU2	MAU2 sister chromatid cohesion factor	mau-2,MAU2L,MGC75361,SCC4	chr19:19431630-19469563	1	13	chr19:19458176-19459697	1521	-0.823279	-0.50788
GSHG0007504	0	GSHG0007504_5	ITGB7	integrin subunit beta 7	NULL	chr12:53585103-53601091	-1	5	chr12:53590605-53591276	671	-0.843501	-0.515746
GSHG0013482	0	GSHG0013482_3	LOC339192	uncharacterized LOC339192	NULL	chr17:43268298-43299132	-1	3	chr17:43296542-43297634	1092	-0.902261	-0.51619
GSHG0015092	0	GSHG0015092_8	CD37	CD37 molecule	TSPAN26	chr19:49838428-49843859	1	8	chr19:49842671-49843507	836	-0.916266	-0.518124
GSHG0029739	0	GSHG0029739_12	STK3	serine/threonine kinase 3	KRS1,MST2	chr8:99466859-99954799	-1	12	chr8:99608398-99650687	42289	0.845054	-0.518219
GSHG0001980	0	GSHG0001980_8	MEAF6	MYST/Esa1 associated factor 6	CENP-28,Eaf6,FLJ11730,NY-SAR-91	chr1:37955561-37980420	-1	8	chr1:37961520-37962147	627	-0.891591	-0.522143
GSHG0016796	0	GSHG0016796_7	PAX8-AS1	PAX8 antisense RNA 1	NULL	chr2:113969099-114024600	1	7	chr2:113995790-113996665	875	-0.812673	-0.523737
GSHG0020176	1	GSHG0020176_29	CLTCL1	clathrin heavy chain like 1	CHC22,CLH22,CLTD	chr22:19166986-19279239	-1	29	chr22:19175241-19175492	251	-0.901093	-0.523843
GSHG0133501	0	GSHG0133501_11	SRRM3	serine/arginine repetitive matrix 3	FLJ37078	chr7:75831211-75916608	1	11	chr7:75896754-75910758	14004	-0.870214	-0.524241
GSHG0014406	0	GSHG0014406_9	PTBP1	polypyrimidine tract binding protein 1	HNRNP-I,HNRPI,pPTB,PTB-1,PTB2,PTB3,PTB4	chr19:797392-812327	1	9	chr19:805570-806407	837	-0.928469	-0.526288
GSHG0022278	0	GSHG0022278_7	ABCC5	ATP binding cassette subfamily C member 5	EST277145,MOAT-C,MRP5,SMRP	chr3:183637719-183754758	-1	7	chr3:183703167-183705557	2390	-0.826058	-0.528078
GSHG0022021	0	GSHG0022021_8	ZXDC	ZXD family zinc finger C	FLJ13861,MGC11349	chr3:126156444-126194762	-1	8	chr3:126158571-126160607	2036	-0.831564	-0.529448
GSHG0007186	0	GSHG0007186_7	PARP11	poly(ADP-ribose) polymerase family member 11	NULL	chr12:3900213-3982614	-1	7	chr12:3924220-3931038	6818	-0.818143	-0.531211
GSHG0001363	0	GSHG0001363_11	SOX13	SRY-box 13	ICA12,MGC117216,Sox-13	chr1:204042227-204096914	1	11	chr1:204091528-204091981	453	-0.826451	-0.531859
GSHG0132315	0	GSHG0132315_8	SNHG17	small nucleolar RNA host gene 17	NULL	chr20:37049235-37064020	-1	8	chr20:37049746-37050738	992	-0.898841	-0.535742
GSHG0009808	0	GSHG0009808_1	GANC // CAPN3	glucosidase alpha, neutral C // calpain 3	CANP3,nCL-1,p94	chr15:42565855-42704515	1	1	chr15:42566243-42566365	122	-0.843573	-0.535876
GSHG0001471	0	GSHG0001471_8	LOC100287497	septin 7 pseudogene	NULL	chr1:224180432-224221561	1	8	chr1:224217574-224218941	1367	-0.881733	-0.535954
GSHG0118351	0	GSHG0118351_2	C5orf64	chromosome 5 open reading frame 64	FLJ37543	chr5:60933608-61026824	1	2	chr5:60939228-60982709	43481	0.917954	-0.541489
GSHG0018874	0	GSHG0018874_4	EDN3	endothelin 3	ET3	chr20:57875482-57901046	1	4	chr20:57897473-57899385	1912	0.849825	-0.541571
GSHG0022556	0	GSHG0022556_38	LIMCH1	LIM and calponin homology domains 1	DKFZP686A01247,LIMCH1A,LMO7B	chr4:41361623-41702061	1	38	chr4:41689935-41691543	1608	0.891262	-0.54254
GSHG0118491	0	GSHG0118491_7	WRB-SH3BGR // WRB // SH3BGR	WRB-SH3BGR readthrough // tryptophan rich basic protein // SH3 domain binding glutamate rich protein	21-GARP,CHD5,GET1	chr21:40752170-40887433	1	7	chr21:40777985-40778487	502	-0.815802	-0.542658
GSHG0118491	0	GSHG0118491_13	WRB-SH3BGR // WRB // SH3BGR	WRB-SH3BGR readthrough // tryptophan rich basic protein // SH3 domain binding glutamate rich protein	21-GARP,CHD5,GET1	chr21:40752170-40887433	1	13	chr21:40797961-40800157	2196	-0.812383	-0.545281
GSHG0033018	0	GSHG0033018_21	SHANK3	SH3 and multiple ankyrin repeat domains 3	KIAA1650,prosap2,PSAP2,SPANK-2	chr22:51113070-51171638	1	21	chr22:51160866-51169148	8282	0.891597	-0.546243
GSHG0033894	0	GSHG0033894_9	HIF3A	hypoxia inducible factor 3 alpha subunit	bHLHe17,IPAS,MOP7,PASD7	chr19:46800303-46846689	1	9	chr19:46815525-46815762	237	-0.853818	-0.55041
GSHG0022031	0	GSHG0022031_1	TPRA1	transmembrane protein adipocyte associated 1	FLJ32197,TMEM227,TPRA40	chr3:127290077-127317108	-1	1	chr3:127314534-127316849	2315	-0.883883	-0.5532
GSHG0001020	0	GSHG0001020_15	TRIM46	tripartite motif containing 46	FLJ23229,TRIFIC	chr1:155145421-155157447	1	15	chr1:155152411-155152910	499	-0.801568	-0.556669
GSHG0000939	0	GSHG0000939_14	PRPF3	pre-mRNA processing factor 3	hPrp3,Prp3,SNRNP90	chr1:150293917-150325703	1	14	chr1:150317024-150318493	1469	-0.904152	-0.5568
GSHG0000606	0	GSHG0000606_5	SGIP1	SH3 domain GRB2 like endophilin interacting protein 1	DKFZp761D221	chr1:66999066-67216822	1	5	chr1:67098778-67099762	984	-0.831989	-0.557959
GSHG0000158	0	GSHG0000158_33	FHAD1	forkhead associated phosphopeptide binding domain 1	KIAA1937	chr1:15573721-15726858	1	33	chr1:15709899-15710302	403	-0.833344	-0.559793
GSHG0003638	0	GSHG0003638_7	PPRC1	peroxisome proliferator-activated receptor gamma, coactivator-related 1	KIAA0595,MGC74642,PRC	chr10:103892751-103910088	1	7	chr10:103904065-103904776	711	-0.837654	-0.562417
GSHG0018717	0	GSHG0018717_11	DLGAP4	DLG associated protein 4	DAP4,KIAA0964,SAPAP4	chr20:34894245-35157038	1	11	chr20:35125470-35127644	2174	0.829307	-0.572538
GSHG0023082	0	GSHG0023082_5	MFSD10	major facilitator superfamily domain containing 10	IT10C3,TETRAN	chr4:2932290-2937752	-1	5	chr4:2934486-2934832	346	-0.82338	-0.572625
GSHG0024015	0	GSHG0024015_11	MCCC2	methylcrotonoyl-CoA carboxylase 2	MCCB	chr5:70883115-70954528	1	11	chr5:70936903-70939597	2694	-0.89186	-0.577141
GSHG0005849	0	GSHG0005849_9	SNHG1	small nucleolar RNA host gene 1	LINC00057,lncRNA16,NCRNA00057,UHG	chr11:62619450-62623357	-1	9	chr11:62620312-62620546	234	-0.807023	-0.578974
GSHG0151779	0	GSHG0151779_4	SPDYE18	speedy/RINGO cell cycle regulator family member E18	NULL	chr7:76682050-76690198	-1	4	chr7:76682521-76684552	2031	-0.882497	-0.585758
GSHG0023015	0	GSHG0023015_12	PRIMPOL	primase and DNA directed polymerase	FLJ33167	chr4:185570767-185616113	1	12	chr4:185612509-185612652	143	-0.850348	-0.589428
GSHG0148677	0	GSHG0148677_4	LOC646030	leucine rich repeat containing 37B pseudogene	NULL	chr17:29361766-29386127	-1	4	chr17:29366393-29369216	2823	-0.857521	-0.59615
GSHG0004166	0	GSHG0004166_3	USP54	ubiquitin specific peptidase 54	bA137L10.3,bA137L10.4,FLJ37318	chr10:75257298-75385817	-1	3	chr10:75335434-75335893	459	-0.814066	-0.600604
GSHG0003646	0	GSHG0003646_2	NFKB2	nuclear factor kappa B subunit 2	LYT-10,NF-kB2,p105,p49/p100,p52	chr10:104153867-104162286	1	2	chr10:104155554-104155644	90	-0.830908	-0.605007
GSHG0028405	0	GSHG0028405_12	GAL3ST4 // GPC2	galactose-3-O-sulfotransferase 4 // glypican 2	cerebroglycan,DKFZp547M109,FLJ12116,FLJ38962	chr7:99756866-99775049	-1	12	chr7:99764907-99766168	1261	-0.85433	-0.605428
GSHG0010819	0	GSHG0010819_3	FAM173A	family with sequence similarity 173 member A	MGC2494	chr16:770581-772590	1	3	chr16:771942-772083	141	-0.952818	-0.617165
GSHG0006376	0	GSHG0006376_34	CACNA1C	calcium voltage-gated channel subunit alpha1 C	CACH2,CACN2,Cav1.2,LQT8,TS	chr12:2162416-2807115	1	34	chr12:2742879-2743462	583	-0.842284	-0.618231
GSHG0026353	0	GSHG0026353_2	KIAA0319	KIAA0319	NMIG	chr6:24544332-24646383	-1	2	chr6:24600938-24601276	338	-0.883883	-0.621
GSHG0013945	0	GSHG0013945_12	RNMT	RNA guanine-7 methyltransferase	RG7MT1	chr18:13726659-13764554	1	12	chr18:13760208-13762037	1829	-0.835426	-0.625611
GSHG0020778	0	GSHG0020778_8	NBEAL2	neurobeachin like 2	KIAA0540	chr3:47021173-47051195	1	8	chr3:47032795-47032895	100	-0.866201	-0.628442
GSHG0016449	0	GSHG0016449_5	TTC7A	tetratricopeptide repeat domain 7A	KIAA1140	chr2:47143268-47303274	1	5	chr2:47184147-47185633	1486	-0.844451	-0.62936
GSHG0009808	0	GSHG0009808_3	GANC // CAPN3	glucosidase alpha, neutral C // calpain 3	CANP3,nCL-1,p94	chr15:42565855-42704515	1	3	chr15:42568609-42570679	2070	-0.841235	-0.634757
GSHG0029564	0	GSHG0029564_3	EFCAB1	EF-hand calcium binding domain 1	FLJ11767	chr8:49623353-49647870	-1	3	chr8:49643204-49643906	702	-0.940611	-0.642596
GSHG0023870	0	GSHG0023870_15	RAI14	retinoic acid induced 14	DKFZp564G013,KIAA1334,NORPEG,RAI13	chr5:34656433-34832716	1	15	chr5:34813766-34814687	921	0.852602	-0.644717
GSHG0005257	0	GSHG0005257_11	NCAM1	neural cell adhesion molecule 1	CD56,NCAM	chr11:112831969-113149158	1	11	chr11:113101996-113102366	370	-0.816972	-0.646779
GSHG0003043	0	GSHG0003043_2	EGLN1	egl-9 family hypoxia inducible factor 1	HIFPH2,PHD2,SM-20,ZMYND6	chr1:231499497-231560790	-1	2	chr1:231509846-231555921	46075	0.831479	-0.647766
GSHG0011686	0	GSHG0011686_4	THUMPD1	THUMP domain containing 1	FLJ20274,Tan1	chr16:20744991-20753406	-1	4	chr16:20747681-20748181	500	-0.865189	-0.6519
GSHG0005448	0	GSHG0005448_3	PIDD1	p53-induced death domain protein 1	DKFZp434D229,MGC16925	chr11:799177-809499	-1	3	chr11:803588-804093	505	-0.810869	-0.652314
GSHG0028375	0	GSHG0028375_2	CZ1P-ASNS // ASNS // CCZ1P-OR7E38P	CZ1P-ASNS readthrough // asparagine synthetase (glutamine-hydrolyzing) // CCZ1P-OR7E38P readthrough	NULL	chr7:97481425-97601670	-1	2	chr7:97598365-97599081	716	-0.868991	-0.654877
GSHG0028333	0	GSHG0028333_2	ABCB1	ATP binding cassette subfamily B member 1	ABC20,CD243,GP170,P-gp	chr7:87132949-87342641	-1	2	chr7:87230395-87232275	1880	-0.865091	-0.656058
GSHG0017947	0	GSHG0017947_21	CCDC93	coiled-coil domain containing 93	FLJ10996	chr2:118673061-118771739	-1	21	chr2:118693156-118694277	1121	-0.811939	-0.667196
GSHG0020419	0	GSHG0020419_1	LOC100506544	uncharacterized LOC100506544	NULL	chr22:41605126-41613631	-1	1	chr22:41610708-41613035	2327	-0.821137	-0.669422
GSHG0007137	0	GSHG0007137_15	SFSWAP	splicing factor SWAP	SWAP	chr12:132195632-132284282	1	15	chr12:132269774-132271007	1233	-0.827936	-0.680797
GSHG0014027	0	GSHG0014027_3	SLC14A1	solute carrier family 14 member 1 (Kidd blood group)	HsT1341,RACH1,RACH2	chr18:43304088-43332485	1	3	chr18:43307384-43310264	2880	-0.836592	-0.681135
GSHG0027566	0	GSHG0027566_1	CNPY4	canopy FGF signaling regulator 4	MGC40499,PRAT4B	chr7:99717261-99723127	1	1	chr7:99717486-99719881	2395	-0.946645	-0.681803
GSHG0029872	0	GSHG0029872_7	LRRC6	leucine rich repeat containing 6	CILD19,LRTP,TSLRP	chr8:133582667-133687863	-1	7	chr8:133634935-133637517	2582	-0.810595	-0.712604
GSHG0028375	0	GSHG0028375_3	CZ1P-ASNS // ASNS // CCZ1P-OR7E38P	CZ1P-ASNS readthrough // asparagine synthetase (glutamine-hydrolyzing) // CCZ1P-OR7E38P readthrough	NULL	chr7:97481425-97601670	-1	3	chr7:97596290-97598316	2026	-0.820326	-0.713152
GSHG0003011	0	GSHG0003011_6	C1orf35	chromosome 1 open reading frame 35	MGC4174,MMTAG2	chr1:228288427-228293112	-1	6	chr1:228289616-228289780	164	-0.815835	-0.717309
GSHG0017938	0	GSHG0017938_2	DDX11L2	DEAD/H-box helicase 11 like 2	NULL	chr2:114356606-114361294	-1	2	chr2:114358404-114358788	384	-0.888255	-0.719539
GSHG0017778	0	GSHG0017778_13	ST3GAL5	ST3 beta-galactoside alpha-2,3-sialyltransferase 5	SIATGM3S,ST3GalV	chr2:86066256-86116157	-1	13	chr2:86073687-86074504	817	-0.859864	-0.72147
GSHG0018222	0	GSHG0018222_2	ORMDL1	ORMDL sphingolipid biosynthesis regulator 1	NULL	chr2:190634993-190649097	-1	2	chr2:190647329-190647739	410	-0.885382	-0.736347
GSHG0000793	0	GSHG0000793_2	RBM15	RNA binding motif protein 15	OTT,OTT1	chr1:110881128-110909494	1	2	chr1:110888272-110888929	657	-0.876181	-0.736847
GSHG0005741	1	GSHG0005741_12	CELF1	CUGBP Elav-like family member 1	BRUNOL2,CUG-BP,CUGBP,EDEN-BP,hNab50,NAB50,NAPOR	chr11:47487486-47574792	-1	12	chr11:47500505-47504246	3741	-0.895855	-0.737776
GSHG0013821	0	GSHG0013821_4	ARL16	ADP ribosylation factor like GTPase 16	NULL	chr17:79648195-79650954	-1	4	chr17:79649180-79649520	340	-0.880499	-0.74014
GSHG0054841	0	GSHG0054841_1	CNR1	cannabinoid receptor 1	CANN6,CB-R,CB1,CB1A,CB1K5	chr6:88849583-88875767	-1	1	chr6:88874014-88875521	1507	0.850334	-0.747153
GSHG0014576	0	GSHG0014576_21	QTRT1 // DNM2	queuine tRNA-ribosyltransferase catalytic subunit 1 // dynamin 2	CMT2M,CMTDI1,CMTDIB,DI-CMTB,DYN2,DYNII,TGT	chr19:10812112-10944160	1	21	chr19:10906116-10906736	620	-0.815588	-0.750599
GSHG0026938	1	GSHG0026938_2	MAP7	microtubule associated protein 7	E-MAP-115	chr6:136663419-136871957	-1	2	chr6:136847110-136847499	389	-0.80848	-0.75998
GSHG0033144	0	GSHG0033144_7	AKR1E2	aldo-keto reductase family 1 member E2	MGC10612	chr10:4868369-4890249	1	7	chr10:4884050-4884612	562	-0.811889	-0.763114
GSHG0005236	0	GSHG0005236_3	LAYN	layilin	FLJ30977,FLJ31092	chr11:111411005-111432470	1	3	chr11:111412311-111414647	2336	0.825969	-0.763164
GSHG0033795	0	GSHG0033795_3	DNHD1	dynein heavy chain domain 1	DKFZp686J0796,FLJ32752,FLJ35709,FLJ46184	chr11:6518490-6614986	1	3	chr11:6520192-6523982	3790	-0.955703	-0.766651
GSHG0012820	0	GSHG0012820_11	MYO15B	myosin XVB	MYO15BP	chr17:73584130-73622931	1	11	chr17:73590841-73590920	79	-0.815153	-0.767143
GSHG0012666	0	GSHG0012666_9	SCPEP1	serine carboxypeptidase 1	RISC	chr17:55055468-55084144	1	9	chr17:55074417-55075745	1328	-0.838171	-0.767252
GSHG0132240	0	GSHG0132240_9	MCM3AP	minichromosome maintenance complex component 3 associated protein	GANP,KIAA0572,Map80,SAC3	chr21:47655039-47705308	-1	9	chr21:47687057-47690314	3257	-0.44952	-0.802858
GSHG0007430	0	GSHG0007430_2	FKBP11	FK506 binding protein 11	FKBP19	chr12:49315316-49320836	-1	2	chr12:49318895-49319082	187	-0.544567	-0.803468
GSHG0003890	0	GSHG0003890_3	CDNF	cerebral dopamine neurotrophic factor	NULL	chr10:14861251-14880577	-1	3	chr10:14876333-14878249	1916	-0.320096	-0.805076
GSHG0030219	0	GSHG0030219_3	IDNK	IDNK, gluconokinase	bA522I20.2,hGntK	chr9:86237872-86259044	1	3	chr9:86241960-86243095	1135	-0.243538	-0.80863
GSHG0007142	0	GSHG0007142_4	EP400	E1A binding protein p400	CAGH32,DKFZP434I225,KIAA1498,KIAA1818,P400	chr12:132434465-132565011	1	4	chr12:132464339-132466033	1694	-0.57502	-0.809979
GSHG0017323	0	GSHG0017323_11	LRRFIP1	LRR binding FLII interacting protein 1	FLAP-1,FLIIAP1,GCF-2,HUFI-1,TRIP	chr2:238536224-238690296	1	11	chr2:238643977-238647874	3897	-0.69816	-0.811445
GSHG0012957	0	GSHG0012957_30	MYO1C	myosin IC	myr2	chr17:1367482-1396001	-1	30	chr17:1371603-1371696	93	-0.87147	-0.813818
GSHG0028844	0	GSHG0028844_42	PCM1	pericentriolar material 1	PTC4	chr8:17780354-17887457	1	42	chr8:17873341-17882869	9528	-0.68607	-0.814573
GSHG0145709	0	GSHG0145709_107	PPIP5K1 // STRC // PPIP5K1P1-CATSPER2 // CATSPER2	diphosphoinositol pentakisphosphate kinase 1 // stereocilin // PPIP5K1P1-CATSPER2 readthrough // cation channel sperm associated 2	IPS1,KIAA0377,VIP1	chr15:43825657-43982247	-1	107	chr15:43827675-43828332	657	0.0212214	-0.817252
GSHG0011487	0	GSHG0011487_1	LUC7L	LUC7 like	hLuc7B1,Luc7,LUC7B1	chr16:238968-279481	-1	1	chr16:277336-279277	1941	-0.812784	-0.819764
GSHG0021385	0	GSHG0021385_9	CHRD	chordin	NULL	chr3:184097861-184107623	1	9	chr3:184100563-184100643	80	-0.396552	-0.819853
GSHG0003983	0	GSHG0003983_2	EPC1	enhancer of polycomb homolog 1	Epl1	chr10:32556646-32667726	-1	2	chr10:32634491-32635690	1199	-0.73993	-0.821861
GSHG0009738	0	GSHG0009738_82	RYR3	ryanodine receptor 3	NULL	chr15:33603161-34158304	1	82	chr15:34117878-34118452	574	-0.513395	-0.824394
GSHG0010771	0	GSHG0010771_7	SNRPA1	small nuclear ribonucleoprotein polypeptide A'	Lea1,U2A'	chr15:101821715-101835487	-1	7	chr15:101826007-101826418	411	-0.583326	-0.830213
GSHG0021375	0	GSHG0021375_7	DVL3	dishevelled segment polarity protein 3	KIAA0208	chr3:183873173-183891398	1	7	chr3:183882720-183882900	180	-0.33423	-0.831155
GSHG0020194	0	GSHG0020194_4	TRMT2A	tRNA methyltransferase 2 homolog A	HTF9C	chr22:20099390-20104818	-1	4	chr22:20102603-20102788	185	-0.529906	-0.832816
GSHG0022402	0	GSHG0022402_5	UVSSA	UV stimulated scaffold protein A	NULL	chr4:1341054-1381837	1	5	chr4:1347202-1348522	1320	-0.172963	-0.833145
GSHG0009738	0	GSHG0009738_83	RYR3	ryanodine receptor 3	NULL	chr15:33603161-34158304	1	83	chr15:34118471-34118872	401	0.234501	-0.83749
GSHG0011478	0	GSHG0011478_7	TUBB3	tubulin beta 3 class III	beta-4,CFEOM3,CFEOM3A	chr16:89985573-90002505	1	7	chr16:89998348-89998978	630	-0.482494	-0.838813
GSHG0031614	0	GSHG0031614_2	GCNA	germ cell nuclear acidic peptidase	NAAR1	chrX:70797874-70833433	1	2	chrX:70800731-70811971	11240	-0.13187	-0.838835
GSHG0001570	0	GSHG0001570_4	MTR	5-methyltetrahydrofolate-homocysteine methyltransferase	cblG	chr1:236958581-237067281	1	4	chr1:236972074-236973802	1728	-0.45687	-0.840921
GSHG0009998	0	GSHG0009998_3	CD276	CD276 molecule	B7-H3,B7H3,B7RP-2	chr15:73968554-74006859	1	3	chr15:73977241-73991926	14685	-0.770485	-0.843669
GSHG0006740	0	GSHG0006740_19	ERBB3	erb-b2 receptor tyrosine kinase 3	HER3	chr12:56473809-56497291	1	19	chr12:56489591-56490286	695	-0.334375	-0.844843
GSHG0018150	0	GSHG0018150_5	SLC25A12	solute carrier family 25 member 12	Aralar	chr2:172639915-172750816	-1	5	chr2:172701019-172704682	3663	-0.940551	-0.845705
GSHG0028622	0	GSHG0028622_19	KIAA1549	KIAA1549	NULL	chr7:138516126-138666064	-1	19	chr7:138522858-138524877	2019	-0.125045	-0.847305
GSHG0028835	0	GSHG0028835_9	MICU3	mitochondrial calcium uptake family member 3	DKFZp313A0139	chr8:16884747-16980148	1	9	chr8:16955858-16955966	108	-0.704562	-0.854981
GSHG0016783	0	GSHG0016783_2	POLR1B	RNA polymerase I subunit B	FLJ10816,FLJ21921,RPA2,Rpo1-2	chr2:113299492-113337142	1	2	chr2:113303500-113304588	1088	-0.260082	-0.860934
GSHG0001527	0	GSHG0001527_13	COG2	component of oligomeric golgi complex 2	NULL	chr1:230778202-230829731	1	13	chr1:230814524-230814658	134	0.0582472	-0.861678
GSHG0004586	0	GSHG0004586_4	TRIM22	tripartite motif containing 22	GPSTAF50,RNF94,STAF50	chr11:5687321-5821759	1	4	chr11:5718574-5719544	970	-0.864796	-0.862361
GSHG0020192	0	GSHG0020192_5	ARVCF	ARVCF, delta catenin family member	NULL	chr22:19957403-20004310	-1	5	chr22:19967766-19968733	967	-0.0522737	-0.863189
GSHG0003411	0	GSHG0003411_14	CCAR1	cell division cycle and apoptosis regulator 1	CARP-1,CARP1,FLJ10590	chr10:70480901-70552132	1	14	chr10:70516241-70517050	809	-0.550808	-0.870594
GSHG0007090	0	GSHG0007090_26	HIP1R	huntingtin interacting protein 1 related	FLJ14000,HIP12,HIP3,ILWEQ,KIAA0655	chr12:123319262-123347507	1	26	chr12:123344625-123344694	69	-0.0832636	-0.881447
GSHG0133867	1	GSHG0133867_6	HSD17B7P2	hydroxysteroid 17-beta dehydrogenase 7 pseudogene 2	bA291L22.1,HSD17B7	chr10:38645294-38667432	1	6	chr10:38654558-38654837	279	-0.890043	-0.8838
GSHG0030616	0	GSHG0030616_2	NOXA1	NADPH oxidase activator 1	FLJ25475,NY-CO-31	chr9:140317847-140328864	1	2	chr9:140320783-140322484	1701	-0.516438	-0.888245
GSHG0014151	0	GSHG0014151_14	THOC1	THO complex 1	HPR1,P84	chr18:214520-268059	-1	14	chr18:225140-225336	196	-0.549864	-0.898968
