# Supplementary material for: Alzheimer’s disease pathogenetic progression is associated with changes in regulated retained introns and editing of circular RNAs
Source: Front Mol Neurosci. 2023 May 5;16:1141079. doi: 10.3389/fnmol.2023.1141079 (PMC10231643; doi:10.3389/fnmol.2023.1141079)
Supplement: Supplementary file 9 [file Table_9.XLSX]

## Sheet: expressed_circ_id_annot
CircID	Nb samples	circ type	gene name
chr10:101657843|101659823	1	exon	DNMBP
chr10:101728872|101731891	1	exon	DNMBP
chr10:102675756|102685776	5	exon	FAM178A
chr10:102683732|102685776	3	exon	FAM178A
chr10:102683732|102690835	1	exon	FAM178A
chr10:102683735|102685776	1	exon	FAM178A
chr10:102689074|102710510	1	exon	FAM178A
chr10:102697159|102703885	2	exon	FAM178A
chr10:103190102|103239214	2	exon	BTRC
chr10:103281396|103298128	1	exon	BTRC
chr10:103384502|103436193	6	exon	FBXW4
chr10:103427643|103436193	6	exon	FBXW4
chr10:103432672|103436193	4	exon	FBXW4
chr10:103552596|103567658	2	exon	MGEA5
chr10:103552596|103570071	1	exon	MGEA5
chr10:103552596|103573363	3	exon	MGEA5
chr10:103557737|103560157	1	exon	MGEA5
chr10:103558599|103560157	1	exon	MGEA5
chr10:103649169|103785005	1	exon	C10orf76
chr10:103699620|103717489	5	exon	C10orf76
chr10:103699620|103755112	2	exon	C10orf76
chr10:103789395|103793096	1	exon	C10orf76
chr10:10379790|10383156	3	exon	NA
chr10:103916776|103917971	3	exon	NOLC1
chr10:104018686|104019873	6	exon	GBF1
chr10:104117796|104119192	2	exon	GBF1
chr10:104445573|104465246	2	exon	ARL3
chr10:104569650|104569811	1	exon	WBP1L
chr10:104632205|104634418	3	exon	C10orf32-AS3MT,AS3MT
chr10:104636711|104650435	2	exon	C10orf32-AS3MT,AS3MT
chr10:104809464|104836027	2	exon	CNNM2
chr10:105197772|105198565	6	exon	PDCD11
chr10:105330629|105344982	7	exon	NEURL
chr10:105767935|105778666	5	exon	SLK
chr10:105891089|105920920	1	exon	WDR96
chr10:105891089|105924058	1	exon	WDR96
chr10:105928502|105932293	2	exon	WDR96
chr10:108458972|108469099	3	exon	SORCS1
chr10:108521346|108536450	1	exon	SORCS1
chr10:1102288|1118233	3	exon	WDR37
chr10:1118056|1132297	2	exon	WDR37
chr10:1118056|1142186	2	exon	WDR37
chr10:1118056|1151207	1	exon	WDR37
chr10:111860383|111860606	1	exon	ADD3
chr10:111860383|111872673	4	exon	ADD3
chr10:111860383|111884032	1	exon	ADD3
chr10:111860383|111890244	2	exon	ADD3
chr10:111878345|111886261	1	exon	ADD3
chr10:111883775|111890244	5	exon	ADD3
chr10:111883775|111892158	2	exon	ADD3
chr10:11207449|11259470	2	exon	CELF2
chr10:11207449|11330515	3	exon	CELF2
chr10:112352831|112358048	1	exon	SMC3
chr10:112356156|112358048	7	exon	SMC3
chr10:1125951|1126416	2	exon	WDR37
chr10:112635724|112650428	1	exon	PDCD4
chr10:112640991|112650428	5	exon	PDCD4
chr10:112640991|112657896	1	exon	PDCD4,MIR4680
chr10:112645011|112650428	4	exon	PDCD4
chr10:112723883|112745523	6	exon	SHOC2
chr10:11299701|11330515	1	exon	CELF2
chr10:114220283|114224416	1	exon	VTI1A
chr10:114286846|114298089	7	exon	VTI1A
chr10:114286846|114428768	1	exon	MIR4295,VTI1A
chr10:114648494|114665972	2	exon	NA
chr10:114799784|114849299	1	exon	TCF7L2
chr10:11551594|11569566	6	exon	USP6NL
chr10:11560534|11639716	1	exon	USP6NL
chr10:115636280|115644139	2	exon	NHLRC2
chr10:116247717|116251637	1	exon	ABLIM1
chr10:116304764|116307535	6	exon	ABLIM1
chr10:116590611|116608496	2	exon	FAM160B1
chr10:116730127|116734144	6	exon	TRUB1
chr10:116873772|116889297	2	exon	ATRNL1
chr10:116873772|116931050	7	exon	ATRNL1
chr10:116873772|116975638	5	exon	ATRNL1
chr10:116873772|117001514	3	exon	ATRNL1
chr10:116873772|117027921	2	exon	ATRNL1
chr10:116873772|117045907	1	exon	ATRNL1
chr10:116873772|117061553	1	exon	ATRNL1
chr10:116879949|116889297	7	exon	ATRNL1
chr10:116879949|116925405	6	exon	ATRNL1
chr10:116879949|116931050	6	exon	ATRNL1
chr10:116879949|116933204	2	exon	ATRNL1
chr10:116879949|116975638	7	exon	ATRNL1
chr10:116879949|116980261	1	exon	ATRNL1
chr10:116879949|117001514	7	exon	ATRNL1
chr10:116879949|117027921	4	exon	ATRNL1
chr10:116879949|117045907	1	exon	ATRNL1
chr10:116879949|117061553	1	exon	ATRNL1
chr10:116975455|116975638	2	exon	ATRNL1
chr10:116975455|117001514	1	exon	ATRNL1
chr10:116975455|117027921	3	exon	ATRNL1
chr10:116975455|117045907	5	exon	ATRNL1
chr10:116975455|117075246	7	exon	ATRNL1
chr10:116975455|117093929	5	exon	ATRNL1
chr10:116975455|117154262	2	exon	ATRNL1
chr10:117001360|117075246	1	exon	ATRNL1
chr10:117024670|117075246	2	exon	ATRNL1
chr10:117154169|117228839	2	exon	ATRNL1
chr10:117154169|117278834	1	exon	ATRNL1
chr10:117185760|117228839	6	exon	ATRNL1
chr10:117185760|117278834	1	exon	ATRNL1
chr10:117185760|117309046	3	exon	ATRNL1
chr10:117221451|117228839	7	exon	ATRNL1
chr10:117221451|117278834	7	exon	ATRNL1
chr10:117221451|117309046	6	exon	ATRNL1
chr10:117221485|117228839	3	exon	ATRNL1
chr10:117221485|117309046	1	exon	ATRNL1
chr10:118458146|118466796	3	exon	HSPA12A
chr10:118661276|118681027	1	exon	KIAA1598
chr10:118671301|118681027	2	exon	KIAA1598
chr10:118674886|118681027	1	exon	KIAA1598
chr10:118674886|118719741	1	exon	KIAA1598
chr10:118680945|118728223	1	exon	KIAA1598
chr10:118704435|118708508	2	exon	KIAA1598
chr10:118704435|118738819	2	exon	KIAA1598
chr10:119078383|119100613	1	exon	PDZD8
chr10:119100491|119104960	1	exon	PDZD8
chr10:119245464|119245989	4	exon	EMX2OS
chr10:11971864|11985167	1	exon	UPF2
chr10:11978544|11985167	1	exon	UPF2
chr10:11997231|12042008	1	exon	UPF2
chr10:120004860|120007355	2	exon	NA
chr10:12039671|12056183	3	exon	UPF2
chr10:120445495|120467099	3	exon	CACUL1
chr10:120445495|120489922	6	exon	CACUL1
chr10:120460818|120489922	1	exon	CACUL1
chr10:12070744|12077440	1	exon	UPF2
chr10:120797748|120797951	1	exon	EIF3A
chr10:120797750|120797951	4	exon	EIF3A
chr10:120797750|120803654	1	exon	EIF3A
chr10:120801506|120803654	6	exon	EIF3A
chr10:120832402|120833449	1	exon	EIF3A
chr10:120920427|120920593	1	exon	SFXN4
chr10:12123471|12129728	1	exon	DHTKD1
chr10:12123471|12143180	2	exon	DHTKD1
chr10:12123471|12162266	1	exon	DHTKD1
chr10:121338238|121347760	1	exon	TIAL1
chr10:121657939|121658471	1	exon	SEC23IP
chr10:121668553|121678023	2	exon	SEC23IP
chr10:121674242|121693299	1	exon	SEC23IP
chr10:121685548|121693297	1	exon	SEC23IP
chr10:121685548|121693299	4	exon	SEC23IP
chr10:122263330|122280607	1	exon	PPAPDC1A
chr10:122273423|122280607	6	exon	PPAPDC1A
chr10:122273423|122334813	1	exon	PPAPDC1A
chr10:12257739|12280484	1	exon	CDC123
chr10:12272947|12280484	1	exon	CDC123
chr10:123298106|123310973	1	exon	FGFR2
chr10:123298106|123325218	1	exon	FGFR2
chr10:123310804|123315059	1	exon	FGFR2
chr10:123549684|123683844	7	exon	ATE1
chr10:123596233|123670666	2	exon	ATE1
chr10:123596233|123673408	2	exon	ATE1
chr10:123596233|123683844	7	exon	ATE1
chr10:123600597|123683844	3	exon	ATE1
chr10:123629521|123670666	1	exon	ATE1
chr10:123629521|123673408	1	exon	ATE1
chr10:123629521|123683844	5	exon	ATE1
chr10:123658356|123670666	2	exon	ATE1
chr10:123658356|123683844	1	exon	ATE1
chr10:123661906|123670666	1	exon	ATE1
chr10:123673305|123683844	1	exon	ATE1
chr10:124151819|124172561	1	exon	PLEKHA1
chr10:124159859|124177484	1	exon	MIR3941,PLEKHA1
chr10:12442015|12445368	2	exon	NA
chr10:12445101|12595355	1	exon	CAMK1D
chr10:124793872|124806814	1	exon	ACADSB
chr10:125771849|125806240	1	exon	CHST15
chr10:125798031|125806240	7	exon	CHST15
chr10:126097111|126100769	4	exon	OAT
chr10:126185530|126205840	1	exon	LHPP
chr10:126370176|126370948	5	exon	FAM53B
chr10:126370176|126384781	2	exon	FAM53B
chr10:126370176|126395456	2	exon	FAM53B
chr10:126384727|126395456	1	exon	FAM53B
chr10:126628943|126631876	1	exon	ZRANB1
chr10:126631026|126631876	3	exon	ZRANB1
chr10:126662214|126662967	1	exon	ZRANB1
chr10:126727566|126763412	1	exon	CTBP2
chr10:126776760|126822181	1	exon	CTBP2
chr10:127500783|127505094	2	exon	UROS
chr10:127677120|127697119	1	exon	FANK1
chr10:127967484|128019078	1	exon	ADAM12
chr10:128192526|128202508	7	exon	C10orf90
chr10:12856194|12858327	1	exon	CAMK1D
chr10:128768966|128780237	1	exon	DOCK1
chr10:128768966|128785881	2	exon	DOCK1
chr10:128768966|128788867	7	exon	DOCK1
chr10:128768966|128798571	7	exon	DOCK1
chr10:128768966|128810638	2	exon	DOCK1
chr10:128768966|128817099	1	exon	DOCK1
chr10:128768966|128860040	1	exon	DOCK1
chr10:128768966|128926028	2	exon	DOCK1
chr10:128795012|128797699	1	exon	DOCK1
chr10:128806996|128810638	1	exon	DOCK1
chr10:128859932|128926028	1	exon	DOCK1
chr10:129780538|129847930	1	exon	PTPRE
chr10:13040338|13049105	1	exon	CCDC3
chr10:13040338|13116100	6	exon	CCDC3
chr10:13048050|13116100	1	exon	NA
chr10:13158267|13164487	1	exon	OPTN
chr10:13169745|13178897	7	exon	OPTN
chr10:131877830|131878165	1	exon	LOC387723
chr10:131964771|131969900	2	exon	GLRX3
chr10:132902528|132932711	2	exon	TCERG1L
chr10:132915062|132944923	1	exon	TCERG1L
chr10:133058522|133107562	1	exon	TCERG1L
chr10:133106474|133107562	1	exon	TCERG1L
chr10:133747962|133761295	6	exon	PPP2R2D
chr10:134503896|134523960	1	exon	INPP5A
chr10:134623913|134628418	1	exon	TTC40
chr10:13639458|13647744	1	exon	PRPF18
chr10:13701323|13705509	6	exon	FRMD4A
chr10:13705453|13708325	1	exon	FRMD4A
chr10:13705453|13717044	1	exon	FRMD4A
chr10:14272255|14275092	1	exon	NA
chr10:14890608|14897942	1	exon	HSPA14
chr10:14890608|14909908	1	exon	HSPA14
chr10:14938845|14939516	5	exon	SUV39H2
chr10:15170349|15183556	2	exon	NMT2
chr10:15177324|15178748	1	exon	NA
chr10:15317854|15326104	1	exon	FAM171A1
chr10:15600073|15628663	1	exon	ITGA8
chr10:15600073|15634303	1	exon	ITGA8
chr10:15628583|15639298	1	exon	ITGA8
chr10:15838099|15889942	5	exon	FAM188A
chr10:15858834|15889942	7	exon	FAM188A
chr10:15863655|15885271	3	exon	FAM188A
chr10:15863655|15889942	5	exon	FAM188A
chr10:15875629|15889942	7	exon	FAM188A
chr10:16737022|16824083	1	exon	RSU1
chr10:16794538|16824083	6	exon	RSU1
chr10:17199440|17210916	1	exon	TRDMT1
chr10:17582805|17585788	5	exon	NA
chr10:17632345|17646046	1	exon	PTPLA
chr10:17746430|17747740	7	exon	STAM
chr10:18266831|18292287	2	exon	SLC39A12
chr10:18606751|18608025	2	exon	NA
chr10:18606833|18608025	1	exon	NA
chr10:18787284|18789877	1	exon	CACNB2
chr10:18874878|18905222	6	exon	NSUN6
chr10:18885137|18905222	1	exon	NSUN6
chr10:18898774|18905222	2	exon	NSUN6
chr10:20432224|20466338	2	exon	PLXDC2
chr10:20465928|20508031	1	exon	PLXDC2
chr10:20500598|20534434	1	exon	PLXDC2
chr10:20534274|20568913	2	exon	PLXDC2
chr10:21115376|21158770	1	exon	NEBL
chr10:21120125|21129778	3	exon	NEBL
chr10:21120125|21134297	1	exon	NEBL
chr10:21120125|21158770	1	exon	NEBL
chr10:21129668|21141578	1	exon	NEBL
chr10:21129668|21157694	2	exon	NEBL
chr10:21129668|21158770	3	exon	NEBL
chr10:21134187|21141578	5	exon	NEBL
chr10:21139324|21158770	1	exon	NEBL
chr10:21157593|21188379	2	exon	NEBL
chr10:21157593|21246744	4	exon	NEBL
chr10:21169723|21188379	5	exon	NEBL
chr10:21185887|21246744	4	exon	NEBL
chr10:21234267|21250708	7	exon	NEBL
chr10:21246660|21250708	6	exon	NEBL
chr10:21875223|21906136	1	exon	MLLT10
chr10:22002701|22024164	2	exon	MLLT10
chr10:22094909|22209892	1	exon	DNAJC1
chr10:22171211|22209892	7	exon	DNAJC1
chr10:22193451|22209892	7	exon	DNAJC1
chr10:22193451|22218070	1	exon	DNAJC1
chr10:225934|255988	2	exon	ZMYND11
chr10:225934|267296	6	exon	ZMYND11
chr10:225934|295028	7	exon	ZMYND11
chr10:22856780|22880710	2	exon	PIP4K2A
chr10:22880558|22898646	5	exon	PIP4K2A
chr10:22896856|22936805	1	exon	PIP4K2A
chr10:24508555|24508838	1	exon	KIAA1217
chr10:24727315|24762989	1	exon	KIAA1217
chr10:24783429|24790474	1	exon	KIAA1217
chr10:24783429|24802363	5	exon	KIAA1217
chr10:24783429|24809182	1	exon	KIAA1217
chr10:24908402|24924032	6	exon	ARHGAP21
chr10:24918925|24924032	6	exon	ARHGAP21
chr10:24918925|24959326	1	exon	ARHGAP21
chr10:24955914|25003307	1	exon	ARHGAP21
chr10:25140317|25147338	3	exon	PRTFDC1
chr10:25144247|25147338	1	exon	PRTFDC1
chr10:25160927|25231365	2	exon	PRTFDC1
chr10:25226113|25231365	3	exon	PRTFDC1
chr10:25877936|25888573	1	exon	GPR158
chr10:26993606|26998697	1	exon	PDSS1
chr10:26994215|27009288	1	exon	PDSS1
chr10:27047991|27059274	5	exon	ABI1
chr10:27052809|27059274	3	exon	ABI1
chr10:27301811|27313488	1	exon	ANKRD26
chr10:27311487|27337908	1	exon	ANKRD26
chr10:27335282|27350171	1	exon	ANKRD26
chr10:27356086|27381441	1	exon	ANKRD26
chr10:27403450|27410377	3	exon	YME1L1
chr10:27406505|27410377	1	exon	YME1L1
chr10:27431316|27434519	4	exon	YME1L1
chr10:27453993|27454468	2	exon	MASTL
chr10:27821436|27822923	3	exon	RAB18
chr10:27962889|27964483	4	exon	MKX
chr10:282778|295028	1	exon	ZMYND11
chr10:28358701|28378770	3	exon	MPP7
chr10:28408580|28420620	1	exon	MPP7
chr10:28872328|28884970	7	exon	WAC
chr10:28878665|28884970	1	exon	WAC
chr10:30315032|30318795	1	exon	KIAA1462
chr10:30392686|30399760	1	exon	NA
chr10:30485754|30494654	1	exon	NA
chr10:30602820|30630569	1	exon	MTPAP
chr10:309144|309598	3	exon	NA
chr10:31165927|31273355	2	exon	ZNF438
chr10:31230504|31273355	1	exon	ZNF438
chr10:31661947|31750166	2	exon	ZEB1
chr10:31749966|31750166	3	exon	ZEB1
chr10:31749966|31791437	1	exon	ZEB1
chr10:3200232|3202522	2	exon	PITRM1
chr10:3201106|3202522	2	exon	PITRM1
chr10:32106716|32141525	1	exon	ARHGAP12
chr10:32197100|32199491	6	exon	ARHGAP12
chr10:32306071|32308887	2	exon	KIF5B
chr10:32308786|32310215	5	exon	KIF5B
chr10:32309950|32310215	1	exon	KIF5B
chr10:32323618|32326535	1	exon	KIF5B
chr10:32740520|32751631	2	exon	CCDC7
chr10:32740520|32761470	1	exon	CCDC7
chr10:32740520|32762951	7	exon	CCDC7
chr10:32740520|32770710	4	exon	CCDC7
chr10:32740520|32806903	1	exon	CCDC7
chr10:32740520|32833229	3	exon	CCDC7
chr10:32740520|32854548	1	exon	CCDC7
chr10:32740520|32856819	1	exon	CCDC7,C10orf68
chr10:32740520|32873232	7	exon	CCDC7,C10orf68
chr10:32740520|32912745	2	exon	CCDC7,C10orf68
chr10:32740520|32924086	1	exon	CCDC7,C10orf68
chr10:32751611|32873232	1	exon	CCDC7,C10orf68
chr10:32761409|32762951	3	exon	CCDC7
chr10:32761409|32770710	1	exon	CCDC7
chr10:32761409|32873232	2	exon	CCDC7,C10orf68
chr10:32832228|32873232	7	exon	CCDC7,C10orf68
chr10:32832228|32912745	3	exon	CCDC7,C10orf68
chr10:32854486|32873232	7	exon	CCDC7,C10orf68
chr10:32854486|32912745	5	exon	CCDC7,C10orf68
chr10:32854486|32923292	1	exon	CCDC7,C10orf68
chr10:32854486|33000658	2	exon	CCDC7,C10orf68
chr10:33000548|33018385	1	exon	C10orf68
chr10:34558585|34573173	7	exon	PARD3
chr10:34558585|34649187	1	exon	PARD3
chr10:34558585|34673182	2	exon	PARD3
chr10:34573063|34649187	1	exon	PARD3
chr10:34606035|34649187	2	exon	PARD3
chr10:34620045|34649187	1	exon	PARD3
chr10:34648075|34673182	4	exon	PARD3
chr10:34661426|34673182	3	exon	PARD3
chr10:34739245|34806087	2	exon	PARD3
chr10:35321363|35333796	1	exon	CUL2
chr10:35349802|35360267	2	exon	CUL2
chr10:355971|387269	1	exon	DIP2C
chr10:35772332|35819171	1	exon	CCNY
chr10:35805451|35819171	4	exon	CCNY
chr10:35805451|35842113	2	exon	CCNY
chr10:38092761|38127039	2	exon	ZNF248
chr10:38242623|38246474	1	exon	ZNF25
chr10:412215|430086	1	exon	DIP2C
chr10:43291922|43294073	1	exon	BMS1
chr10:43650345|43654379	4	exon	CSGALNACT2
chr10:43650345|43671480	3	exon	CSGALNACT2
chr10:43654163|43662546	1	exon	CSGALNACT2
chr10:43654163|43671480	2	exon	CSGALNACT2
chr10:45326448|45330767	4	exon	TMEM72-AS1
chr10:45953233|45959775	2	exon	2022-03-08
chr10:4872867|4884696	1	exon	AKR1E2
chr10:4872867|4889852	2	exon	AKR1E2
chr10:4872867|4915499	6	exon	AKR1E2
chr10:4872867|4932115	1	exon	AKR1E2
chr10:4872867|4950612	5	exon	AKR1E2
chr10:4872867|4951798	4	exon	AKR1E2
chr10:4872867|4975522	1	exon	AKR1E2
chr10:49609655|49618211	4	exon	MAPK8
chr10:50701163|50714058	4	exon	ERCC6
chr10:50708584|50714058	1	exon	ERCC6
chr10:51040849|51051678	1	exon	PARG
chr10:51579128|51581378	1	exon	NCOA4
chr10:51584616|51585599	1	exon	NCOA4
chr10:518379|532470	7	exon	DIP2C
chr10:52193236|52226692	7	exon	SGMS1
chr10:52193236|52279681	6	exon	SGMS1
chr10:52193236|52350007	7	exon	SGMS1
chr10:52220433|52226692	3	exon	SGMS1
chr10:52220433|52279681	2	exon	SGMS1
chr10:52220433|52350007	7	exon	SGMS1
chr10:52276083|52350007	1	exon	SGMS1
chr10:52279591|52350007	5	exon	SGMS1
chr10:52279591|52358583	1	exon	SGMS1
chr10:530721|532470	7	exon	DIP2C
chr10:57335410|57338277	4	exon	NA
chr10:5741488|5756170	6	exon	FAM208B
chr10:5762507|5773166	1	exon	FAM208B
chr10:5810176|5842668	1	exon	GDI2
chr10:5815805|5842668	5	exon	GDI2
chr10:5827105|5842668	5	exon	GDI2
chr10:5827815|5842668	1	exon	GDI2
chr10:5836848|5842668	7	exon	GDI2
chr10:5838726|5842668	1	exon	GDI2
chr10:60994064|61004972	1	exon	PHYHIPL
chr10:61043123|61083866	2	exon	FAM13C
chr10:61062561|61087473	1	exon	FAM13C
chr10:61062561|61115703	1	exon	FAM13C
chr10:61592283|61612460	1	exon	CCDC6
chr10:61819098|61824046	1	exon	ANK3
chr10:61844360|61845011	5	exon	ANK3
chr10:61844360|61848116	4	exon	ANK3
chr10:61865663|61898845	1	exon	ANK3
chr10:61865663|61926654	1	exon	ANK3
chr10:61894029|61898845	2	exon	ANK3
chr10:61962760|61965648	1	exon	ANK3
chr10:62021617|62039397	1	exon	ANK3
chr10:63432390|63450379	4	exon	C10orf107
chr10:64148155|64159552	3	exon	ZNF365
chr10:64148155|64219556	1	exon	ZNF365
chr10:64966355|64968995	1	exon	JMJD1C
chr10:64966355|64975456	1	exon	JMJD1C
chr10:65140078|65140242	6	exon	JMJD1C
chr10:65140078|65144421	1	exon	JMJD1C
chr10:65140078|65164725	1	exon	JMJD1C
chr10:65369947|65379560	5	exon	REEP3
chr10:65444682|65445066	1	exon	NA
chr10:66643455|66696529	3	exon	NA
chr10:67345423|67375519	2	exon	NA
chr10:68526022|68535282	2	exon	CTNNA3
chr10:69651160|69669199	1	exon	SIRT1
chr10:69714352|69773943	1	exon	HERC4
chr10:69726440|69752439	5	exon	HERC4
chr10:69726440|69773943	7	exon	HERC4
chr10:69726440|69785433	1	exon	HERC4
chr10:69726440|69797926	1	exon	HERC4
chr10:69726440|69804320	4	exon	HERC4
chr10:69751956|69804320	1	exon	HERC4
chr10:69785303|69804320	1	exon	HERC4
chr10:70101402|70101788	1	exon	HNRNPH3
chr10:70115110|70145885	2	exon	RUFY2
chr10:70123347|70145885	1	exon	RUFY2
chr10:70136610|70145885	1	exon	RUFY2
chr10:70140989|70156638	1	exon	RUFY2
chr10:70143555|70154208	1	exon	RUFY2
chr10:70143555|70161494	1	exon	RUFY2
chr10:70152895|70154208	7	exon	RUFY2
chr10:70152895|70156638	1	exon	RUFY2
chr10:70152895|70161494	4	exon	RUFY2
chr10:70152895|70164601	1	exon	RUFY2
chr10:70156537|70161494	1	exon	RUFY2
chr10:70227880|70229920	3	exon	DNA2
chr10:70246901|70253327	2	exon	SLC25A16
chr10:70246901|70266475	5	exon	SLC25A16
chr10:70404455|70406762	3	exon	TET1
chr10:70404455|70412351	1	exon	TET1
chr10:70411603|70412351	4	exon	TET1
chr10:70411603|70427013	2	exon	TET1
chr10:70411603|70433244	1	exon	TET1
chr10:70411603|70441245	1	exon	TET1
chr10:70411603|70446464	3	exon	TET1
chr10:70497602|70502326	6	exon	CCAR1
chr10:70497602|70507323	1	exon	CCAR1
chr10:70507131|70507323	1	exon	CCAR1
chr10:70513609|70551098	1	exon	CCAR1,SNORD98
chr10:70517051|70532856	1	exon	CCAR1
chr10:70520764|70532856	1	exon	CCAR1
chr10:70530963|70532856	3	exon	CCAR1
chr10:70530963|70548085	1	exon	CCAR1
chr10:70545893|70546449	4	exon	CCAR1
chr10:70545893|70549672	1	exon	CCAR1
chr10:70545893|70551098	3	exon	CCAR1
chr10:70696692|70703013	1	exon	DDX50
chr10:70719562|70720005	1	exon	DDX21
chr10:70945743|70951522	1	exon	SUPV3L1
chr10:71142243|71146174	1	exon	HK1
chr10:71151881|71158584	4	exon	HK1
chr10:71243447|71244971	2	exon	TSPAN15
chr10:71243447|71258152	1	exon	TSPAN15
chr10:71849816|71853601	1	exon	H2AFY2
chr10:71912019|71920825	1	exon	SAR1A
chr10:71968961|71978573	1	exon	PPA1
chr10:72462068|72468534	1	exon	ADAMTS14
chr10:72604230|72619256	5	exon	SGPL1
chr10:72604230|72628190	1	exon	SGPL1
chr10:7262373|7327916	4	exon	SFMBT2
chr10:7285520|7327916	6	exon	SFMBT2
chr10:7290510|7327916	4	exon	SFMBT2
chr10:7318854|7327916	6	exon	SFMBT2
chr10:7318854|7423911	2	exon	SFMBT2
chr10:73853450|73854555	1	exon	NA
chr10:73887840|73912746	1	exon	ASCC1
chr10:73956569|73963282	7	exon	ASCC1
chr10:7409611|7423911	4	exon	SFMBT2
chr10:74100547|74100928	2	exon	DNAJB12
chr10:74322653|74326552	1	exon	MICU1
chr10:74468041|74475660	7	exon	MCU
chr10:74764700|74790128	1	exon	P4HA1
chr10:74790029|74828741	1	exon	P4HA1
chr10:74906034|74923708	1	exon	ECD
chr10:74942718|74946236	1	exon	NA
chr10:75029372|75038095	3	exon	TTC18
chr10:75069916|75072401	4	exon	TTC18
chr10:75227311|75239275	1	exon	PPP3CB
chr10:75234677|75239275	1	exon	PPP3CB
chr10:75264608|75265184	1	exon	USP54
chr10:75276133|75290593	1	exon	USP54
chr10:75296027|75299351	4	exon	USP54
chr10:75302561|75302889	1	exon	USP54
chr10:75331179|75336119	6	exon	USP54
chr10:75576773|75583842	1	exon	CAMK2G
chr10:75576781|75583842	6	exon	CAMK2G
chr10:75579290|75583842	2	exon	CAMK2G
chr10:76349040|76360251	1	exon	ADK
chr10:76360137|76469096	1	exon	ADK
chr10:7657945|7697638	1	exon	ITIH5
chr10:76598441|76603236	5	exon	KAT6B
chr10:76602358|76603236	3	exon	KAT6B
chr10:76729418|76748870	4	exon	KAT6B
chr10:76910272|76910864	1	exon	SAMD8
chr10:76910272|76928416	1	exon	SAMD8
chr10:77555965|77559415	1	exon	NA
chr10:7839010|7844817	7	exon	ATP5C1
chr10:7840953|7844817	6	exon	ATP5C1
chr10:78669724|78729825	4	exon	KCNMA1
chr10:78704531|78729825	4	exon	KCNMA1
chr10:78729732|78734331	2	exon	KCNMA1
chr10:78771725|78787649	1	exon	KCNMA1
chr10:78799286|78839308	1	exon	KCNMA1
chr10:78832855|78839308	2	exon	KCNMA1
chr10:8005883|8019286	1	exon	TAF3
chr10:81526027|81565878	1	exon	NA
chr10:81696287|81709878	1	exon	NA
chr10:82185622|82187252	1	exon	FAM213A
chr10:83670599|83672120	1	exon	NA
chr10:84711225|84745103	4	exon	NRG3
chr10:86130770|86133571	4	exon	CCSER2
chr10:86177527|86185649	7	exon	CCSER2
chr10:86177527|86198463	1	exon	CCSER2
chr10:86177527|86237420	1	exon	CCSER2
chr10:86198038|86237420	2	exon	CCSER2
chr10:86198268|86237420	7	exon	CCSER2
chr10:86223689|86237420	3	exon	CCSER2
chr10:875325|890995	3	exon	LARP4B
chr10:87614253|87615947	2	exon	GRID1
chr10:87614253|87675996	1	exon	GRID1
chr10:88203032|88206206	1	exon	WAPAL
chr10:88203032|88233730	2	exon	WAPAL
chr10:88205999|88221044	2	exon	WAPAL
chr10:88205999|88233730	1	exon	WAPAL
chr10:88211724|88221044	1	exon	WAPAL
chr10:88211724|88233730	1	exon	WAPAL
chr10:88212977|88220253	2	exon	WAPAL
chr10:88231965|88233730	1	exon	WAPAL
chr10:88476084|88478604	1	exon	LDB3
chr10:89527430|89536184	1	exon	ATAD1
chr10:90653628|90665417	4	exon	STAMBPL1
chr10:90661413|90682193	4	exon	STAMBPL1
chr10:909683|910210	2	exon	LARP4B
chr10:91094774|91095291	3	exon	NA
chr10:91503565|91514430	1	exon	KIF20B
chr10:91511103|91522592	2	exon	KIF20B
chr10:93220184|93221941	2	exon	HECTD2
chr10:93579027|93602148	3	exon	TNKS2
chr10:93590680|93602148	1	exon	TNKS2
chr10:93600318|93602148	1	exon	TNKS2
chr10:93699709|93713630	4	exon	BTAF1
chr10:93699709|93726514	1	exon	BTAF1
chr10:93702179|93716414	1	exon	BTAF1
chr10:93711160|93713630	1	exon	BTAF1
chr10:93718975|93788686	1	exon	BTAF1
chr10:93754292|93768032	1	exon	BTAF1
chr10:93841077|93851701	1	exon	CPEB3
chr10:93841077|93940776	4	exon	CPEB3
chr10:93870833|93940776	2	exon	CPEB3
chr10:93902786|93904869	1	exon	CPEB3
chr10:93902786|93940776	7	exon	CPEB3
chr10:93999103|94000118	2	exon	CPEB3
chr10:94269807|94297307	1	exon	IDE
chr10:94291505|94297307	5	exon	IDE
chr10:94381142|94392450	1	exon	KIF11
chr10:94632916|94679807	1	exon	EXOC6
chr10:94653106|94659401	6	exon	EXOC6
chr10:94653106|94679807	5	exon	EXOC6
chr10:94653106|94688179	2	exon	EXOC6
chr10:94653106|94715471	6	exon	EXOC6
chr10:94653106|94733989	4	exon	EXOC6
chr10:94653106|94774024	2	exon	EXOC6
chr10:94669184|94715471	1	exon	EXOC6
chr10:94688096|94700581	1	exon	EXOC6
chr10:94688096|94715471	1	exon	EXOC6
chr10:94733810|94774024	2	exon	EXOC6
chr10:95430527|95447206	3	exon	FRA10AC1
chr10:95430527|95459863	1	exon	FRA10AC1
chr10:95436410|95447206	1	exon	FRA10AC1
chr10:95436410|95459863	1	exon	FRA10AC1
chr10:95443813|95447206	1	exon	FRA10AC1
chr10:95790440|95792009	2	exon	PLCE1
chr10:96005703|96006378	1	exon	PLCE1
chr10:96201653|96203180	1	exon	TBC1D12
chr10:96201653|96234540	7	exon	TBC1D12
chr10:96201653|96260084	1	exon	TBC1D12
chr10:96234425|96253204	1	exon	TBC1D12
chr10:96234425|96271411	2	exon	TBC1D12
chr10:96253122|96271411	4	exon	TBC1D12
chr10:96253122|96282210	1	exon	TBC1D12
chr10:96256812|96269936	2	exon	TBC1D12
chr10:96256812|96282210	4	exon	TBC1D12
chr10:96259978|96271411	1	exon	TBC1D12
chr10:96259978|96282210	1	exon	TBC1D12
chr10:96493054|96541754	1	exon	CYP2C19,CYP2C18
chr10:97078077|97106209	1	exon	SORBS1
chr10:97098890|97106209	5	exon	SORBS1
chr10:97098890|97127456	2	exon	SORBS1
chr10:97098890|97170534	1	exon	SORBS1
chr10:97110966|97144042	2	exon	SORBS1
chr10:97141442|97170534	3	exon	SORBS1
chr10:97154758|97192333	5	exon	SORBS1
chr10:97709653|97787146	1	exon	CC2D2B
chr10:98303833|98325183	2	exon	TM9SF3
chr10:98303833|98336586	4	exon	TM9SF3
chr10:98618049|98667504	1	exon	LCOR
chr10:98667022|98667504	6	exon	LCOR
chr10:98667022|98704002	1	exon	LCOR
chr10:98703870|98711953	2	exon	LCOR
chr10:98917575|98924647	1	exon	ARHGAP19-SLIT1,SLIT1
chr10:99196174|99197507	7	exon	EXOSC1
chr10:99196174|99198460	1	exon	EXOSC1
chr11:100061858|100064395	1	exon	CNTN5
chr11:100061858|100126650	3	exon	CNTN5
chr11:100061858|100179200	1	exon	CNTN5
chr11:100126492|100141973	1	exon	CNTN5
chr11:100141824|100179200	1	exon	CNTN5
chr11:100168357|100179200	6	exon	CNTN5
chr11:10049999|10064528	1	exon	SBF2
chr11:101826993|101868464	1	exon	KIAA1377
chr11:101857563|101868464	3	exon	KIAA1377
chr11:102233627|102239279	2	exon	BIRC2
chr11:102985906|102992225	2	exon	DYNC2H1
chr11:103090644|103093815	2	exon	DYNC2H1
chr11:103090644|103124177	2	exon	DYNC2H1
chr11:103092759|103093815	1	exon	DYNC2H1
chr11:103151077|103194718	1	exon	DYNC2H1
chr11:103151077|103229087	2	exon	DYNC2H1
chr11:103173822|103182762	2	exon	DYNC2H1
chr11:103173822|103187349	3	exon	DYNC2H1
chr11:103173822|103194718	3	exon	DYNC2H1
chr11:103173822|103229087	5	exon	DYNC2H1
chr11:103173822|103306760	3	exon	DYNC2H1
chr11:103187274|103194718	1	exon	DYNC2H1
chr11:103270391|103306760	1	exon	DYNC2H1
chr11:10615664|10624753	1	exon	MRVI1-AS1
chr11:106810186|106810904	1	exon	GUCY1A2
chr11:106810186|106837254	1	exon	GUCY1A2
chr11:106810186|106856857	5	exon	GUCY1A2
chr11:106849345|106856857	6	exon	GUCY1A2
chr11:107260800|107289013	7	exon	CWF19L2
chr11:107260800|107304475	1	exon	CWF19L2
chr11:107286935|107304475	1	exon	CWF19L2
chr11:107916997|107925682	6	exon	CUL5
chr11:107916997|107926168	2	exon	CUL5
chr11:107920617|107943189	1	exon	CUL5
chr11:107920617|107948967	1	exon	CUL5
chr11:107923387|107943189	1	exon	CUL5
chr11:108009625|108017086	1	exon	ACAT1
chr11:108046973|108047817	5	exon	NPAT
chr11:108055959|108061227	1	exon	NPAT
chr11:108057209|108061227	2	exon	NPAT
chr11:108098322|108100050	2	exon	ATM
chr11:108137898|108138069	1	exon	ATM
chr11:108172375|108175579	1	exon	ATM
chr11:108186550|108188248	1	exon	ATM
chr11:108199748|108202764	2	exon	ATM
chr11:108200941|108206688	1	exon	ATM
chr11:10824577|10827594	1	exon	EIF4G2
chr11:108638664|108722936	5	exon	DDX10
chr11:110007388|110008139	2	exon	ZC3H12C
chr11:110007388|110030215	2	exon	ZC3H12C
chr11:110102598|110118558	1	exon	RDX
chr11:110118428|110124834	2	exon	RDX
chr11:110118428|110128914	2	exon	RDX
chr11:111851462|111857648	4	exon	DIXDC1
chr11:111851462|111866870	1	exon	DIXDC1
chr11:111859729|111866870	1	exon	DIXDC1
chr11:111907997|111914257	1	exon	DLAT
chr11:112064197|112072913	1	exon	BCO2
chr11:112070422|112088612	2	exon	BCO2
chr11:113000386|113001251	4	exon	NA
chr11:113143655|113144470	2	exon	NA
chr11:113194010|113205759	4	exon	TTC12
chr11:11348633|11362551	7	exon	GALNT18
chr11:113512621|113512906	1	exon	NA
chr11:113612416|113614762	1	exon	ZW10
chr11:113723223|113725057	1	exon	USP28
chr11:113933933|113935290	2	exon	ZBTB16
chr11:11394062|11454334	1	exon	GALNT18
chr11:115049364|115111140	1	exon	CADM1
chr11:115085328|115111140	3	exon	CADM1
chr11:115099833|115111140	2	exon	CADM1
chr11:116135433|116191156	1	exon	NA
chr11:116187380|116191156	2	exon	NA
chr11:116766969|116827780	1	exon	SIK3
chr11:116797935|116827780	7	exon	SIK3
chr11:117023157|117034608	6	exon	PAFAH1B2
chr11:117109317|117117664	6	exon	RNF214
chr11:117115161|117117664	1	exon	RNF214
chr11:117150624|117150975	7	exon	RNF214
chr11:117206321|117214993	2	exon	CEP164
chr11:117401868|117403237	2	exon	DSCAML1
chr11:118348682|118353210	2	exon	MLL
chr11:118352430|118353210	4	exon	MLL
chr11:118360507|118363945	2	exon	MLL
chr11:118365003|118372572	1	exon	MLL
chr11:118422501|118430579	7	exon	IFT46
chr11:118425174|118430579	7	exon	IFT46
chr11:118427621|118430579	2	exon	IFT46
chr11:118451961|118455359	3	exon	ARCN1
chr11:118454524|118455359	1	exon	ARCN1
chr11:118625414|118629611	1	exon	DDX6
chr11:118656761|118657227	2	exon	DDX6
chr11:118940944|118944661	1	exon	VPS11
chr11:118947607|118948357	1	exon	VPS11
chr11:118997645|118997835	1	exon	HINFP
chr11:119002245|119003929	1	exon	HINFP
chr11:119155679|119156276	7	exon	CBL
chr11:120276827|120278532	5	exon	ARHGEF12
chr11:120276827|120280159	7	exon	ARHGEF12
chr11:120276827|120280700	3	exon	ARHGEF12
chr11:120276827|120295124	1	exon	ARHGEF12
chr11:120276827|120302620	3	exon	ARHGEF12
chr11:120317112|120338017	1	exon	ARHGEF12
chr11:120317112|120343836	1	exon	ARHGEF12
chr11:120318583|120330029	1	exon	ARHGEF12
chr11:120318583|120336071	1	exon	ARHGEF12
chr11:120318583|120338017	1	exon	ARHGEF12
chr11:120318583|120343836	2	exon	ARHGEF12
chr11:120322221|120327959	1	exon	ARHGEF12
chr11:120328430|120343836	3	exon	ARHGEF12
chr11:120335946|120338017	2	exon	ARHGEF12
chr11:120339997|120348235	5	exon	ARHGEF12
chr11:120343759|120348235	6	exon	ARHGEF12
chr11:120345269|120348235	7	exon	ARHGEF12
chr11:120346049|120348235	1	exon	ARHGEF12
chr11:120347370|120348235	1	exon	ARHGEF12
chr11:120524394|120531109	1	exon	GRIK4
chr11:120686087|120707553	1	exon	GRIK4
chr11:120907214|120930794	4	exon	TBCEL
chr11:120916046|120930794	1	exon	TBCEL
chr11:120916383|120918376	2	exon	TBCEL
chr11:120916383|120930794	5	exon	TBCEL
chr11:121358741|121367758	1	exon	SORL1
chr11:122827204|122828199	4	exon	C11orf63
chr11:123988204|123989796	1	exon	VWA5A
chr11:124517261|124518071	3	exon	SIAE
chr11:124829011|124863139	1	exon	CCDC15
chr11:125104941|125109624	2	exon	PKNOX2
chr11:125201715|125267958	1	exon	PKNOX2
chr11:125221180|125237881	1	exon	PKNOX2
chr11:125255447|125267958	1	exon	PKNOX2
chr11:12785726|12785981	3	exon	TEAD1
chr11:128910823|129034322	1	exon	ARHGAP32
chr11:128932175|128994789	1	exon	ARHGAP32
chr11:128932175|129034322	2	exon	ARHGAP32
chr11:128963516|128994789	1	exon	ARHGAP32
chr11:128963516|129034322	6	exon	ARHGAP32
chr11:128993341|128994789	7	exon	ARHGAP32
chr11:128993341|129034322	6	exon	ARHGAP32
chr11:129031500|129034322	3	exon	ARHGAP32
chr11:129979324|130000061	1	exon	APLP2
chr11:130130751|130131824	7	exon	ZBTB44
chr11:132305980|132307253	2	exon	OPCML
chr11:13424715|13443385	4	exon	BTBD10
chr11:13435077|13443385	7	exon	BTBD10
chr11:13435077|13466728	7	exon	BTBD10
chr11:14852244|14882912	4	exon	PDE3B
chr11:14874220|14907463	1	exon	CYP2R1
chr11:16068060|16077447	3	exon	SOX6
chr11:16256128|16362798	3	exon	SOX6
chr11:16339992|16362798	7	exon	SOX6
chr11:16339992|16497935	2	exon	SOX6
chr11:17143735|17167489	1	exon	PIK3C2A
chr11:17153463|17167489	3	exon	PIK3C2A
chr11:17167215|17167489	4	exon	PIK3C2A
chr11:17167215|17177176	2	exon	PIK3C2A
chr11:17190224|17191353	3	exon	PIK3C2A
chr11:17316871|17323417	3	exon	NUCB2
chr11:17899755|18029623	5	exon	SERGEF
chr11:17899755|18031686	3	exon	SERGEF
chr11:17981017|18029623	5	exon	SERGEF
chr11:17981017|18031686	1	exon	SERGEF
chr11:18010144|18029623	7	exon	SERGEF
chr11:18022044|18031686	1	exon	SERGEF
chr11:18305342|18307006	1	exon	HPS5
chr11:18312989|18313566	3	exon	HPS5
chr11:18312989|18314523	5	exon	HPS5
chr11:18357301|18363154	1	exon	GTF2H1
chr11:18373428|18382254	1	exon	GTF2H1
chr11:18422384|18428885	1	exon	LDHA
chr11:18524033|18541150	1	exon	TSG101
chr11:18536225|18537711	1	exon	TSG101
chr11:18536225|18541150	1	exon	TSG101
chr11:19371725|19372574	1	exon	NAV2
chr11:19371920|19372574	4	exon	NAV2
chr11:19854030|19905908	1	exon	NAV2
chr11:19854030|19914140	6	exon	NAV2
chr11:19864417|19914140	1	exon	NAV2
chr11:19901415|19914140	5	exon	NAV2
chr11:20417349|20419267	2	exon	PRMT3
chr11:20417349|20448411	2	exon	PRMT3
chr11:20424465|20448411	2	exon	PRMT3
chr11:20424465|20473754	1	exon	PRMT3
chr11:20429457|20486092	3	exon	PRMT3
chr11:20429457|20515800	1	exon	PRMT3
chr11:20959332|20982106	7	exon	NELL1
chr11:20968882|20982106	1	exon	NELL1
chr11:22225350|22249132	2	exon	ANO5
chr11:22225350|22261230	3	exon	ANO5
chr11:22242643|22261230	3	exon	ANO5
chr11:22242643|22284589	3	exon	ANO5
chr11:22291858|22297745	1	exon	ANO5
chr11:22696396|22707335	1	exon	GAS2
chr11:22696396|22777499	7	exon	GAS2
chr11:238998|244761	1	exon	PSMD13
chr11:24927537|25004839	3	exon	LUZP2
chr11:26538374|26581326	1	exon	ANO3
chr11:27359645|27363097	5	exon	CCDC34
chr11:27359645|27371986	1	exon	CCDC34
chr11:27393162|27414065	1	exon	LGR4
chr11:2997254|3000467	1	exon	NAP1L4
chr11:30352433|30358373	5	exon	ARL14EP
chr11:32611093|32617593	1	exon	EIF3M
chr11:32948703|32956981	6	exon	QSER1
chr11:33117852|33118524	1	exon	CSTF3
chr11:33127113|33127610	2	exon	CSTF3
chr11:33163213|33163532	1	exon	CSTF3
chr11:33307959|33309057	7	exon	HIPK3
chr11:33307959|33350179	1	exon	HIPK3
chr11:33563348|33566924	2	exon	KIAA1549L
chr11:33572586|33573787	1	exon	KIAA1549L
chr11:33581295|33596419	1	exon	KIAA1549L
chr11:34093273|34098189	7	exon	CAPRIN1
chr11:34093273|34104588	1	exon	CAPRIN1
chr11:34104372|34111003	1	exon	CAPRIN1
chr11:34107611|34113603	1	exon	CAPRIN1
chr11:34110942|34113603	2	exon	CAPRIN1
chr11:34111726|34112225	1	exon	CAPRIN1
chr11:34111726|34113603	7	exon	CAPRIN1
chr11:34952951|34982065	7	exon	PDHX,MIR1343
chr11:34952951|34991833	2	exon	PDHX,MIR1343
chr11:34952951|35006275	2	exon	PDHX,MIR1343
chr11:34978931|34999729	7	exon	PDHX
chr11:34978931|35006275	5	exon	PDHX
chr11:34978931|35013926	4	exon	PDHX
chr11:34988187|35006275	1	exon	PDHX
chr11:35747472|35747711	1	exon	TRIM44
chr11:36248635|36248980	7	exon	LDLRAD3
chr11:36724668|36732357	1	exon	NA
chr11:36724668|36886486	3	exon	NA
chr11:36731064|36886486	1	exon	NA
chr11:3723693|3727857	2	exon	NUP98
chr11:3726430|3727857	3	exon	NUP98
chr11:3752621|3752808	4	exon	NUP98
chr11:3752621|3774638	4	exon	NUP98
chr11:3789811|3797251	1	exon	NUP98
chr11:3794862|3797251	1	exon	NUP98
chr11:38891627|38906764	1	exon	NA
chr11:41123374|41244558	1	exon	NA
chr11:41234908|41244558	7	exon	NA
chr11:41244347|41244558	7	exon	NA
chr11:41244347|41263975	6	exon	NA
chr11:41244347|41266655	1	exon	NA
chr11:41244347|41282787	1	exon	NA
chr11:41244347|41352677	3	exon	NA
chr11:41244347|41367896	2	exon	NA
chr11:44785976|44882020	1	exon	TSPAN18
chr11:45883611|45893784	1	exon	CRY2
chr11:45967391|45975176	1	exon	PHF21A
chr11:45970437|46140351	1	exon	PHF21A
chr11:45975078|45991452	1	exon	PHF21A
chr11:45975078|45991455	4	exon	PHF21A
chr11:45986866|46001517	6	exon	PHF21A
chr11:45986866|46105853	3	exon	PHF21A
chr11:45986866|46113774	3	exon	PHF21A
chr11:46070951|46113774	1	exon	PHF21A
chr11:46096566|46113774	1	exon	PHF21A
chr11:46096899|46113774	2	exon	PHF21A
chr11:46098305|46105853	1	exon	PHF21A
chr11:46098305|46113774	7	exon	PHF21A
chr11:46105717|46113774	4	exon	PHF21A
chr11:46333876|46334470	1	exon	CREB3L1
chr11:46515158|46529920	3	exon	AMBRA1
chr11:46515158|46534363	3	exon	AMBRA1
chr11:46529741|46534363	2	exon	AMBRA1
chr11:46776438|46782334	4	exon	CKAP5
chr11:46804824|46812133	1	exon	CKAP5
chr11:46811626|46812133	1	exon	CKAP5
chr11:46829581|46842819	1	exon	CKAP5
chr11:47444125|47444524	1	exon	PSMC3
chr11:47505005|47506075	1	exon	CELF1
chr11:47648632|47652639	1	exon	MTCH2
chr11:47650505|47652639	1	exon	MTCH2
chr11:47744528|47744868	1	exon	FNBP4
chr11:47746020|47772842	1	exon	FNBP4
chr11:47752926|47772842	6	exon	FNBP4
chr11:47765505|47767946	1	exon	FNBP4
chr11:47772468|47772842	1	exon	FNBP4
chr11:47774468|47776216	4	exon	FNBP4
chr11:47819331|47823482	1	exon	NUP160
chr11:47829948|47841010	1	exon	NUP160
chr11:48175348|48177671	1	exon	PTPRJ
chr11:56873459|56962239	1	exon	NA
chr11:56920114|56929882	1	exon	NA
chr11:56920114|56956625	4	exon	NA
chr11:56920114|56962239	5	exon	NA
chr11:57258697|57259335	1	exon	SLC43A1
chr11:57369508|57382069	1	exon	SERPING1
chr11:581492|582081	3	exon	PHRF1
chr11:581492|587464	1	exon	PHRF1
chr11:581492|611692	1	exon	PHRF1
chr11:58317259|58318705	7	exon	LPXN
chr11:59426339|59426942	7	exon	PATL1
chr11:59556346|59562955	1	exon	STX3
chr11:59710320|59715335	1	exon	NA
chr11:60899892|60906307	3	exon	VPS37C
chr11:61093083|61097546	1	exon	DDB1
chr11:61133517|61135470	5	exon	TMEM138
chr11:61205097|61205585	1	exon	SDHAF2
chr11:61205097|61213703	2	exon	SDHAF2
chr11:61912493|61913223	1	exon	INCENP
chr11:62303417|62304039	5	exon	AHNAK
chr11:62491059|62491898	3	exon	HNRNPUL2,HNRNPUL2-BSCL2
chr11:62594627|62595103	3	exon	STX5
chr11:62905213|62934416	1	exon	NA
chr11:62984749|62987515	2	exon	NA
chr11:62987387|63138710	3	exon	SLC22A10,SLC22A9
chr11:63419408|63420047	2	exon	ATL3
chr11:63472323|63488504	1	exon	RTN3
chr11:63961661|63965446	2	exon	STIP1
chr11:6515987|6516640	2	exon	NA
chr11:65198240|65205128	1	exon	NA
chr11:65831099|65835804	2	exon	SF3B2
chr11:66254011|66255478	1	exon	DPP3
chr11:66515850|66526567	1	exon	C11orf80
chr11:66523824|66555740	1	exon	C11orf80
chr11:66590035|66595835	1	exon	C11orf80
chr11:66947550|66999431	1	exon	KDM2A
chr11:67934449|67957619	7	exon	SUV420H1
chr11:67953248|67957619	7	exon	SUV420H1
chr11:68318589|68331900	1	exon	PPP6R3
chr11:68334482|68363686	2	exon	PPP6R3
chr11:68359044|68367962	1	exon	PPP6R3
chr11:68363565|68370960	7	exon	PPP6R3
chr11:68369331|68370960	2	exon	PPP6R3
chr11:6962802|6977013	1	exon	ZNF215
chr11:6977721|7013224	1	exon	NA
chr11:70170508|70178200	1	exon	PPFIA1
chr11:70176279|70181800	2	exon	PPFIA1
chr11:70179576|70184559	4	exon	PPFIA1
chr11:70189775|70200558	1	exon	PPFIA1
chr11:70197100|70202360	1	exon	PPFIA1
chr11:70200407|70202360	2	exon	PPFIA1
chr11:70200407|70208594	1	exon	PPFIA1
chr11:70265852|70266616	1	exon	CTTN
chr11:70348311|70507783	2	exon	SHANK2
chr11:72598515|72600990	5	exon	FCHSD2
chr11:72598515|72613683	1	exon	FCHSD2
chr11:72695133|72700142	6	exon	FCHSD2
chr11:72695133|72726930	2	exon	FCHSD2
chr11:72695133|72794785	1	exon	FCHSD2
chr11:73120532|73122581	1	exon	FAM168A
chr11:73418465|73429763	6	exon	RAB6A
chr11:73418465|73429935	1	exon	RAB6A
chr11:73418465|73431944	7	exon	RAB6A
chr11:73418465|73441868	1	exon	RAB6A
chr11:73739332|73745323	1	exon	NA
chr11:73829273|73829427	2	exon	C2CD3
chr11:73829273|73834180	1	exon	C2CD3
chr11:73843889|73850873	1	exon	C2CD3
chr11:73843889|73872601	1	exon	C2CD3
chr11:73849765|73850873	1	exon	C2CD3
chr11:74315737|74331134	1	exon	POLD3
chr11:7437273|7441866	4	exon	SYT9
chr11:74486191|74528759	1	exon	RNF169
chr11:74500671|74528759	7	exon	RNF169
chr11:74521229|74528759	6	exon	RNF169
chr11:74570203|74574066	3	exon	XRRA1
chr11:74647929|74651927	1	exon	XRRA1
chr11:74921407|74926578	1	exon	NA
chr11:74921407|74936147	5	exon	NA
chr11:75590923|75623083	4	exon	UVRAG
chr11:75590923|75776832	1	exon	UVRAG
chr11:75694431|75728024	1	exon	UVRAG
chr11:76162902|76175124	1	exon	C11orf30
chr11:76162902|76183884	1	exon	C11orf30
chr11:76169227|76175124	3	exon	C11orf30
chr11:76174865|76183884	7	exon	C11orf30
chr11:76174865|76227356	1	exon	C11orf30
chr11:76207259|76239510	1	exon	C11orf30
chr11:76224430|76239510	2	exon	C11orf30
chr11:76234199|76239510	1	exon	C11orf30
chr11:76237506|76239510	1	exon	C11orf30
chr11:76637601|76709865	1	exon	ACER3
chr11:76670023|76709865	3	exon	ACER3
chr11:76696687|76709865	1	exon	ACER3
chr11:77043775|77060332	1	exon	PAK1
chr11:77051691|77091039	2	exon	PAK1
chr11:77051691|77103586	1	exon	PAK1
chr11:77060284|77091039	2	exon	PAK1
chr11:77069943|77091039	3	exon	PAK1
chr11:77085373|77091039	1	exon	PAK1
chr11:77085373|77103586	1	exon	PAK1
chr11:77090286|77091039	3	exon	PAK1
chr11:77330651|77336863	7	exon	CLNS1A
chr11:77330651|77340944	5	exon	CLNS1A
chr11:77336008|77336863	6	exon	CLNS1A
chr11:77383087|77413540	2	exon	RSF1
chr11:77386081|77389198	1	exon	RSF1
chr11:77394755|77404656	1	exon	RSF1
chr11:77402204|77413540	4	exon	RSF1
chr11:77404552|77413540	5	exon	RSF1
chr11:77409532|77413540	7	exon	RSF1
chr11:77433733|77436744	1	exon	RSF1
chr11:77436590|77475734	1	exon	RSF1
chr11:77666988|77672184	1	exon	INTS4
chr11:77815026|77820627	1	exon	ALG8
chr11:77830228|77832220	2	exon	ALG8,RNU6-83
chr11:78152137|78204241	2	exon	NARS2
chr11:78176922|78204241	6	exon	NARS2
chr11:78859755|79008588	2	exon	TENM4
chr11:78926853|79008588	1	exon	TENM4
chr11:8158925|8161740	2	exon	RIC3
chr11:82549429|82571159	2	exon	PRCP
chr11:82560091|82571159	6	exon	PRCP
chr11:82698629|82708366	1	exon	RAB30
chr11:82917100|82922472	2	exon	ANKRD42
chr11:82917100|82947551	7	exon	ANKRD42
chr11:82935897|82959129	7	exon	ANKRD42
chr11:82935897|82966969	1	exon	ANKRD42
chr11:82969553|82991303	1	exon	CCDC90B
chr11:82972764|82991303	2	exon	CCDC90B
chr11:82984690|82989872	1	exon	CCDC90B
chr11:82984690|82991303	6	exon	CCDC90B
chr11:83243751|83252901	6	exon	DLG2
chr11:83243751|83344368	1	exon	DLG2
chr11:83544657|83691685	1	exon	DLG2
chr11:83585463|83641526	1	exon	DLG2
chr11:83585463|83691685	1	exon	DLG2
chr11:83641371|83676511	1	exon	DLG2
chr11:83641371|83691685	3	exon	DLG2
chr11:83641371|83810090	1	exon	DLG2
chr11:83673928|83676511	3	exon	DLG2
chr11:83673928|83691685	3	exon	DLG2
chr11:83770358|83784311	7	exon	DLG2
chr11:83770358|83789528	2	exon	DLG2
chr11:83809966|83962334	1	exon	DLG2
chr11:8435042|8486369	6	exon	STK33
chr11:8457041|8486369	7	exon	STK33
chr11:8474369|8486369	1	exon	STK33
chr11:85406171|85420543	3	exon	SYTL2
chr11:85685751|85695016	1	exon	PICALM
chr11:85685751|85714494	1	exon	PICALM
chr11:85685751|85742653	4	exon	PICALM
chr11:85692172|85693046	1	exon	PICALM
chr11:85692172|85742653	1	exon	PICALM
chr11:85692788|85701442	1	exon	PICALM
chr11:85701293|85726006	2	exon	PICALM
chr11:85701293|85742653	7	exon	PICALM
chr11:85707869|85714494	5	exon	PICALM
chr11:85707869|85718626	3	exon	PICALM
chr11:85707869|85742653	7	exon	PICALM
chr11:85711686|85742653	4	exon	PICALM
chr11:85714409|85742653	1	exon	PICALM
chr11:85718585|85742653	7	exon	PICALM
chr11:85722073|85742653	5	exon	PICALM
chr11:85723324|85742653	4	exon	PICALM
chr11:85733410|85742653	7	exon	PICALM
chr11:85961338|85967554	4	exon	EED
chr11:86778736|86782657	1	exon	TMEM135
chr11:86778736|86802437	7	exon	TMEM135
chr11:87006824|87020714	1	exon	TMEM135
chr11:8747620|8752756	3	exon	ST5
chr11:87580627|87612330	1	exon	NA
chr11:89133185|89135710	2	exon	NOX4
chr11:89891313|89916176	1	exon	NAALAD2
chr11:92042770|92088570	4	exon	FAT3
chr11:92085262|92088570	7	exon	FAT3
chr11:92085262|92258114	2	exon	FAT3
chr11:93429486|93433352	2	exon	KIAA1731
chr11:93454478|93456455	1	exon	SCARNA9,KIAA1731
chr11:93457420|93458997	1	exon	KIAA1731
chr11:93480463|93493024	1	exon	C11orf54
chr11:93523740|93527201	6	exon	MED17
chr11:94178976|94180604	5	exon	MRE11A
chr11:94219090|94224131	1	exon	MRE11A
chr11:94408752|94412702	1	exon	NA
chr11:94408802|94412702	5	exon	NA
chr11:9441958|9446809	1	exon	IPO7
chr11:9444553|9446809	1	exon	IPO7
chr11:94554696|94564707	1	exon	AMOTL1
chr11:9462002|9463744	1	exon	IPO7
chr11:95825056|95826681	4	exon	MAML2
chr11:96092157|96116637	1	exon	CCDC82
chr11:9735013|9754257	1	exon	SWAP70
chr11:9878005|10011142	3	exon	SBF2
chr11:99150189|99196215	1	exon	CNTN5
chr11:99690275|99827741	1	exon	CNTN5
chr11:9983504|10011142	1	exon	SBF2
chr11:9983504|10024236	1	exon	SBF2
chr12:100048845|100175875	3	exon	ANKS1B
chr12:100103681|100175875	1	exon	ANKS1B
chr12:100166700|100175875	7	exon	ANKS1B
chr12:100166700|100200478	5	exon	ANKS1B
chr12:100166700|100206089	5	exon	ANKS1B
chr12:100166700|100219167	2	exon	ANKS1B
chr12:100200182|100219167	2	exon	ANKS1B
chr12:1003728|1006847	2	exon	WNK1
chr12:100598718|100599522	3	exon	ACTR6
chr12:100598718|100599535	3	exon	ACTR6
chr12:100598718|100601564	1	exon	ACTR6
chr12:100774479|100774731	1	exon	SLC17A8
chr12:100774479|100790195	1	exon	SLC17A8
chr12:100985514|101016160	2	exon	GAS2L3
chr12:101295424|101336313	3	exon	ANO4
chr12:101295424|101381448	1	exon	ANO4
chr12:101316004|101336313	6	exon	ANO4
chr12:101316004|101381448	6	exon	ANO4
chr12:101316007|101336313	1	exon	ANO4
chr12:101333093|101381448	1	exon	ANO4
chr12:101365084|101381448	7	exon	ANO4
chr12:101413812|101442179	2	exon	ANO4
chr12:101472971|101493498	6	exon	ANO4
chr12:102116946|102124414	3	exon	CHPT1
chr12:102173930|102183835	6	exon	GNPTAB
chr12:102179790|102183835	2	exon	GNPTAB
chr12:102419752|102439897	4	exon	CCDC53
chr12:102433646|102439897	6	exon	CCDC53
chr12:102433646|102444069	1	exon	CCDC53
chr12:104393175|104415269	2	exon	GLT8D2
chr12:104514178|104517201	2	exon	NFYB
chr12:104514178|104522295	1	exon	NFYB
chr12:104719115|104721449	1	exon	TXNRD1
chr12:105238250|105325569	1	exon	SLC41A2
chr12:105255069|105289123	2	exon	SLC41A2
chr12:105255069|105322472	3	exon	SLC41A2
chr12:105255069|105325569	2	exon	SLC41A2
chr12:105321751|105322472	2	exon	SLC41A2
chr12:105321751|105325569	1	exon	SLC41A2
chr12:10539502|10546466	1	exon	KLRK1,KLRC4-KLRK1
chr12:105514333|105521067	1	exon	KIAA1033
chr12:105546121|105553926	1	exon	KIAA1033
chr12:106135531|106136683	2	exon	NA
chr12:107002575|107048129	7	exon	RFX4
chr12:107080662|107083142	1	exon	RFX4
chr12:107080662|107090224	1	exon	RFX4
chr12:107080662|107144571	1	exon	RFX4
chr12:107219504|107254190	1	exon	RIC8B
chr12:107236367|107237725	7	exon	RIC8B
chr12:107236367|107254190	6	exon	RIC8B
chr12:109046048|109048186	7	exon	CORO1C
chr12:109186062|109186605	2	exon	SSH1
chr12:109210814|109217137	3	exon	SSH1
chr12:109509417|109511337	4	exon	USP30
chr12:109604666|109605839	1	exon	ACACB
chr12:109660312|109661709	3	exon	ACACB
chr12:109687789|109696913	1	exon	ACACB
chr12:10977651|11001006	2	exon	PRR4,TAS2R10,PRH1-PRR4
chr12:109919442|109921786	1	exon	UBE3B
chr12:109926377|109945540	3	exon	UBE3B
chr12:10999644|11001006	3	exon	PRR4,PRH1-PRR4
chr12:10999644|11011697	1	exon	PRR4,PRH1-PRR4
chr12:110345331|110349040	1	exon	TCHP
chr12:110376185|110377052	2	exon	GIT2
chr12:110418757|110421499	1	exon	GIT2
chr12:110426768|110429565	2	exon	GIT2
chr12:110463547|110467440	2	exon	ANKRD13A
chr12:110565165|110584853	1	exon	IFT81
chr12:110566755|110584853	1	exon	IFT81
chr12:110566755|110600870	1	exon	IFT81
chr12:110572753|110573242	2	exon	IFT81
chr12:110628725|110641755	1	exon	IFT81
chr12:110922883|110925748	4	exon	FAM216A
chr12:110922883|110927976	1	exon	FAM216A
chr12:111064167|111070364	1	exon	TCTN1
chr12:111731250|111736393	2	exon	CUX2
chr12:111893833|111926584	1	exon	ATXN2
chr12:111907912|111926584	2	exon	ATXN2
chr12:111920591|111924628	1	exon	ATXN2
chr12:111923069|111924628	1	exon	ATXN2
chr12:111923069|111926584	5	exon	ATXN2
chr12:111923069|111948386	1	exon	ATXN2
chr12:111923075|111924628	4	exon	ATXN2
chr12:111923075|111926584	3	exon	ATXN2
chr12:111923075|111948386	1	exon	ATXN2
chr12:111947353|111948386	2	exon	ATXN2
chr12:111947353|111963120	1	exon	ATXN2
chr12:111947353|111993723	4	exon	ATXN2
chr12:111951161|111957880	6	exon	ATXN2
chr12:111951161|111993723	3	exon	ATXN2
chr12:111962996|111990781	7	exon	ATXN2
chr12:111962996|111993723	1	exon	ATXN2
chr12:111990084|111990781	7	exon	ATXN2
chr12:111990084|111993723	7	exon	ATXN2
chr12:111991962|111993723	5	exon	ATXN2
chr12:112096540|112097149	1	exon	BRAP
chr12:112096540|112098479	1	exon	BRAP
chr12:112103443|112121111	1	exon	BRAP
chr12:112116955|112121111	4	exon	BRAP
chr12:112182447|112308984	1	exon	ACAD10,MAPKAPK5,ALDH2
chr12:112371690|112381173	2	exon	TMEM116
chr12:112374964|112381173	1	exon	TMEM116
chr12:112506684|112516545	1	exon	NAA25
chr12:112513482|112516545	6	exon	NAA25
chr12:112613540|112617201	2	exon	HECTD4
chr12:112616735|112617201	3	exon	HECTD4
chr12:112641440|112642427	2	exon	HECTD4
chr12:112654096|112654999	3	exon	HECTD4
chr12:112667502|112686316	2	exon	HECTD4
chr12:112707508|112711599	3	exon	HECTD4
chr12:112757029|112757546	4	exon	HECTD4
chr12:112848124|112849246	2	exon	NA
chr12:112888122|112892484	1	exon	PTPN11
chr12:112888122|112893867	3	exon	PTPN11
chr12:112939948|112944226	5	exon	PTPN11
chr12:113084027|113089632	2	exon	NA
chr12:113087219|113089632	3	exon	NA
chr12:113266106|113285647	1	exon	RPH3A
chr12:113559314|113568746	3	exon	RASAL1
chr12:1136914|1137738	6	exon	ERC1
chr12:113705648|113707650	4	exon	TPCN1
chr12:116434281|116435035	1	exon	MED13L
chr12:116444111|116445441	1	exon	MED13L
chr12:116534474|116549317	5	exon	MED13L
chr12:116534474|116675510	1	exon	MED13L,MIR620
chr12:116668338|116675510	7	exon	MED13L
chr12:117365828|117402659	1	exon	FBXW8
chr12:117402502|117426674	1	exon	FBXW8
chr12:117423011|117426674	2	exon	FBXW8
chr12:117977524|117996378	2	exon	KSR2
chr12:117992974|117996378	1	exon	KSR2
chr12:118198816|118199329	6	exon	KSR2
chr12:118198816|118293383	1	exon	KSR2
chr12:118455800|118465835	1	exon	RFC5
chr12:118619176|118619412	4	exon	TAOK3
chr12:118671479|118704564	1	exon	TAOK3
chr12:118681220|118682770	1	exon	TAOK3
chr12:118828931|118841322	1	exon	SUDS3
chr12:120111769|120114475	1	exon	PRKAB1
chr12:120189855|120198859	3	exon	CIT
chr12:120189855|120214646	1	exon	CIT
chr12:120436325|120436540	6	exon	CCDC64
chr12:120512248|120518822	1	exon	CCDC64
chr12:120592774|120593523	6	exon	MIR4498,GCN1L1
chr12:120995085|120995485	1	exon	RNF10
chr12:121220458|121222396	4	exon	SPPL3
chr12:121220458|121229360	2	exon	SPPL3
chr12:121840545|121855714	2	exon	RNF34
chr12:121853962|121855714	1	exon	RNF34
chr12:121853962|121861320	2	exon	RNF34
chr12:1219358|1225199	3	exon	ERC1
chr12:122090634|122092339	1	exon	MORN3
chr12:1225032|1299218	1	exon	ERC1
chr12:1225032|1346070	1	exon	ERC1
chr12:122616839|122620213	1	exon	MLXIP
chr12:122669066|122685876	1	exon	LRRC43
chr12:122701035|122702944	1	exon	DIABLO
chr12:122745808|122748746	1	exon	VPS33A
chr12:122773036|122803895	1	exon	CLIP1
chr12:122773036|122819252	2	exon	CLIP1
chr12:122812494|122819252	1	exon	CLIP1
chr12:122825300|122826244	4	exon	CLIP1
chr12:122837273|122839103	1	exon	CLIP1
chr12:122837273|122865105	1	exon	CLIP1
chr12:122861936|122862507	2	exon	CLIP1
chr12:122861936|122865105	6	exon	CLIP1
chr12:122995656|122999774	6	exon	RSRC2
chr12:123262038|123290842	2	exon	CCDC62
chr12:12332744|12340053	2	exon	LRP6
chr12:12332744|12356334	1	exon	LRP6
chr12:123404735|123405590	1	exon	ABCB9
chr12:123416739|123419978	1	exon	ABCB9
chr12:123488941|123490095	3	exon	PITPNM2
chr12:123497160|123498589	3	exon	PITPNM2
chr12:123645328|123665757	3	exon	MPHOSPH9
chr12:123651202|123665757	3	exon	MPHOSPH9
chr12:123661235|123665757	2	exon	MPHOSPH9
chr12:123678933|123707674	2	exon	MPHOSPH9
chr12:123694603|123707674	2	exon	MPHOSPH9
chr12:123798167|123800207	1	exon	SBNO1
chr12:123818600|123834988	1	exon	SBNO1
chr12:123829805|123834988	1	exon	SBNO1
chr12:123879594|123880979	1	exon	SETD8
chr12:12397196|12397589	6	exon	LRP6
chr12:123983091|123984083	7	exon	RILPL1
chr12:123983091|124003041	2	exon	RILPL1
chr12:124071294|124074996	5	exon	TMED2
chr12:124123811|124137282	2	exon	GTF2H3
chr12:124172598|124191620	2	exon	TCTN2
chr12:124203170|124209338	1	exon	ATP6V0A2
chr12:124824552|124826620	1	exon	NCOR2
chr12:124856568|124862930	6	exon	NCOR2
chr12:124904503|124915333	6	exon	NCOR2
chr12:124904503|124922542	6	exon	NCOR2
chr12:124904503|124934413	3	exon	NCOR2
chr12:124904503|124941708	1	exon	NCOR2
chr12:124904503|124979914	1	exon	NCOR2
chr12:124911168|124922542	4	exon	NCOR2
chr12:124934361|124979914	3	exon	NCOR2
chr12:1250786|1299218	2	exon	ERC1
chr12:1250786|1346070	1	exon	ERC1
chr12:1250786|1399178	3	exon	ERC1
chr12:125833998|125834889	1	exon	TMEM132B
chr12:125833998|125900223	2	exon	TMEM132B
chr12:12672796|12674397	1	exon	DUSP16
chr12:126888430|126892486	1	exon	NA
chr12:12788711|12788908	5	exon	CREBL2
chr12:128899277|128900165	3	exon	TMEM132C
chr12:1289706|1299218	7	exon	ERC1
chr12:1289706|1346070	3	exon	ERC1
chr12:129299320|129299615	4	exon	SLC15A4
chr12:129396969|129411699	2	exon	NA
chr12:129410904|129442188	1	exon	GLT1D1
chr12:1299025|1399178	1	exon	ERC1
chr12:130184355|130185243	7	exon	TMEM132D
chr12:130884224|130907106	3	exon	RIMBP2
chr12:130884224|130912882	2	exon	RIMBP2
chr12:131291527|131297576	1	exon	STX2
chr12:132198616|132210175	1	exon	SFSWAP
chr12:132237668|132250853	1	exon	SFSWAP
chr12:132476718|132490847	1	exon	EP400
chr12:133721020|133728490	1	exon	ZNF10
chr12:1345935|1481143	1	exon	ERC1
chr12:1372200|1399178	7	exon	ERC1
chr12:1372200|1481143	7	exon	ERC1
chr12:1372200|1519619	3	exon	ERC1
chr12:1372200|1553916	3	exon	ERC1
chr12:13906251|13906849	1	exon	GRIN2B
chr12:1399018|1399178	7	exon	ERC1
chr12:1399018|1481143	7	exon	ERC1
chr12:1399018|1519619	7	exon	ERC1
chr12:1399018|1553916	7	exon	ERC1
chr12:14587271|14591201	3	exon	ATF7IP
chr12:14587274|14591201	2	exon	ATF7IP
chr12:14599922|14610229	2	exon	ATF7IP
chr12:14609495|14610229	2	exon	ATF7IP
chr12:14609495|14619524	2	exon	ATF7IP
chr12:1480999|1519619	1	exon	ERC1
chr12:1480999|1553916	4	exon	ERC1
chr12:14818793|14871009	1	exon	NA
chr12:19406874|19413955	2	exon	PLEKHA5
chr12:19406874|19418784	3	exon	PLEKHA5
chr12:19406874|19440490	1	exon	PLEKHA5
chr12:19422704|19440490	2	exon	PLEKHA5
chr12:19427450|19427917	5	exon	PLEKHA5
chr12:19436214|19436679	2	exon	PLEKHA5
chr12:19436214|19444631	1	exon	PLEKHA5
chr12:19473496|19496368	1	exon	PLEKHA5
chr12:19489449|19496368	1	exon	PLEKHA5
chr12:19489449|19498822	1	exon	PLEKHA5
chr12:19489449|19501453	1	exon	PLEKHA5
chr12:19496257|19501453	2	exon	PLEKHA5
chr12:19498776|19501453	3	exon	PLEKHA5
chr12:19511162|19514640	3	exon	PLEKHA5
chr12:19511162|19519043	3	exon	PLEKHA5
chr12:19615444|19619784	2	exon	AEBP2
chr12:19615444|19626289	5	exon	AEBP2
chr12:19615444|19646920	2	exon	AEBP2
chr12:19615444|19667718	1	exon	AEBP2
chr12:19615444|19671047	3	exon	AEBP2
chr12:19626182|19653155	4	exon	AEBP2
chr12:19803330|19804957	1	exon	NA
chr12:20076132|20097478	4	exon	NA
chr12:20076132|20127661	2	exon	NA
chr12:20076132|20164385	3	exon	NA
chr12:21445098|21457507	1	exon	SLCO1A2
chr12:21445098|21459922	1	exon	SLCO1A2
chr12:22622643|22659753	4	exon	C2CD5
chr12:22635491|22659753	1	exon	C2CD5
chr12:22637631|22659753	7	exon	C2CD5
chr12:22637631|22666313	1	exon	C2CD5
chr12:22646157|22659753	4	exon	C2CD5
chr12:22646157|22666313	1	exon	C2CD5
chr12:22796697|22826594	5	exon	ETNK1
chr12:23887618|23908658	3	exon	SOX5
chr12:23998917|24048958	5	exon	SOX5
chr12:24366277|24402850	1	exon	SOX5
chr12:24366277|24430246	4	exon	SOX5
chr12:24366277|24521573	4	exon	SOX5
chr12:24985657|24989530	1	exon	BCAT1
chr12:25232178|25243131	1	exon	LRMP
chr12:25274687|25314131	5	exon	CASC1
chr12:25297299|25314131	6	exon	CASC1
chr12:2602356|2622150	1	exon	CACNA1C
chr12:2613602|2622150	6	exon	CACNA1C
chr12:26208212|26220646	3	exon	RASSF8
chr12:26634064|26808785	1	exon	ITPR2
chr12:26703180|26755639	4	exon	ITPR2
chr12:26731646|26755639	2	exon	ITPR2
chr12:26748398|26755639	2	exon	ITPR2
chr12:26848539|26869175	1	exon	ITPR2
chr12:26864106|26878698	1	exon	ITPR2
chr12:27132717|27133579	1	exon	TM7SF3
chr12:27149675|27152609	1	exon	TM7SF3
chr12:27183667|27199165	1	exon	NA
chr12:27521195|27523163	4	exon	ARNTL2
chr12:27521195|27524380	1	exon	ARNTL2
chr12:27521195|27543172	2	exon	ARNTL2
chr12:27809549|27813878	5	exon	PPFIBP1
chr12:27867713|27877119	7	exon	MRPS35
chr12:27867713|27878600	3	exon	MRPS35
chr12:27867713|27890541	5	exon	MRPS35
chr12:28458582|28460682	7	exon	CCDC91
chr12:28458582|28544344	3	exon	CCDC91
chr12:28515371|28544344	1	exon	CCDC91
chr12:28544237|28605587	6	exon	CCDC91
chr12:28544237|28637098	4	exon	CCDC91
chr12:28544249|28637098	1	exon	CCDC91
chr12:28603094|28605587	1	exon	CCDC91
chr12:28603094|28637098	3	exon	CCDC91
chr12:28603094|28702063	3	exon	CCDC91
chr12:2929252|2930958	2	exon	ITFG2
chr12:2931960|2933418	1	exon	ITFG2
chr12:29460591|29474857	1	exon	FAR2
chr12:29786080|29813818	3	exon	TMTC1
chr12:29812813|29813818	1	exon	NA
chr12:29904599|29924783	1	exon	TMTC1
chr12:30881582|30904067	1	exon	CAPRIN2
chr12:31542258|31545630	1	exon	DENND5B
chr12:31545201|31545630	1	exon	DENND5B
chr12:31551109|31579358	1	exon	DENND5B
chr12:31555432|31579358	1	exon	DENND5B
chr12:31562197|31579358	2	exon	DENND5B
chr12:31566370|31579358	1	exon	DENND5B
chr12:31576531|31579358	1	exon	DENND5B
chr12:31576531|31586182	2	exon	DENND5B
chr12:31595709|31600703	3	exon	DENND5B
chr12:31595709|31648853	3	exon	DENND5B
chr12:31600472|31648853	1	exon	DENND5B
chr12:31604874|31648853	3	exon	DENND5B
chr12:31648744|31652605	1	exon	DENND5B
chr12:31841941|31854941	1	exon	AMN1
chr12:31841941|31862359	2	exon	AMN1
chr12:32458631|32459056	5	exon	BICD1
chr12:32729200|32764217	1	exon	FGD4
chr12:32734894|32764217	3	exon	FGD4
chr12:32751431|32764217	3	exon	FGD4
chr12:32760891|32764217	3	exon	FGD4
chr12:32772632|32786623	1	exon	FGD4
chr12:32861087|32871697	2	exon	DNM1L
chr12:32866143|32875567	2	exon	DNM1L
chr12:32871577|32875567	1	exon	DNM1L
chr12:34343128|34344367	3	exon	NA
chr12:39087459|39156018	1	exon	CPNE8
chr12:39154649|39170103	2	exon	CPNE8
chr12:3921132|3973123	1	exon	PARP11
chr12:39730898|39751239	1	exon	KIF21A
chr12:39730898|39757015	1	exon	KIF21A
chr12:39750634|39757015	2	exon	KIF21A
chr12:39967518|39973421	1	exon	ABCD2
chr12:39967518|39980099	1	exon	ABCD2
chr12:401925|465703	2	exon	KDM5A
chr12:40345059|40442012	1	exon	SLC2A13
chr12:40422103|40442012	7	exon	SLC2A13
chr12:40422103|40486735	3	exon	SLC2A13
chr12:40422103|40493891	1	exon	SLC2A13
chr12:40696591|40697936	1	exon	LRRK2
chr12:41302159|41337972	1	exon	CNTN1
chr12:41312441|41337972	2	exon	CNTN1
chr12:41312441|41353036	2	exon	CNTN1
chr12:41408030|41423021	6	exon	CNTN1
chr12:41946458|41967744	1	exon	PDZRN4
chr12:42592938|42604421	7	exon	YAF2
chr12:42604157|42604421	6	exon	YAF2
chr12:42604157|42604482	7	exon	YAF2
chr12:42604157|42606286	2	exon	YAF2
chr12:42711142|42717906	4	exon	ZCRB1
chr12:42726462|42792796	1	exon	PPHLN1
chr12:42745687|42792796	7	exon	PPHLN1
chr12:42748963|42792796	2	exon	PPHLN1
chr12:42768665|42792796	1	exon	PPHLN1
chr12:42787372|42792796	1	exon	PPHLN1
chr12:42858197|42864161	1	exon	PRICKLE1
chr12:438001|465703	2	exon	KDM5A
chr12:44136260|44142412	2	exon	PUS7L
chr12:44537328|44605170	2	exon	TMEM117
chr12:44913788|44926504	2	exon	NELL2
chr12:45000952|45004753	1	exon	NELL2
chr12:45000952|45059392	2	exon	NELL2
chr12:45000952|45108524	4	exon	NELL2
chr12:45059267|45108524	4	exon	NELL2
chr12:45097509|45108524	7	exon	NELL2
chr12:45097509|45173805	1	exon	NELL2
chr12:45814854|45816845	1	exon	ANO6
chr12:45870458|45875854	1	exon	NA
chr12:45875094|45875854	2	exon	NA
chr12:45912101|45912936	2	exon	NA
chr12:459787|463400	1	exon	KDM5A
chr12:459787|465703	6	exon	KDM5A
chr12:459787|475270	1	exon	KDM5A
chr12:46285563|46287504	2	exon	ARID2
chr12:46319925|46322642	6	exon	SCAF11
chr12:46622936|46637097	6	exon	SLC38A1
chr12:46633462|46637097	4	exon	SLC38A1
chr12:46633462|46648719	1	exon	SLC38A1
chr12:47497896|47501947	1	exon	NA
chr12:48460710|48491907	1	exon	SENP1
chr12:48465450|48468576	1	exon	SENP1
chr12:48468107|48468576	2	exon	SENP1
chr12:48477374|48491907	1	exon	SENP1
chr12:48482584|48491907	1	exon	SENP1
chr12:48849364|48853332	6	exon	NA
chr12:48849364|48868136	3	exon	ANP32D
chr12:49333438|49334971	2	exon	ARF3
chr12:49880033|49884514	1	exon	SPATS2
chr12:49883248|49884514	1	exon	SPATS2
chr12:50261137|50261403	4	exon	FAIM2
chr12:50821545|50831621	1	exon	LARP4
chr12:50821545|50835426	3	exon	LARP4
chr12:50821545|50855130	1	exon	LARP4
chr12:50824278|50848200	2	exon	LARP4
chr12:50829271|50855130	1	exon	LARP4
chr12:50848097|50855130	1	exon	LARP4
chr12:51068257|51074546	1	exon	DIP2B
chr12:51079616|51090958	1	exon	DIP2B
chr12:51127918|51130893	3	exon	DIP2B
chr12:51173923|51203372	3	exon	ATF1
chr12:51173923|51208222	1	exon	ATF1
chr12:51207793|51208222	1	exon	ATF1
chr12:51402259|51404549	1	exon	SLC11A2
chr12:51449618|51450285	3	exon	LETMD1
chr12:51461456|51461752	1	exon	CSRNP2
chr12:51467606|51467865	7	exon	CSRNP2
chr12:51493438|51497986	1	exon	TFCP2
chr12:51495718|51497986	3	exon	TFCP2
chr12:51844660|51868990	1	exon	SLC4A8
chr12:52077958|52082880	1	exon	SCN8A
chr12:52139687|52145377	1	exon	SCN8A
chr12:52180326|52188425	1	exon	SCN8A
chr12:54113523|54115967	3	exon	CALCOCO1
chr12:56094683|56094938	2	exon	ITGA7
chr12:56182859|56197512	2	exon	SARNP
chr12:56493432|56494029	1	exon	ERBB3
chr12:56563313|56563992	7	exon	SMARCC2
chr12:56742313|56743420	1	exon	STAT2
chr12:56871444|56872046	1	exon	GLS2
chr12:57064059|57066849	5	exon	PTGES3
chr12:57682640|57690334	1	exon	R3HDM2
chr12:57682792|57690334	2	exon	R3HDM2
chr12:57689182|57704246	1	exon	R3HDM2
chr12:57789532|57791981	3	exon	NA
chr12:57960909|57961401	1	exon	KIF5A
chr12:58340778|58347472	1	exon	XRCC6BP1
chr12:61874709|61875397	1	exon	NA
chr12:62062812|62093676	1	exon	NA
chr12:62062812|62093693	2	exon	NA
chr12:62147403|62148805	1	exon	FAM19A2
chr12:62708571|62749256	1	exon	USP15
chr12:62715245|62749256	1	exon	USP15
chr12:62864481|62895478	3	exon	MON2
chr12:63060958|63114069	2	exon	PPM1H
chr12:63083479|63114069	4	exon	PPM1H
chr12:64860681|64879797	1	exon	TBK1
chr12:64878083|64879797	6	exon	TBK1
chr12:65221615|65237265	2	exon	TBC1D30
chr12:65258448|65260683	3	exon	TBC1D30
chr12:6618883|6620418	1	exon	SCARNA10,NCAPD2
chr12:6657591|6657991	3	exon	IFFO1
chr12:6686951|6688083	1	exon	CHD4
chr12:66909399|66923694	7	exon	GRIP1
chr12:66909399|66935730	6	exon	GRIP1
chr12:66909399|66990707	2	exon	GRIP1
chr12:66923611|66935730	4	exon	GRIP1
chr12:66923611|66990707	4	exon	GRIP1
chr12:6703625|6705303	1	exon	CHD4
chr12:68696400|68696652	2	exon	MDM1
chr12:69109407|69136223	1	exon	NUP107
chr12:69222551|69230529	3	exon	MDM2
chr12:69222551|69233581	1	exon	MDM2
chr12:69644909|69656342	7	exon	CPSF6
chr12:69644909|69663448	1	exon	CPSF6
chr12:69646831|69656342	2	exon	CPSF6
chr12:69649740|69656342	1	exon	CPSF6
chr12:69652370|69656342	1	exon	CPSF6
chr12:69853297|69856305	2	exon	NA
chr12:69983265|69985939	2	exon	CCT2
chr12:69983265|69987393	5	exon	CCT2
chr12:69985839|69987393	2	exon	CCT2
chr12:70149164|70150443	1	exon	RAB3IP
chr12:70193989|70195501	6	exon	RAB3IP
chr12:7045850|7046084	1	exon	NA
chr12:70671912|70704797	3	exon	CNOT2
chr12:70671912|70713144	1	exon	CNOT2
chr12:70773977|70775374	4	exon	NA
chr12:71050484|71056385	2	exon	PTPRR
chr12:71050484|71095103	1	exon	PTPRR
chr12:71077907|71095103	3	exon	PTPRR
chr12:71092045|71095103	1	exon	PTPRR
chr12:71139598|71297508	1	exon	PTPRR
chr12:72036216|72038098	1	exon	ZFC3H1
chr12:72163580|72167802	1	exon	RAB21
chr12:72278591|72291721	1	exon	TBC1D15
chr12:72955945|72969322	6	exon	TRHDE
chr12:72955945|73015531	1	exon	TRHDE
chr12:72956633|72969322	5	exon	TRHDE
chr12:74757998|74758237	1	exon	NA
chr12:7556131|7586290	3	exon	CD163L1
chr12:75676031|75715356	1	exon	CAPS2
chr12:75698537|75715356	1	exon	CAPS2
chr12:75706628|75720307	1	exon	CAPS2
chr12:76453578|76462774	1	exon	NAP1L1
chr12:76844631|76881398	1	exon	OSBPL8
chr12:77191214|77216311	1	exon	ZDHHC17
chr12:77214838|77216311	1	exon	ZDHHC17
chr12:78334099|78415642	1	exon	NAV3
chr12:78360009|78362482	3	exon	NAV3
chr12:78360009|78401225	2	exon	NAV3
chr12:78400199|78401225	1	exon	NAV3
chr12:78400199|78415642	2	exon	NAV3
chr12:78443773|78452895	7	exon	NAV3
chr12:78443773|78534114	1	exon	NAV3
chr12:79320377|79371711	1	exon	SYT1
chr12:79320377|79441142	2	exon	SYT1
chr12:79349242|79441142	3	exon	SYT1
chr12:79611283|79693331	3	exon	SYT1
chr12:79652097|79693331	1	exon	SYT1
chr12:79679567|79693331	7	exon	SYT1
chr12:79986391|80014987	1	exon	PAWR
chr12:80187643|80215970	7	exon	PPP1R12A
chr12:80199372|80215970	1	exon	PPP1R12A
chr12:80214554|80239200	1	exon	PPP1R12A
chr12:80222100|80266718	1	exon	PPP1R12A
chr12:81593120|81627250	1	exon	ACSS3
chr12:81688614|81762973	1	exon	PPFIA2
chr12:81688614|81778023	1	exon	PPFIA2
chr12:81719556|81778023	4	exon	PPFIA2
chr12:81732959|81778023	1	exon	PPFIA2
chr12:81768413|81778023	2	exon	PPFIA2
chr12:81833751|81851645	2	exon	PPFIA2
chr12:8192415|8192761	1	exon	FOXJ2
chr12:82070570|82081364	3	exon	PPFIA2
chr12:82780582|82850599	1	exon	METTL25
chr12:82824672|82850599	1	exon	METTL25
chr12:83250789|83251359	7	exon	TMTC2
chr12:83250789|83324324	1	exon	TMTC2
chr12:83358803|83360776	1	exon	TMTC2
chr12:83358803|83379825	1	exon	TMTC2
chr12:85264257|85286087	1	exon	SLC6A15
chr12:85266381|85277819	1	exon	SLC6A15
chr12:85445955|85460676	1	exon	LRRIQ1
chr12:88490665|88500875	1	exon	CEP290
chr12:88500452|88500875	3	exon	CEP290
chr12:88500452|88502958	1	exon	CEP290
chr12:88504979|88524995	7	exon	CEP290
chr12:88542065|88570096	1	exon	TMTC3
chr12:88553891|88570096	1	exon	TMTC3
chr12:8866407|8906689	1	exon	RIMKLB
chr12:88898936|88900914	1	exon	KITLG
chr12:88898936|88939642	7	exon	KITLG
chr12:89818938|89866052	1	exon	POC1B
chr12:8983258|8985337	2	exon	NA
chr12:89853415|89866052	4	exon	POC1B
chr12:89853415|89885892	1	exon	POC1B
chr12:89860547|89866052	3	exon	POC1B
chr12:89995103|90029028	1	exon	ATP2B1
chr12:89996820|90005149	1	exon	ATP2B1
chr12:89996820|90029028	1	exon	ATP2B1
chr12:90003714|90010816	2	exon	ATP2B1
chr12:90003714|90029028	2	exon	ATP2B1
chr12:90010579|90029028	1	exon	ATP2B1
chr12:90013776|90029028	7	exon	ATP2B1
chr12:91069070|91073722	2	exon	NA
chr12:922808|939326	2	exon	WNK1
chr12:93192668|93192862	6	exon	EEA1
chr12:93192668|93196510	2	exon	EEA1
chr12:93192668|93202932	1	exon	EEA1
chr12:93202793|93226626	1	exon	EEA1
chr12:93205055|93246801	1	exon	EEA1
chr12:93206756|93246801	1	exon	EEA1
chr12:93219942|93246801	2	exon	EEA1
chr12:93221688|93246801	1	exon	EEA1
chr12:93226288|93246801	1	exon	EEA1
chr12:93244887|93246801	2	exon	EEA1
chr12:936208|939326	1	exon	WNK1
chr12:94562929|94580249	2	exon	PLXNC1
chr12:94671784|94676741	1	exon	NA
chr12:94769662|94797038	5	exon	CCDC41
chr12:94972170|94976314	1	exon	TMCC3
chr12:95434252|95443009	1	exon	NR2C1
chr12:95498783|95535315	1	exon	FGD6
chr12:95528515|95535315	1	exon	FGD6
chr12:95602619|95605043	7	exon	FGD6
chr12:95650326|95690034	1	exon	VEZT
chr12:95650926|95690034	3	exon	VEZT
chr12:95656682|95690034	2	exon	VEZT
chr12:95663827|95690034	1	exon	VEZT
chr12:95688048|95690034	1	exon	VEZT
chr12:95876991|95897937	1	exon	METAP2
chr12:95887832|95897937	2	exon	METAP2
chr12:96676287|96694138	1	exon	CDK17
chr12:96679821|96694138	1	exon	CDK17
chr12:96688777|96694138	2	exon	CDK17
chr12:96692647|96694138	6	exon	CDK17
chr12:96717726|96728643	4	exon	CDK17
chr12:97015368|97038186	1	exon	NA
chr12:97157929|97222866	1	exon	NA
chr12:9716756|9759052	1	exon	NA
chr12:97264282|97303673	1	exon	NEDD1
chr12:97886239|97924637	1	exon	RMST
chr12:97886239|97954825	7	exon	RMST
chr12:98686188|98687215	1	exon	NA
chr12:99145133|99194903	2	exon	ANKS1B
chr12:99145133|99225914	7	exon	ANKS1B
chr12:99166820|99192783	3	exon	ANKS1B
chr12:99166820|99194903	6	exon	ANKS1B
chr12:99166820|99201693	4	exon	ANKS1B
chr12:99166820|99201696	5	exon	ANKS1B
chr12:99166820|99225914	7	exon	ANKS1B
chr12:99192712|99201693	1	exon	ANKS1B
chr12:99192712|99201696	3	exon	ANKS1B
chr12:99192712|99225914	6	exon	ANKS1B
chr12:99222952|99225914	4	exon	ANKS1B
chr12:99446935|99640642	1	exon	ANKS1B
chr12:99638120|99640642	1	exon	ANKS1B
chr12:99780040|99793589	1	exon	ANKS1B
chr13:100191700|100196249	1	exon	TM9SF2
chr13:100755137|100764315	1	exon	PCCA
chr13:100861586|100925600	3	exon	PCCA
chr13:100909849|100925600	6	exon	PCCA
chr13:100909849|100962162	1	exon	PCCA
chr13:100909849|101101559	1	exon	PCCA
chr13:100953714|100962162	3	exon	PCCA
chr13:100953714|100992513	1	exon	PCCA
chr13:100953714|101020828	3	exon	PCCA
chr13:100953714|101101559	3	exon	PCCA
chr13:100959446|100992513	3	exon	PCCA
chr13:100959446|101020828	1	exon	PCCA
chr13:100959446|101077985	4	exon	PCCA
chr13:100959446|101101559	2	exon	PCCA
chr13:100962087|101020828	1	exon	PCCA
chr13:100982815|100992513	2	exon	PCCA
chr13:100982815|100999447	1	exon	PCCA
chr13:100982815|101020828	4	exon	PCCA
chr13:100982815|101077985	1	exon	PCCA
chr13:101020726|101101559	3	exon	PCCA
chr13:101077887|101101559	1	exon	PCCA
chr13:101725936|101763577	1	exon	NALCN
chr13:101776959|101797247	1	exon	NALCN
chr13:101795431|101797247	5	exon	NALCN
chr13:101828651|101944717	1	exon	NALCN
chr13:101881744|101944717	1	exon	NALCN
chr13:101881744|102051516	1	exon	NALCN
chr13:101890106|101944717	1	exon	NALCN
chr13:101910794|101944717	2	exon	NALCN
chr13:101910794|102051516	1	exon	NALCN
chr13:101936284|101944717	2	exon	NALCN
chr13:101997617|102031004	3	exon	NALCN
chr13:101997617|102051516	7	exon	NALCN
chr13:101997652|102031004	1	exon	NALCN
chr13:101997652|102051516	2	exon	NALCN
chr13:102029051|102051516	2	exon	NALCN
chr13:103275227|103280274	1	exon	TPP2
chr13:103279362|103309557	1	exon	TPP2
chr13:103445691|103449359	1	exon	KDELC1
chr13:103459496|103486902	1	exon	BIVM,BIVM-ERCC5
chr13:103459634|103486902	1	exon	BIVM,BIVM-ERCC5
chr13:107209396|107212005	1	exon	ARGLU1
chr13:108175912|108176384	1	exon	NA
chr13:108175912|108179689	2	exon	NA
chr13:108317195|108345515	1	exon	NA
chr13:109017567|109027060	2	exon	NA
chr13:109318234|109318497	1	exon	MYO16
chr13:109318234|109379931	1	exon	MYO16
chr13:109518525|109562498	2	exon	MYO16
chr13:109535407|109550481	1	exon	MYO16
chr13:109610036|109617250	1	exon	MYO16
chr13:110212748|110223505	4	exon	NA
chr13:111274563|111276626	2	exon	CARKD
chr13:111857636|111870227	2	exon	ARHGEF7
chr13:111857636|111885640	7	exon	ARHGEF7
chr13:111857636|111896641	2	exon	ARHGEF7
chr13:111862219|111920017	1	exon	ARHGEF7
chr13:112742360|112752788	3	exon	NA
chr13:113170754|113181798	2	exon	TUBGCP3
chr13:113460527|113465040	2	exon	ATP11A
chr13:114806476|114839312	1	exon	RASA3
chr13:19857340|19891197	1	exon	ANKRD26P3
chr13:20235838|20242671	1	exon	MPHOSPH8
chr13:20304379|20356931	1	exon	PSPC1
chr13:20315705|20333558	1	exon	PSPC1
chr13:20325411|20325607	1	exon	PSPC1
chr13:20399060|20413125	1	exon	ZMYM5
chr13:20409617|20413125	1	exon	ZMYM5
chr13:20439611|20527278	2	exon	NA
chr13:20439611|20530751	1	exon	NA
chr13:20525031|20527278	2	exon	NA
chr13:20576990|20580726	1	exon	ZMYM2
chr13:20600752|20633702	1	exon	ZMYM2
chr13:20625573|20641530	6	exon	ZMYM2
chr13:20632715|20633702	2	exon	ZMYM2
chr13:20632715|20641530	6	exon	ZMYM2
chr13:21006241|21063635	3	exon	CRYL1,MIR4499
chr13:21006241|21086689	1	exon	CRYL1,MIR4499
chr13:21170289|21171258	1	exon	IFT88
chr13:21170289|21176072	1	exon	IFT88
chr13:21170289|21190018	1	exon	IFT88
chr13:21205155|21219097	1	exon	IFT88
chr13:21228015|21245178	1	exon	IFT88
chr13:21305980|21306260	4	exon	N6AMT2
chr13:21401206|21442840	1	exon	XPO4
chr13:21742127|21742538	1	exon	SKA3
chr13:21955573|21965993	1	exon	ZDHHC20
chr13:21955573|21999817	1	exon	ZDHHC20
chr13:21961647|21987911	1	exon	ZDHHC20
chr13:21976936|22028709	1	exon	ZDHHC20
chr13:21987791|22020178	1	exon	ZDHHC20
chr13:22084143|22096789	1	exon	EFHA1
chr13:23927924|23945304	4	exon	SACS
chr13:23939305|23945304	2	exon	SACS
chr13:24380089|24460645	1	exon	MIPEP
chr13:24429173|24433051	1	exon	MIPEP
chr13:24868877|24871873	3	exon	SPATA13
chr13:26104137|26116184	1	exon	ATP8A2
chr13:26112126|26117540	1	exon	ATP8A2
chr13:26112126|26163837	4	exon	ATP8A2
chr13:26114457|26117540	4	exon	ATP8A2
chr13:26114457|26163837	1	exon	ATP8A2
chr13:26343184|26349097	7	exon	ATP8A2
chr13:26343184|26413762	1	exon	ATP8A2
chr13:26343184|26542817	1	exon	ATP8A2
chr13:26898909|26928017	1	exon	CDK8
chr13:26911704|26928017	4	exon	CDK8
chr13:26911704|26959479	1	exon	CDK8
chr13:26974590|26975761	7	exon	CDK8
chr13:27575423|27576468	1	exon	NA
chr13:28611322|28624359	2	exon	FLT3
chr13:28748409|28752072	6	exon	PAN3
chr13:28748409|28771483	1	exon	PAN3
chr13:28748409|28794515	1	exon	PAN3
chr13:28771322|28794515	1	exon	PAN3
chr13:28830429|28835595	2	exon	PAN3
chr13:28830429|28845003	1	exon	PAN3
chr13:28834584|28835595	2	exon	PAN3
chr13:30782714|30815223	1	exon	KATNAL1
chr13:30782714|30829752	1	exon	KATNAL1
chr13:30782714|30857928	7	exon	KATNAL1
chr13:30801549|30815223	2	exon	KATNAL1
chr13:30801549|30857928	5	exon	KATNAL1
chr13:30814597|30815223	5	exon	KATNAL1
chr13:30829584|30857928	2	exon	KATNAL1
chr13:30857753|30857928	3	exon	KATNAL1
chr13:31789188|31803431	6	exon	B3GALTL
chr13:31789188|31835219	1	exon	B3GALTL
chr13:32652971|32691610	1	exon	FRY
chr13:32768280|32776664	1	exon	FRY
chr13:32835753|32841496	1	exon	FRY
chr13:33006926|33018263	6	exon	N4BP2L2
chr13:33006926|33095586	7	exon	N4BP2L2,MINOS1P1,N4BP2L2-IT2
chr13:33010498|33018263	5	exon	N4BP2L2
chr13:33012789|33018263	6	exon	N4BP2L2
chr13:33012789|33101669	1	exon	N4BP2L2,MINOS1P1,N4BP2L2-IT2
chr13:33016525|33018263	1	exon	N4BP2L2
chr13:33054727|33096407	1	exon	N4BP2L2,MINOS1P1,N4BP2L2-IT2
chr13:33054727|33101669	2	exon	N4BP2L2,MINOS1P1,N4BP2L2-IT2
chr13:33091994|33101669	7	exon	N4BP2L2
chr13:33095510|33101669	1	exon	N4BP2L2
chr13:33109906|33111164	4	exon	N4BP2L2
chr13:33222891|33253066	1	exon	PDS5B
chr13:33306238|33309467	2	exon	PDS5B
chr13:33306238|33320238	2	exon	PDS5B
chr13:33559830|33560375	1	exon	NA
chr13:35615070|35624532	3	exon	NBEA
chr13:35615070|35633000	3	exon	NBEA
chr13:35615070|35644989	7	exon	NBEA
chr13:35615070|35672542	6	exon	NBEA
chr13:35615070|35685115	5	exon	NBEA
chr13:35615070|35716514	2	exon	NBEA
chr13:35683427|35716514	1	exon	NBEA
chr13:35683427|35806756	1	exon	NBEA
chr13:35782837|35806756	1	exon	NBEA
chr13:35864526|35926460	3	exon	NBEA
chr13:35883665|35926460	6	exon	NBEA
chr13:36379836|36382457	4	exon	DCLK1
chr13:36379836|36410278	4	exon	DCLK1
chr13:36396866|36402444	1	exon	DCLK1
chr13:36396866|36410278	7	exon	DCLK1
chr13:36401772|36410278	2	exon	DCLK1
chr13:36822743|36828280	1	exon	CCDC169-SOHLH2,CCDC169
chr13:36822743|36830304	2	exon	CCDC169-SOHLH2,CCDC169
chr13:38357093|38357497	2	exon	TRPC4
chr13:38624906|38647113	6	exon	LINC00571
chr13:40268771|40301685	3	exon	COG6
chr13:40268771|40325281	1	exon	COG6
chr13:40293373|40301685	2	exon	COG6
chr13:41400642|41411021	4	exon	TPTE2P5
chr13:41515057|41518061	2	exon	ELF1
chr13:41517088|41518061	1	exon	ELF1
chr13:41826781|41828756	2	exon	MTRF1
chr13:41873639|41877831	1	exon	NA
chr13:41890982|41910892	1	exon	NAA16
chr13:41892942|41894960	1	exon	NAA16
chr13:41892942|41910892	3	exon	NAA16
chr13:41943226|41946966	1	exon	NAA16
chr13:42040959|42042974	1	exon	RGCC
chr13:42179304|42352192	1	exon	VWA8
chr13:42335264|42407667	5	exon	VWA8
chr13:42352121|42393522	1	exon	VWA8
chr13:42352121|42407667	1	exon	VWA8
chr13:42385361|42393522	1	exon	VWA8
chr13:42385361|42407667	3	exon	VWA8
chr13:42385361|42461497	1	exon	VWA8
chr13:42439872|42442613	1	exon	VWA8
chr13:42439872|42461497	5	exon	VWA8
chr13:42439872|42486304	1	exon	VWA8
chr13:42481722|42486304	1	exon	VWA8
chr13:42729427|42729935	1	exon	DGKH
chr13:42742576|42764661	6	exon	DGKH
chr13:42860122|42888076	1	exon	AKAP11
chr13:43528084|43544806	2	exon	EPSTI1
chr13:43798189|43843713	2	exon	ENOX1
chr13:43839534|43918886	3	exon	ENOX1
chr13:44058145|44080362	7	exon	ENOX1
chr13:44184019|44241680	1	exon	ENOX1
chr13:44240899|44241680	1	exon	ENOX1
chr13:44241615|44338931	1	exon	ENOX1
chr13:44330422|44338931	7	exon	NA
chr13:45112671|45114072	1	exon	NA
chr13:45578440|45594563	4	exon	KIAA1704
chr13:45578440|45602138	1	exon	KIAA1704
chr13:45580337|45594563	3	exon	KIAA1704
chr13:45580337|45602138	3	exon	KIAA1704
chr13:45723905|45725966	1	exon	GTF2F2
chr13:45725822|45781640	5	exon	GTF2F2
chr13:46090278|46099186	3	exon	COG3
chr13:46533618|46544106	1	exon	ZC3H13
chr13:46537977|46542163	1	exon	ZC3H13
chr13:46549418|46559896	2	exon	ZC3H13
chr13:46549418|46594692	1	exon	ZC3H13
chr13:46553948|46619651	1	exon	ZC3H13
chr13:46559432|46594692	6	exon	ZC3H13
chr13:46562922|46594692	1	exon	ZC3H13
chr13:46577274|46594692	6	exon	ZC3H13
chr13:46577274|46619648	2	exon	ZC3H13
chr13:46577274|46619651	5	exon	ZC3H13
chr13:46584483|46594692	5	exon	ZC3H13
chr13:46594584|46619651	1	exon	ZC3H13
chr13:47266671|47303119	1	exon	LRCH1
chr13:47269028|47275342	1	exon	LRCH1
chr13:47297356|47303119	1	exon	LRCH1
chr13:47297356|47308133	6	exon	LRCH1
chr13:48562676|48571158	1	exon	SUCLA2
chr13:48651289|48660588	2	exon	MED4
chr13:48651289|48664554	7	exon	MED4
chr13:48651289|48794618	1	exon	MED4
chr13:48827944|48835457	4	exon	ITM2B
chr13:48951054|48955579	2	exon	RB1
chr13:49710539|49710737	1	exon	FNDC3A
chr13:49741380|49752790	1	exon	FNDC3A
chr13:49742749|49752790	2	exon	FNDC3A
chr13:49771013|49772710	4	exon	FNDC3A
chr13:49848427|49860418	1	exon	CDADC1
chr13:50025689|50042096	1	exon	SETDB2
chr13:50054355|50057699	3	exon	SETDB2
chr13:50495614|50505270	1	exon	SPRYD7
chr13:50642233|50649789	1	exon	DLEU2
chr13:51501543|51523641	6	exon	RNASEH2B
chr13:51501543|51534307	3	exon	RNASEH2B
chr13:52412609|52419291	1	exon	LINC00282
chr13:52709865|52711038	1	exon	NEK3
chr13:52971367|52972329	1	exon	THSD1
chr13:52971367|52976816	3	exon	THSD1
chr13:52992127|53001354	3	exon	VPS36
chr13:53000067|53007883	1	exon	VPS36
chr13:53000067|53009017	1	exon	VPS36
chr13:53001124|53009017	1	exon	VPS36
chr13:53007797|53009017	1	exon	VPS36
chr13:53196124|53211581	2	exon	HNRNPA1L2
chr13:53232534|53233384	1	exon	SUGT1
chr13:53232534|53239868	2	exon	SUGT1
chr13:53608483|53631321	1	exon	OLFM4
chr13:58240602|58240967	5	exon	PCDH17
chr13:61013822|61034674	2	exon	TDRD3
chr13:61013822|61041513	5	exon	TDRD3
chr13:61013822|61060082	1	exon	TDRD3
chr13:61013822|61068709	1	exon	TDRD3
chr13:61013822|61084889	1	exon	TDRD3
chr13:61013822|61109367	2	exon	TDRD3
chr13:61041372|61068709	1	exon	TDRD3
chr13:67799537|67802707	1	exon	PCDH9
chr13:70514172|70568930	1	exon	KLHL1
chr13:73333611|73352518	3	exon	DIS3
chr13:73342923|73352518	1	exon	DIS3
chr13:73347822|73351631	1	exon	DIS3
chr13:73347822|73352518	4	exon	DIS3
chr13:73352325|73352518	1	exon	DIS3
chr13:73366585|73409506	1	exon	PIBF1
chr13:73409381|73428293	1	exon	PIBF1
chr13:73409381|73505405	2	exon	PIBF1
[truncated: 9,873 more rows]
