# Supplementary material for: Alzheimer’s disease pathogenetic progression is associated with changes in regulated retained introns and editing of circular RNAs
Source: Front Mol Neurosci. 2023 May 5;16:1141079. doi: 10.3389/fnmol.2023.1141079 (PMC10231643; doi:10.3389/fnmol.2023.1141079)
Supplement: Supplementary file 10 [file Table_10.XLSX]

## Sheet: Feuil1
					TMM circRNA Expression							circRNA Rank
Backsplice Junction Coordinates (hg 19)	Gene Symbol	Mean TMM Expression	Min circRNA Rank	Min linear RNA Rank	R1156_Entorhinal	R1161_Entorhinal	R1241_Entorhinal	R1248_Entorhinal	R1299_Entorhinal	R1301_Entorhinal	R1307_Entorhinal	R1156_Entorhinal	R1161_Entorhinal	R1241_Entorhinal	R1248_Entorhinal	R1299_Entorhinal	R1301_Entorhinal	R1307_Entorhinal
chrX:139865340|139866824	CDR1	53.5414	1	34236	49.7866	50.1863	21.6341	67.6353	117.855	43.7471	23.9452	1	1	1	1	1	1	1
chr1:117944808|117963271	MAN1A2	7.93564	2	7030	8.23134	7.29073	5.85872	8.8668	9.17769	11.6659	4.45833	2	3	2	2	2	2	3
chr6:136709531|136710655	MAP7	4.89118	2	754	5.51822	8.18303	3.88526	5.18417	5.38248	2.64339	3.44174	4	2	4	4	3	9	6
chr1:16891302|16893846	NBPF1	4.60729	2	5529	4.21531	4.06975	3.76192	5.4253	4.6499	4.44571	5.68315	6	6	5	3	6	5	2
chr6:4891947|4892613	CDYL	4.58606	3	7957	5.79413	5.39732	4.07027	4.05527	4.2429	4.59863	3.94391	3	5	3	7	7	4	5
chr4:144464662|144465125	SMARCA5	3.85031	3	2774	3.6175	2.63337	2.9972	4.70192	5.21969	4.80617	2.97631	7	11	6	5	4	3	7
chr6:73016961|73043538	RIMS1	3.87573	4	4019	4.33793	5.41908	2.98486	3.45246	3.1949	3.7357	4.00515	5	4	7	8	9	6	4
chr9:103261047|103279053	TMEFF1	3.44231	5	3844	3.28027	3.87388	2.42983	4.63616	4.72112	3.24416	1.91071	9	7	8	6	5	7	11
chr2:72945232|72960247	EXOC6B	2.84871	8	4105	2.74378	2.89453	2.23248	3.09077	3.73416	3.00386	2.24142	11	10	10	9	8	8	8
chr8:26439485|26441499	DPYSL2	1.9687	8	230	3.31093	3.04687	2.41749	1.33714	0.722413	1.96616	0.979854	8	8	9	24	65	15	27
chr2:40655613|40657444	SLC8A1	2.00027	9	9179	3.00436	3.02511	1.40609	2.07148	1.17011	1.67124	1.6535	10	9	15	14	34	19	13
chr6:73005640|73043538	RIMS1	1.90726	9	4019	1.83941	1.19699	2.08447	1.77555	2.18759	2.18462	2.08219	14	30	11	18	15	13	9
chr4:39739040|39776553	UBE2K	2.25781	10	2414	2.46787	2.24163	1.65278	2.68525	2.58441	2.55601	1.61676	12	15	13	10	11	10	14
chr3:196118684|196129890	UBXN7	1.95205	10	9266	1.80875	0.544084	1.68978	2.50988	3.0321	2.41401	1.66575	16	89	12	11	10	11	12
chr15:64791492|64792365	ZNF609	1.71753	10	6937	2.25327	2.24163	1.22108	1.89611	1.14976	1.28893	1.97196	13	15	17	15	38	29	10
chr2:72958136|72960247	EXOC6B	1.92235	12	4105	1.67079	2.45926	1.52943	2.49892	2.43178	1.71493	1.15133	17	12	14	12	13	18	18
chr11:46098305|46113774	PHF21A	1.64245	12	5132	1.5635	1.21875	1.17174	1.84131	2.51318	2.08631	1.10234	18	29	18	16	12	14	22
chr8:51351103|51363289	SNTG1	1.54899	12	10424	1.82408	1.76283	0.764717	1.73171	1.63815	2.33755	0.783883	15	20	37	19	19	12	37
chr1:211952260|211966532	LPGAT1	1.3904	13	5815	0.981017	0.979352	0.937396	2.35644	2.21811	1.25616	1.00435	39	40	28	13	14	31	26
chr6:136704809|136710655	MAP7	1.05048	13	754	1.51751	2.39397	0.197346	1.37002	0.549441	0.284001	1.04109	20	13	269	23	90	219	24
chr16:80718435|80719026	CDYL2	1.33571	14	12182	1.53284	2.28515	1.15941	1.0741	1.05818	1.3217	0.918613	19	14	19	34	43	26	30
chr11:33307959|33309057	HIPK3	1.38114	15	5069	1.41021	2.24163	1.09774	1.1289	1.35325	1.3217	1.11458	22	15	22	32	30	26	21
chr3:27420740|27465643	SLC4A7	0.795692	15	10017	1.01167	0.870535	0.419361	0.59185	0.335769	0.797387	1.54327	35	50	80	77	172	60	15
chr13:33091994|33101669	N4BP2L2	1.37133	16	4018	1.27226	1.76283	1.24575	1.55635	1.81112	1.08139	0.86962	25	20	16	20	16	38	32
chr1:117944808|117984947	MAN1A2	1.3544	16	7030	1.07299	1.04464	1.0114	1.83035	1.6585	1.94431	0.918613	31	36	24	17	18	16	30
chr2:113057426|113057606	ZC3H6	1.06967	16	10780	0.904375	0.696428	0.690713	1.17274	1.48552	1.19062	1.3473	43	62	46	30	25	33	16
chr18:9182380|9221997	ANKRD12	1.26169	17	7825	1.22627	1.04464	1.0114	1.38098	1.50587	1.87878	0.783883	26	36	24	22	24	17	37
chr15:62299507|62306191	VPS13C	0.966502	17	6032	0.827733	0.500558	0.604373	1.15082	1.77042	1.10323	0.808379	51	102	52	31	17	35	35
chr12:97886239|97954825	RMST	0.879277	17	14643	0.827733	0.565848	1.11007	0.55897	0.783462	1.05954	1.24931	51	82	21	85	58	41	17
chr14:32559708|32586493	ARHGAP5	1.19965	18	2190	1.28758	1.39286	0.838722	1.30426	1.06836	1.35447	1.15133	24	26	33	25	41	23	18
chr9:33971649|33973235	UBAP2	1.14002	18	7336	1.1343	2.13281	0.974398	0.723373	1.27185	1.278	0.465431	27	18	26	60	31	30	71
chr4:153332455|153333681	FBXW7	0.869664	18	1258	0.85839	0.609374	0.678378	0.975457	0.722413	1.09231	1.15133	47	76	47	39	65	36	18
chr18:44526020|44526886	KATNAL2	1.05405	19	10462	0.275911	1.98047	0.974398	1.28234	1.17011	0.66631	1.02885	189	19	26	26	34	75	25
chr6:69723930|69785930	BAI3	1.056	20	2508	0.919703	1.28404	0.875725	1.20562	1.00731	1.57293	0.526671	42	27	31	27	44	20	60
chr1:32381496|32385259	PTP4A2	1.02414	20	458	0.781748	1.61049	1.14708	0.0986417	1.6178	1.19062	0.722642	56	22	20	852	20	33	40
