# Supplementary material for: Alzheimer’s disease pathogenetic progression is associated with changes in regulated retained introns and editing of circular RNAs
Source: Front Mol Neurosci. 2023 May 5;16:1141079. doi: 10.3389/fnmol.2023.1141079 (PMC10231643; doi:10.3389/fnmol.2023.1141079)
Supplement: Supplementary file 11 [file Table_11.XLSX]

## Sheet: Regulated circRNA
						Data Overview: Regulated circRNA
Customer name:	Stefan Stamm						Up-regulated	Down-regulated	All
Project name:	High vs Low Braak score					Number of regulated genes	80	196	276
Organism:	Human					Min fold-change	2.45	2.19	2.19
Analysis level:	circular RNA					Average fold-change	23.21	24.73	24.29
Date:	2021-02-19					Median of fold-change	24.75	24.22	24.25
Algorithm version:	EASANA fastdb_2018_1					Max fold-change	88.34	150.81	150.81
GS contact (name/email/phone):	Noémie Robil	noemie.robil@genosplice.com	+33 (0) 6 59 51 82 52			Gene with the max fold-change	CCDC173	HNRNPA2B1	HNRNPA2B1
List of the 276 Regulated circRNA (Fold-change ≥ 1,5; P-Value ≤ 0,05)
Circular ID	Regulation	absFC	P-Value	Adjusted P-Value	UCSC link	Gene symbol	Low Braak	High Braak
chr2:170505692|170531550	up	88.34	7.03e-06	0.0241	UCSC	CCDC173	0.13	0
chr15:41347445|41348904	up	51.46	0.000929	0.566	UCSC	INO80	0.07	0
chr8:51442737|51503477	up	48.33	0.00153	0.566	UCSC	SNTG1	0.07	0
chr12:100048845|100175875	up	46.47	0.002	0.566	UCSC	ANKS1B	0.06	0
chr7:70227856|70236630	up	46.43	0.00211	0.566	UCSC	AUTS2	0.07	0
chr5:78734833|78746944	up	42.69	0.00361	0.566	UCSC	HOMER1	0.06	0
chr15:75219107|75221573	up	41.43	0.00414	0.566	UCSC	COX5A	0.06	0
chr5:138994171|138994551	up	38.25	0.00619	0.566	UCSC	UBE2D2	0.05	0
chr1:85331068|85331821	up	35.66	0.00828	0.566	UCSC	LPAR3	0.05	0
chr1:225140372|225161855	up	35	0.00893	0.566	UCSC	DNAH14	0.05	0
chr2:189248490|189348219	up	34.36	0.00951	0.566	UCSC	GULP1	0.04	0
chr8:94694771|94695659	up	33.39	0.012	0.566	UCSC	LINC00535	0.05	0
chr2:99802640|99832577	up	33.25	0.0117	0.566	UCSC	MRPL30	0.05	0
chr8:141684397|141779691	up	32.6	0.0124	0.566	UCSC	PTK2	0.04	0
chr2:61468695|61484485	up	32.49	0.0121	0.566	UCSC	USP34	0.04	0
chr5:134964927|134970646	up	31.19	0.0138	0.566	UCSC	NA	0.04	0
chr12:106135531|106136683	up	30.54	0.0148	0.566	UCSC	NA	0.04	0
chr10:43654163|43671480	up	29.97	0.0166	0.566	UCSC	CSGALNACT2	0.04	0
chr11:113000386|113001251	up	29.45	0.0183	0.566	UCSC	NA	0.04	0
chr6:101214441|101296583	up	29.45	0.0183	0.566	UCSC	ASCC3	0.04	0
chr4:62775278|62863983	up	28.96	0.0208	0.566	UCSC	LPHN3	0.04	0
chr6:62362160|62371269	up	28.79	0.0197	0.566	UCSC	NA	0.04	0
chr15:93552375|93563488	up	28.67	0.019	0.566	UCSC	CHD2	0.04	0
chrX:110385324|110406955	up	28.67	0.019	0.566	UCSC	PAK3	0.04	0
chr9:38426647|38471930	up	28.13	0.0215	0.566	UCSC	NA	0.04	0
chr2:70451686|70457986	up	28.01	0.0205	0.566	UCSC	TIA1	0.04	0
chr2:203419975|203421254	up	27.63	0.0242	0.566	UCSC	BMPR2	0.04	0
chr3:56694759|56707753	up	27.47	0.0232	0.566	UCSC	FAM208A	0.04	0
chr3:35721279|35750562	up	26.8	0.0252	0.566	UCSC	ARPP21	0.04	0
chr1:86372877|86377116	up	26.54	0.0302	0.566	UCSC	COL24A1	0.04	0
chr4:151682935|151729550	up	26.13	0.0274	0.566	UCSC	LRBA	0.03	0
chr9:125827627|125839041	up	26.13	0.0274	0.566	UCSC	RABGAP1	0.03	0
chr1:213403840|213405598	up	25.87	0.0327	0.566	UCSC	RPS6KC1	0.04	0
chr12:66923611|66990707	up	25.63	0.0312	0.566	UCSC	GRIP1	0.03	0
chr3:54537519|54615904	up	25.63	0.0312	0.566	UCSC	CACNA2D3	0.03	0
chr2:171879382|171902872	up	25.21	0.0358	0.566	UCSC	TLK1	0.03	0
chr10:70545893|70546449	up	25.19	0.0354	0.566	UCSC	CCAR1	0.03	0
chr12:19496257|19501453	up	25.19	0.0354	0.566	UCSC	PLEKHA5	0.03	0
chr4:122591109|122602916	up	24.97	0.0341	0.566	UCSC	ANXA5	0.03	0
chr5:146017814|146080705	up	24.96	0.034	0.566	UCSC	PPP2R2B	0.03	0
chr12:62864481|62895478	up	24.53	0.0387	0.566	UCSC	MON2	0.03	0
chr7:11091239|11101712	up	24.53	0.0387	0.566	UCSC	PHF14	0.03	0
chr11:78176922|78204241	up	24.52	0.0385	0.566	UCSC	NARS2	0.03	0
chr8:42716888|42720632	up	24.28	0.0366	0.566	UCSC	RNF170	0.03	0
chr13:77791975|77818086	up	23.84	0.0419	0.566	UCSC	MYCBP2	0.03	0
chr15:30058469|30064369	up	23.61	0.0402	0.566	UCSC	TJP1	0.03	0
chr15:43733724|43773220	up	23.61	0.0402	0.566	UCSC	TP53BP1	0.03	0
chr10:86198038|86237420	up	23.6	0.0397	0.566	UCSC	CCSER2	0.03	0
chr10:78704531|78729825	up	22.92	0.0432	0.566	UCSC	KCNMA1	0.03	0
chr19:52364157|52380630	up	22.92	0.0432	0.566	UCSC	ZNF577	0.03	0
chr9:19423860|19435082	up	22.76	0.0497	0.566	UCSC	ACER2	0.03	0
chr12:101413812|101442179	up	22.48	0.0482	0.566	UCSC	ANO4	0.03	0
chr8:72211282|72246409	up	22.48	0.0482	0.566	UCSC	EYA1	0.03	0
chr1:204082043|204083733	up	22.48	0.0481	0.566	UCSC	SOX13	0.03	0
chr5:89783817|89793552	up	22.25	0.0465	0.566	UCSC	POLR3G	0.03	0
chr7:90585012|90613556	up	22.25	0.0465	0.566	UCSC	CDK14	0.03	0
chr3:110830877|110845182	up	21.38	6.62e-05	0.1	UCSC	PVRL3	0.13	0
chr20:30954187|30956926	up	17.85	1.16e-05	0.0298	UCSC	ASXL1	0.19	0.01
chr5:64084778|64100213	up	12.46	6.82e-05	0.1	UCSC	CWC27	0.19	0.01
chr18:12506476|12635095	up	8.71	0.0461	0.566	UCSC	SPIRE1	0.05	0
chr1:155365250|155429689	up	8.61	0.00463	0.566	UCSC	ASH1L	0.09	0.01
chr11:130130751|130131824	up	8.4	0.0498	0.566	UCSC	ZBTB44	0.05	0
chr10:94653106|94715471	up	7	0.0188	0.566	UCSC	EXOC6	0.07	0.01
chr1:87181407|87208918	up	6.09	0.0401	0.566	UCSC	SH3GLB1	0.06	0.01
chr14:89220856|89221015	up	6.05	0.0108	0.566	UCSC	EML5	0.09	0.01
chr2:61597456|61622368	up	5.94	0.042	0.566	UCSC	USP34	0.07	0.01
chr5:167915607|167921655	up	5.89	0.0482	0.566	UCSC	RARS	0.06	0.01
chr19:23556544|23557566	up	5.76	0.0144	0.566	UCSC	ZNF91	0.09	0.01
chr3:63884075|63938159	up	5.33	0.0242	0.566	UCSC	ATXN7	0.08	0.01
chr7:42079637|42088295	up	4.97	0.0357	0.566	UCSC	GLI3	0.08	0.01
chr12:66909399|66935730	up	4.62	0.0485	0.566	UCSC	GRIP1	0.07	0.01
chr2:197084763|197085665	up	4.07	0.0175	0.566	UCSC	HECW2	0.12	0.03
chr11:34093273|34098189	up	3.93	0.0311	0.566	UCSC	CAPRIN1	0.1	0.02
chr22:43435786|43442579	up	3.69	0.0433	0.566	UCSC	TTLL1	0.09	0.02
chr5:142434004|142526946	up	3.5	0.0399	0.566	UCSC	ARHGAP26	0.11	0.03
chr8:104897526|104898451	up	3.48	0.0188	0.566	UCSC	RIMS2	0.15	0.04
chr16:1859239|1859834	up	2.83	0.0377	0.566	UCSC	HAGH	0.18	0.06
chr7:86223627|86226365	up	2.68	0.0392	0.566	UCSC	NA	0.22	0.08
chr8:26439485|26441499	up	2.57	0.0165	0.566	UCSC	DPYSL2	1.1	0.43
chr2:40655613|40657444	up	2.45	0.0314	0.566	UCSC	SLC8A1	0.61	0.25
chr7:26235467|26237352	down	150.81	0.000434	0.446	UCSC	HNRNPA2B1	0	0.21
chr1:185094076|185106928	down	101.27	2.3e-06	0.0118	UCSC	TRMT1L	0	0.14
chr5:16702652|16703092	down	75.49	5.71e-05	0.1	UCSC	MYO10	0	0.1
chr1:245006437|245012158	down	68.87	0.000136	0.175	UCSC	HNRNPU-AS1	0	0.09
chr19:13039156|13039661	down	63.63	0.000293	0.334	UCSC	FARSA	0	0.09
chr10:32832228|32912745	down	58.41	0.00064	0.566	UCSC	CCDC7, C10orf68	0	0.08
chr3:138289160|138291774	down	55.18	0.000964	0.566	UCSC	CEP70	0	0.08
chr1:29481208|29481422	down	50.31	0.00176	0.566	UCSC	SRSF4	0	0.07
chr15:85657104|85664245	down	50.06	0.00173	0.566	UCSC	PDE8A	0	0.07
chr8:381341|385707	down	49.42	0.00185	0.566	UCSC	FBXO25	0	0.07
chr6:10935291|10956475	down	49.36	0.00195	0.566	UCSC	SYCP2L	0	0.07
chr5:65307877|65310553	down	48.41	0.00216	0.566	UCSC	ERBB2IP	0	0.07
chr7:35925438|35937993	down	47.14	0.00247	0.566	UCSC	2021-09-07	0	0.06
chr1:48821342|48825442	down	44.86	0.00323	0.566	UCSC	SPATA6	0	0.06
chr19:53138319|53158940	down	43.54	0.00387	0.566	UCSC	ZNF83	0	0.06
chr17:29061915|29111910	down	42.96	0.00391	0.566	UCSC	SUZ12P1	0	0.06
chr4:17503342|17510986	down	41.64	0.00469	0.566	UCSC	QDPR	0	0.06
chr13:49710539|49710737	down	40	0.00585	0.566	UCSC	FNDC3A	0	0.05
chr2:36668401|36669878	down	39.05	0.00646	0.566	UCSC	CRIM1	0	0.05
chr12:1250786|1299218	down	38.41	0.00691	0.566	UCSC	ERC1	0	0.05
chr6:163876311|163876453	down	38.41	0.00691	0.566	UCSC	QKI	0	0.05
chrX:140803159|140818402	down	38.41	0.00691	0.566	UCSC	NA	0	0.05
chr10:91094774|91095291	down	38.09	0.00718	0.566	UCSC	NA	0	0.05
chr5:178312615|178358327	down	38.09	0.00718	0.566	UCSC	ZFP2	0	0.05
chr16:83940592|83945972	down	37.77	0.00745	0.566	UCSC	MLYCD	0	0.05
chr7:23650790|23651172	down	37.45	0.00773	0.566	UCSC	CCDC126	0	0.05
chr9:6880012|6893232	down	36.47	0.00929	0.566	UCSC	KDM4C	0	0.05
chr16:9892134|9934961	down	35.83	0.01	0.566	UCSC	GRIN2A	0	0.05
chr14:52977958|53011089	down	35.19	0.0108	0.566	UCSC	TXNDC16	0	0.05
chr4:48503640|48507632	down	35.19	0.0108	0.566	UCSC	FRYL	0	0.05
chr18:35303361|35355139	down	34.86	0.0112	0.566	UCSC	NA	0	0.05
chr11:129031500|129034322	down	34.54	0.0116	0.566	UCSC	ARHGAP32	0	0.05
chr6:159004986|159010814	down	34.54	0.0116	0.566	UCSC	TMEM181	0	0.05
chr17:57842332|57851246	down	33.58	0.013	0.566	UCSC	VMP1	0	0.05
chr7:5166461|5172120	down	32.94	0.0151	0.566	UCSC	ZNF890P	0	0.04
chr2:54278095|54284497	down	32.61	0.0157	0.566	UCSC	NA	0	0.04
chr6:71464683|71508440	down	32.29	0.0162	0.566	UCSC	SMAP1	0	0.04
chr1:155385535|155429689	down	31.97	0.0169	0.566	UCSC	ASH1L	0	0.04
chr1:24140680|24147083	down	31.97	0.0169	0.566	UCSC	HMGCL	0	0.04
chr15:67524152|67529158	down	31.97	0.0169	0.566	UCSC	AAGAB	0	0.04
chr2:10928823|10930959	down	31.97	0.0169	0.566	UCSC	PDIA6	0	0.04
chr9:129102787|129157976	down	31.97	0.0169	0.566	UCSC	MVB12B	0	0.04
chr16:68155890|68157024	down	31.87	1.9e-06	0.0118	UCSC	NFATC3	0	0.18
chr3:39554874|39555097	down	31.64	0.0175	0.566	UCSC	MOBP	0	0.04
chr11:70200407|70202360	down	31.32	0.0182	0.566	UCSC	PPFIA1	0	0.04
chr12:14609495|14610229	down	31.32	0.0182	0.566	UCSC	ATF7IP	0	0.04
chr5:179134133|179137066	down	31.32	0.0182	0.566	UCSC	CANX	0	0.04
chr5:7706857|7717350	down	31.32	0.0182	0.566	UCSC	ADCY2	0	0.04
chr6:163956014|163956157	down	30.99	0.0188	0.566	UCSC	QKI	0	0.04
chr19:5641605|5641957	down	30.67	0.0196	0.566	UCSC	SAFB	0	0.04
chr20:34309662|34313077	down	30.67	0.0196	0.566	UCSC	RBM39	0	0.04
chr11:62594627|62595103	down	30.34	0.0203	0.566	UCSC	STX5	0	0.04
chr11:9462002|9463744	down	30.02	0.0209	0.566	UCSC	IPO7	0	0.04
chr5:130883740|130940386	down	30.02	0.0209	0.566	UCSC	RAPGEF6	0	0.04
chr3:183035856|183107567	down	29.4	0.0234	0.566	UCSC	MCF2L2	0	0.04
chr5:170818309|170819982	down	29.4	0.0234	0.566	UCSC	NPM1	0	0.04
chr9:99277931|99327765	down	29.4	0.0234	0.566	UCSC	CDC14B	0	0.04
chr10:70411603|70446464	down	28.42	0.0256	0.566	UCSC	TET1	0	0.04
chr12:96717726|96728643	down	28.42	0.0256	0.566	UCSC	CDK17	0	0.04
chr7:77378741|77387395	down	28.42	0.0256	0.566	UCSC	RSBN1L	0	0.04
chr10:68526022|68535282	down	28.09	0.0263	0.566	UCSC	CTNNA3	0	0.04
chr1:52947095|52975384	down	28.09	0.0263	0.566	UCSC	ZCCHC11	0	0.04
chr15:76168528|76175765	down	28.09	0.0263	0.566	UCSC	UBE2Q2	0	0.04
chr5:77385217|77512061	down	28.09	0.0263	0.566	UCSC	AP3B1	0	0.04
chr16:81388010|81399083	down	27.77	0.0272	0.566	UCSC	GAN	0	0.04
chr20:32617575|32619410	down	27.77	0.0272	0.566	UCSC	RALY	0	0.04
chr21:44514581|44515853	down	27.77	0.0272	0.566	UCSC	U2AF1	0	0.04
chr3:101383382|101391057	down	27.77	0.0272	0.566	UCSC	ZBTB11	0	0.04
chr12:438001|465703	down	27.44	0.028	0.566	UCSC	KDM5A	0	0.04
chr13:101936284|101944717	down	27.44	0.028	0.566	UCSC	NALCN	0	0.04
chr15:76906139|76975402	down	27.44	0.028	0.566	UCSC	SCAPER	0	0.04
chr2:233599865|233626146	down	27.44	0.028	0.566	UCSC	GIGYF2	0	0.04
chr17:26677464|26678826	down	26.79	0.0297	0.566	UCSC	POLDIP2	0	0.04
chr2:36623757|36706837	down	26.79	0.0297	0.566	UCSC	CRIM1	0	0.04
chr5:109065043|109125228	down	26.79	0.0297	0.566	UCSC	MAN2A1	0	0.04
chr10:18266831|18292287	down	25.84	0.0331	0.566	UCSC	SLC39A12	0	0.03
chr10:77555965|77559415	down	25.84	0.0331	0.566	UCSC	NA	0	0.03
chr10:95436410|95447206	down	25.84	0.0331	0.566	UCSC	FRA10AC1	0	0.03
chr11:70265852|70266616	down	25.84	0.0331	0.566	UCSC	CTTN	0	0.03
chr1:207297515|207308125	down	25.84	0.0331	0.566	UCSC	NA	0	0.03
chr2:71590283|71597135	down	25.19	0.0347	0.566	UCSC	ZNF638	0	0.03
chr12:51173923|51203372	down	24.87	0.0355	0.566	UCSC	ATF1	0	0.03
chr12:99166820|99192783	down	24.87	0.0355	0.566	UCSC	ANKS1B	0	0.03
chr2:1926040|1927035	down	24.87	0.0355	0.566	UCSC	MYT1L	0	0.03
chr3:179096129|179109892	down	24.87	0.0355	0.566	UCSC	MFN1	0	0.03
chr10:22856780|22880710	down	24.54	0.0364	0.566	UCSC	PIP4K2A	0	0.03
chr10:52220433|52279681	down	24.54	0.0364	0.566	UCSC	SGMS1	0	0.03
chr14:31371742|31380368	down	24.54	0.0364	0.566	UCSC	STRN3	0	0.03
chr2:215632206|215646233	down	24.54	0.0364	0.566	UCSC	BARD1	0	0.03
chr4:144336630|144336924	down	24.54	0.0364	0.566	UCSC	GAB1	0	0.03
chr7:141336760|141349133	down	24.54	0.0364	0.566	UCSC	AGK	0	0.03
chr8:103283362|103285000	down	24.54	0.0364	0.566	UCSC	UBR5	0	0.03
chr8:38994176|39044564	down	24.54	0.0364	0.566	UCSC	ADAM32	0	0.03
chr9:72831202|72834837	down	24.54	0.0364	0.566	UCSC	LOC100507299	0	0.03
chr3:171431683|171452760	down	24.22	0.0373	0.566	UCSC	PLD1	0	0.03
chr3:3209318|3216953	down	24.22	0.0373	0.566	UCSC	CRBN	0	0.03
chr5:10213603|10224173	down	24.22	0.0373	0.566	UCSC	NA	0	0.03
chr6:110048312|110064975	down	24.22	0.0373	0.566	UCSC	FIG4	0	0.03
chr8:53028835|53038700	down	24.22	0.0373	0.566	UCSC	ST18	0	0.03
chr10:97154758|97192333	down	23.9	0.0382	0.566	UCSC	SORBS1	0	0.03
chr10:98303833|98325183	down	23.57	0.0391	0.566	UCSC	TM9SF3	0	0.03
chr1:10177517|10205097	down	23.57	0.0391	0.566	UCSC	UBE4B	0	0.03
chr11:85692172|85742653	down	23.57	0.0391	0.566	UCSC	PICALM	0	0.03
chr1:27267948|27269556	down	23.57	0.0391	0.566	UCSC	NUDC	0	0.03
chr2:50280409|50318632	down	23.57	0.0391	0.566	UCSC	NRXN1	0	0.03
chr3:183368084|183371877	down	23.57	0.0391	0.566	UCSC	KLHL24	0	0.03
chr7:76903799|76909970	down	23.57	0.0391	0.566	UCSC	CCDC146	0	0.03
chr12:50821545|50835426	down	22.29	0.0446	0.566	UCSC	LARP4	0	0.03
chr12:62715245|62749256	down	22.29	0.0446	0.566	UCSC	USP15	0	0.03
chr1:33272083|33276658	down	22.29	0.0446	0.566	UCSC	YARS	0	0.03
chr2:122208489|122216551	down	22.29	0.0446	0.566	UCSC	CLASP1	0	0.03
chr2:20453583|20455931	down	22.29	0.0446	0.566	UCSC	PUM2	0	0.03
chr22:41734317|41735195	down	22.29	0.0446	0.566	UCSC	ZC3H7B	0	0.03
chr2:24787164|24866991	down	22.29	0.0446	0.566	UCSC	NCOA1	0	0.03
chr3:33592744|33633988	down	22.29	0.0446	0.566	UCSC	CLASP2	0	0.03
chr4:144336630|144361535	down	22.29	0.0446	0.566	UCSC	GAB1	0	0.03
chr4:42505467|42546003	down	22.29	0.0446	0.566	UCSC	ATP8A1	0	0.03
chr5:130515788|130522802	down	22.29	0.0446	0.566	UCSC	LYRM7	0	0.03
chr7:77755011|77756733	down	22.29	0.0446	0.566	UCSC	MAGI2	0	0.03
chr9:125719428|125782738	down	22.29	0.0446	0.566	UCSC	RABGAP1	0	0.03
chr9:140036465|140043561	down	22.29	0.0446	0.566	UCSC	GRIN1	0	0.03
chr9:88284400|88296250	down	22.29	0.0446	0.566	UCSC	AGTPBP1	0	0.03
chr9:3856009|3932470	down	21.96	0.0456	0.566	UCSC	GLIS3	0	0.03
chr11:14852244|14882912	down	21.64	0.0467	0.566	UCSC	PDE3B	0	0.03
chr1:176118142|176153828	down	21.64	0.0467	0.566	UCSC	RFWD2	0	0.03
chr1:33149611|33149983	down	21.64	0.0467	0.566	UCSC	SYNC	0	0.03
chr1:35846860|35855699	down	21.64	0.0467	0.566	UCSC	ZMYM4	0	0.03
chr14:31185130|31204064	down	21.64	0.0467	0.566	UCSC	SCFD1	0	0.03
chr4:166000869|166024248	down	21.64	0.0467	0.566	UCSC	TMEM192	0	0.03
chr4:39902046|39904080	down	21.64	0.0467	0.566	UCSC	PDS5A	0	0.03
chr7:111535668|111541857	down	21.64	0.0467	0.566	UCSC	DOCK4	0	0.03
chr11:63961661|63965446	down	21.32	0.0479	0.566	UCSC	STIP1	0	0.03
chr13:41515057|41518061	down	21.32	0.0479	0.566	UCSC	ELF1	0	0.03
chr15:42804031|42807552	down	21.32	0.0479	0.566	UCSC	SNAP23	0	0.03
chr15:77577300|77578846	down	21.32	0.0479	0.566	UCSC	PEAK1	0	0.03
chr16:14720963|14721193	down	21.32	0.0479	0.566	UCSC	PARN	0	0.03
chr17:11998892|12016677	down	21.32	0.0479	0.566	UCSC	MAP2K4	0	0.03
chr18:39623697|39629569	down	21.32	0.0479	0.566	UCSC	PIK3C3	0	0.03
chr20:2979977|2985792	down	21.32	0.0479	0.566	UCSC	PTPRA	0	0.03
chr3:136183723|136221621	down	21.32	0.0479	0.566	UCSC	STAG1	0	0.03
chr3:153935658|153958368	down	21.32	0.0479	0.566	UCSC	ARHGEF26	0	0.03
chr4:83375875|83378191	down	21.32	0.0479	0.566	UCSC	ENOPH1	0	0.03
chr9:20413719|20456784	down	21.32	0.0479	0.566	UCSC	MLLT3	0	0.03
chr11:17190224|17191353	down	21	0.049	0.566	UCSC	PIK3C2A	0	0.03
chr1:151611364|151665959	down	21	0.049	0.566	UCSC	SNX27	0	0.03
chr1:235338499|235377341	down	21	0.049	0.566	UCSC	MIR4753, ARID4B	0	0.03
chr1:28800066|28802803	down	21	0.049	0.566	UCSC	PHACTR4	0	0.03
chr15:69502655|69553668	down	21	0.049	0.566	UCSC	GLCE	0	0.03
chr18:76886267|77037196	down	21	0.049	0.566	UCSC	ATP9B	0	0.03
chr20:50234029|50245611	down	21	0.049	0.566	UCSC	ATP9A	0	0.03
chr7:86223485|86226365	down	21	0.049	0.566	UCSC	NA	0	0.03
chr5:76342172|76344097	down	11.06	0.0273	0.566	UCSC	AGGF1	0	0.06
chr12:28544237|28637098	down	11.02	0.0235	0.566	UCSC	CCDC91	0	0.06
chr1:145594039|145595220	down	10.98	0.0281	0.566	UCSC	POLR3C	0	0.06
chr3:11849307|11851156	down	9.86	0.0428	0.566	UCSC	TAMM41	0	0.05
chr6:128385903|128388937	down	9.86	0.0428	0.566	UCSC	PTPRK	0	0.05
chr5:109049221|109125228	down	9.74	0.00578	0.566	UCSC	MAN2A1	0.01	0.09
chr12:112116955|112121111	down	8.39	0.0116	0.566	UCSC	BRAP	0.01	0.08
chr2:44436349|44445676	down	7.88	0.0243	0.566	UCSC	PPM1B	0.01	0.07
chr6:114692756|114790463	down	7.77	0.019	0.566	UCSC	NA	0.01	0.08
chr1:63269390|63286880	down	7.64	0.0208	0.566	UCSC	ATG4C	0.01	0.08
chr5:109103236|109125228	down	6.86	0.047	0.566	UCSC	MAN2A1	0.01	0.06
chr7:81598203|81611943	down	6.5	0.0179	0.566	UCSC	CACNA2D1	0.01	0.08
chr12:112939948|112944226	down	6.22	0.00798	0.566	UCSC	PTPN11	0.01	0.11
chr11:18312989|18314523	down	5.06	0.0305	0.566	UCSC	HPS5	0.01	0.08
chr12:99166820|99194903	down	5.05	0.0185	0.566	UCSC	ANKS1B	0.02	0.1
chr8:52773405|52773806	down	4.55	0.0458	0.566	UCSC	PCMTD1	0.02	0.08
chr14:88883055|88899556	down	4.44	0.0235	0.566	UCSC	SPATA7	0.02	0.1
chr2:55209651|55214834	down	4.26	0.0332	0.566	UCSC	RTN4	0.02	0.09
chr6:62362160|62442669	down	4.21	0.0382	0.566	UCSC	KHDRBS2	0.02	0.09
chr22:24698163|24709434	down	4.17	0.0399	0.566	UCSC	SPECC1L	0.02	0.09
chrX:76907604|76920267	down	4.16	0.0463	0.566	UCSC	ATRX	0.02	0.08
chr1:149936147|149937803	down	4.08	0.0405	0.566	UCSC	OTUD7B	0.02	0.09
chr5:65284463|65290692	down	3.94	0.00405	0.566	UCSC	ERBB2IP	0.06	0.24
chr5:145144494|145202697	down	3.81	0.0148	0.566	UCSC	PRELID2	0.04	0.14
chr2:58275962|58316858	down	3.75	0.00409	0.566	UCSC	VRK2	0.07	0.28
chr1:78098800|78107340	down	3.64	0.0478	0.566	UCSC	ZZZ3	0.02	0.09
chr13:46577274|46594692	down	3.61	0.0233	0.566	UCSC	ZC3H13	0.03	0.13
chr17:30310018|30315516	down	3.49	0.0447	0.566	UCSC	SUZ12	0.03	0.1
chr10:128768966|128798571	down	3.34	0.00991	0.566	UCSC	DOCK1	0.07	0.23
chr5:95091100|95099324	down	3.33	0.0329	0.566	UCSC	RHOBTB3	0.03	0.12
chr12:116668338|116675510	down	3.32	0.0108	0.566	UCSC	MED13L	0.07	0.23
chr9:88190230|88211364	down	3.28	0.0246	0.566	UCSC	AGTPBP1	0.04	0.14
chr8:62593527|62596747	down	3.25	0.0157	0.566	UCSC	ASPH	0.06	0.2
chr1:8525985|8568734	down	3.18	0.0411	0.566	UCSC	RERE	0.03	0.12
chr8:62531537|62566219	down	3.08	0.0144	0.566	UCSC	ASPH	0.07	0.24
chr5:109049221|109051965	down	3.01	0.0237	0.566	UCSC	MAN2A1	0.06	0.18
chr14:31596991|31602881	down	3	0.0353	0.566	UCSC	HECTD1	0.05	0.14
chr7:76713204|76728268	down	2.93	0.0158	0.566	UCSC	NA	0.09	0.29
chr7:77789342|77814987	down	2.76	0.0368	0.566	UCSC	MAGI2	0.06	0.17
chr6:163876311|163956157	down	2.74	0.0139	0.566	UCSC	QKI	0.18	0.51
chr1:63269390|63307218	down	2.71	0.0357	0.566	UCSC	ATG4C	0.07	0.19
chr12:124071294|124074996	down	2.59	0.0426	0.566	UCSC	TMED2	0.07	0.19
chr6:163876311|163899928	down	2.43	0.0284	0.566	UCSC	QKI	0.22	0.54
chr1:211952260|211966532	down	2.23	0.0255	0.566	UCSC	LPGAT1	0.84	1.88
chr6:18236683|18258636	down	2.19	0.0459	0.566	UCSC	DEK	0.29	0.65

## Sheet: HEATMAP
Customer name:	Stefan Stamm
Project name:	High vs Low Braak score
Organism:	Human
Analysis level:	circular RNA
Date:	2021-02-19
Algorithm version:	EASANA fastdb_2018_1
GS contact (name/email/phone):	Noémie Robil	noemie.robil@genosplice.com	+33 (0) 6 59 51 82 52
